# Supplementary material for: Associative gene networks reveal novel candidates important for ADHD and dyslexia comorbidity
Source: BMC Med Genomics. 2023 Sep 4;16:208. doi: 10.1186/s12920-023-01502-1 (PMC10478365; doi:10.1186/s12920-023-01502-1)
Supplement: Supplementary file 1 — Additional file 1: Table S1. Lists of genes associated with asthma and Hypertension in ANDsystem and GeneCard [file 12920_2023_1502_MOESM1_ESM.xls]

## Sheet: ANDSystem ADHD
ADHD
DR-1	Protein
Clone P2-beta-3	Protein
DR-4	Protein
DR9	Protein
DR8	Protein
DR7	Protein
DRw10	Protein
DRw11	Protein
DR12	Protein
DR13	Protein
DR14	Protein
HLA-DRB2	Protein
DR16	Protein
4E-BP1	Protein
5-HT1A	Protein
5-HT1B	Protein
HTR2A	Protein
5-HT2C	Protein
5-HT3A	Protein
5-HT4	Protein
5-HT5A	Protein
AAT	Protein
APP	Protein
ADORA2A	Protein
CHRNA4	Protein
ACVR1	Protein
ADRA2A	Protein
ADRA2C	Protein
ANT2	Protein
LPHN3	Protein
LBC	Protein
ALBU	Protein
Aldose reductase	Protein
Androgen receptor	Protein
ANKK1	Protein
CMG2	Protein
RAO	Protein
SSAO	Protein
MAO-A	Protein
MAO-B	Protein
AP180	Protein
Apelin-13	Protein
NET1	Protein
ASD	Protein
AS3MT	Protein
ASMT	Protein
ASM	Protein
SPCA2	Protein
SCA3	Protein
IRSp53	Protein
BDNF	Protein
BEST1	Protein
ABO	Protein
BID	Protein
BMAL1	Protein
HLCS	Protein
Cadherin-11	Protein
CDH13	Protein
CAM	Protein
CARDINAL	Protein
APPS	Protein
Cathepsin G	Protein
CPD	Protein
TMEM37	Protein
CDK5	Protein
CASH	Protein
Hsp10	Protein
Cholinesterase	Protein
CHTOP	Protein
CLTC	Protein
AL-11	Protein
C2orf34	Protein
C4A	Protein
Complement C4 beta chain	Protein
C4B	Protein
COMT	Protein
TACO	Protein
COX5A	Protein
COX8	Protein
Aromatase	Protein
CPT II	Protein
CTAGE5	Protein
Cytochrome c	Protein
DH IC-2	Protein
DCDC2	Protein
DCD	Protein
GAD	Protein
DISC1	Protein
GKAP	Protein
Dystrophin	Protein
DBH	Protein
DRD1	Protein
DRD2	Protein
DRD3	Protein
DRD4	Protein
DRD5	Protein
DSC3	Protein
GLAST	Protein
ERP	Protein
EDA	Protein
SAP2	Protein
Neutrophil elastase	Protein
HERV-K18 superantigen	Protein
ENK19	Protein
ENK21	Protein
ENK25	Protein
ENK7	Protein
ENK8	Protein
ENK9	Protein
ENOSF1	Protein
Autotaxin	Protein
P300	Protein
EPHA5	Protein
FAM107B	Protein
FADS2	Protein
FBXO33	Protein
FGD1	Protein
GAF	Protein
FHIT	Protein
FKBP5	Protein
Fh1	Protein
FMR1	Protein
FGFR1OP	Protein
FUT3	Protein
GAK10	Protein
GAK19	Protein
GAK21	Protein
GAK24	Protein
GAK7	Protein
GAK8	Protein
GAK9	Protein
Gbeta5	Protein
GABRB3	Protein
GDNF	Protein
GFOD1	Protein
GLI3	Protein
AAc	Protein
GNPTAB	Protein
GPC6	Protein
MGLUR7	Protein
MGLUR8	Protein
CXCL1	Protein
GC-C	Protein
COX	Protein
HINT	Protein
HIRA	Protein
HOMER1	Protein
HOMER2	Protein
HTR5A	Protein
HK1	Protein
IC1	Protein
IKZF5	Protein
IL-10	Protein
IL-1ra	Protein
IMMP2L	Protein
INV	Protein
JTB	Protein
CK-7	Protein
hCINAP	Protein
DUO	Protein
CCM1	Protein
SSB	Protein
Invadolysin	Protein
LPP	Protein
LYPD4	Protein
LYVE-1	Protein
MARK	Protein
MC4R	Protein
MECP2	Protein
MIA2	Protein
MLIP	Protein
MOBP	Protein
MTHFR	Protein
MYT1L	Protein
NOS2	Protein
NCAM	Protein
Netrin-1	Protein
NGF	Protein
NK1R	Protein
NLGN4	Protein
NR2A	Protein
iNOS	Protein
NP10	Protein
NP24	Protein
NP7	Protein
NPY	Protein
Neuropeptide Y	Protein
PXR	Protein
TLX	Protein
NURR1	Protein
CPF	Protein
NRG2	Protein
NXF1	Protein
BCP	Protein
Opticin	Protein
PEG	Protein
AL5	Protein
PAPP-A	Protein
PDI	Protein
ENH	Protein
PER2	Protein
CALM	Protein
PICK1	Protein
PML	Protein
POK10	Protein
POK7	Protein
POK8	Protein
PR38B	Protein
Progesterone receptor	Protein
Profilin-1	Protein
PFC	Protein
PRB1	Protein
PRPC	Protein
TIC	Protein
PGDS	Protein
IAR	Protein
PFAS	Protein
AMPS	Protein
RAN	Protein
REC21	Protein
RECQL4	Protein
Reelin	Protein
RHCE	Protein
RHD	Protein
RNF122	Protein
NOGO	Protein
SPF	Protein
AST	Protein
Norepinephrine transporter	Protein
DAT	Protein
SERT	Protein
GLYT2	Protein
hSCL	Protein
SCT	Protein
SCK	Protein
NHE9	Protein
ATX	Protein
SNAP	Protein
STM	Protein
ST1A4	Protein
STS	Protein
STX1	Protein
CH1	Protein
SCP	Protein
SYN3	Protein
TDO	Protein
TAL1	Protein
TAU	Protein
Haptocorrin	Protein
TGX	Protein
TLL	Protein
HAT	Protein
TRAIL	Protein
TPH	Protein
TPH2	Protein
TRAF4	Protein
Transferrin	Protein
TRIM32	Protein
TSN1	Protein
TYH	Protein
SPC	Protein
VDP	Protein
VAMP2	Protein
VP113	Protein
VPK04	Protein
VPK10	Protein
VPK19	Protein
VPK18	Protein
VPK24	Protein
VPK21	Protein
VPK25	Protein
VPK6	Protein
VPK7	Protein
VPK8	Protein
VPK9	Protein
WAVE2	Protein
ZHANG	Protein
ZNF544	Protein
ABO	Gene
ACVR1	Gene
ADORA2A	Gene
ADRA2A	Gene
ADRA2C	Gene
ADSL	Gene
AKR1B1	Gene
SLC25A4	Gene
SLC25A5	Gene
SLC25A6	Gene
ANXA2	Gene
AOC2	Gene
APP	Gene
ARNTL	Gene
ARSB	Gene
STS	Gene
ARSD	Gene
ASMT	Gene
BCHE	Gene
OPN1SW	Gene
BDNF	Gene
BMPR1B	Gene
SERPING1	Gene
C4B	Gene
CALM1	Gene
CALM2	Gene
CALM3	Gene
KRIT1	Gene
CDH11	Gene
CDH13	Gene
CDK5	Gene
CHRNA4	Gene
CHRNB2	Gene
CLTC	Gene
CNR1	Gene
CTD	Gene
COMT	Gene
CPD	Gene
CPT2	Gene
CRYGC	Gene
CSE1L	Gene
CTNND1	Gene
CTSB	Gene
CTSG	Gene
CYP19A1	Gene
DBH	Gene
DHCR24	Gene
DMD	Gene
DNM1	Gene
DYNC1I2	Gene
DRD1	Gene
DRD2	Gene
DRD4	Gene
DRD3	Gene
DRD5	Gene
DSC3	Gene
EDA	Gene
EIF4EBP1	Gene
ELANE	Gene
ELK3	Gene
EMP2	Gene
ENPEP	Gene
EPHA5	Gene
FGD1	Gene
FGF9	Gene
FHIT	Gene
FKBP5	Gene
FLNB	Gene
FMR1	Gene
NR5A2	Gene
FUT3	Gene
GABRB3	Gene
GAD1	Gene
GDNF	Gene
GLI3	Gene
GPI	Gene
GRIK4	Gene
GRIN2A	Gene
GRM1	Gene
GRM5	Gene
GRM7	Gene
GRM8	Gene
CXCL1	Gene
GTS	Gene
GUCY2C	Gene
HINT1	Gene
HK1	Gene
HLA-DRB1	Gene
HLA-DRB4	Gene
HLA-DRB3	Gene
HLA-DRB5	Gene
HLCS	Gene
HSPE1	Gene
HTR1B	Gene
HTR1A	Gene
HTR2A	Gene
HTR2C	Gene
HTR3A	Gene
HTR5A	Gene
HTR4	Gene
IL1RN	Gene
INS	Gene
ITGAE	Gene
KRT7	Gene
LPP	Gene
MAN2A2	Gene
MAOA	Gene
MAP1B	Gene
MAOB	Gene
MC4R	Gene
MECP2	Gene
MIA2	Gene
ATXN3	Gene
MOBP	Gene
MTHFR	Gene
NCAM1	Gene
NOS2	Gene
NR4A2	Gene
P4HB	Gene
PAEP	Gene
PAPPA	Gene
ENPP2	Gene
CFP	Gene
PFAS	Gene
PFN1	Gene
PGR	Gene
SERPINA1	Gene
PML	Gene
PR@	Gene
PRB1	Gene
PRH2	Gene
RELN	Gene
PTGDS	Gene
PTPRD	Gene
PTPRN2	Gene
RAN	Gene
RHCE	Gene
RHD	Gene
SCT	Gene
SLC1A3	Gene
SLC6A2	Gene
SLC6A3	Gene
SLC6A4	Gene
SMPD1	Gene
SNAP25	Gene
SSB	Gene
STX1A	Gene
SULT1A3	Gene
VAMP2	Gene
TACR1	Gene
TAL1	Gene
TCN1	Gene
TDO2	Gene
TH	Gene
TIMP1	Gene
TLL1	Gene
TLL2	Gene
NR2E1	Gene
TPH1	Gene
HIRA	Gene
BEST1	Gene
REEP5	Gene
SYN3	Gene
PICALM	Gene
SUPT3H	Gene
USO1	Gene
AOC3	Gene
PAGE1	Gene
CFLAR	Gene
NR1I2	Gene
PER2	Gene
KALRN	Gene
SLC6A5	Gene
DLGAP1	Gene
TGM5	Gene
ITGBL1	Gene
RECQL4	Gene
FADS2	Gene
TMPRSS11D	Gene
NTN1	Gene
HOMER2	Gene
HOMER1	Gene
PICK1	Gene
NRG2	Gene
BCAR1	Gene
CREB5	Gene
TRAF4	Gene
PPM1F	Gene
SNAP91	Gene
ATP2C2	Gene
PUM3	Gene
GNPDA1	Gene
GPC6	Gene
TSPAN1	Gene
WASF2	Gene
ALYREF	Gene
GLYAT	Gene
NET1	Gene
EFS	Gene
TNIP1	Gene
SEMA3A	Gene
BAIAP2	Gene
NXF1	Gene
PDLIM5	Gene
GNB5	Gene
MMP24	Gene
LYVE1	Gene
JTB	Gene
STIP1	Gene
FGFR1OP	Gene
CORO1A	Gene
AKAP13	Gene
ITGA11	Gene
CARD8	Gene
TRIM32	Gene
MYT1L	Gene
SMG1	Gene
CIC	Gene
ASTN2	Gene
ADGRL3	Gene
SEC14L2	Gene
PSD4	Gene
SHC2	Gene
HEATR5A	Gene
CHTOP	Gene
OPTC	Gene
SLC17A5	Gene
FOXP1	Gene
INVS	Gene
DISC1	Gene
SIT1	Gene
ZNF544	Gene
PCSK1N	Gene
GIT1	Gene
SUCO	Gene
DCDC2	Gene
SCLY	Gene
NT5DC3	Gene
BCL11A	Gene
CYCS	Gene
GFOD1	Gene
UGT1A10	Gene
UGT1A8	Gene
UGT1A9	Gene
PRPF38B	Gene
ENOSF1	Gene
SLC50A1	Gene
SLAMF8	Gene
CHPT1	Gene
RTN4	Gene
AS3MT	Gene
NLGN4X	Gene
MTA3	Gene
LRRC7	Gene
CREBZF	Gene
ERVK-6	Gene
IKZF5	Gene
ELOVL6	Gene
GNPTAB	Gene
ZNF385D	Gene
CAMKMT	Gene
RNF122	Gene
DHDDS	Gene
ASRGL1	Gene
CFAP43	Gene
FAM107B	Gene
FERMT3	Gene
TRPT1	Gene
IMMP2L	Gene
NUDT22	Gene
EBPL	Gene
LMLN	Gene
MLIP	Gene
CHMP7	Gene
NAPRT	Gene
MAPK1IP1L	Gene
UCN3	Gene
CSMD2	Gene
DCD	Gene
ANTXR2	Gene
C10orf90	Gene
TPH2	Gene
OSR1	Gene
TMEM37	Gene
LYPD4	Gene
AK8	Gene
CLYBL	Gene
RLS1	Gene
CFAP221	Gene
CEP112	Gene
UNC5B	Gene
FBXO33	Gene
ANKK1	Gene
SLC9A9	Gene
NANOS2	Gene
TSPAN33	Gene
NCKAP5	Gene
MIR99AHG	Gene
ERVK-7	Gene
ADHD1	Gene
ADHD3	Gene
ADHD2	Gene
ADHD4	Gene
MIR429	Gene
ERVK-8	Gene
TRI-AAT7-2	Gene
LOC100507443	Gene
ERVK-10	Gene
ERVK-9	Gene
ERVK-21	Gene
ERVK-18	Gene
ERVK-25	Gene
ERVK-24	Gene
ERVK-19	Gene
LOC101927437	Gene
LOC101928161	Gene
AK6	Gene
ERICD	Gene
H19-ICR	Gene
LOC105369230	Gene
DIGIT	Gene
(-)-alpha-tocopherol	Metabolite
(-)-cotinine	Metabolite
(-)-epicatechin-3-O-gallate	Metabolite
(-)-selegiline	Metabolite
(3,4-dihydroxyphenyl)acetic acid	Metabolite
(7Z,10Z,13Z,16Z,19Z)-docosapentaenoic acid	Metabolite
(R)-adrenaline	Metabolite
(R)-noradrenaline	Metabolite
(S)-amphetamine	Metabolite
(S)-lactic acid	Metabolite
(S)-nicotine	Metabolite
1,2-dichloroethane	Metabolite
1,4-dioxine	Metabolite
1-Naphthylacetic acid	Metabolite
13-cis-retinal	Metabolite
17alpha-ethynylestradiol	Metabolite
1H-imidazole	Metabolite
2,2',4,4',5,5'-hexachlorobiphenyl	Metabolite
2,3,7,8-tetrachlorodibenzodioxine	Metabolite
2,4,5-Trichlorophenol	Metabolite
2,4,6-Trichlorophenol	Metabolite
2,4-D	Metabolite
3,3',5-triiodo-L-thyronine	Metabolite
3,5,6-trichloropyridine-2-one	Metabolite
3-phenoxybenzoic acid	Metabolite
4-Aminobutyric acid	Metabolite
5-[(2-acetamidoethyl)amino]naphthalene-1-sulfonic acid	Metabolite
8-hydroxy-2'-deoxyguanosine	Metabolite
A	Metabolite
Acetylcholine	Metabolite
adenosine receptor antagonist	Metabolite
adjuvant	Metabolite
adrenergic uptake inhibitor	Metabolite
advanced glycation end-product	Metabolite
Ala-Ala-Pro	Metabolite
Ala-Asp-Ser	Metabolite
Ala-Gly	Metabolite
Alanine	Metabolite
Alcohol	Metabolite
aldehydo-D-glucose	Metabolite
all-cis-5,8,11,14,17-icosapentaenoic acid	Metabolite
all-cis-docosa-4,7,10,13,16,19-hexaenoic acid	Metabolite
alpha-D-GalpNAc-(1->3)-[alpha-L-Fucp-(1->2)]-beta-D-Galp-(1->4)-beta-D-GlcpNAc	Metabolite
alpha-Linolenic acid	Metabolite
alpha-methyl-L-dopa	Metabolite
alpha-N-acetylneuraminosyl-(2->3)-beta-D-galactosyl-(1->4)-beta-D-glucosylceramide	Metabolite
alpha-N-acetylneuraminyl-(2->3)-beta-D-galactosyl-(1->4)-beta-D-glucosyl-(1<->1)-ceramide	Metabolite
amantadine	Metabolite
amfetamine	Metabolite
Amino acid	Metabolite
aminoguanidine	Metabolite
amitriptyline	Metabolite
ammonia	Metabolite
amphetamine	Metabolite
amphetamines	Metabolite
ampicillanyl group	Metabolite
androgen	Metabolite
anticonvulsant	Metabolite
antidepressant	Metabolite
antioxidant	Metabolite
antipsychotic agent	Metabolite
aplysiatoxin	Metabolite
apomorphine	Metabolite
Arabinogalactan	Metabolite
Arachidonic acid	Metabolite
Arg-Ala	Metabolite
aripiprazole	Metabolite
Arterenol	Metabolite
Ascorbate	Metabolite
Asn-Glu	Metabolite
atomoxetine	Metabolite
atomoxetine hydrochloride	Metabolite
baicalin	Metabolite
baicalin(1-)	Metabolite
benzatropine	Metabolite
Benzoic acid	Metabolite
betahistine	Metabolite
Bios I	Metabolite
Bisphenol A	Metabolite
buprenorphine	Metabolite
bupropion	Metabolite
buspirone	Metabolite
cadmium	Metabolite
cadmium atom	Metabolite
Caffeine	Metabolite
Camptothecin	Metabolite
carbamazepine	Metabolite
Catecholamine	Metabolite
catecholamines	Metabolite
cefoperazone	Metabolite
central nervous system depressant	Metabolite
central nervous system stimulant	Metabolite
Ceramide	Metabolite
chlorpromazine	Metabolite
chlorpyrifos	Metabolite
Cholesterol	Metabolite
Choline	Metabolite
clonidine	Metabolite
cobalamin	Metabolite
Cocaine	Metabolite
cocaine(1+)	Metabolite
cofactor	Metabolite
CoM	Metabolite
Copper	Metabolite
copper atom	Metabolite
copper(0)	Metabolite
corticotropin-releasing factor receptor antagonist	Metabolite
Cortisol	Metabolite
Creatine	Metabolite
creatine zwitterion	Metabolite
cyanocob(III)alamin	Metabolite
Cysteamine	Metabolite
D-Ala-Gly	Metabolite
D-Ala-Gly-Gly	Metabolite
D-glucopyranose	Metabolite
D-Glutamic acid	Metabolite
D-tryptophan zwitterion	Metabolite
Dehydroepiandrosterone sulfate	Metabolite
deltamethrin	Metabolite
demeton-S-methyl	Metabolite
Desipramine	Metabolite
dexmethylphenidate	Metabolite
dextromethorphan	Metabolite
DHA	Metabolite
DHEAS	Metabolite
diafenthiuron	Metabolite
Dialkyl phosphate	Metabolite
Dichloromethane	Metabolite
dinitrogen oxide	Metabolite
disulfide	Metabolite
Docosahexaenoic acid	Metabolite
docosapentaenoic acid	Metabolite
donepezil	Metabolite
Dopamine	Metabolite
dopamine agonist	Metabolite
dopamine uptake inhibitor	Metabolite
dopaminergic agent	Metabolite
dopaminium(1+)	Metabolite
Dovonex	Metabolite
droxidopa	Metabolite
duloxetine	Metabolite
EC 1.4.3.4 (monoamine oxidase) inhibitor	Metabolite
Eicosapentaenoic acid	Metabolite
endocannabinoid	Metabolite
environmental contaminant	Metabolite
escitalopram	Metabolite
essential fatty acid	Metabolite
estrogen	Metabolite
Ethanol	Metabolite
eugeroic	Metabolite
explosive	Metabolite
F-	Metabolite
Fatty acid	Metabolite
fatty acids	Metabolite
fluoride	Metabolite
fluoxetine	Metabolite
fluoxetine hydrochloride	Metabolite
FMN	Metabolite
Folate	Metabolite
folate(2-)	Metabolite
folates	Metabolite
folic acid	Metabolite
folic acids	Metabolite
food additive	Metabolite
food component	Metabolite
food stabiliser	Metabolite
Ga	Metabolite
gamma-aminobutyric acid	Metabolite
ganglioside GM3	Metabolite
Glu-Glu-Gly	Metabolite
glucide	Metabolite
glucocorticoid	Metabolite
Glucose	Metabolite
glutamate(1-)	Metabolite
glutamate(2-)	Metabolite
glutamic acid	Metabolite
Glutamine	Metabolite
glutathionate(1-)	Metabolite
glutathione	Metabolite
Gly-Ala	Metabolite
Gly-D-Ala	Metabolite
Glycerone	Metabolite
glycerophosphoinositol	Metabolite
glycoinositol phospholipid	Metabolite
glyoxal-lysine dimer	Metabolite
Glyphosate	Metabolite
gold atom	Metabolite
gold(0)	Metabolite
growth hormone	Metabolite
GSH	Metabolite
H group	Metabolite
haloperidol	Metabolite
HCl	Metabolite
herbicide	Metabolite
Heroin	Metabolite
hexachlorobenzene	Metabolite
HEXADECANE	Metabolite
Hg	Metabolite
high-density lipoprotein	Metabolite
homovanillate	Metabolite
Homovanillic acid	Metabolite
hormone	Metabolite
hydrochloride	Metabolite
hydrogen astatide	Metabolite
hydrogen chloride	Metabolite
hydrogen fluoride	Metabolite
I2	Metabolite
icosapentaenoic acid	Metabolite
imipramine	Metabolite
iodine atom	Metabolite
Irmin	Metabolite
Iron	Metabolite
iron atom	Metabolite
iron(2+) sulfate (anhydrous)	Metabolite
L-Alanine	Metabolite
L-ascorbic acid	Metabolite
L-cysteinylglycine	Metabolite
L-Dopa	Metabolite
L-Glutamic acid	Metabolite
L-Methionine	Metabolite
L-Phenylalanine	Metabolite
L-phenylalanine zwitterion	Metabolite
L-Thyroxine	Metabolite
L-tryptophan	Metabolite
L-tryptophan zwitterion	Metabolite
L-Tyrosine	Metabolite
L-valine residue	Metabolite
labetalol	Metabolite
lactate	Metabolite
lamotrigine	Metabolite
lanthanum atom	Metabolite
Leu-Ala	Metabolite
Leu-Ala-Gly	Metabolite
Leu-Asp-Ser	Metabolite
levetiracetam	Metabolite
Linoleic acid	Metabolite
Liothyronine	Metabolite
lipooligosaccharide	Metabolite
lipoprotein	Metabolite
Lobeline	Metabolite
lofexidine	Metabolite
low-density lipoprotein	Metabolite
magnesium	Metabolite
magnesium atom	Metabolite
Manganese	Metabolite
manganese atom	Metabolite
manganese(0)	Metabolite
Melatonin	Metabolite
Memantine	Metabolite
mercury	Metabolite
mercury atom	Metabolite
methacholine	Metabolite
methadone	Metabolite
methamphetamine	Metabolite
Methionine	Metabolite
methionine zwitterion	Metabolite
METHOTREXATE	Metabolite
methotrexate(2-)	Metabolite
methylmercury(.)	Metabolite
methylphenidate	Metabolite
methylphenidate hydrochloride	Metabolite
Mg2+	Metabolite
mineral	Metabolite
moclobemide	Metabolite
modafinil	Metabolite
monoamine	Metabolite
monoamine molecular messenger	Metabolite
MTA	Metabolite
MTX	Metabolite
myo-inositol	Metabolite
N(2)-acetyl-L-ornithine	Metabolite
N-(15Z)-tetracosenoylsphingosine	Metabolite
N-acetyl-L-aspartic acid	Metabolite
N-Acylsphingosine	Metabolite
N-docosanoylsphingosine	Metabolite
N-dodecanoylsphingosine	Metabolite
N-ethylphenylacetamide	Metabolite
N-hexacosanoylsphingosine	Metabolite
N-icosanoylsphingosine	Metabolite
N-octadecanoylsphingosine	Metabolite
N-oleoylsphingosine	Metabolite
neon atom	Metabolite
neurotransmitter	Metabolite
NH3	Metabolite
Nicotine	Metabolite
nicotinic acetylcholine receptor agonist	Metabolite
nitric oxide	Metabolite
Nitrous oxide	Metabolite
NO	Metabolite
nootropic agent	Metabolite
noradrenaline	Metabolite
nortriptyline	Metabolite
nutraceutical	Metabolite
omega-3 fatty acid	Metabolite
omega-6 fatty acid	Metabolite
opioid analgesic	Metabolite
organochlorine compound	Metabolite
oroxylin A	Metabolite
oroxylin A(1-)	Metabolite
oxcarbazepine	Metabolite
oxyhemoglobin	Metabolite
oxytocin	Metabolite
pApA	Metabolite
paracetamol	Metabolite
pemoline	Metabolite
pentachlorobenzene	Metabolite
Perchlorat	Metabolite
perchlorate	Metabolite
perfluorinated compound	Metabolite
perfluorononanoic acid	Metabolite
perfluorooctanoic acid	Metabolite
persistent organic pollutant	Metabolite
pesticide	Metabolite
pharmaceutical	Metabolite
Phenethylamine	Metabolite
Phenylalanine	Metabolite
Phosphatidylserine	Metabolite
Phospholipid	Metabolite
phthalate	Metabolite
phthalate(2-)	Metabolite
Phthalic acid	Metabolite
PM	Metabolite
poison	Metabolite
poly(methylene)	Metabolite
polybromodiphenyl ether	Metabolite
polybutadiene macromolecule	Metabolite
polybutadiene polymer	Metabolite
polychlorinated dibenzodioxine	Metabolite
polychlorobiphenyl	Metabolite
polycyclic arene	Metabolite
polyhedral oligomeric silsesquioxane	Metabolite
polyunsaturated fatty acid	Metabolite
polyunsaturated fatty acid anion	Metabolite
Pr	Metabolite
pramipexole	Metabolite
Pro-Arg	Metabolite
promethium atom	Metabolite
propranolol	Metabolite
propyl group	Metabolite
propyzamide	Metabolite
psychotropic drug	Metabolite
purpurin	Metabolite
quetiapine	Metabolite
racemate	Metabolite
radium atom	Metabolite
Retinal	Metabolite
RH	Metabolite
rhodium atom	Metabolite
Riboflavin	Metabolite
riboflavin(1-)	Metabolite
risperidone	Metabolite
S-nitroso-N-acetyl-D-penicillamine	Metabolite
salicylate	Metabolite
salicylhydroxamic acid	Metabolite
Salicylic acid	Metabolite
samarium atom	Metabolite
sapropterin	Metabolite
Sarcosine	Metabolite
sarcosine zwitterion	Metabolite
second generation antipsychotic	Metabolite
sedative	Metabolite
selegiline	Metabolite
Ser-Met	Metabolite
Serotonin	Metabolite
serotonin uptake inhibitor	Metabolite
serotonin(1+)	Metabolite
sertraline	Metabolite
silicon carbide	Metabolite
silver atom	Metabolite
silver(0)	Metabolite
silver(1+)	Metabolite
sodium benzoate	Metabolite
somatostatin	Metabolite
Spermine	Metabolite
sphingolipid	Metabolite
sphingomyelin d18:1	Metabolite
sphingomyelin d18:1(1+)	Metabolite
sphingomyelin d18:1/24:1	Metabolite
Staurosporine	Metabolite
streptomycin	Metabolite
sulfachloropyridazine	Metabolite
sympathomimetic agent	Metabolite
tau lepton	Metabolite
Taurine	Metabolite
taurine zwitterion	Metabolite
TEMPO	Metabolite
Testosterone	Metabolite
tetracosenoic acid	Metabolite
Theophylline	Metabolite
thorium	Metabolite
Thr-His	Metabolite
thyroid hormone	Metabolite
thyroxine	Metabolite
thyroxine zwitterion	Metabolite
titanium atom	Metabolite
Tolcapone	Metabolite
toxin	Metabolite
trichlorophenol	Metabolite
trichlorophenols	Metabolite
Triglyceride	Metabolite
tropane	Metabolite
Tryptophan	Metabolite
Tylenol	Metabolite
Tyrosine	Metabolite
V	Metabolite
valine	Metabolite
valproate	Metabolite
valproate semisodium	Metabolite
valproic acid	Metabolite
vasopressin	Metabolite
venlafaxine	Metabolite
vitamin B6	Metabolite
Vitamin C	Metabolite
vitamin D	Metabolite
Vitamin E	Metabolite
vitamins	Metabolite
Xenobiotic	Metabolite
yohimbine	Metabolite
zinc	Metabolite
zinc atom	Metabolite
zinc sulfate	Metabolite
zinc sulfate heptahydrate	Metabolite
zinc(0)	Metabolite
Opioid	Metabolite
reproduction	Pathway
mating	Pathway
aggression	Pathway
hypersensitivity	Pathway
puberty	Pathway
intracellular signaling	Pathway
glucose metabolism	Pathway
DNA methylation	Pathway
transcription	Pathway
translation	Pathway
catecholamine metabolism	Pathway
fatty acid metabolism	Pathway
Inflammation	Pathway
neurotransmission	Pathway
neurotransmitter release	Pathway
nervous system development	Pathway
axon guidance	Pathway
synaptogenesis	Pathway
CNS development	Pathway
brain development	Pathway
gestation	Pathway
aging	Pathway
visual perception	Pathway
olfaction	Pathway
behavior	Pathway
short-term memory	Pathway
mating	Pathway
long-term memory	Pathway
circadian rhythm	Pathway
spatial learning	Pathway
degradation	Pathway
mating	Pathway
transduction	Pathway
phospholipid degradation	Pathway
pathogenesis	Pathway
gene expression	Pathway
protein transport	Pathway
dopamine transport	Pathway
cell migration	Pathway
fatty acid oxidation	Pathway
migration	Pathway
corticogenesis	Pathway
signaling	Pathway
neurite outgrowth	Pathway
methylation	Pathway
developmental process	Pathway
operant conditioning	Pathway
social behavior	Pathway
rumination	Pathway
response to methylphenidate	Pathway
locomotion	Pathway
dopamine metabolism	Pathway
dopamine synthesis	Pathway
dopamine catabolism	Pathway
myelination	Pathway
homeostasis	Pathway
menarche	Pathway
circadian rhythm regulation	Pathway
sleep regulation	Pathway
respiration	Pathway
habituation	Pathway
sensitization	Pathway
rhythm	Pathway
cognition	Pathway
sensory processing	Pathway
localisation	Pathway
retention	Pathway
norepinephrine reuptake	Pathway
prepulse inhibition	Pathway
response to growth hormone	Pathway
development of the reproductive system	Pathway
gangliogenesis	Pathway
motor learning	Pathway
uptake	Pathway
detoxification	Pathway
nmda receptor activation	Pathway
mating	Pathway
conditioned place preference	Pathway
aetiological pathway	Pathway
catecholamine pathway	Pathway
casual pathway	Pathway
channel pathway	Pathway
dopaminergic pathway	Pathway
dopamine pathway	Pathway
dopamine reward pathway	Pathway
mesolimbic dopaminergic pathway	Pathway
ef pathway	Pathway
evaluating dopamine reward pathway	Pathway
folate/homocysteine pathway	Pathway
gabaergic pathway	Pathway
mesocortical dopamine pathway	Pathway
neurotransmitter pathway	Pathway
six pathway	Pathway
ventral attentional pathway	Pathway
Hypoxia	Pathway
Anoxia	Pathway

## Sheet: ANDSystem dyslexia
dyslexia
THEM2	Protein
ARI	Protein
ARID2	Protein
ASCC2	Protein
AGA	Protein
SPCA2	Protein
AE1	Protein
BIG1	Protein
FLR	Protein
CUX1	Protein
CEP63	Protein
CHST3	Protein
Aromatase	Protein
CDP	Protein
DCDC2	Protein
DDX40	Protein
DIP2A	Protein
DOCK4	Protein
DRD2	Protein
DYX1C1	Protein
ERP	Protein
SAP2	Protein
ENPP1	Protein
P300	Protein
FIG4	Protein
Fh1	Protein
FMR1	Protein
FOXP2	Protein
GCF	Protein
GPC	Protein
GLS2	Protein
IMMP2L	Protein
KIAA0319	Protein
K16	Protein
MARK	Protein
EG1	Protein
NAGPA	Protein
NEC1	Protein
RC3	Protein
NFKB2	Protein
NSF	Protein
NXF1	Protein
OAS3	Protein
PAD4	Protein
PACE4	Protein
Polycystin-1	Protein
PMEL17	Protein
PRB1	Protein
PRPS1	Protein
MEG	Protein
RAN	Protein
ROBO1	Protein
SPF	Protein
TIP110	Protein
DAT	Protein
ARTS	Protein
SCK	Protein
SND1	Protein
Statherin	Protein
STS	Protein
TPX2	Protein
TWIST2	Protein
GPR14	Protein
VDP	Protein
UT2	Protein
ZNF804A	Protein
AGA	Gene
STS	Gene
BLVRB	Gene
CSE1L	Gene
CTNND1	Gene
CUX1	Gene
CYP19A1	Gene
DRD2	Gene
DYX1	Gene
ELK3	Gene
ENPEP	Gene
FLNB	Gene
FMR1	Gene
FRAXA	Gene
GYPC	Gene
KRT6B	Gene
KRT16	Gene
KRT17	Gene
NFKB2	Gene
NRGN	Gene
NSF	Gene
OAS3	Gene
PCSK6	Gene
PCSK1	Gene
PCSK2	Gene
ENPP1	Gene
PKD1	Gene
PKD2	Gene
SEPT4	Gene
PRB1	Gene
PRPS1	Gene
PTPN4	Gene
RAN	Gene
ROBO1	Gene
PMEL	Gene
SLC4A1	Gene
SLC6A3	Gene
STATH	Gene
AURKA	Gene
GCFC2	Gene
SLC14A2	Gene
CBX4	Gene
USO1	Gene
CHST3	Gene
BCAR1	Gene
DOCK4	Gene
SART3	Gene
KIAA0319	Gene
FIG4	Gene
ATP2C2	Gene
TNIP1	Gene
NXF1	Gene
ARFGEF1	Gene
TPX2	Gene
DIP2A	Gene
SEC14L2	Gene
PADI4	Gene
SHC2	Gene
ARIH1	Gene
SND1	Gene
GLS2	Gene
NAGPA	Gene
DCDC2	Gene
ACOT13	Gene
PELI1	Gene
DHX40	Gene
CEP63	Gene
MED28	Gene
IMMP2L	Gene
ASCC2	Gene
EBPL	Gene
ZNF804A	Gene
PRDM6	Gene
FOXP2	Gene
TWIST2	Gene
ZNF746	Gene
DYX1C1	Gene
ARID2	Gene
DYX6	Gene
EGOT	Gene
ERICD	Gene
DIGIT	Gene
(15Z)-tetracosenoic acid	Metabolite
(S)-lactic acid	Metabolite
1-dodecyl-2-acetyl-sn-glycero-3-phosphocholine	Metabolite
2-acetyl-1-alkyl-sn-glycero-3-phosphocholine	Metabolite
2-O-acetyl-1-O-hexadecyl-sn-glycero-3-phosphocholine	Metabolite
2-O-acetyl-1-O-octadecyl-sn-glycero-3-phosphocholine	Metabolite
advanced glycation end-product	Metabolite
ampicillanyl group	Metabolite
Arg-Ala	Metabolite
aspartate salt	Metabolite
aspartate(2-)	Metabolite
atomoxetine	Metabolite
atomoxetine hydrochloride	Metabolite
barium atom	Metabolite
barium(2+)	Metabolite
carbon monoxide	Metabolite
CO	Metabolite
Dichloromethane	Metabolite
donepezil	Metabolite
Dopamine	Metabolite
dopaminium(1+)	Metabolite
Fatty acid	Metabolite
fatty acids	Metabolite
fenbutatin oxide	Metabolite
fluoxetine hydrochloride	Metabolite
francium atom	Metabolite
Ga	Metabolite
germane	Metabolite
Glu-Glu-Gly	Metabolite
Gly-Ala	Metabolite
Gly-D-Ala	Metabolite
glyoxal-lysine dimer	Metabolite
gold atom	Metabolite
gold(0)	Metabolite
HEXADECANE	Metabolite
L-Aspartic acid	Metabolite
lactate	Metabolite
Leu-Ala-Gly	Metabolite
Leu-Leu-Asp	Metabolite
Memantine	Metabolite
methylphenidate	Metabolite
N,N-diethyl-m-toluamide	Metabolite
Nervonic acid	Metabolite
Niacin	Metabolite
nicotinamide	Metabolite
omega-3 fatty acid	Metabolite
oxytocin	Metabolite
paracetamol	Metabolite
Phe-Arg	Metabolite
Phospholipid	Metabolite
phosphorus-31 atom	Metabolite
phytochelatin 2	Metabolite
platelet activating factor	Metabolite
Platelet-activating factor	Metabolite
PM	Metabolite
poly(methylene)	Metabolite
promethium atom	Metabolite
propyzamide	Metabolite
radium atom	Metabolite
reactive nitrogen species	Metabolite
ribonucleic acid	Metabolite
Staurosporine	Metabolite
TEMPO	Metabolite
Testosterone	Metabolite
visual indicator	Metabolite
reproduction	Pathway
mating	Pathway
neuronal migration	Pathway
puberty	Pathway
translation	Pathway
phospholipid metabolism	Pathway
brain development	Pathway
gestation	Pathway
visual perception	Pathway
behavior	Pathway
short-term memory	Pathway
mating	Pathway
long-term memory	Pathway
spatial learning	Pathway
degradation	Pathway
mating	Pathway
ciliogenesis	Pathway
gene expression	Pathway
migration	Pathway
neurite outgrowth	Pathway
developmental process	Pathway
response to niacin	Pathway
segmentation	Pathway
rhythm	Pathway
cognition	Pathway
sensory processing	Pathway
localisation	Pathway
stimulus detection	Pathway
motor learning	Pathway
mating	Pathway
dark adaptation	Pathway
dorsal pathway	Pathway
entire visual pathway	Pathway
parvocellular pathway	Pathway
impaired magnocellular pathway	Pathway
koniocellular pathway	Pathway
m pathway	Pathway
magnocellular pathway	Pathway
magnocellular-dorsal pathway	Pathway
magnocellular (m) pathway	Pathway
magnocellular (m) visual pathway	Pathway
magnocellular visual pathway	Pathway
md pathway	Pathway
motion processing pathway	Pathway
olivocerebellar pathway	Pathway
polygenic pathway	Pathway
visual sensory pathway	Pathway

## Sheet: GeneCard ADHD
Gene Symbol	Description	Category	Gifts	GC Id	Relevance score	GeneCards Link
DRD4	Dopamine Receptor D4	Protein Coding	45	GC11P001249	28.2796	https://www.genecards.org/cgi-bin/carddisp.pl?gene=DRD4
DRD5	Dopamine Receptor D5	Protein Coding	46	GC04P009783	21.2987	https://www.genecards.org/cgi-bin/carddisp.pl?gene=DRD5
SLC6A3	Solute Carrier Family 6 Member 3	Protein Coding	48	GC05M001392	18.4586	https://www.genecards.org/cgi-bin/carddisp.pl?gene=SLC6A3
COMT	Catechol-O-Methyltransferase	Protein Coding	49	GC22P019941	16.5164	https://www.genecards.org/cgi-bin/carddisp.pl?gene=COMT
MECP2	Methyl-CpG Binding Protein 2	Protein Coding	44	GC0XM154021	14.9774	https://www.genecards.org/cgi-bin/carddisp.pl?gene=MECP2
MAP1B	Microtubule Associated Protein 1B	Protein Coding	43	GC05P072107	14.7884	https://www.genecards.org/cgi-bin/carddisp.pl?gene=MAP1B
ADHD1	Attention Deficit-Hyperactivity Disorder, Susceptibility To, 1	Genetic Locus	2	GC16U900488	13.6953	https://www.genecards.org/cgi-bin/carddisp.pl?gene=ADHD1
ADHD2	Attention Deficit-Hyperactivity Disorder, Susceptibility To, 2	Genetic Locus	1	GC17U900544	13.4145	https://www.genecards.org/cgi-bin/carddisp.pl?gene=ADHD2
ADHD3	Attention Deficit-Hyperactivity Disorder, Susceptibility To, 3	Genetic Locus	1	GC06U900728	13.4145	https://www.genecards.org/cgi-bin/carddisp.pl?gene=ADHD3
ADHD4	Attention Deficit-Hyperactivity Disorder, Susceptibility To, 4	Genetic Locus	1	GC05U900518	13.4145	https://www.genecards.org/cgi-bin/carddisp.pl?gene=ADHD4
CDK20	Cyclin Dependent Kinase 20	Protein Coding	40	GC09M087966	13.1642	https://www.genecards.org/cgi-bin/carddisp.pl?gene=CDK20
VPS13B	Vacuolar Protein Sorting 13 Homolog B	Protein Coding	37	GC08P099011	13.1642	https://www.genecards.org/cgi-bin/carddisp.pl?gene=VPS13B
C12orf57	Chromosome 12 Open Reading Frame 57	Protein Coding	35	GC12P015381	13.1642	https://www.genecards.org/cgi-bin/carddisp.pl?gene=C12orf57
HIVEP1	HIVEP Zinc Finger 1	Protein Coding	35	GC06P012009	13.1642	https://www.genecards.org/cgi-bin/carddisp.pl?gene=HIVEP1
SCAPER	S-Phase Cyclin A Associated Protein In The ER	Protein Coding	35	GC15M076347	13.1642	https://www.genecards.org/cgi-bin/carddisp.pl?gene=SCAPER
SLC6A4	Solute Carrier Family 6 Member 4	Protein Coding	46	GC17M030194	12.0815	https://www.genecards.org/cgi-bin/carddisp.pl?gene=SLC6A4
MAOA	Monoamine Oxidase A	Protein Coding	48	GC0XP043654	11.3848	https://www.genecards.org/cgi-bin/carddisp.pl?gene=MAOA
BDNF	Brain Derived Neurotrophic Factor	Protein Coding	45	GC11M027654	10.8905	https://www.genecards.org/cgi-bin/carddisp.pl?gene=BDNF
SLC6A2	Solute Carrier Family 6 Member 2	Protein Coding	47	GC16P055656	10.4353	https://www.genecards.org/cgi-bin/carddisp.pl?gene=SLC6A2
DBH	Dopamine Beta-Hydroxylase	Protein Coding	48	GC09P133636	9.52134	https://www.genecards.org/cgi-bin/carddisp.pl?gene=DBH
HTR2A	5-Hydroxytryptamine Receptor 2A	Protein Coding	46	GC13M046831	9.40389	https://www.genecards.org/cgi-bin/carddisp.pl?gene=HTR2A
TPH2	Tryptophan Hydroxylase 2	Protein Coding	46	GC12P071938	9.40087	https://www.genecards.org/cgi-bin/carddisp.pl?gene=TPH2
DRD2	Dopamine Receptor D2	Protein Coding	48	GC11M113409	9.27692	https://www.genecards.org/cgi-bin/carddisp.pl?gene=DRD2
ADRA2A	Adrenoceptor Alpha 2A	Protein Coding	45	GC10P111077	8.72174	https://www.genecards.org/cgi-bin/carddisp.pl?gene=ADRA2A
SNAP25	Synaptosome Associated Protein 25	Protein Coding	48	GC20P010218	8.21833	https://www.genecards.org/cgi-bin/carddisp.pl?gene=SNAP25
HTR1B	5-Hydroxytryptamine Receptor 1B	Protein Coding	43	GC06M077478	8.03581	https://www.genecards.org/cgi-bin/carddisp.pl?gene=HTR1B
DRD3	Dopamine Receptor D3	Protein Coding	43	GC03M114128	7.41926	https://www.genecards.org/cgi-bin/carddisp.pl?gene=DRD3
GNB5	G Protein Subunit Beta 5	Protein Coding	43	GC15M072469	7.24141	https://www.genecards.org/cgi-bin/carddisp.pl?gene=GNB5
DRD1	Dopamine Receptor D1	Protein Coding	43	GC05M175440	7.0252	https://www.genecards.org/cgi-bin/carddisp.pl?gene=DRD1
THRB	Thyroid Hormone Receptor Beta	Protein Coding	49	GC03M024117	6.66375	https://www.genecards.org/cgi-bin/carddisp.pl?gene=THRB
CHRNA4	Cholinergic Receptor Nicotinic Alpha 4 Subunit	Protein Coding	47	GC20M063343	6.62369	https://www.genecards.org/cgi-bin/carddisp.pl?gene=CHRNA4
ADGRL3	Adhesion G Protein-Coupled Receptor L3	Protein Coding	33	GC04P061201	6.1034	https://www.genecards.org/cgi-bin/carddisp.pl?gene=ADGRL3
GTS	Gilles De La Tourette Syndrome	Genetic Locus	3	GC11U990059	6.10215	https://www.genecards.org/cgi-bin/carddisp.pl?gene=GTS
LOC110806262	Solute Carrier Family 6 Member 4 Gene Promoter	Biological Region	1	GC17P030235	5.96759	https://www.genecards.org/cgi-bin/carddisp.pl?gene=LOC110806262
TBX1	T-Box Transcription Factor 1	Protein Coding	42	GC22P029053	5.84397	https://www.genecards.org/cgi-bin/carddisp.pl?gene=TBX1
MAOB	Monoamine Oxidase B	Protein Coding	41	GC0XM043766	5.82603	https://www.genecards.org/cgi-bin/carddisp.pl?gene=MAOB
PRTG	Protogenin	Protein Coding	36	GC15M055611	5.78507	https://www.genecards.org/cgi-bin/carddisp.pl?gene=PRTG
SLITRK1	SLIT And NTRK Like Family Member 1	Protein Coding	39	GC13M083877	5.60594	https://www.genecards.org/cgi-bin/carddisp.pl?gene=SLITRK1
ALDH2	Aldehyde Dehydrogenase 2 Family Member	Protein Coding	48	GC12P111766	5.57938	https://www.genecards.org/cgi-bin/carddisp.pl?gene=ALDH2
CNTNAP2	Contactin Associated Protein 2	Protein Coding	42	GC07P146116	5.54394	https://www.genecards.org/cgi-bin/carddisp.pl?gene=CNTNAP2
STX1A	Syntaxin 1A	Protein Coding	45	GC07M073700	5.42356	https://www.genecards.org/cgi-bin/carddisp.pl?gene=STX1A
TNRC6B	Trinucleotide Repeat Containing Adaptor 6B	Protein Coding	36	GC22P040044	5.37586	https://www.genecards.org/cgi-bin/carddisp.pl?gene=TNRC6B
HDC	Histidine Decarboxylase	Protein Coding	43	GC15M050241	5.35558	https://www.genecards.org/cgi-bin/carddisp.pl?gene=HDC
CHRNA7	Cholinergic Receptor Nicotinic Alpha 7 Subunit	Protein Coding	44	GC15P031923	5.33637	https://www.genecards.org/cgi-bin/carddisp.pl?gene=CHRNA7
SOX6	SRY-Box Transcription Factor 6	Protein Coding	43	GC11M015949	5.29755	https://www.genecards.org/cgi-bin/carddisp.pl?gene=SOX6
GDNF	Glial Cell Derived Neurotrophic Factor	Protein Coding	45	GC05M037812	5.28271	https://www.genecards.org/cgi-bin/carddisp.pl?gene=GDNF
SPRED1	Sprouty Related EVH1 Domain Containing 1	Protein Coding	40	GC15P038252	5.22573	https://www.genecards.org/cgi-bin/carddisp.pl?gene=SPRED1
TCF20	Transcription Factor 20	Protein Coding	36	GC22M042160	5.22504	https://www.genecards.org/cgi-bin/carddisp.pl?gene=TCF20
RBFOX1	RNA Binding Fox-1 Homolog 1	Protein Coding	37	GC16P007536	5.16073	https://www.genecards.org/cgi-bin/carddisp.pl?gene=RBFOX1
HTR1A	5-Hydroxytryptamine Receptor 1A	Protein Coding	45	GC05M063960	5.1589	https://www.genecards.org/cgi-bin/carddisp.pl?gene=HTR1A
GRIN2A	Glutamate Ionotropic Receptor NMDA Type Subunit 2A	Protein Coding	50	GC16M009753	5.13312	https://www.genecards.org/cgi-bin/carddisp.pl?gene=GRIN2A
TPH1	Tryptophan Hydroxylase 1	Protein Coding	43	GC11M018040	5.12554	https://www.genecards.org/cgi-bin/carddisp.pl?gene=TPH1
CDH13	Cadherin 13	Protein Coding	41	GC16P082626	5.12536	https://www.genecards.org/cgi-bin/carddisp.pl?gene=CDH13
MAPK1	Mitogen-Activated Protein Kinase 1	Protein Coding	50	GC22M021759	5.10165	https://www.genecards.org/cgi-bin/carddisp.pl?gene=MAPK1
NTF3	Neurotrophin 3	Protein Coding	40	GC12P005432	5.06716	https://www.genecards.org/cgi-bin/carddisp.pl?gene=NTF3
BCHE	Butyrylcholinesterase	Protein Coding	47	GC03M165772	5.04234	https://www.genecards.org/cgi-bin/carddisp.pl?gene=BCHE
HTR2C	5-Hydroxytryptamine Receptor 2C	Protein Coding	46	GC0XP114584	5.03806	https://www.genecards.org/cgi-bin/carddisp.pl?gene=HTR2C
DDC	Dopa Decarboxylase	Protein Coding	50	GC07M050458	5.01497	https://www.genecards.org/cgi-bin/carddisp.pl?gene=DDC
ADORA2A	Adenosine A2a Receptor	Protein Coding	44	GC22P024417	4.99327	https://www.genecards.org/cgi-bin/carddisp.pl?gene=ADORA2A
DUP7Q11.23	Chromosome 7q11.23 Duplication Syndrome	Genetic Locus	1	GC07U902611	4.9908	https://www.genecards.org/cgi-bin/carddisp.pl?gene=DUP7Q11.23
MED13	Mediator Complex Subunit 13	Protein Coding	39	GC17M061942	4.93872	https://www.genecards.org/cgi-bin/carddisp.pl?gene=MED13
FKBP5	FKBP Prolyl Isomerase 5	Protein Coding	44	GC06M054319	4.92801	https://www.genecards.org/cgi-bin/carddisp.pl?gene=FKBP5
BCL11B	BAF Chromatin Remodeling Complex Subunit BCL11B	Protein Coding	41	GC14M099169	4.86026	https://www.genecards.org/cgi-bin/carddisp.pl?gene=BCL11B
KCNA4	Potassium Voltage-Gated Channel Subfamily A Member 4	Protein Coding	41	GC11M030009	4.86026	https://www.genecards.org/cgi-bin/carddisp.pl?gene=KCNA4
NTRK2	Neurotrophic Receptor Tyrosine Kinase 2	Protein Coding	51	GC09P084668	4.82989	https://www.genecards.org/cgi-bin/carddisp.pl?gene=NTRK2
CYP2D6	Cytochrome P450 Family 2 Subfamily D Member 6	Protein Coding	47	GC22M042126	4.82887	https://www.genecards.org/cgi-bin/carddisp.pl?gene=CYP2D6
SLC6A1	Solute Carrier Family 6 Member 1	Protein Coding	46	GC03P011443	4.77351	https://www.genecards.org/cgi-bin/carddisp.pl?gene=SLC6A1
HTR3B	5-Hydroxytryptamine Receptor 3B	Protein Coding	43	GC11P113905	4.71703	https://www.genecards.org/cgi-bin/carddisp.pl?gene=HTR3B
ADRA1A	Adrenoceptor Alpha 1A	Protein Coding	45	GC08M026747	4.68754	https://www.genecards.org/cgi-bin/carddisp.pl?gene=ADRA1A
SLC1A3	Solute Carrier Family 1 Member 3	Protein Coding	49	GC05P036629	4.64255	https://www.genecards.org/cgi-bin/carddisp.pl?gene=SLC1A3
NOS1	Nitric Oxide Synthase 1	Protein Coding	48	GC12M117208	4.62802	https://www.genecards.org/cgi-bin/carddisp.pl?gene=NOS1
TH	Tyrosine Hydroxylase	Protein Coding	50	GC11M002163	4.55891	https://www.genecards.org/cgi-bin/carddisp.pl?gene=TH
BCR	BCR Activator Of RhoGEF And GTPase	Protein Coding	50	GC22P023179	4.54842	https://www.genecards.org/cgi-bin/carddisp.pl?gene=BCR
CRKL	CRK Like Proto-Oncogene, Adaptor Protein	Protein Coding	44	GC22P020917	4.54842	https://www.genecards.org/cgi-bin/carddisp.pl?gene=CRKL
SEC24C	SEC24 Homolog C, COPII Coat Complex Component	Protein Coding	43	GC10P073744	4.54842	https://www.genecards.org/cgi-bin/carddisp.pl?gene=SEC24C
RREB1	Ras Responsive Element Binding Protein 1	Protein Coding	42	GC06P007107	4.54842	https://www.genecards.org/cgi-bin/carddisp.pl?gene=RREB1
HIRA	Histone Cell Cycle Regulator	Protein Coding	41	GC22M019318	4.54842	https://www.genecards.org/cgi-bin/carddisp.pl?gene=HIRA
GP1BB	Glycoprotein Ib Platelet Subunit Beta	Protein Coding	40	GC22P029051	4.54842	https://www.genecards.org/cgi-bin/carddisp.pl?gene=GP1BB
JMJD1C	Jumonji Domain Containing 1C	Protein Coding	39	GC10M063167	4.54842	https://www.genecards.org/cgi-bin/carddisp.pl?gene=JMJD1C
TET3	Tet Methylcytosine Dioxygenase 3	Protein Coding	39	GC02P073986	4.54842	https://www.genecards.org/cgi-bin/carddisp.pl?gene=TET3
ARVCF	ARVCF Delta Catenin Family Member	Protein Coding	36	GC22M019966	4.54842	https://www.genecards.org/cgi-bin/carddisp.pl?gene=ARVCF
ZNF292	Zinc Finger Protein 292	Protein Coding	35	GC06P087153	4.54842	https://www.genecards.org/cgi-bin/carddisp.pl?gene=ZNF292
UFD1	Ubiquitin Recognition Factor In ER Associated Degradation 1	Protein Coding	34	GC22M019450	4.54842	https://www.genecards.org/cgi-bin/carddisp.pl?gene=UFD1
RIC1	RIC1 Homolog, RAB6A GEF Complex Partner 1	Protein Coding	29	GC09P006082	4.54842	https://www.genecards.org/cgi-bin/carddisp.pl?gene=RIC1
SYP	Synaptophysin	Protein Coding	43	GC0XM049187	4.46688	https://www.genecards.org/cgi-bin/carddisp.pl?gene=SYP
ADRA2C	Adrenoceptor Alpha 2C	Protein Coding	44	GC04P003766	4.45849	https://www.genecards.org/cgi-bin/carddisp.pl?gene=ADRA2C
NTRK3	Neurotrophic Receptor Tyrosine Kinase 3	Protein Coding	50	GC15M087859	4.44437	https://www.genecards.org/cgi-bin/carddisp.pl?gene=NTRK3
CLOCK	Clock Circadian Regulator	Protein Coding	42	GC04M055427	4.42818	https://www.genecards.org/cgi-bin/carddisp.pl?gene=CLOCK
NGF	Nerve Growth Factor	Protein Coding	48	GC01M115285	4.40818	https://www.genecards.org/cgi-bin/carddisp.pl?gene=NGF
NGFR	Nerve Growth Factor Receptor	Protein Coding	43	GC17P049495	4.4052	https://www.genecards.org/cgi-bin/carddisp.pl?gene=NGFR
PNMT	Phenylethanolamine N-Methyltransferase	Protein Coding	43	GC17P039667	4.33338	https://www.genecards.org/cgi-bin/carddisp.pl?gene=PNMT
BAIAP2	BAR/IMD Domain Containing Adaptor Protein 2	Protein Coding	41	GC17P081035	4.29039	https://www.genecards.org/cgi-bin/carddisp.pl?gene=BAIAP2
FADS2	Fatty Acid Desaturase 2	Protein Coding	43	GC11P061792	4.2706	https://www.genecards.org/cgi-bin/carddisp.pl?gene=FADS2
GIT1	GIT ArfGAP 1	Protein Coding	42	GC17M029573	4.25657	https://www.genecards.org/cgi-bin/carddisp.pl?gene=GIT1
NR4A2	Nuclear Receptor Subfamily 4 Group A Member 2	Protein Coding	45	GC02M156324	4.25029	https://www.genecards.org/cgi-bin/carddisp.pl?gene=NR4A2
FGD1	FYVE, RhoGEF And PH Domain Containing 1	Protein Coding	39	GC0XM054488	4.24947	https://www.genecards.org/cgi-bin/carddisp.pl?gene=FGD1
IL6	Interleukin 6	Protein Coding	47	GC07P022725	4.20616	https://www.genecards.org/cgi-bin/carddisp.pl?gene=IL6
HTR1E	5-Hydroxytryptamine Receptor 1E	Protein Coding	39	GC06P086937	4.19697	https://www.genecards.org/cgi-bin/carddisp.pl?gene=HTR1E
CNOT1	CCR4-NOT Transcription Complex Subunit 1	Protein Coding	39	GC16M058519	4.18364	https://www.genecards.org/cgi-bin/carddisp.pl?gene=CNOT1
NEMF	Nuclear Export Mediator Factor	Protein Coding	36	GC14M049782	4.18364	https://www.genecards.org/cgi-bin/carddisp.pl?gene=NEMF
ERMP1	Endoplasmic Reticulum Metallopeptidase 1	Protein Coding	34	GC09M005756	4.18364	https://www.genecards.org/cgi-bin/carddisp.pl?gene=ERMP1
DEL22Q11.2	Chromosome 22q11.2 Deletion Syndrome, Distal	Genetic Locus	1	GC22U900987	4.18364	https://www.genecards.org/cgi-bin/carddisp.pl?gene=DEL22Q11.2
FMR1	FMRP Translational Regulator 1	Protein Coding	43	GC0XP147933	4.13947	https://www.genecards.org/cgi-bin/carddisp.pl?gene=FMR1
SLC9A9	Solute Carrier Family 9 Member A9	Protein Coding	38	GC03M143265	4.13861	https://www.genecards.org/cgi-bin/carddisp.pl?gene=SLC9A9
MTHFR	Methylenetetrahydrofolate Reductase	Protein Coding	47	GC01M011785	4.13075	https://www.genecards.org/cgi-bin/carddisp.pl?gene=MTHFR
CALY	Calcyon Neuron Specific Vesicular Protein	Protein Coding	37	GC10M133325	4.12714	https://www.genecards.org/cgi-bin/carddisp.pl?gene=CALY
SYT1	Synaptotagmin 1	Protein Coding	45	GC12P078863	4.1021	https://www.genecards.org/cgi-bin/carddisp.pl?gene=SYT1
TACR1	Tachykinin Receptor 1	Protein Coding	44	GC02M075010	4.04631	https://www.genecards.org/cgi-bin/carddisp.pl?gene=TACR1
PRKG1	Protein Kinase CGMP-Dependent 1	Protein Coding	49	GC10P050991	3.98956	https://www.genecards.org/cgi-bin/carddisp.pl?gene=PRKG1
CES1	Carboxylesterase 1	Protein Coding	44	GC16M055836	3.98956	https://www.genecards.org/cgi-bin/carddisp.pl?gene=CES1
NF1	Neurofibromin 1	Protein Coding	47	GC17P031094	3.9752	https://www.genecards.org/cgi-bin/carddisp.pl?gene=NF1
IMMP2L	Inner Mitochondrial Membrane Peptidase Subunit 2	Protein Coding	37	GC07M110663	3.96069	https://www.genecards.org/cgi-bin/carddisp.pl?gene=IMMP2L
STS	Steroid Sulfatase	Protein Coding	43	GC0XP007146	3.95161	https://www.genecards.org/cgi-bin/carddisp.pl?gene=STS
DCDC2	Doublecortin Domain Containing 2	Protein Coding	38	GC06M024171	3.94687	https://www.genecards.org/cgi-bin/carddisp.pl?gene=DCDC2
GRIN2B	Glutamate Ionotropic Receptor NMDA Type Subunit 2B	Protein Coding	49	GC12M013437	3.94667	https://www.genecards.org/cgi-bin/carddisp.pl?gene=GRIN2B
NR3C1	Nuclear Receptor Subfamily 3 Group C Member 1	Protein Coding	48	GC05M143277	3.92301	https://www.genecards.org/cgi-bin/carddisp.pl?gene=NR3C1
SLC18A2	Solute Carrier Family 18 Member A2	Protein Coding	45	GC10P117241	3.90954	https://www.genecards.org/cgi-bin/carddisp.pl?gene=SLC18A2
MEF2C	Myocyte Enhancer Factor 2C	Protein Coding	47	GC05M088718	3.88637	https://www.genecards.org/cgi-bin/carddisp.pl?gene=MEF2C
ITGA1	Integrin Subunit Alpha 1	Protein Coding	40	GC05P052788	3.83852	https://www.genecards.org/cgi-bin/carddisp.pl?gene=ITGA1
NLGN4X	Neuroligin 4 X-Linked	Protein Coding	39	GC0XM005840	3.82619	https://www.genecards.org/cgi-bin/carddisp.pl?gene=NLGN4X
ISL1	ISL LIM Homeobox 1	Protein Coding	44	GC05P051383	3.80721	https://www.genecards.org/cgi-bin/carddisp.pl?gene=ISL1
CSMD2	CUB And Sushi Multiple Domains 2	Protein Coding	36	GC01M033513	3.79546	https://www.genecards.org/cgi-bin/carddisp.pl?gene=CSMD2
CHMP7	Charged Multivesicular Body Protein 7	Protein Coding	36	GC08P023243	3.79163	https://www.genecards.org/cgi-bin/carddisp.pl?gene=CHMP7
GPER1	G Protein-Coupled Estrogen Receptor 1	Protein Coding	36	GC07P001587	3.70429	https://www.genecards.org/cgi-bin/carddisp.pl?gene=GPER1
GRIN1	Glutamate Ionotropic Receptor NMDA Type Subunit 1	Protein Coding	48	GC09P137138	3.68726	https://www.genecards.org/cgi-bin/carddisp.pl?gene=GRIN1
TDO2	Tryptophan 2,3-Dioxygenase	Protein Coding	43	GC04P155854	3.68726	https://www.genecards.org/cgi-bin/carddisp.pl?gene=TDO2
S100B	S100 Calcium Binding Protein B	Protein Coding	44	GC21M049241	3.6841	https://www.genecards.org/cgi-bin/carddisp.pl?gene=S100B
CORO1A	Coronin 1A	Protein Coding	41	GC16P036928	3.6829	https://www.genecards.org/cgi-bin/carddisp.pl?gene=CORO1A
BCORL1	BCL6 Corepressor Like 1	Protein Coding	33	GC0XP129980	3.67383	https://www.genecards.org/cgi-bin/carddisp.pl?gene=BCORL1
ANKK1	Ankyrin Repeat And Kinase Domain Containing 1	Protein Coding	37	GC11P113387	3.66955	https://www.genecards.org/cgi-bin/carddisp.pl?gene=ANKK1
PRL	Prolactin	Protein Coding	41	GC06M022287	3.66263	https://www.genecards.org/cgi-bin/carddisp.pl?gene=PRL
DOCK3	Dedicator Of Cytokinesis 3	Protein Coding	40	GC03P050675	3.61598	https://www.genecards.org/cgi-bin/carddisp.pl?gene=DOCK3
AUTS2	Activator Of Transcription And Developmental Regulator AUTS2	Protein Coding	38	GC07P069598	3.55781	https://www.genecards.org/cgi-bin/carddisp.pl?gene=AUTS2
OXT	Oxytocin/Neurophysin I Prepropeptide	Protein Coding	39	GC20P003068	3.51512	https://www.genecards.org/cgi-bin/carddisp.pl?gene=OXT
HTR1D	5-Hydroxytryptamine Receptor 1D	Protein Coding	44	GC01M023191	3.46349	https://www.genecards.org/cgi-bin/carddisp.pl?gene=HTR1D
FOXP1	Forkhead Box P1	Protein Coding	44	GC03M070926	3.45846	https://www.genecards.org/cgi-bin/carddisp.pl?gene=FOXP1
HTR4	5-Hydroxytryptamine Receptor 4	Protein Coding	43	GC05M148451	3.41701	https://www.genecards.org/cgi-bin/carddisp.pl?gene=HTR4
SCN8A	Sodium Voltage-Gated Channel Alpha Subunit 8	Protein Coding	46	GC12P051590	3.38593	https://www.genecards.org/cgi-bin/carddisp.pl?gene=SCN8A
IGF2	Insulin Like Growth Factor 2	Protein Coding	45	GC11M002130	3.38077	https://www.genecards.org/cgi-bin/carddisp.pl?gene=IGF2
FOXP2	Forkhead Box P2	Protein Coding	43	GC07P114086	3.29931	https://www.genecards.org/cgi-bin/carddisp.pl?gene=FOXP2
ADRB2	Adrenoceptor Beta 2	Protein Coding	48	GC05P148825	3.28769	https://www.genecards.org/cgi-bin/carddisp.pl?gene=ADRB2
MC4R	Melanocortin 4 Receptor	Protein Coding	44	GC18M060371	3.26228	https://www.genecards.org/cgi-bin/carddisp.pl?gene=MC4R
NPY	Neuropeptide Y	Protein Coding	44	GC07P024290	3.24908	https://www.genecards.org/cgi-bin/carddisp.pl?gene=NPY
CACNA1A	Calcium Voltage-Gated Channel Subunit Alpha1 A	Protein Coding	45	GC19M013206	3.23975	https://www.genecards.org/cgi-bin/carddisp.pl?gene=CACNA1A
OPRM1	Opioid Receptor Mu 1	Protein Coding	47	GC06P154075	3.23558	https://www.genecards.org/cgi-bin/carddisp.pl?gene=OPRM1
FADS1	Fatty Acid Desaturase 1	Protein Coding	43	GC11M061799	3.23558	https://www.genecards.org/cgi-bin/carddisp.pl?gene=FADS1
KIAA0319	KIAA0319	Protein Coding	38	GC06M024544	3.22904	https://www.genecards.org/cgi-bin/carddisp.pl?gene=KIAA0319
GRM5	Glutamate Metabotropic Receptor 5	Protein Coding	46	GC11M088504	3.21908	https://www.genecards.org/cgi-bin/carddisp.pl?gene=GRM5
LIN7A	Lin-7 Homolog A, Crumbs Cell Polarity Complex Component	Protein Coding	39	GC12M080792	3.21244	https://www.genecards.org/cgi-bin/carddisp.pl?gene=LIN7A
HLA-DRB1	Major Histocompatibility Complex, Class II, DR Beta 1	Protein Coding	45	GC06M032578	3.19303	https://www.genecards.org/cgi-bin/carddisp.pl?gene=HLA-DRB1
PER2	Period Circadian Regulator 2	Protein Coding	42	GC02M238244	3.17807	https://www.genecards.org/cgi-bin/carddisp.pl?gene=PER2
MEIS2	Meis Homeobox 2	Protein Coding	41	GC15M036889	3.16633	https://www.genecards.org/cgi-bin/carddisp.pl?gene=MEIS2
PPP1R1B	Protein Phosphatase 1 Regulatory Inhibitor Subunit 1B	Protein Coding	42	GC17P039626	3.15639	https://www.genecards.org/cgi-bin/carddisp.pl?gene=PPP1R1B
DACT1	Dishevelled Binding Antagonist Of Beta Catenin 1	Protein Coding	39	GC14P058633	3.15639	https://www.genecards.org/cgi-bin/carddisp.pl?gene=DACT1
NEUROD6	Neuronal Differentiation 6	Protein Coding	35	GC07M031343	3.15639	https://www.genecards.org/cgi-bin/carddisp.pl?gene=NEUROD6
SLC2A3	Solute Carrier Family 2 Member 3	Protein Coding	47	GC12M007919	3.14143	https://www.genecards.org/cgi-bin/carddisp.pl?gene=SLC2A3
GABRB3	Gamma-Aminobutyric Acid Type A Receptor Subunit Beta3	Protein Coding	47	GC15M026543	3.13828	https://www.genecards.org/cgi-bin/carddisp.pl?gene=GABRB3
GRM7	Glutamate Metabotropic Receptor 7	Protein Coding	45	GC03P006770	3.13032	https://www.genecards.org/cgi-bin/carddisp.pl?gene=GRM7
IL16	Interleukin 16	Protein Coding	40	GC15P081159	3.13032	https://www.genecards.org/cgi-bin/carddisp.pl?gene=IL16
PIK3CG	Phosphatidylinositol-4,5-Bisphosphate 3-Kinase Catalytic Subunit Gamma	Protein Coding	47	GC07P106865	3.12602	https://www.genecards.org/cgi-bin/carddisp.pl?gene=PIK3CG
NTF4	Neurotrophin 4	Protein Coding	41	GC19M054105	3.12602	https://www.genecards.org/cgi-bin/carddisp.pl?gene=NTF4
CNR1	Cannabinoid Receptor 1	Protein Coding	45	GC06M088139	3.12109	https://www.genecards.org/cgi-bin/carddisp.pl?gene=CNR1
GRIK4	Glutamate Ionotropic Receptor Kainate Type Subunit 4	Protein Coding	41	GC11P120512	3.10848	https://www.genecards.org/cgi-bin/carddisp.pl?gene=GRIK4
TMX3	Thioredoxin Related Transmembrane Protein 3	Protein Coding	36	GC18M068673	3.10848	https://www.genecards.org/cgi-bin/carddisp.pl?gene=TMX3
GAD1	Glutamate Decarboxylase 1	Protein Coding	48	GC02P170813	3.09557	https://www.genecards.org/cgi-bin/carddisp.pl?gene=GAD1
ARRB2	Arrestin Beta 2	Protein Coding	43	GC17P004711	3.09368	https://www.genecards.org/cgi-bin/carddisp.pl?gene=ARRB2
GRIK1	Glutamate Ionotropic Receptor Kainate Type Subunit 1	Protein Coding	43	GC21M029536	3.09368	https://www.genecards.org/cgi-bin/carddisp.pl?gene=GRIK1
FHIT	Fragile Histidine Triad Diadenosine Triphosphatase	Protein Coding	42	GC03M059747	3.09368	https://www.genecards.org/cgi-bin/carddisp.pl?gene=FHIT
NFIL3	Nuclear Factor, Interleukin 3 Regulated	Protein Coding	39	GC09M091409	3.09368	https://www.genecards.org/cgi-bin/carddisp.pl?gene=NFIL3
ZNF544	Zinc Finger Protein 544	Protein Coding	34	GC19P058228	3.09368	https://www.genecards.org/cgi-bin/carddisp.pl?gene=ZNF544
GFOD1	Glucose-Fructose Oxidoreductase Domain Containing 1	Protein Coding	33	GC06M013358	3.09368	https://www.genecards.org/cgi-bin/carddisp.pl?gene=GFOD1
NCKAP5	NCK Associated Protein 5	Protein Coding	31	GC02M132671	3.09368	https://www.genecards.org/cgi-bin/carddisp.pl?gene=NCKAP5
ZNF385D	Zinc Finger Protein 385D	Protein Coding	31	GC03M021412	3.09368	https://www.genecards.org/cgi-bin/carddisp.pl?gene=ZNF385D
VAMP2	Vesicle Associated Membrane Protein 2	Protein Coding	42	GC17M009582	3.07664	https://www.genecards.org/cgi-bin/carddisp.pl?gene=VAMP2
CADPS2	Calcium Dependent Secretion Activator 2	Protein Coding	37	GC07M122318	3.07664	https://www.genecards.org/cgi-bin/carddisp.pl?gene=CADPS2
ADRA2B	Adrenoceptor Alpha 2B	Protein Coding	44	GC02M096112	3.05893	https://www.genecards.org/cgi-bin/carddisp.pl?gene=ADRA2B
DLGAP1	DLG Associated Protein 1	Protein Coding	41	GC18M003488	3.05893	https://www.genecards.org/cgi-bin/carddisp.pl?gene=DLGAP1
HTR6	5-Hydroxytryptamine Receptor 6	Protein Coding	41	GC01P019666	3.05893	https://www.genecards.org/cgi-bin/carddisp.pl?gene=HTR6
NPSR1	Neuropeptide S Receptor 1	Protein Coding	39	GC07P034664	3.05893	https://www.genecards.org/cgi-bin/carddisp.pl?gene=NPSR1
PRKN	Parkin RBR E3 Ubiquitin Protein Ligase	Protein Coding	37	GC06M161348	3.05893	https://www.genecards.org/cgi-bin/carddisp.pl?gene=PRKN
CHRFAM7A	CHRNA7 (Exons 5-10) And FAM7A (Exons A-E) Fusion	Protein Coding	32	GC15M030360	3.05893	https://www.genecards.org/cgi-bin/carddisp.pl?gene=CHRFAM7A
GSK3B	Glycogen Synthase Kinase 3 Beta	Protein Coding	48	GC03M119821	3.05779	https://www.genecards.org/cgi-bin/carddisp.pl?gene=GSK3B
CNTF	Ciliary Neurotrophic Factor	Protein Coding	39	GC11P058622	3.05201	https://www.genecards.org/cgi-bin/carddisp.pl?gene=CNTF
FBXO33	F-Box Protein 33	Protein Coding	33	GC14M039396	3.04047	https://www.genecards.org/cgi-bin/carddisp.pl?gene=FBXO33
MIRLET7D	MicroRNA Let-7d	RNA Gene	21	GC09P094178	3.04047	https://www.genecards.org/cgi-bin/carddisp.pl?gene=MIRLET7D
ARNTL	Aryl Hydrocarbon Receptor Nuclear Translocator Like	Protein Coding	41	GC11P013276	3.03747	https://www.genecards.org/cgi-bin/carddisp.pl?gene=ARNTL
NSD1	Nuclear Receptor Binding SET Domain Protein 1	Protein Coding	41	GC05P177134	3.03584	https://www.genecards.org/cgi-bin/carddisp.pl?gene=NSD1
ADRB1	Adrenoceptor Beta 1	Protein Coding	47	GC10P114044	3.02115	https://www.genecards.org/cgi-bin/carddisp.pl?gene=ADRB1
GNAL	G Protein Subunit Alpha L	Protein Coding	44	GC18P011689	3.02115	https://www.genecards.org/cgi-bin/carddisp.pl?gene=GNAL
MOG	Myelin Oligodendrocyte Glycoprotein	Protein Coding	44	GC06P064074	3.02115	https://www.genecards.org/cgi-bin/carddisp.pl?gene=MOG
KTN1	Kinectin 1	Protein Coding	39	GC14P055559	3.02115	https://www.genecards.org/cgi-bin/carddisp.pl?gene=KTN1
TXNRD2	Thioredoxin Reductase 2	Protein Coding	45	GC22M019863	3.01599	https://www.genecards.org/cgi-bin/carddisp.pl?gene=TXNRD2
ZNF804A	Zinc Finger Protein 804A	Protein Coding	34	GC02P184598	2.99313	https://www.genecards.org/cgi-bin/carddisp.pl?gene=ZNF804A
DEAF1	DEAF1 Transcription Factor	Protein Coding	39	GC11M000644	2.99006	https://www.genecards.org/cgi-bin/carddisp.pl?gene=DEAF1
C12orf4	Chromosome 12 Open Reading Frame 4	Protein Coding	34	GC12M004685	2.99006	https://www.genecards.org/cgi-bin/carddisp.pl?gene=C12orf4
NTRK1	Neurotrophic Receptor Tyrosine Kinase 1	Protein Coding	47	GC01P156815	2.97935	https://www.genecards.org/cgi-bin/carddisp.pl?gene=NTRK1
SNCA	Synuclein Alpha	Protein Coding	47	GC04M089724	2.97935	https://www.genecards.org/cgi-bin/carddisp.pl?gene=SNCA
DCLK1	Doublecortin Like Kinase 1	Protein Coding	43	GC13M035768	2.97935	https://www.genecards.org/cgi-bin/carddisp.pl?gene=DCLK1
CARTPT	CART Prepropeptide	Protein Coding	43	GC05P071719	2.97935	https://www.genecards.org/cgi-bin/carddisp.pl?gene=CARTPT
CNTFR	Ciliary Neurotrophic Factor Receptor	Protein Coding	41	GC09M034551	2.97935	https://www.genecards.org/cgi-bin/carddisp.pl?gene=CNTFR
HTR5A	5-Hydroxytryptamine Receptor 5A	Protein Coding	41	GC07P155070	2.97935	https://www.genecards.org/cgi-bin/carddisp.pl?gene=HTR5A
SNORC	Secondary Ossification Center Associated Regulator Of Chondrocyte Maturation	Protein Coding	21	GC02P232858	2.97935	https://www.genecards.org/cgi-bin/carddisp.pl?gene=SNORC
SEM1	SEM1 26S Proteasome Subunit	Protein Coding	30	GC07M096483	2.96298	https://www.genecards.org/cgi-bin/carddisp.pl?gene=SEM1
TSPO	Translocator Protein	Protein Coding	41	GC22P043151	2.95649	https://www.genecards.org/cgi-bin/carddisp.pl?gene=TSPO
KCNIP1	Potassium Voltage-Gated Channel Interacting Protein 1	Protein Coding	40	GC05P170353	2.95649	https://www.genecards.org/cgi-bin/carddisp.pl?gene=KCNIP1
RNF122	Ring Finger Protein 122	Protein Coding	30	GC08M033524	2.95649	https://www.genecards.org/cgi-bin/carddisp.pl?gene=RNF122
CAMK2A	Calcium/Calmodulin Dependent Protein Kinase II Alpha	Protein Coding	48	GC05M150219	2.93192	https://www.genecards.org/cgi-bin/carddisp.pl?gene=CAMK2A
DLG4	Discs Large MAGUK Scaffold Protein 4	Protein Coding	46	GC17M007189	2.93192	https://www.genecards.org/cgi-bin/carddisp.pl?gene=DLG4
KCNJ6	Potassium Inwardly Rectifying Channel Subfamily J Member 6	Protein Coding	45	GC21M037607	2.93192	https://www.genecards.org/cgi-bin/carddisp.pl?gene=KCNJ6
ADIPOQ	Adiponectin, C1Q And Collagen Domain Containing	Protein Coding	43	GC03P186842	2.93192	https://www.genecards.org/cgi-bin/carddisp.pl?gene=ADIPOQ
FLNC	Filamin C	Protein Coding	43	GC07P128830	2.93192	https://www.genecards.org/cgi-bin/carddisp.pl?gene=FLNC
ADAMTS2	ADAM Metallopeptidase With Thrombospondin Type 1 Motif 2	Protein Coding	41	GC05M179110	2.93192	https://www.genecards.org/cgi-bin/carddisp.pl?gene=ADAMTS2
SYN3	Synapsin III	Protein Coding	40	GC22M032766	2.93192	https://www.genecards.org/cgi-bin/carddisp.pl?gene=SYN3
NAV2	Neuron Navigator 2	Protein Coding	37	GC11P019345	2.93192	https://www.genecards.org/cgi-bin/carddisp.pl?gene=NAV2
NXPH1	Neurexophilin 1	Protein Coding	36	GC07P008440	2.93192	https://www.genecards.org/cgi-bin/carddisp.pl?gene=NXPH1
PPM1H	Protein Phosphatase, Mg2+/Mn2+ Dependent 1H	Protein Coding	36	GC12M062643	2.93192	https://www.genecards.org/cgi-bin/carddisp.pl?gene=PPM1H
TCERG1L	Transcription Elongation Regulator 1 Like	Protein Coding	32	GC10M131092	2.93192	https://www.genecards.org/cgi-bin/carddisp.pl?gene=TCERG1L
LMX1B	LIM Homeobox Transcription Factor 1 Beta	Protein Coding	44	GC09P126614	2.91229	https://www.genecards.org/cgi-bin/carddisp.pl?gene=LMX1B
CRY1	Cryptochrome Circadian Regulator 1	Protein Coding	42	GC12M106991	2.91229	https://www.genecards.org/cgi-bin/carddisp.pl?gene=CRY1
FOS	Fos Proto-Oncogene, AP-1 Transcription Factor Subunit	Protein Coding	48	GC14P075278	2.9052	https://www.genecards.org/cgi-bin/carddisp.pl?gene=FOS
FAAH	Fatty Acid Amide Hydrolase	Protein Coding	46	GC01P046394	2.9052	https://www.genecards.org/cgi-bin/carddisp.pl?gene=FAAH
CHRM1	Cholinergic Receptor Muscarinic 1	Protein Coding	44	GC11M077357	2.9052	https://www.genecards.org/cgi-bin/carddisp.pl?gene=CHRM1
AS3MT	Arsenite Methyltransferase	Protein Coding	39	GC10P102869	2.87565	https://www.genecards.org/cgi-bin/carddisp.pl?gene=AS3MT
PTPN11	Protein Tyrosine Phosphatase Non-Receptor Type 11	Protein Coding	51	GC12P112418	2.85623	https://www.genecards.org/cgi-bin/carddisp.pl?gene=PTPN11
HRH3	Histamine Receptor H3	Protein Coding	41	GC20M062214	2.84211	https://www.genecards.org/cgi-bin/carddisp.pl?gene=HRH3
FOXP3	Forkhead Box P3	Protein Coding	45	GC0XM049250	2.78821	https://www.genecards.org/cgi-bin/carddisp.pl?gene=FOXP3
PRODH	Proline Dehydrogenase 1	Protein Coding	44	GC22M018912	2.76821	https://www.genecards.org/cgi-bin/carddisp.pl?gene=PRODH
DUP1Q21	Chromosome 1q21.1 Duplication Syndrome	Genetic Locus	1	GC01U902169	2.75582	https://www.genecards.org/cgi-bin/carddisp.pl?gene=DUP1Q21
SLC6A8	Solute Carrier Family 6 Member 8	Protein Coding	44	GC0XP153688	2.70463	https://www.genecards.org/cgi-bin/carddisp.pl?gene=SLC6A8
BAZ1B	Bromodomain Adjacent To Zinc Finger Domain 1B	Protein Coding	39	GC07M073440	2.70463	https://www.genecards.org/cgi-bin/carddisp.pl?gene=BAZ1B
AVPR1B	Arginine Vasopressin Receptor 1B	Protein Coding	42	GC01M206109	2.69794	https://www.genecards.org/cgi-bin/carddisp.pl?gene=AVPR1B
HTR3A	5-Hydroxytryptamine Receptor 3A	Protein Coding	44	GC11P113974	2.64592	https://www.genecards.org/cgi-bin/carddisp.pl?gene=HTR3A
KIF5B	Kinesin Family Member 5B	Protein Coding	43	GC10M032012	2.62528	https://www.genecards.org/cgi-bin/carddisp.pl?gene=KIF5B
DAGLA	Diacylglycerol Lipase Alpha	Protein Coding	40	GC11P061680	2.62528	https://www.genecards.org/cgi-bin/carddisp.pl?gene=DAGLA
PICK1	Protein Interacting With PRKCA 1	Protein Coding	40	GC22P038056	2.62528	https://www.genecards.org/cgi-bin/carddisp.pl?gene=PICK1
TBR1	T-Box Brain Transcription Factor 1	Protein Coding	40	GC02P161416	2.62528	https://www.genecards.org/cgi-bin/carddisp.pl?gene=TBR1
CHAF1B	Chromatin Assembly Factor 1 Subunit B	Protein Coding	39	GC21P036385	2.62528	https://www.genecards.org/cgi-bin/carddisp.pl?gene=CHAF1B
MAGED2	MAGE Family Member D2	Protein Coding	39	GC0XP054807	2.62528	https://www.genecards.org/cgi-bin/carddisp.pl?gene=MAGED2
TBC1D9	TBC1 Domain Family Member 9	Protein Coding	36	GC04M140621	2.62528	https://www.genecards.org/cgi-bin/carddisp.pl?gene=TBC1D9
WDR83	WD Repeat Domain 83	Protein Coding	35	GC19P012666	2.62528	https://www.genecards.org/cgi-bin/carddisp.pl?gene=WDR83
TMEM47	Transmembrane Protein 47	Protein Coding	33	GC0XM034555	2.62528	https://www.genecards.org/cgi-bin/carddisp.pl?gene=TMEM47
BTBD9	BTB Domain Containing 9	Protein Coding	35	GC06M038168	2.60105	https://www.genecards.org/cgi-bin/carddisp.pl?gene=BTBD9
SMARCA2	SWI/SNF Related, Matrix Associated, Actin Dependent Regulator Of Chromatin, Subfamily A, Member 2	Protein Coding	48	GC09P001980	2.59976	https://www.genecards.org/cgi-bin/carddisp.pl?gene=SMARCA2
ODC1	Ornithine Decarboxylase 1	Protein Coding	47	GC02M010432	2.59976	https://www.genecards.org/cgi-bin/carddisp.pl?gene=ODC1
ADH5	Alcohol Dehydrogenase 5 (Class III), Chi Polypeptide	Protein Coding	45	GC04M099070	2.59976	https://www.genecards.org/cgi-bin/carddisp.pl?gene=ADH5
SHMT2	Serine Hydroxymethyltransferase 2	Protein Coding	44	GC12P057229	2.59976	https://www.genecards.org/cgi-bin/carddisp.pl?gene=SHMT2
TLK2	Tousled Like Kinase 2	Protein Coding	44	GC17P062458	2.59976	https://www.genecards.org/cgi-bin/carddisp.pl?gene=TLK2
KAT8	Lysine Acetyltransferase 8	Protein Coding	41	GC16P037007	2.59976	https://www.genecards.org/cgi-bin/carddisp.pl?gene=KAT8
CRBN	Cereblon	Protein Coding	41	GC03M003144	2.59976	https://www.genecards.org/cgi-bin/carddisp.pl?gene=CRBN
KDM3B	Lysine Demethylase 3B	Protein Coding	41	GC05P138352	2.59976	https://www.genecards.org/cgi-bin/carddisp.pl?gene=KDM3B
PHF21A	PHD Finger Protein 21A	Protein Coding	41	GC11M076916	2.59976	https://www.genecards.org/cgi-bin/carddisp.pl?gene=PHF21A
MADD	MAP Kinase Activating Death Domain	Protein Coding	41	GC11P047290	2.59976	https://www.genecards.org/cgi-bin/carddisp.pl?gene=MADD
AGO2	Argonaute RISC Catalytic Component 2	Protein Coding	40	GC08M140522	2.59976	https://www.genecards.org/cgi-bin/carddisp.pl?gene=AGO2
ARID2	AT-Rich Interaction Domain 2	Protein Coding	39	GC12P045729	2.59976	https://www.genecards.org/cgi-bin/carddisp.pl?gene=ARID2
NBEA	Neurobeachin	Protein Coding	39	GC13P034942	2.59976	https://www.genecards.org/cgi-bin/carddisp.pl?gene=NBEA
PHIP	Pleckstrin Homology Domain Interacting Protein	Protein Coding	39	GC06M078934	2.59976	https://www.genecards.org/cgi-bin/carddisp.pl?gene=PHIP
ZMIZ1	Zinc Finger MIZ-Type Containing 1	Protein Coding	39	GC10P079068	2.59976	https://www.genecards.org/cgi-bin/carddisp.pl?gene=ZMIZ1
KMT2E	Lysine Methyltransferase 2E (Inactive)	Protein Coding	38	GC07P104950	2.59976	https://www.genecards.org/cgi-bin/carddisp.pl?gene=KMT2E
RSRC1	Arginine And Serine Rich Coiled-Coil 1	Protein Coding	38	GC03P158105	2.59976	https://www.genecards.org/cgi-bin/carddisp.pl?gene=RSRC1
NKAP	NFKB Activating Protein	Protein Coding	36	GC0XM120045	2.59976	https://www.genecards.org/cgi-bin/carddisp.pl?gene=NKAP
METTL5	Methyltransferase 5, N6-Adenosine	Protein Coding	36	GC02M169811	2.59976	https://www.genecards.org/cgi-bin/carddisp.pl?gene=METTL5
OXTR	Oxytocin Receptor	Protein Coding	44	GC03M008767	2.49359	https://www.genecards.org/cgi-bin/carddisp.pl?gene=OXTR
MTOR	Mechanistic Target Of Rapamycin Kinase	Protein Coding	52	GC01M011106	2.33985	https://www.genecards.org/cgi-bin/carddisp.pl?gene=MTOR
LIMK1	LIM Domain Kinase 1	Protein Coding	48	GC07P074082	2.31344	https://www.genecards.org/cgi-bin/carddisp.pl?gene=LIMK1
CDK8	Cyclin Dependent Kinase 8	Protein Coding	47	GC13P026254	2.31344	https://www.genecards.org/cgi-bin/carddisp.pl?gene=CDK8
FLI1	Fli-1 Proto-Oncogene, ETS Transcription Factor	Protein Coding	47	GC11P128686	2.31344	https://www.genecards.org/cgi-bin/carddisp.pl?gene=FLI1
GNAQ	G Protein Subunit Alpha Q	Protein Coding	47	GC09M077716	2.31344	https://www.genecards.org/cgi-bin/carddisp.pl?gene=GNAQ
NCF1	Neutrophil Cytosolic Factor 1	Protein Coding	46	GC07P074773	2.31344	https://www.genecards.org/cgi-bin/carddisp.pl?gene=NCF1
CDKN1C	Cyclin Dependent Kinase Inhibitor 1C	Protein Coding	45	GC11M002901	2.31344	https://www.genecards.org/cgi-bin/carddisp.pl?gene=CDKN1C
SETD2	SET Domain Containing 2, Histone Lysine Methyltransferase	Protein Coding	45	GC03M047033	2.31344	https://www.genecards.org/cgi-bin/carddisp.pl?gene=SETD2
ELN	Elastin	Protein Coding	43	GC07P074027	2.31344	https://www.genecards.org/cgi-bin/carddisp.pl?gene=ELN
RFC2	Replication Factor C Subunit 2	Protein Coding	43	GC07M074231	2.31344	https://www.genecards.org/cgi-bin/carddisp.pl?gene=RFC2
ADNP	Activity Dependent Neuroprotector Homeobox	Protein Coding	41	GC20M050888	2.31344	https://www.genecards.org/cgi-bin/carddisp.pl?gene=ADNP
GTF2IRD1	GTF2I Repeat Domain Containing 1	Protein Coding	41	GC07P074468	2.31344	https://www.genecards.org/cgi-bin/carddisp.pl?gene=GTF2IRD1
MLXIPL	MLX Interacting Protein Like	Protein Coding	41	GC07M073593	2.31344	https://www.genecards.org/cgi-bin/carddisp.pl?gene=MLXIPL
GTF2I	General Transcription Factor IIi	Protein Coding	41	GC07P074658	2.31344	https://www.genecards.org/cgi-bin/carddisp.pl?gene=GTF2I
SHOC2	SHOC2 Leucine Rich Repeat Scaffold Protein	Protein Coding	40	GC10P110919	2.31344	https://www.genecards.org/cgi-bin/carddisp.pl?gene=SHOC2
BPTF	Bromodomain PHD Finger Transcription Factor	Protein Coding	39	GC17P067825	2.31344	https://www.genecards.org/cgi-bin/carddisp.pl?gene=BPTF
TBL2	Transducin Beta Like 2	Protein Coding	39	GC07M073568	2.31344	https://www.genecards.org/cgi-bin/carddisp.pl?gene=TBL2
WAC	WW Domain Containing Adaptor With Coiled-Coil	Protein Coding	39	GC10P028557	2.31344	https://www.genecards.org/cgi-bin/carddisp.pl?gene=WAC
APC2	APC Regulator Of WNT Signaling Pathway 2	Protein Coding	38	GC19P001792	2.31344	https://www.genecards.org/cgi-bin/carddisp.pl?gene=APC2
CLIP2	CAP-Gly Domain Containing Linker Protein 2	Protein Coding	37	GC07P074289	2.31344	https://www.genecards.org/cgi-bin/carddisp.pl?gene=CLIP2
MED12L	Mediator Complex Subunit 12L	Protein Coding	35	GC03P151085	2.31344	https://www.genecards.org/cgi-bin/carddisp.pl?gene=MED12L
TTR	Transthyretin	Protein Coding	47	GC18P031557	2.23498	https://www.genecards.org/cgi-bin/carddisp.pl?gene=TTR
ACO2	Aconitase 2	Protein Coding	45	GC22P041448	2.23498	https://www.genecards.org/cgi-bin/carddisp.pl?gene=ACO2
KDM4B	Lysine Demethylase 4B	Protein Coding	44	GC19P004969	2.23498	https://www.genecards.org/cgi-bin/carddisp.pl?gene=KDM4B
TBX2	T-Box Transcription Factor 2	Protein Coding	44	GC17P061399	2.23498	https://www.genecards.org/cgi-bin/carddisp.pl?gene=TBX2
DDX41	DEAD-Box Helicase 41	Protein Coding	43	GC05M177511	2.23498	https://www.genecards.org/cgi-bin/carddisp.pl?gene=DDX41
SPTBN1	Spectrin Beta, Non-Erythrocytic 1	Protein Coding	43	GC02P054456	2.23498	https://www.genecards.org/cgi-bin/carddisp.pl?gene=SPTBN1
TRNT1	TRNA Nucleotidyl Transferase 1	Protein Coding	40	GC03P003126	2.23498	https://www.genecards.org/cgi-bin/carddisp.pl?gene=TRNT1
RPS26	Ribosomal Protein S26	Protein Coding	40	GC12P056043	2.23498	https://www.genecards.org/cgi-bin/carddisp.pl?gene=RPS26
ZMYM2	Zinc Finger MYM-Type Containing 2	Protein Coding	39	GC13P019958	2.23498	https://www.genecards.org/cgi-bin/carddisp.pl?gene=ZMYM2
SPEN	Spen Family Transcriptional Repressor	Protein Coding	38	GC01P015848	2.23498	https://www.genecards.org/cgi-bin/carddisp.pl?gene=SPEN
POLR3H	RNA Polymerase III Subunit H	Protein Coding	36	GC22M041525	2.23498	https://www.genecards.org/cgi-bin/carddisp.pl?gene=POLR3H
SETD1B	SET Domain Containing 1B, Histone Lysine Methyltransferase	Protein Coding	36	GC12P124481	2.23498	https://www.genecards.org/cgi-bin/carddisp.pl?gene=SETD1B
SAMD9L	Sterile Alpha Motif Domain Containing 9 Like	Protein Coding	35	GC07M093130	2.23498	https://www.genecards.org/cgi-bin/carddisp.pl?gene=SAMD9L
IRAK1BP1	Interleukin 1 Receptor Associated Kinase 1 Binding Protein 1	Protein Coding	28	GC06P078867	2.23498	https://www.genecards.org/cgi-bin/carddisp.pl?gene=IRAK1BP1
DEL15Q11.2	Chromosome 15q11.2 Deletion Syndrome	Genetic Locus	1	GC15U901666	2.23498	https://www.genecards.org/cgi-bin/carddisp.pl?gene=DEL15Q11.2
DUP22Q13	Chromosome 22q13 Duplication Syndrome	Genetic Locus	1	GC22U901060	2.23498	https://www.genecards.org/cgi-bin/carddisp.pl?gene=DUP22Q13
YWHAZ	Tyrosine 3-Monooxygenase/Tryptophan 5-Monooxygenase Activation Protein Zeta	Protein Coding	45	GC08M100917	2.19959	https://www.genecards.org/cgi-bin/carddisp.pl?gene=YWHAZ
WT1	WT1 Transcription Factor	Protein Coding	47	GC11M032365	2.19903	https://www.genecards.org/cgi-bin/carddisp.pl?gene=WT1
PAX6	Paired Box 6	Protein Coding	46	GC11M031784	2.19903	https://www.genecards.org/cgi-bin/carddisp.pl?gene=PAX6
KIRREL3	Kirre Like Nephrin Family Adhesion Molecule 3	Protein Coding	41	GC11M126423	2.17227	https://www.genecards.org/cgi-bin/carddisp.pl?gene=KIRREL3
ABHD13	Abhydrolase Domain Containing 13	Protein Coding	33	GC13P108218	2.17227	https://www.genecards.org/cgi-bin/carddisp.pl?gene=ABHD13
LIG4	DNA Ligase 4	Protein Coding	46	GC13M108207	2.14586	https://www.genecards.org/cgi-bin/carddisp.pl?gene=LIG4
NKX2-1	NK2 Homeobox 1	Protein Coding	45	GC14M036516	2.07384	https://www.genecards.org/cgi-bin/carddisp.pl?gene=NKX2-1
NET1	Neuroepithelial Cell Transforming 1	Protein Coding	42	GC10P005444	2.02729	https://www.genecards.org/cgi-bin/carddisp.pl?gene=NET1
HCN1	Hyperpolarization Activated Cyclic Nucleotide Gated Potassium Channel 1	Protein Coding	44	GC05M045260	2.02729	https://www.genecards.org/cgi-bin/carddisp.pl?gene=HCN1
STXBP5-AS1	STXBP5 Antisense RNA 1	RNA Gene	16	GC06M146841	1.99682	https://www.genecards.org/cgi-bin/carddisp.pl?gene=STXBP5-AS1
ASTN2	Astrotactin 2	Protein Coding	35	GC09M116425	1.9913	https://www.genecards.org/cgi-bin/carddisp.pl?gene=ASTN2
ADCY5	Adenylate Cyclase 5	Protein Coding	47	GC03M123282	1.94866	https://www.genecards.org/cgi-bin/carddisp.pl?gene=ADCY5
P2RY12	Purinergic Receptor P2Y12	Protein Coding	47	GC03M151336	1.94866	https://www.genecards.org/cgi-bin/carddisp.pl?gene=P2RY12
ETS1	ETS Proto-Oncogene 1, Transcription Factor	Protein Coding	46	GC11M128458	1.94866	https://www.genecards.org/cgi-bin/carddisp.pl?gene=ETS1
ERG	ETS Transcription Factor ERG	Protein Coding	44	GC21M038367	1.94866	https://www.genecards.org/cgi-bin/carddisp.pl?gene=ERG
PPP1CB	Protein Phosphatase 1 Catalytic Subunit Beta	Protein Coding	44	GC02P028752	1.94866	https://www.genecards.org/cgi-bin/carddisp.pl?gene=PPP1CB
EWSR1	EWS RNA Binding Protein 1	Protein Coding	43	GC22P029816	1.94866	https://www.genecards.org/cgi-bin/carddisp.pl?gene=EWSR1
ASXL1	ASXL Transcriptional Regulator 1	Protein Coding	41	GC20P032453	1.94866	https://www.genecards.org/cgi-bin/carddisp.pl?gene=ASXL1
HLA-DQA1	Major Histocompatibility Complex, Class II, DQ Alpha 1	Protein Coding	41	GC06P064167	1.94866	https://www.genecards.org/cgi-bin/carddisp.pl?gene=HLA-DQA1
HLA-DQB1	Major Histocompatibility Complex, Class II, DQ Beta 1	Protein Coding	41	GC06M054235	1.94866	https://www.genecards.org/cgi-bin/carddisp.pl?gene=HLA-DQB1
CLDN4	Claudin 4	Protein Coding	40	GC07P073799	1.94866	https://www.genecards.org/cgi-bin/carddisp.pl?gene=CLDN4
EIF4H	Eukaryotic Translation Initiation Factor 4H	Protein Coding	40	GC07P074174	1.94866	https://www.genecards.org/cgi-bin/carddisp.pl?gene=EIF4H
CLDN3	Claudin 3	Protein Coding	39	GC07M073768	1.94866	https://www.genecards.org/cgi-bin/carddisp.pl?gene=CLDN3
FLG	Filaggrin	Protein Coding	39	GC01M152274	1.94866	https://www.genecards.org/cgi-bin/carddisp.pl?gene=FLG
WDR1	WD Repeat Domain 1	Protein Coding	39	GC04M010075	1.94866	https://www.genecards.org/cgi-bin/carddisp.pl?gene=WDR1
FKBP6	FKBP Prolyl Isomerase Family Member 6 (Inactive)	Protein Coding	38	GC07P073328	1.94866	https://www.genecards.org/cgi-bin/carddisp.pl?gene=FKBP6
ELP4	Elongator Acetyltransferase Complex Subunit 4	Protein Coding	38	GC11P031509	1.94866	https://www.genecards.org/cgi-bin/carddisp.pl?gene=ELP4
LAT2	Linker For Activation Of T Cells Family Member 2	Protein Coding	38	GC07P074199	1.94866	https://www.genecards.org/cgi-bin/carddisp.pl?gene=LAT2
ABHD11	Abhydrolase Domain Containing 11	Protein Coding	37	GC07M073736	1.94866	https://www.genecards.org/cgi-bin/carddisp.pl?gene=ABHD11
BCL7B	BAF Chromatin Remodeling Complex Subunit BCL7B	Protein Coding	36	GC07M073536	1.94866	https://www.genecards.org/cgi-bin/carddisp.pl?gene=BCL7B
AHDC1	AT-Hook DNA Binding Motif Containing 1	Protein Coding	34	GC01M027534	1.94866	https://www.genecards.org/cgi-bin/carddisp.pl?gene=AHDC1
DNAJC30	DnaJ Heat Shock Protein Family (Hsp40) Member C30	Protein Coding	33	GC07M073680	1.94866	https://www.genecards.org/cgi-bin/carddisp.pl?gene=DNAJC30
GTF2IRD2	GTF2I Repeat Domain Containing 2	Protein Coding	32	GC07M074796	1.94866	https://www.genecards.org/cgi-bin/carddisp.pl?gene=GTF2IRD2
SFTA3	Surfactant Associated 3	RNA Gene	31	GC14M036474	1.94866	https://www.genecards.org/cgi-bin/carddisp.pl?gene=SFTA3
BUD23	BUD23 RRNA Methyltransferase And Ribosome Maturation Factor	Protein Coding	30	GC07P074025	1.94866	https://www.genecards.org/cgi-bin/carddisp.pl?gene=BUD23
VPS37D	VPS37D Subunit Of ESCRT-I	Protein Coding	30	GC07P074023	1.94866	https://www.genecards.org/cgi-bin/carddisp.pl?gene=VPS37D
METTL27	Methyltransferase Like 27	Protein Coding	25	GC07M073895	1.94866	https://www.genecards.org/cgi-bin/carddisp.pl?gene=METTL27
TMEM270	Transmembrane Protein 270	Protein Coding	22	GC07P074046	1.94866	https://www.genecards.org/cgi-bin/carddisp.pl?gene=TMEM270
MIR155	MicroRNA 155	RNA Gene	18	GC21P025573	1.94866	https://www.genecards.org/cgi-bin/carddisp.pl?gene=MIR155
MTOR-AS1	MTOR Antisense RNA 1	RNA Gene	13	GC01P011143	1.94866	https://www.genecards.org/cgi-bin/carddisp.pl?gene=MTOR-AS1
CELIAC2	Celiac Disease 2	Genetic Locus	2	GC05U900007	1.94866	https://www.genecards.org/cgi-bin/carddisp.pl?gene=CELIAC2
JBS	Jacobsen Syndrome	Genetic Locus	2	GC11U990073	1.94866	https://www.genecards.org/cgi-bin/carddisp.pl?gene=JBS
LOC107982234	WT1/WT1-AS Bi-Directional Promoter Region	Biological Region	2	GC11P032430	1.94866	https://www.genecards.org/cgi-bin/carddisp.pl?gene=LOC107982234
LOC111811965	NF1 (Neurofibromin 1) Promoter Region	Biological Region	2	GC17P031093	1.94866	https://www.genecards.org/cgi-bin/carddisp.pl?gene=LOC111811965
ASPG2	Asperger Syndrome, Susceptibility To, 2	Genetic Locus	1	GC17U900518	1.94866	https://www.genecards.org/cgi-bin/carddisp.pl?gene=ASPG2
ASPG3	Asperger Syndrome, Susceptibility To, 3	Genetic Locus	1	GC01U901077	1.94866	https://www.genecards.org/cgi-bin/carddisp.pl?gene=ASPG3
ASPG4	Asperger Syndrome, Susceptibility To, 4	Genetic Locus	1	GC03U901233	1.94866	https://www.genecards.org/cgi-bin/carddisp.pl?gene=ASPG4
ATOD1	Dermatitis, Atopic	Genetic Locus	1	GC03U902187	1.94866	https://www.genecards.org/cgi-bin/carddisp.pl?gene=ATOD1
ATOD3	Dermatitis, Atopic, 3	Genetic Locus	1	GC20U990080	1.94866	https://www.genecards.org/cgi-bin/carddisp.pl?gene=ATOD3
ATOD5	Dermatitis, Atopic, 5	Genetic Locus	1	GC13U900216	1.94866	https://www.genecards.org/cgi-bin/carddisp.pl?gene=ATOD5
ATOD6	Dermatitis, Atopic, 6	Genetic Locus	1	GC05U990174	1.94866	https://www.genecards.org/cgi-bin/carddisp.pl?gene=ATOD6
ATOD7	Dermatitis, Atopic, Susceptibility To, 7	Genetic Locus	1	GC11U901436	1.94866	https://www.genecards.org/cgi-bin/carddisp.pl?gene=ATOD7
ATOD8	Dermatitis, Atopic, 8	Genetic Locus	1	GC04U902095	1.94866	https://www.genecards.org/cgi-bin/carddisp.pl?gene=ATOD8
ASPG1	Asperger Syndrome, Susceptibility To, 1	Genetic Locus	1	GC03U900549	1.94866	https://www.genecards.org/cgi-bin/carddisp.pl?gene=ASPG1
CELIAC10	Celiac Disease, Susceptibility To, 10	Genetic Locus	1	GC03U901211	1.94866	https://www.genecards.org/cgi-bin/carddisp.pl?gene=CELIAC10
CELIAC11	Celiac Disease, Susceptibility To, 11	Genetic Locus	1	GC03U901236	1.94866	https://www.genecards.org/cgi-bin/carddisp.pl?gene=CELIAC11
CELIAC12	Celiac Disease, Susceptibility To, 12	Genetic Locus	1	GC06U901611	1.94866	https://www.genecards.org/cgi-bin/carddisp.pl?gene=CELIAC12
CELIAC13	Celiac Disease, Susceptibility To, 13	Genetic Locus	1	GC12U901080	1.94866	https://www.genecards.org/cgi-bin/carddisp.pl?gene=CELIAC13
CELIAC5	Celiac Disease, Susceptibility To, 5	Genetic Locus	1	GC15U900548	1.94866	https://www.genecards.org/cgi-bin/carddisp.pl?gene=CELIAC5
CELIAC6	Celiac Disease, Susceptibility To, 6	Genetic Locus	1	GC04U900984	1.94866	https://www.genecards.org/cgi-bin/carddisp.pl?gene=CELIAC6
CELIAC7	Celiac Disease, Susceptibility To, 7	Genetic Locus	1	GC01U902349	1.94866	https://www.genecards.org/cgi-bin/carddisp.pl?gene=CELIAC7
CELIAC8	Celiac Disease, Susceptibility To, 8	Genetic Locus	1	GC02U901656	1.94866	https://www.genecards.org/cgi-bin/carddisp.pl?gene=CELIAC8
CELIAC9	Celiac Disease, Susceptibility To, 9	Genetic Locus	1	GC03U901197	1.94866	https://www.genecards.org/cgi-bin/carddisp.pl?gene=CELIAC9
DEL11P13	Wilms Tumor, Aniridia, Genitourinary Anomalies And Mental Retardation Syndrome	Genetic Locus	1	GC11U901781	1.94866	https://www.genecards.org/cgi-bin/carddisp.pl?gene=DEL11P13
DEL1Q21	Chromosome 1q21.1 Deletion Syndrome	Genetic Locus	1	GC01U902168	1.94866	https://www.genecards.org/cgi-bin/carddisp.pl?gene=DEL1Q21
ATOD9	Dermatitis, Atopic, 9	Genetic Locus	1	GC03U902459	1.94866	https://www.genecards.org/cgi-bin/carddisp.pl?gene=ATOD9
MDD1	Major Depressive Disorder	Genetic Locus	1	GC12U900459	1.94866	https://www.genecards.org/cgi-bin/carddisp.pl?gene=MDD1
MDD2	Major Depressive Disorder 2	Genetic Locus	1	GC15U900467	1.94866	https://www.genecards.org/cgi-bin/carddisp.pl?gene=MDD2
TET18P	Tetrasomy 18p	Genetic Locus	1	GC18U900701	1.94866	https://www.genecards.org/cgi-bin/carddisp.pl?gene=TET18P
TNF	Tumor Necrosis Factor	Protein Coding	48	GC06P064135	1.93698	https://www.genecards.org/cgi-bin/carddisp.pl?gene=TNF
HCRT	Hypocretin Neuropeptide Precursor	Protein Coding	39	GC17M042185	1.8284	https://www.genecards.org/cgi-bin/carddisp.pl?gene=HCRT
PDX1	Pancreatic And Duodenal Homeobox 1	Protein Coding	46	GC13P027921	1.78107	https://www.genecards.org/cgi-bin/carddisp.pl?gene=PDX1
PTPRD	Protein Tyrosine Phosphatase Receptor Type D	Protein Coding	44	GC09M008307	1.78107	https://www.genecards.org/cgi-bin/carddisp.pl?gene=PTPRD
DHODH	Dihydroorotate Dehydrogenase (Quinone)	Protein Coding	43	GC16P072008	1.78107	https://www.genecards.org/cgi-bin/carddisp.pl?gene=DHODH
FZD7	Frizzled Class Receptor 7	Protein Coding	42	GC02P202034	1.78107	https://www.genecards.org/cgi-bin/carddisp.pl?gene=FZD7
PTPRU	Protein Tyrosine Phosphatase Receptor Type U	Protein Coding	41	GC01P029236	1.78107	https://www.genecards.org/cgi-bin/carddisp.pl?gene=PTPRU
PAWR	Pro-Apoptotic WT1 Regulator	Protein Coding	40	GC12M079574	1.78107	https://www.genecards.org/cgi-bin/carddisp.pl?gene=PAWR
ATP8B1	ATPase Phospholipid Transporting 8B1	Protein Coding	39	GC18M057646	1.78107	https://www.genecards.org/cgi-bin/carddisp.pl?gene=ATP8B1
PITRM1	Pitrilysin Metallopeptidase 1	Protein Coding	39	GC10M003138	1.78107	https://www.genecards.org/cgi-bin/carddisp.pl?gene=PITRM1
GPR85	G Protein-Coupled Receptor 85	Protein Coding	37	GC07M113078	1.78107	https://www.genecards.org/cgi-bin/carddisp.pl?gene=GPR85
RGL1	Ral Guanine Nucleotide Dissociation Stimulator Like 1	Protein Coding	37	GC01P183636	1.78107	https://www.genecards.org/cgi-bin/carddisp.pl?gene=RGL1
AMOTL1	Angiomotin Like 1	Protein Coding	36	GC11P094686	1.78107	https://www.genecards.org/cgi-bin/carddisp.pl?gene=AMOTL1
ETV3	ETS Variant Transcription Factor 3	Protein Coding	34	GC01M157121	1.78107	https://www.genecards.org/cgi-bin/carddisp.pl?gene=ETV3
GSX1	GS Homeobox 1	Protein Coding	33	GC13P027792	1.78107	https://www.genecards.org/cgi-bin/carddisp.pl?gene=GSX1
PKD1L2	Polycystin 1 Like 2 (Gene/Pseudogene)	Protein Coding	33	GC16M081100	1.78107	https://www.genecards.org/cgi-bin/carddisp.pl?gene=PKD1L2
C5orf15	Chromosome 5 Open Reading Frame 15	Protein Coding	32	GC05M133955	1.78107	https://www.genecards.org/cgi-bin/carddisp.pl?gene=C5orf15
CWC15	CWC15 Spliceosome Associated Protein Homolog	Protein Coding	31	GC11M094962	1.78107	https://www.genecards.org/cgi-bin/carddisp.pl?gene=CWC15
PGBD5	PiggyBac Transposable Element Derived 5	Protein Coding	31	GC01M230314	1.78107	https://www.genecards.org/cgi-bin/carddisp.pl?gene=PGBD5
SPATA8	Spermatogenesis Associated 8	RNA Gene	31	GC15P096783	1.78107	https://www.genecards.org/cgi-bin/carddisp.pl?gene=SPATA8
C16orf46	Chromosome 16 Open Reading Frame 46	Protein Coding	29	GC16M081053	1.78107	https://www.genecards.org/cgi-bin/carddisp.pl?gene=C16orf46
PKD1L3	Polycystin 1 Like 3, Transient Receptor Potential Channel Interacting	Protein Coding	29	GC16M071962	1.78107	https://www.genecards.org/cgi-bin/carddisp.pl?gene=PKD1L3
ETV3L	ETS Variant Transcription Factor 3 Like	Protein Coding	28	GC01M157092	1.78107	https://www.genecards.org/cgi-bin/carddisp.pl?gene=ETV3L
LOC108228197	LCR2q21.1 Proximal Recombination Region	Biological Region	1	GC02P134950	1.73926	https://www.genecards.org/cgi-bin/carddisp.pl?gene=LOC108228197
LOC108228198	LCR2q21.1 Distal Recombination Region	Biological Region	1	GC02P134951	1.73926	https://www.genecards.org/cgi-bin/carddisp.pl?gene=LOC108228198
NR3C2	Nuclear Receptor Subfamily 3 Group C Member 2	Protein Coding	46	GC04M148078	1.70609	https://www.genecards.org/cgi-bin/carddisp.pl?gene=NR3C2
FGF10	Fibroblast Growth Factor 10	Protein Coding	44	GC05M044340	1.66251	https://www.genecards.org/cgi-bin/carddisp.pl?gene=FGF10
AR	Androgen Receptor	Protein Coding	51	GC0XP067544	1.6152	https://www.genecards.org/cgi-bin/carddisp.pl?gene=AR
POMC	Proopiomelanocortin	Protein Coding	45	GC02M025160	1.5975	https://www.genecards.org/cgi-bin/carddisp.pl?gene=POMC
DNAAF4	Dynein Axonemal Assembly Factor 4	Protein Coding	29	GC15M072446	1.5975	https://www.genecards.org/cgi-bin/carddisp.pl?gene=DNAAF4
DIRAS2	DIRAS Family GTPase 2	Protein Coding	35	GC09M090609	1.54246	https://www.genecards.org/cgi-bin/carddisp.pl?gene=DIRAS2
CDH2	Cadherin 2	Protein Coding	50	GC18M027950	1.54245	https://www.genecards.org/cgi-bin/carddisp.pl?gene=CDH2
DISC1	DISC1 Scaffold Protein	Protein Coding	42	GC01P231626	1.5394	https://www.genecards.org/cgi-bin/carddisp.pl?gene=DISC1
ANK3	Ankyrin 3	Protein Coding	41	GC10M060026	1.53232	https://www.genecards.org/cgi-bin/carddisp.pl?gene=ANK3
NRXN1	Neurexin 1	Protein Coding	45	GC02M049918	1.53201	https://www.genecards.org/cgi-bin/carddisp.pl?gene=NRXN1
DPP6	Dipeptidyl Peptidase Like 6	Protein Coding	41	GC07P153748	1.50888	https://www.genecards.org/cgi-bin/carddisp.pl?gene=DPP6
ITGAE	Integrin Subunit Alpha E	Protein Coding	38	GC17M003764	1.50511	https://www.genecards.org/cgi-bin/carddisp.pl?gene=ITGAE
FRAXA	Fragile Site, Folic Acid Type, Rare, Fra(X)(Q27.3) A (Macroorchidism, Mental Retardation)	Biological Region	6	GC0XP147934	1.50186	https://www.genecards.org/cgi-bin/carddisp.pl?gene=FRAXA
DNM1	Dynamin 1	Protein Coding	49	GC09P128191	1.47869	https://www.genecards.org/cgi-bin/carddisp.pl?gene=DNM1
MYT1L	Myelin Transcription Factor 1 Like	Protein Coding	40	GC02M001789	1.47869	https://www.genecards.org/cgi-bin/carddisp.pl?gene=MYT1L
MAP2K5	Mitogen-Activated Protein Kinase Kinase 5	Protein Coding	45	GC15P082235	1.42338	https://www.genecards.org/cgi-bin/carddisp.pl?gene=MAP2K5
MEIS1	Meis Homeobox 1	Protein Coding	41	GC02P066433	1.42338	https://www.genecards.org/cgi-bin/carddisp.pl?gene=MEIS1
COBL	Cordon-Bleu WH2 Repeat Protein	Protein Coding	33	GC07M051016	1.36971	https://www.genecards.org/cgi-bin/carddisp.pl?gene=COBL
MMP9	Matrix Metallopeptidase 9	Protein Coding	51	GC20P046008	1.35588	https://www.genecards.org/cgi-bin/carddisp.pl?gene=MMP9
HNMT	Histamine N-Methyltransferase	Protein Coding	43	GC02P137964	1.35588	https://www.genecards.org/cgi-bin/carddisp.pl?gene=HNMT
CYP2A6	Cytochrome P450 Family 2 Subfamily A Member 6	Protein Coding	47	GC19M040843	1.33194	https://www.genecards.org/cgi-bin/carddisp.pl?gene=CYP2A6
IGF1	Insulin Like Growth Factor 1	Protein Coding	47	GC12M102395	1.32227	https://www.genecards.org/cgi-bin/carddisp.pl?gene=IGF1
TTF2	Transcription Termination Factor 2	Protein Coding	38	GC01P117060	1.30286	https://www.genecards.org/cgi-bin/carddisp.pl?gene=TTF2
SGCE	Sarcoglycan Epsilon	Protein Coding	41	GC07M094585	1.30201	https://www.genecards.org/cgi-bin/carddisp.pl?gene=SGCE
PVALB	Parvalbumin	Protein Coding	37	GC22M036800	1.30201	https://www.genecards.org/cgi-bin/carddisp.pl?gene=PVALB
SLC1A1	Solute Carrier Family 1 Member 1	Protein Coding	47	GC09P004490	1.29719	https://www.genecards.org/cgi-bin/carddisp.pl?gene=SLC1A1
RIT1	Ras Like Without CAAX 1	Protein Coding	45	GC01M155897	1.29719	https://www.genecards.org/cgi-bin/carddisp.pl?gene=RIT1
ZBTB16	Zinc Finger And BTB Domain Containing 16	Protein Coding	45	GC11P114059	1.29719	https://www.genecards.org/cgi-bin/carddisp.pl?gene=ZBTB16
PPM1K	Protein Phosphatase, Mg2+/Mn2+ Dependent 1K	Protein Coding	41	GC04M088258	1.29719	https://www.genecards.org/cgi-bin/carddisp.pl?gene=PPM1K
ADH1C	Alcohol Dehydrogenase 1C (Class I), Gamma Polypeptide	Protein Coding	40	GC04M099336	1.29719	https://www.genecards.org/cgi-bin/carddisp.pl?gene=ADH1C
NRG3	Neuregulin 3	Protein Coding	40	GC10P087687	1.29719	https://www.genecards.org/cgi-bin/carddisp.pl?gene=NRG3
PIWIL4	Piwi Like RNA-Mediated Gene Silencing 4	Protein Coding	37	GC11P094543	1.29719	https://www.genecards.org/cgi-bin/carddisp.pl?gene=PIWIL4
KIF6	Kinesin Family Member 6	Protein Coding	36	GC06M054348	1.29719	https://www.genecards.org/cgi-bin/carddisp.pl?gene=KIF6
MFHAS1	Multifunctional ROCO Family Signaling Regulator 1	Protein Coding	33	GC08M008783	1.29719	https://www.genecards.org/cgi-bin/carddisp.pl?gene=MFHAS1
MCTP2	Multiple C2 And Transmembrane Domain Containing 2	Protein Coding	39	GC15P109238	1.28204	https://www.genecards.org/cgi-bin/carddisp.pl?gene=MCTP2
TAAR9	Trace Amine Associated Receptor 9	Protein Coding	30	GC06P132538	1.27873	https://www.genecards.org/cgi-bin/carddisp.pl?gene=TAAR9
TSC2	TSC Complex Subunit 2	Protein Coding	48	GC16P007428	1.27208	https://www.genecards.org/cgi-bin/carddisp.pl?gene=TSC2
FTO	FTO Alpha-Ketoglutarate Dependent Dioxygenase	Protein Coding	44	GC16P053744	1.25941	https://www.genecards.org/cgi-bin/carddisp.pl?gene=FTO
CHRNA3	Cholinergic Receptor Nicotinic Alpha 3 Subunit	Protein Coding	42	GC15M078594	1.25941	https://www.genecards.org/cgi-bin/carddisp.pl?gene=CHRNA3
CELF2	CUGBP Elav-Like Family Member 2	Protein Coding	41	GC10P010462	1.25941	https://www.genecards.org/cgi-bin/carddisp.pl?gene=CELF2
NOVA1	NOVA Alternative Splicing Regulator 1	Protein Coding	39	GC14M026443	1.25941	https://www.genecards.org/cgi-bin/carddisp.pl?gene=NOVA1
MATN1	Matrilin 1	Protein Coding	37	GC01M030711	1.25941	https://www.genecards.org/cgi-bin/carddisp.pl?gene=MATN1
KDM4D	Lysine Demethylase 4D	Protein Coding	37	GC11P094973	1.25941	https://www.genecards.org/cgi-bin/carddisp.pl?gene=KDM4D
IST1	IST1 Factor Associated With ESCRT-III	Protein Coding	36	GC16P071893	1.25941	https://www.genecards.org/cgi-bin/carddisp.pl?gene=IST1
FSTL4	Follistatin Like 4	Protein Coding	33	GC05M133196	1.25941	https://www.genecards.org/cgi-bin/carddisp.pl?gene=FSTL4
MYRFL	Myelin Regulatory Factor Like	Protein Coding	25	GC12P069825	1.25941	https://www.genecards.org/cgi-bin/carddisp.pl?gene=MYRFL
BMT2	Base Methyltransferase Of 25S RRNA 2 Homolog	Protein Coding	24	GC07M112820	1.25941	https://www.genecards.org/cgi-bin/carddisp.pl?gene=BMT2
NALF1	NALCN Channel Auxiliary Factor 1	Protein Coding	23	GC13M107164	1.25941	https://www.genecards.org/cgi-bin/carddisp.pl?gene=NALF1
KIAA2012	KIAA2012	Protein Coding	20	GC02P202073	1.25941	https://www.genecards.org/cgi-bin/carddisp.pl?gene=KIAA2012
PLUT	PDX1 Associated LncRNA, Upregulator Of Transcription	RNA Gene	14	GC13M027830	1.25941	https://www.genecards.org/cgi-bin/carddisp.pl?gene=PLUT
CYCSP52	CYCS Pseudogene 52	Pseudogene	12	GC01P157098	1.25941	https://www.genecards.org/cgi-bin/carddisp.pl?gene=CYCSP52
KIAA2012-AS1	KIAA2012 Antisense RNA 1	RNA Gene	9	GC02M202073	1.25941	https://www.genecards.org/cgi-bin/carddisp.pl?gene=KIAA2012-AS1
LINC02294	Long Intergenic Non-Protein Coding RNA 2294	RNA Gene	9	GC14M026776	1.25941	https://www.genecards.org/cgi-bin/carddisp.pl?gene=LINC02294
RSL24D1P11	Ribosomal L24 Domain Containing 1 Pseudogene 11	Pseudogene	9	GC18P057838	1.25941	https://www.genecards.org/cgi-bin/carddisp.pl?gene=RSL24D1P11
HRAT17	Heart Tissue-Associated Transcript 17	RNA Gene	9	GC07M112946	1.25941	https://www.genecards.org/cgi-bin/carddisp.pl?gene=HRAT17
CYCSP6	CYCS Pseudogene 6	Pseudogene	8	GC02M078412	1.25941	https://www.genecards.org/cgi-bin/carddisp.pl?gene=CYCSP6
RPS26P6	Ribosomal Protein S26 Pseudogene 6	Pseudogene	8	GC08P100895	1.25941	https://www.genecards.org/cgi-bin/carddisp.pl?gene=RPS26P6
SLC25A5P2	Solute Carrier Family 25 Member 5 Pseudogene 2	Pseudogene	7	GC02M033839	1.25941	https://www.genecards.org/cgi-bin/carddisp.pl?gene=SLC25A5P2
LOC101927967	Uncharacterized LOC101927967	RNA Gene	7	GC02M077743	1.25941	https://www.genecards.org/cgi-bin/carddisp.pl?gene=LOC101927967
ST13P11	ST13, Hsp70 Interacting Protein Pseudogene 11	Pseudogene	6	GC11P094913	1.25941	https://www.genecards.org/cgi-bin/carddisp.pl?gene=ST13P11
RPL31P55	Ribosomal Protein L31 Pseudogene 55	Pseudogene	6	GC15P096448	1.25941	https://www.genecards.org/cgi-bin/carddisp.pl?gene=RPL31P55
RPS15AP34	Ribosomal Protein S15a Pseudogene 34	Pseudogene	6	GC16M063385	1.25941	https://www.genecards.org/cgi-bin/carddisp.pl?gene=RPS15AP34
MRPS17P7	Mitochondrial Ribosomal Protein S17 Pseudogene 7	Pseudogene	5	GC18M057763	1.25941	https://www.genecards.org/cgi-bin/carddisp.pl?gene=MRPS17P7
RPL38P2	RPL38 Pseudogene 2	Pseudogene	5	GC02P077788	1.25941	https://www.genecards.org/cgi-bin/carddisp.pl?gene=RPL38P2
RPS3AP1	RPS3A Pseudogene 1	Pseudogene	5	GC21M020430	1.25941	https://www.genecards.org/cgi-bin/carddisp.pl?gene=RPS3AP1
KCNJ11	Potassium Inwardly Rectifying Channel Subfamily J Member 11	Protein Coding	46	GC11M017400	1.25218	https://www.genecards.org/cgi-bin/carddisp.pl?gene=KCNJ11
ABCB1	ATP Binding Cassette Subfamily B Member 1	Protein Coding	50	GC07M087504	1.21864	https://www.genecards.org/cgi-bin/carddisp.pl?gene=ABCB1
TBXA2R	Thromboxane A2 Receptor	Protein Coding	47	GC19M003594	1.17767	https://www.genecards.org/cgi-bin/carddisp.pl?gene=TBXA2R
ADORA1	Adenosine A1 Receptor	Protein Coding	45	GC01P203090	1.17767	https://www.genecards.org/cgi-bin/carddisp.pl?gene=ADORA1
TYR	Tyrosinase	Protein Coding	45	GC11P089177	1.17767	https://www.genecards.org/cgi-bin/carddisp.pl?gene=TYR
UBE2L3	Ubiquitin Conjugating Enzyme E2 L3	Protein Coding	43	GC22P021549	1.17767	https://www.genecards.org/cgi-bin/carddisp.pl?gene=UBE2L3
HMBS	Hydroxymethylbilane Synthase	Protein Coding	42	GC11P119084	1.17767	https://www.genecards.org/cgi-bin/carddisp.pl?gene=HMBS
ROBO3	Roundabout Guidance Receptor 3	Protein Coding	41	GC11P124865	1.17767	https://www.genecards.org/cgi-bin/carddisp.pl?gene=ROBO3
AADAC	Arylacetamide Deacetylase	Protein Coding	40	GC03P151813	1.17767	https://www.genecards.org/cgi-bin/carddisp.pl?gene=AADAC
ROBO4	Roundabout Guidance Receptor 4	Protein Coding	40	GC11M124883	1.17767	https://www.genecards.org/cgi-bin/carddisp.pl?gene=ROBO4
DLGAP3	DLG Associated Protein 3	Protein Coding	36	GC01M034865	1.17767	https://www.genecards.org/cgi-bin/carddisp.pl?gene=DLGAP3
IER3	Immediate Early Response 3	Protein Coding	36	GC06M030743	1.17767	https://www.genecards.org/cgi-bin/carddisp.pl?gene=IER3
MIR140	MicroRNA 140	RNA Gene	22	GC16P069934	1.17767	https://www.genecards.org/cgi-bin/carddisp.pl?gene=MIR140
GTSCR1	Gilles De La Tourette Syndrome Chromosome Region, Candidate 1	RNA Gene	20	GC18M070630	1.17767	https://www.genecards.org/cgi-bin/carddisp.pl?gene=GTSCR1
MIR24-1	MicroRNA 24-1	RNA Gene	19	GC09P095086	1.17767	https://www.genecards.org/cgi-bin/carddisp.pl?gene=MIR24-1
MIR1185-1	MicroRNA 1185-1	RNA Gene	16	GC14P107713	1.17767	https://www.genecards.org/cgi-bin/carddisp.pl?gene=MIR1185-1
GPC6	Glypican 6	Protein Coding	43	GC13P093226	1.11391	https://www.genecards.org/cgi-bin/carddisp.pl?gene=GPC6
KALRN	Kalirin RhoGEF Kinase	Protein Coding	42	GC03P124033	1.11391	https://www.genecards.org/cgi-bin/carddisp.pl?gene=KALRN
CTNNA2	Catenin Alpha 2	Protein Coding	41	GC02P079185	1.11391	https://www.genecards.org/cgi-bin/carddisp.pl?gene=CTNNA2
MMP24	Matrix Metallopeptidase 24	Protein Coding	41	GC20P035226	1.11391	https://www.genecards.org/cgi-bin/carddisp.pl?gene=MMP24
ITGA11	Integrin Subunit Alpha 11	Protein Coding	40	GC15M068296	1.11391	https://www.genecards.org/cgi-bin/carddisp.pl?gene=ITGA11
TFEB	Transcription Factor EB	Protein Coding	40	GC06M054395	1.11391	https://www.genecards.org/cgi-bin/carddisp.pl?gene=TFEB
CRYGC	Crystallin Gamma C	Protein Coding	39	GC02M208128	1.11391	https://www.genecards.org/cgi-bin/carddisp.pl?gene=CRYGC
ATP2C2	ATPase Secretory Pathway Ca2+ Transporting 2	Protein Coding	39	GC16P084368	1.11391	https://www.genecards.org/cgi-bin/carddisp.pl?gene=ATP2C2
CREB5	CAMP Responsive Element Binding Protein 5	Protein Coding	39	GC07P028305	1.11391	https://www.genecards.org/cgi-bin/carddisp.pl?gene=CREB5
REEP5	Receptor Accessory Protein 5	Protein Coding	39	GC05M112876	1.11391	https://www.genecards.org/cgi-bin/carddisp.pl?gene=REEP5
PPM1F	Protein Phosphatase, Mg2+/Mn2+ Dependent 1F	Protein Coding	39	GC22M021919	1.11391	https://www.genecards.org/cgi-bin/carddisp.pl?gene=PPM1F
SUPT3H	SPT3 Homolog, SAGA And STAGA Complex Component	Protein Coding	39	GC06M054463	1.11391	https://www.genecards.org/cgi-bin/carddisp.pl?gene=SUPT3H
TLL2	Tolloid Like 2	Protein Coding	38	GC10M096364	1.11391	https://www.genecards.org/cgi-bin/carddisp.pl?gene=TLL2
MAN2A2	Mannosidase Alpha Class 2A Member 2	Protein Coding	36	GC15P090902	1.11391	https://www.genecards.org/cgi-bin/carddisp.pl?gene=MAN2A2
UNC5B	Unc-5 Netrin Receptor B	Protein Coding	36	GC10P071212	1.11391	https://www.genecards.org/cgi-bin/carddisp.pl?gene=UNC5B
MOBP	Myelin Associated Oligodendrocyte Basic Protein	Protein Coding	35	GC03P039624	1.11391	https://www.genecards.org/cgi-bin/carddisp.pl?gene=MOBP
NT5DC3	5'-Nucleotidase Domain Containing 3	Protein Coding	31	GC12M103770	1.11391	https://www.genecards.org/cgi-bin/carddisp.pl?gene=NT5DC3
UBE3A	Ubiquitin Protein Ligase E3A	Protein Coding	46	GC15M025333	1.11005	https://www.genecards.org/cgi-bin/carddisp.pl?gene=UBE3A
TSC1	TSC Complex Subunit 1	Protein Coding	45	GC09M132891	1.11005	https://www.genecards.org/cgi-bin/carddisp.pl?gene=TSC1
AGBL3	AGBL Carboxypeptidase 3	Protein Coding	33	GC07P134986	1.08204	https://www.genecards.org/cgi-bin/carddisp.pl?gene=AGBL3
ADRA1B	Adrenoceptor Alpha 1B	Protein Coding	45	GC05P159867	1.07901	https://www.genecards.org/cgi-bin/carddisp.pl?gene=ADRA1B
IFNG	Interferon Gamma	Protein Coding	45	GC12M068154	1.04235	https://www.genecards.org/cgi-bin/carddisp.pl?gene=IFNG
AGT	Angiotensinogen	Protein Coding	47	GC01M230702	1.04058	https://www.genecards.org/cgi-bin/carddisp.pl?gene=AGT
ST3GAL3	ST3 Beta-Galactoside Alpha-2,3-Sialyltransferase 3	Protein Coding	44	GC01P043705	1.0258	https://www.genecards.org/cgi-bin/carddisp.pl?gene=ST3GAL3
TRAPPC9	Trafficking Protein Particle Complex Subunit 9	Protein Coding	37	GC08M139728	1.0258	https://www.genecards.org/cgi-bin/carddisp.pl?gene=TRAPPC9
POLR3C	RNA Polymerase III Subunit C	Protein Coding	36	GC01P145824	1.0258	https://www.genecards.org/cgi-bin/carddisp.pl?gene=POLR3C
PCDHA@	Protocadherin Alpha Cluster, Complex Locus	Protein Coding	13	GC05P144850	1.0258	https://www.genecards.org/cgi-bin/carddisp.pl?gene=PCDHA%40
EIF2S3	Eukaryotic Translation Initiation Factor 2 Subunit Gamma	Protein Coding	44	GC0XP024054	1.01563	https://www.genecards.org/cgi-bin/carddisp.pl?gene=EIF2S3
TOP3B	DNA Topoisomerase III Beta	Protein Coding	39	GC22M021957	1.01563	https://www.genecards.org/cgi-bin/carddisp.pl?gene=TOP3B
ZNF331	Zinc Finger Protein 331	Protein Coding	39	GC19P053521	1.01563	https://www.genecards.org/cgi-bin/carddisp.pl?gene=ZNF331
NCBP2	Nuclear Cap Binding Protein Subunit 2	Protein Coding	38	GC03M196935	1.01563	https://www.genecards.org/cgi-bin/carddisp.pl?gene=NCBP2
NCBP1	Nuclear Cap Binding Protein Subunit 1	Protein Coding	37	GC09P097633	1.01563	https://www.genecards.org/cgi-bin/carddisp.pl?gene=NCBP1
TDRD3	Tudor Domain Containing 3	Protein Coding	35	GC13P060396	1.01563	https://www.genecards.org/cgi-bin/carddisp.pl?gene=TDRD3
CENPL	Centromere Protein L	Protein Coding	33	GC01M173799	1.01563	https://www.genecards.org/cgi-bin/carddisp.pl?gene=CENPL
MAGOHB	Mago Homolog B, Exon Junction Complex Subunit	Protein Coding	33	GC12M017580	1.01563	https://www.genecards.org/cgi-bin/carddisp.pl?gene=MAGOHB
PRR11	Proline Rich 11	Protein Coding	32	GC17P059155	1.01563	https://www.genecards.org/cgi-bin/carddisp.pl?gene=PRR11
SYT2	Synaptotagmin 2	Protein Coding	43	GC01M202559	1.00648	https://www.genecards.org/cgi-bin/carddisp.pl?gene=SYT2
YWHAG	Tyrosine 3-Monooxygenase/Tryptophan 5-Monooxygenase Activation Protein Gamma	Protein Coding	47	GC07M076399	1.00634	https://www.genecards.org/cgi-bin/carddisp.pl?gene=YWHAG
GABRA1	Gamma-Aminobutyric Acid Type A Receptor Subunit Alpha1	Protein Coding	45	GC05P161847	1.00634	https://www.genecards.org/cgi-bin/carddisp.pl?gene=GABRA1
CRH	Corticotropin Releasing Hormone	Protein Coding	43	GC08M066176	1.00634	https://www.genecards.org/cgi-bin/carddisp.pl?gene=CRH
LEP	Leptin	Protein Coding	45	GC07P128241	0.986878	https://www.genecards.org/cgi-bin/carddisp.pl?gene=LEP
TNR	Tenascin R	Protein Coding	40	GC01M175291	0.986169	https://www.genecards.org/cgi-bin/carddisp.pl?gene=TNR
LIN7C	Lin-7 Homolog C, Crumbs Cell Polarity Complex Component	Protein Coding	36	GC11M027494	0.978355	https://www.genecards.org/cgi-bin/carddisp.pl?gene=LIN7C
MPO	Myeloperoxidase	Protein Coding	48	GC17M058269	0.964691	https://www.genecards.org/cgi-bin/carddisp.pl?gene=MPO
LRP6	LDL Receptor Related Protein 6	Protein Coding	47	GC12M017600	0.941823	https://www.genecards.org/cgi-bin/carddisp.pl?gene=LRP6
LRP5	LDL Receptor Related Protein 5	Protein Coding	47	GC11P068298	0.941823	https://www.genecards.org/cgi-bin/carddisp.pl?gene=LRP5
MTRR	5-Methyltetrahydrofolate-Homocysteine Methyltransferase Reductase	Protein Coding	41	GC05P007851	0.941823	https://www.genecards.org/cgi-bin/carddisp.pl?gene=MTRR
PPP2R2C	Protein Phosphatase 2 Regulatory Subunit Bgamma	Protein Coding	41	GC04M006322	0.941823	https://www.genecards.org/cgi-bin/carddisp.pl?gene=PPP2R2C
BHMT	Betaine--Homocysteine S-Methyltransferase	Protein Coding	40	GC05P079111	0.941823	https://www.genecards.org/cgi-bin/carddisp.pl?gene=BHMT
MIR96	MicroRNA 96	RNA Gene	20	GC07M129774	0.941823	https://www.genecards.org/cgi-bin/carddisp.pl?gene=MIR96
MIR182	MicroRNA 182	RNA Gene	20	GC07M129770	0.941823	https://www.genecards.org/cgi-bin/carddisp.pl?gene=MIR182
MIR183	MicroRNA 183	RNA Gene	17	GC07M129808	0.941823	https://www.genecards.org/cgi-bin/carddisp.pl?gene=MIR183
SHBG	Sex Hormone Binding Globulin	Protein Coding	39	GC17P007613	0.927933	https://www.genecards.org/cgi-bin/carddisp.pl?gene=SHBG
RPS6KA3	Ribosomal Protein S6 Kinase A3	Protein Coding	51	GC0XM020149	0.918011	https://www.genecards.org/cgi-bin/carddisp.pl?gene=RPS6KA3
KRAS	KRAS Proto-Oncogene, GTPase	Protein Coding	49	GC12M025204	0.918011	https://www.genecards.org/cgi-bin/carddisp.pl?gene=KRAS
GATA4	GATA Binding Protein 4	Protein Coding	47	GC08P011676	0.918011	https://www.genecards.org/cgi-bin/carddisp.pl?gene=GATA4
KCNB1	Potassium Voltage-Gated Channel Subfamily B Member 1	Protein Coding	46	GC20M049293	0.918011	https://www.genecards.org/cgi-bin/carddisp.pl?gene=KCNB1
CHD7	Chromodomain Helicase DNA Binding Protein 7	Protein Coding	44	GC08P060678	0.918011	https://www.genecards.org/cgi-bin/carddisp.pl?gene=CHD7
IQSEC2	IQ Motif And Sec7 Domain ArfGEF 2	Protein Coding	37	GC0XM053225	0.918011	https://www.genecards.org/cgi-bin/carddisp.pl?gene=IQSEC2
ESRRB	Estrogen Related Receptor Beta	Protein Coding	48	GC14P076310	0.917254	https://www.genecards.org/cgi-bin/carddisp.pl?gene=ESRRB
ADH1B	Alcohol Dehydrogenase 1B (Class I), Beta Polypeptide	Protein Coding	43	GC04M099304	0.917254	https://www.genecards.org/cgi-bin/carddisp.pl?gene=ADH1B
SLC8A1	Solute Carrier Family 8 Member A1	Protein Coding	43	GC02M040078	0.917254	https://www.genecards.org/cgi-bin/carddisp.pl?gene=SLC8A1
VIPR2	Vasoactive Intestinal Peptide Receptor 2	Protein Coding	43	GC07M159028	0.917254	https://www.genecards.org/cgi-bin/carddisp.pl?gene=VIPR2
AOC3	Amine Oxidase Copper Containing 3	Protein Coding	42	GC17P042851	0.917254	https://www.genecards.org/cgi-bin/carddisp.pl?gene=AOC3
RPS24	Ribosomal Protein S24	Protein Coding	41	GC10P078033	0.917254	https://www.genecards.org/cgi-bin/carddisp.pl?gene=RPS24
ST8SIA4	ST8 Alpha-N-Acetyl-Neuraminide Alpha-2,8-Sialyltransferase 4	Protein Coding	39	GC05M100806	0.917254	https://www.genecards.org/cgi-bin/carddisp.pl?gene=ST8SIA4
RIT2	Ras Like Without CAAX 2	Protein Coding	39	GC18M042743	0.917254	https://www.genecards.org/cgi-bin/carddisp.pl?gene=RIT2
CA10	Carbonic Anhydrase 10	Protein Coding	38	GC17M051630	0.917254	https://www.genecards.org/cgi-bin/carddisp.pl?gene=CA10
CDC42EP3	CDC42 Effector Protein 3	Protein Coding	37	GC02M037641	0.917254	https://www.genecards.org/cgi-bin/carddisp.pl?gene=CDC42EP3
KCNIP4	Potassium Voltage-Gated Channel Interacting Protein 4	Protein Coding	37	GC04M020728	0.917254	https://www.genecards.org/cgi-bin/carddisp.pl?gene=KCNIP4
TRA2B	Transformer 2 Beta Homolog	Protein Coding	37	GC03M185914	0.917254	https://www.genecards.org/cgi-bin/carddisp.pl?gene=TRA2B
NMRAL2P	NmrA Like Redox Sensor 2, Pseudogene	Pseudogene	9	GC03P185961	0.917254	https://www.genecards.org/cgi-bin/carddisp.pl?gene=NMRAL2P
RPS14P9	Ribosomal Protein S14 Pseudogene 9	Pseudogene	5	GC06P088265	0.917254	https://www.genecards.org/cgi-bin/carddisp.pl?gene=RPS14P9
RPL23AP54	Ribosomal Protein L23a Pseudogene 54	Pseudogene	5	GC08P005476	0.917254	https://www.genecards.org/cgi-bin/carddisp.pl?gene=RPL23AP54
GHRL	Ghrelin And Obestatin Prepropeptide	Protein Coding	41	GC03M010285	0.907302	https://www.genecards.org/cgi-bin/carddisp.pl?gene=GHRL
RUNX1T1	RUNX1 Partner Transcriptional Co-Repressor 1	Protein Coding	39	GC08M091954	0.891926	https://www.genecards.org/cgi-bin/carddisp.pl?gene=RUNX1T1
CDK5	Cyclin Dependent Kinase 5	Protein Coding	51	GC07M151053	0.890537	https://www.genecards.org/cgi-bin/carddisp.pl?gene=CDK5
CHRNB4	Cholinergic Receptor Nicotinic Beta 4 Subunit	Protein Coding	42	GC15M078624	0.890537	https://www.genecards.org/cgi-bin/carddisp.pl?gene=CHRNB4
B3GAT1	Beta-1,3-Glucuronyltransferase 1	Protein Coding	41	GC11M134378	0.890537	https://www.genecards.org/cgi-bin/carddisp.pl?gene=B3GAT1
CREM	CAMP Responsive Element Modulator	Protein Coding	40	GC10P035126	0.890537	https://www.genecards.org/cgi-bin/carddisp.pl?gene=CREM
STIN2-VNTR	Serotonin Transporter Intronic VNTR Enhancer	Biological Region	1	GC17P030221	0.890537	https://www.genecards.org/cgi-bin/carddisp.pl?gene=STIN2-VNTR
SIM1	SIM BHLH Transcription Factor 1	Protein Coding	39	GC06M100386	0.881157	https://www.genecards.org/cgi-bin/carddisp.pl?gene=SIM1
CNTN4	Contactin 4	Protein Coding	39	GC03P002117	0.874809	https://www.genecards.org/cgi-bin/carddisp.pl?gene=CNTN4
H2AC18	H2A Clustered Histone 18	Protein Coding	25	GC01M150368	0.874734	https://www.genecards.org/cgi-bin/carddisp.pl?gene=H2AC18
PCK2	Phosphoenolpyruvate Carboxykinase 2, Mitochondrial	Protein Coding	45	GC14P024094	0.865217	https://www.genecards.org/cgi-bin/carddisp.pl?gene=PCK2
CUX1	Cut Like Homeobox 1	Protein Coding	43	GC07P101815	0.865217	https://www.genecards.org/cgi-bin/carddisp.pl?gene=CUX1
IRF9	Interferon Regulatory Factor 9	Protein Coding	43	GC14P024161	0.865217	https://www.genecards.org/cgi-bin/carddisp.pl?gene=IRF9
PABPN1	Poly(A) Binding Protein Nuclear 1	Protein Coding	43	GC14P028545	0.865217	https://www.genecards.org/cgi-bin/carddisp.pl?gene=PABPN1
ARHGEF12	Rho Guanine Nucleotide Exchange Factor 12	Protein Coding	41	GC11P120336	0.865217	https://www.genecards.org/cgi-bin/carddisp.pl?gene=ARHGEF12
CALD1	Caldesmon 1	Protein Coding	41	GC07P134744	0.865217	https://www.genecards.org/cgi-bin/carddisp.pl?gene=CALD1
WASL	WASP Like Actin Nucleation Promoting Factor	Protein Coding	41	GC07M123681	0.865217	https://www.genecards.org/cgi-bin/carddisp.pl?gene=WASL
NRL	Neural Retina Leucine Zipper	Protein Coding	40	GC14M024078	0.865217	https://www.genecards.org/cgi-bin/carddisp.pl?gene=NRL
PSME1	Proteasome Activator Subunit 1	Protein Coding	40	GC14P024136	0.865217	https://www.genecards.org/cgi-bin/carddisp.pl?gene=PSME1
PSME2	Proteasome Activator Subunit 2	Protein Coding	40	GC14M024143	0.865217	https://www.genecards.org/cgi-bin/carddisp.pl?gene=PSME2
RNF31	Ring Finger Protein 31	Protein Coding	40	GC14P024146	0.865217	https://www.genecards.org/cgi-bin/carddisp.pl?gene=RNF31
TTC8	Tetratricopeptide Repeat Domain 8	Protein Coding	39	GC14P089618	0.865217	https://www.genecards.org/cgi-bin/carddisp.pl?gene=TTC8
CPNE6	Copine 6	Protein Coding	38	GC14P028321	0.865217	https://www.genecards.org/cgi-bin/carddisp.pl?gene=CPNE6
ACTR3B	Actin Related Protein 3B	Protein Coding	38	GC07P152759	0.865217	https://www.genecards.org/cgi-bin/carddisp.pl?gene=ACTR3B
FOXN3	Forkhead Box N3	Protein Coding	38	GC14M097703	0.865217	https://www.genecards.org/cgi-bin/carddisp.pl?gene=FOXN3
LRRTM4	Leucine Rich Repeat Transmembrane Neuronal 4	Protein Coding	37	GC02M076747	0.865217	https://www.genecards.org/cgi-bin/carddisp.pl?gene=LRRTM4
CHMP4A	Charged Multivesicular Body Protein 4A	Protein Coding	34	GC14M024237	0.865217	https://www.genecards.org/cgi-bin/carddisp.pl?gene=CHMP4A
PBX4	PBX Homeobox 4	Protein Coding	34	GC19M019561	0.865217	https://www.genecards.org/cgi-bin/carddisp.pl?gene=PBX4
DCAF11	DDB1 And CUL4 Associated Factor 11	Protein Coding	32	GC14P024114	0.865217	https://www.genecards.org/cgi-bin/carddisp.pl?gene=DCAF11
LMOD2	Leiomodin 2	Protein Coding	32	GC07P123655	0.865217	https://www.genecards.org/cgi-bin/carddisp.pl?gene=LMOD2
TM9SF1	Transmembrane 9 Superfamily Member 1	Protein Coding	32	GC14M024189	0.865217	https://www.genecards.org/cgi-bin/carddisp.pl?gene=TM9SF1
NGDN	Neuroguidin	Protein Coding	31	GC14P023469	0.865217	https://www.genecards.org/cgi-bin/carddisp.pl?gene=NGDN
MDP1	Magnesium Dependent Phosphatase 1	Protein Coding	31	GC14M024223	0.865217	https://www.genecards.org/cgi-bin/carddisp.pl?gene=MDP1
ASB15	Ankyrin Repeat And SOCS Box Containing 15	Protein Coding	30	GC07P123567	0.865217	https://www.genecards.org/cgi-bin/carddisp.pl?gene=ASB15
FITM1	Fat Storage Inducing Transmembrane Protein 1	Protein Coding	30	GC14P028322	0.865217	https://www.genecards.org/cgi-bin/carddisp.pl?gene=FITM1
EMC9	ER Membrane Protein Complex Subunit 9	Protein Coding	28	GC14M024138	0.865217	https://www.genecards.org/cgi-bin/carddisp.pl?gene=EMC9
CARMIL3	Capping Protein Regulator And Myosin 1 Linker 3	Protein Coding	24	GC14P024052	0.865217	https://www.genecards.org/cgi-bin/carddisp.pl?gene=CARMIL3
ASB15-AS1	ASB15 Antisense RNA 1	RNA Gene	9	GC07M123586	0.865217	https://www.genecards.org/cgi-bin/carddisp.pl?gene=ASB15-AS1
CAP2P1	Cyclase Associated Actin Cytoskeleton Regulatory Protein 2 Pseudogene 1	Pseudogene	8	GC14M089289	0.865217	https://www.genecards.org/cgi-bin/carddisp.pl?gene=CAP2P1
ENSG00000254692	Novel Protein	Protein Coding	8	GC14M024190	0.865217	https://www.genecards.org/cgi-bin/carddisp.pl?gene=ENSG00000254692
RNU6-11P	RNA, U6 Small Nuclear 11, Pseudogene	Pseudogene	6	GC07M123790	0.865217	https://www.genecards.org/cgi-bin/carddisp.pl?gene=RNU6-11P
ENSG00000286458	Novel Transcript, Antisense To AGBL3and CALD1	RNA Gene	6	GC07M134658	0.865217	https://www.genecards.org/cgi-bin/carddisp.pl?gene=ENSG00000286458
lnc-C7orf49-6		RNA Gene	5	GC07M134728	0.865217	https://www.genecards.org/cgi-bin/carddisp.pl?gene=lnc-C7orf49-6
HSALNG0061523		RNA Gene	4	GC07M134882	0.865217	https://www.genecards.org/cgi-bin/carddisp.pl?gene=HSALNG0061523
lnc-WASL-1		RNA Gene	4	GC07M123641	0.865217	https://www.genecards.org/cgi-bin/carddisp.pl?gene=lnc-WASL-1
lnc-EFCAB11-9		RNA Gene	4	GC14M097882	0.865217	https://www.genecards.org/cgi-bin/carddisp.pl?gene=lnc-EFCAB11-9
lnc-EFCAB11-11		RNA Gene	4	GC14M097878	0.865217	https://www.genecards.org/cgi-bin/carddisp.pl?gene=lnc-EFCAB11-11
HSALNG0061022		RNA Gene	3	GC07P123662	0.865217	https://www.genecards.org/cgi-bin/carddisp.pl?gene=HSALNG0061022
HSALNG0100088		RNA Gene	3	GC14P028436	0.865217	https://www.genecards.org/cgi-bin/carddisp.pl?gene=HSALNG0100088
HSALNG0060150		RNA Gene	2	GC07M102197	0.865217	https://www.genecards.org/cgi-bin/carddisp.pl?gene=HSALNG0060150
KY945931		RNA Gene	2	GC02P077088	0.865217	https://www.genecards.org/cgi-bin/carddisp.pl?gene=KY945931
HSALNG0100089		RNA Gene	2	GC14M024104	0.865217	https://www.genecards.org/cgi-bin/carddisp.pl?gene=HSALNG0100089
NOS3	Nitric Oxide Synthase 3	Protein Coding	50	GC07P150990	0.860986	https://www.genecards.org/cgi-bin/carddisp.pl?gene=NOS3
CHRNA5	Cholinergic Receptor Nicotinic Alpha 5 Subunit	Protein Coding	43	GC15P078565	0.860986	https://www.genecards.org/cgi-bin/carddisp.pl?gene=CHRNA5
MTHFD1	Methylenetetrahydrofolate Dehydrogenase, Cyclohydrolase And Formyltetrahydrofolate Synthetase 1	Protein Coding	43	GC14P064388	0.860986	https://www.genecards.org/cgi-bin/carddisp.pl?gene=MTHFD1
ATXN1	Ataxin 1	Protein Coding	42	GC06M016299	0.860986	https://www.genecards.org/cgi-bin/carddisp.pl?gene=ATXN1
SLC5A4	Solute Carrier Family 5 Member 4	Protein Coding	38	GC22M032218	0.860986	https://www.genecards.org/cgi-bin/carddisp.pl?gene=SLC5A4
TRIM31	Tripartite Motif Containing 31	Protein Coding	37	GC06M054081	0.860986	https://www.genecards.org/cgi-bin/carddisp.pl?gene=TRIM31
SPOCK3	SPARC (Osteonectin), Cwcv And Kazal Like Domains Proteoglycan 3	Protein Coding	36	GC04M166733	0.860986	https://www.genecards.org/cgi-bin/carddisp.pl?gene=SPOCK3
XKR4	XK Related 4	Protein Coding	31	GC08P055102	0.860986	https://www.genecards.org/cgi-bin/carddisp.pl?gene=XKR4
CCSER1	Coiled-Coil Serine Rich Protein 1	Protein Coding	29	GC04P090127	0.860986	https://www.genecards.org/cgi-bin/carddisp.pl?gene=CCSER1
MESTP3	Mesoderm Specific Transcript Pseudogene 3	Pseudogene	6	GC04M028825	0.860986	https://www.genecards.org/cgi-bin/carddisp.pl?gene=MESTP3
DMRT2	Doublesex And Mab-3 Related Transcription Factor 2	Protein Coding	35	GC09P001003	0.859586	https://www.genecards.org/cgi-bin/carddisp.pl?gene=DMRT2
ESR1	Estrogen Receptor 1	Protein Coding	50	GC06P151656	0.833149	https://www.genecards.org/cgi-bin/carddisp.pl?gene=ESR1
CCK	Cholecystokinin	Protein Coding	40	GC03M042274	0.824841	https://www.genecards.org/cgi-bin/carddisp.pl?gene=CCK
CD4	CD4 Molecule	Protein Coding	47	GC12P006786	0.803597	https://www.genecards.org/cgi-bin/carddisp.pl?gene=CD4
CYP19A1	Cytochrome P450 Family 19 Subfamily A Member 1	Protein Coding	47	GC15M051208	0.803597	https://www.genecards.org/cgi-bin/carddisp.pl?gene=CYP19A1
INS	Insulin	Protein Coding	45	GC11M002159	0.803597	https://www.genecards.org/cgi-bin/carddisp.pl?gene=INS
CD8A	CD8a Molecule	Protein Coding	44	GC02M086784	0.803597	https://www.genecards.org/cgi-bin/carddisp.pl?gene=CD8A
GABRA5	Gamma-Aminobutyric Acid Type A Receptor Subunit Alpha5	Protein Coding	45	GC15P026866	0.798429	https://www.genecards.org/cgi-bin/carddisp.pl?gene=GABRA5
GUCY2C	Guanylate Cyclase 2C	Protein Coding	44	GC12M014612	0.787655	https://www.genecards.org/cgi-bin/carddisp.pl?gene=GUCY2C
DGKH	Diacylglycerol Kinase Eta	Protein Coding	40	GC13P042040	0.787655	https://www.genecards.org/cgi-bin/carddisp.pl?gene=DGKH
AK8	Adenylate Kinase 8	Protein Coding	38	GC09M132725	0.787655	https://www.genecards.org/cgi-bin/carddisp.pl?gene=AK8
SHOX	Short Stature Homeobox	Protein Coding	37	GC0XP000624	0.787655	https://www.genecards.org/cgi-bin/carddisp.pl?gene=SHOX
MDFI	MyoD Family Inhibitor	Protein Coding	35	GC06P064327	0.787655	https://www.genecards.org/cgi-bin/carddisp.pl?gene=MDFI
ARSL	Arylsulfatase L	Protein Coding	33	GC0XM002934	0.787655	https://www.genecards.org/cgi-bin/carddisp.pl?gene=ARSL
CFAP43	Cilia And Flagella Associated Protein 43	Protein Coding	28	GC10M104129	0.787655	https://www.genecards.org/cgi-bin/carddisp.pl?gene=CFAP43
CFAP221	Cilia And Flagella Associated Protein 221	Protein Coding	27	GC02P119544	0.787655	https://www.genecards.org/cgi-bin/carddisp.pl?gene=CFAP221
LOC100507443	Uncharacterized LOC100507443	RNA Gene	9	GC02P208119	0.787655	https://www.genecards.org/cgi-bin/carddisp.pl?gene=LOC100507443
ROBO1	Roundabout Guidance Receptor 1	Protein Coding	43	GC03M078597	0.782386	https://www.genecards.org/cgi-bin/carddisp.pl?gene=ROBO1
FGFR1	Fibroblast Growth Factor Receptor 1	Protein Coding	52	GC08M038400	0.755974	https://www.genecards.org/cgi-bin/carddisp.pl?gene=FGFR1
PIK3CA	Phosphatidylinositol-4,5-Bisphosphate 3-Kinase Catalytic Subunit Alpha	Protein Coding	51	GC03P179148	0.755974	https://www.genecards.org/cgi-bin/carddisp.pl?gene=PIK3CA
MSH6	MutS Homolog 6	Protein Coding	48	GC02P047695	0.755974	https://www.genecards.org/cgi-bin/carddisp.pl?gene=MSH6
SLC1A2	Solute Carrier Family 1 Member 2	Protein Coding	48	GC11M035252	0.755974	https://www.genecards.org/cgi-bin/carddisp.pl?gene=SLC1A2
MLH1	MutL Homolog 1	Protein Coding	47	GC03P036993	0.755974	https://www.genecards.org/cgi-bin/carddisp.pl?gene=MLH1
PMS2	PMS1 Homolog 2, Mismatch Repair System Component	Protein Coding	47	GC07M005973	0.755974	https://www.genecards.org/cgi-bin/carddisp.pl?gene=PMS2
MSH2	MutS Homolog 2	Protein Coding	47	GC02P047402	0.755974	https://www.genecards.org/cgi-bin/carddisp.pl?gene=MSH2
GABRG2	Gamma-Aminobutyric Acid Type A Receptor Subunit Gamma2	Protein Coding	45	GC05P162000	0.755974	https://www.genecards.org/cgi-bin/carddisp.pl?gene=GABRG2
FGF8	Fibroblast Growth Factor 8	Protein Coding	45	GC10M101770	0.755974	https://www.genecards.org/cgi-bin/carddisp.pl?gene=FGF8
LHCGR	Luteinizing Hormone/Choriogonadotropin Receptor	Protein Coding	45	GC02M048686	0.755974	https://www.genecards.org/cgi-bin/carddisp.pl?gene=LHCGR
SCN1A	Sodium Voltage-Gated Channel Alpha Subunit 1	Protein Coding	45	GC02M165989	0.755974	https://www.genecards.org/cgi-bin/carddisp.pl?gene=SCN1A
DHCR7	7-Dehydrocholesterol Reductase	Protein Coding	44	GC11M071428	0.755974	https://www.genecards.org/cgi-bin/carddisp.pl?gene=DHCR7
NLGN1	Neuroligin 1	Protein Coding	44	GC03P173396	0.755974	https://www.genecards.org/cgi-bin/carddisp.pl?gene=NLGN1
SYNGAP1	Synaptic Ras GTPase Activating Protein 1	Protein Coding	43	GC06P033419	0.755974	https://www.genecards.org/cgi-bin/carddisp.pl?gene=SYNGAP1
ARHGEF6	Rac/Cdc42 Guanine Nucleotide Exchange Factor 6	Protein Coding	41	GC0XM136665	0.755974	https://www.genecards.org/cgi-bin/carddisp.pl?gene=ARHGEF6
NSUN2	NOP2/Sun RNA Methyltransferase 2	Protein Coding	41	GC05M006599	0.755974	https://www.genecards.org/cgi-bin/carddisp.pl?gene=NSUN2
OPHN1	Oligophrenin 1	Protein Coding	41	GC0XM067949	0.755974	https://www.genecards.org/cgi-bin/carddisp.pl?gene=OPHN1
SH2B1	SH2B Adaptor Protein 1	Protein Coding	41	GC16P036806	0.755974	https://www.genecards.org/cgi-bin/carddisp.pl?gene=SH2B1
RAI1	Retinoic Acid Induced 1	Protein Coding	39	GC17P017682	0.755974	https://www.genecards.org/cgi-bin/carddisp.pl?gene=RAI1
KANSL1	KAT8 Regulatory NSL Complex Subunit 1	Protein Coding	37	GC17M046031	0.755974	https://www.genecards.org/cgi-bin/carddisp.pl?gene=KANSL1
SLC9A7	Solute Carrier Family 9 Member A7	Protein Coding	37	GC0XM046599	0.755974	https://www.genecards.org/cgi-bin/carddisp.pl?gene=SLC9A7
SETD5	SET Domain Containing 5	Protein Coding	37	GC03P009402	0.755974	https://www.genecards.org/cgi-bin/carddisp.pl?gene=SETD5
NEXMIF	Neurite Extension And Migration Factor	Protein Coding	26	GC0XM074733	0.755974	https://www.genecards.org/cgi-bin/carddisp.pl?gene=NEXMIF
LEPR	Leptin Receptor	Protein Coding	47	GC01P065421	0.745265	https://www.genecards.org/cgi-bin/carddisp.pl?gene=LEPR
SLC25A12	Solute Carrier Family 25 Member 12	Protein Coding	45	GC02M171783	0.745265	https://www.genecards.org/cgi-bin/carddisp.pl?gene=SLC25A12
GAD2	Glutamate Decarboxylase 2	Protein Coding	44	GC10P026216	0.745265	https://www.genecards.org/cgi-bin/carddisp.pl?gene=GAD2
HCRTR1	Hypocretin Receptor 1	Protein Coding	42	GC01P031587	0.745265	https://www.genecards.org/cgi-bin/carddisp.pl?gene=HCRTR1
NLGN3	Neuroligin 3	Protein Coding	41	GC0XP071144	0.745265	https://www.genecards.org/cgi-bin/carddisp.pl?gene=NLGN3
PYY	Peptide YY	Protein Coding	41	GC17M043952	0.745265	https://www.genecards.org/cgi-bin/carddisp.pl?gene=PYY
GABRG3	Gamma-Aminobutyric Acid Type A Receptor Subunit Gamma3	Protein Coding	40	GC15P026971	0.745265	https://www.genecards.org/cgi-bin/carddisp.pl?gene=GABRG3
TNK2	Tyrosine Kinase Non Receptor 2	Protein Coding	44	GC03M195863	0.735802	https://www.genecards.org/cgi-bin/carddisp.pl?gene=TNK2
TRIM32	Tripartite Motif Containing 32	Protein Coding	42	GC09P116687	0.735802	https://www.genecards.org/cgi-bin/carddisp.pl?gene=TRIM32
GAP43	Growth Associated Protein 43	Protein Coding	41	GC03P115623	0.730266	https://www.genecards.org/cgi-bin/carddisp.pl?gene=GAP43
TNFRSF10A	TNF Receptor Superfamily Member 10a	Protein Coding	43	GC08M023190	0.728892	https://www.genecards.org/cgi-bin/carddisp.pl?gene=TNFRSF10A
DNMT3B	DNA Methyltransferase 3 Beta	Protein Coding	49	GC20P032762	0.722397	https://www.genecards.org/cgi-bin/carddisp.pl?gene=DNMT3B
SDHB	Succinate Dehydrogenase Complex Iron Sulfur Subunit B	Protein Coding	46	GC01M017541	0.722397	https://www.genecards.org/cgi-bin/carddisp.pl?gene=SDHB
NDN	Necdin, MAGE Family Member	Protein Coding	41	GC15M023686	0.718853	https://www.genecards.org/cgi-bin/carddisp.pl?gene=NDN
APOE	Apolipoprotein E	Protein Coding	48	GC19P044906	0.697828	https://www.genecards.org/cgi-bin/carddisp.pl?gene=APOE
ICAM1	Intercellular Adhesion Molecule 1	Protein Coding	48	GC19P010270	0.697828	https://www.genecards.org/cgi-bin/carddisp.pl?gene=ICAM1
SEMA3A	Semaphorin 3A	Protein Coding	43	GC07M083955	0.697828	https://www.genecards.org/cgi-bin/carddisp.pl?gene=SEMA3A
HES1	Hes Family BHLH Transcription Factor 1	Protein Coding	41	GC03P194136	0.685657	https://www.genecards.org/cgi-bin/carddisp.pl?gene=HES1
TAC1	Tachykinin Precursor 1	Protein Coding	41	GC07P097731	0.678414	https://www.genecards.org/cgi-bin/carddisp.pl?gene=TAC1
DNMT3A	DNA Methyltransferase 3 Alpha	Protein Coding	50	GC02M025228	0.677566	https://www.genecards.org/cgi-bin/carddisp.pl?gene=DNMT3A
HRAS	HRas Proto-Oncogene, GTPase	Protein Coding	50	GC11M001778	0.677566	https://www.genecards.org/cgi-bin/carddisp.pl?gene=HRAS
IL1B	Interleukin 1 Beta	Protein Coding	46	GC02M112829	0.677566	https://www.genecards.org/cgi-bin/carddisp.pl?gene=IL1B
IL10	Interleukin 10	Protein Coding	45	GC01M206767	0.677566	https://www.genecards.org/cgi-bin/carddisp.pl?gene=IL10
IGFBP3	Insulin Like Growth Factor Binding Protein 3	Protein Coding	43	GC07M045912	0.677566	https://www.genecards.org/cgi-bin/carddisp.pl?gene=IGFBP3
FSHB	Follicle Stimulating Hormone Subunit Beta	Protein Coding	41	GC11P030210	0.677566	https://www.genecards.org/cgi-bin/carddisp.pl?gene=FSHB
ZBTB20	Zinc Finger And BTB Domain Containing 20	Protein Coding	40	GC03M114315	0.677566	https://www.genecards.org/cgi-bin/carddisp.pl?gene=ZBTB20
OMG	Oligodendrocyte Myelin Glycoprotein	Protein Coding	39	GC17M032426	0.677566	https://www.genecards.org/cgi-bin/carddisp.pl?gene=OMG
KMT2B	Lysine Methyltransferase 2B	Protein Coding	37	GC19P043513	0.677566	https://www.genecards.org/cgi-bin/carddisp.pl?gene=KMT2B
HDAC4	Histone Deacetylase 4	Protein Coding	50	GC02M239048	0.671416	https://www.genecards.org/cgi-bin/carddisp.pl?gene=HDAC4
PRKCG	Protein Kinase C Gamma	Protein Coding	50	GC19P053879	0.671416	https://www.genecards.org/cgi-bin/carddisp.pl?gene=PRKCG
PDLIM1	PDZ And LIM Domain 1	Protein Coding	39	GC10M095237	0.671111	https://www.genecards.org/cgi-bin/carddisp.pl?gene=PDLIM1
LMO4	LIM Domain Only 4	Protein Coding	38	GC01P087329	0.650472	https://www.genecards.org/cgi-bin/carddisp.pl?gene=LMO4
ALB	Albumin	Protein Coding	47	GC04P073397	0.641559	https://www.genecards.org/cgi-bin/carddisp.pl?gene=ALB
SOS1	SOS Ras/Rac Guanine Nucleotide Exchange Factor 1	Protein Coding	46	GC02M038981	0.641559	https://www.genecards.org/cgi-bin/carddisp.pl?gene=SOS1
YWHAB	Tyrosine 3-Monooxygenase/Tryptophan 5-Monooxygenase Activation Protein Beta	Protein Coding	46	GC20P044885	0.641559	https://www.genecards.org/cgi-bin/carddisp.pl?gene=YWHAB
YWHAH	Tyrosine 3-Monooxygenase/Tryptophan 5-Monooxygenase Activation Protein Eta	Protein Coding	45	GC22P031944	0.641559	https://www.genecards.org/cgi-bin/carddisp.pl?gene=YWHAH
YWHAQ	Tyrosine 3-Monooxygenase/Tryptophan 5-Monooxygenase Activation Protein Theta	Protein Coding	45	GC02M009583	0.641559	https://www.genecards.org/cgi-bin/carddisp.pl?gene=YWHAQ
GABRA6	Gamma-Aminobutyric Acid Type A Receptor Subunit Alpha6	Protein Coding	43	GC05P161547	0.641559	https://www.genecards.org/cgi-bin/carddisp.pl?gene=GABRA6
TSHB	Thyroid Stimulating Hormone Subunit Beta	Protein Coding	40	GC01P115029	0.641559	https://www.genecards.org/cgi-bin/carddisp.pl?gene=TSHB
MDH2	Malate Dehydrogenase 2	Protein Coding	46	GC07P076048	0.624442	https://www.genecards.org/cgi-bin/carddisp.pl?gene=MDH2
SLC25A1	Solute Carrier Family 25 Member 1	Protein Coding	46	GC22M019177	0.624442	https://www.genecards.org/cgi-bin/carddisp.pl?gene=SLC25A1
SUCLA2	Succinate-CoA Ligase ADP-Forming Subunit Beta	Protein Coding	45	GC13M047745	0.624442	https://www.genecards.org/cgi-bin/carddisp.pl?gene=SUCLA2
DCC	DCC Netrin 1 Receptor	Protein Coding	44	GC18P052340	0.624442	https://www.genecards.org/cgi-bin/carddisp.pl?gene=DCC
IDH3A	Isocitrate Dehydrogenase (NAD(+)) 3 Catalytic Subunit Alpha	Protein Coding	44	GC15P078131	0.624442	https://www.genecards.org/cgi-bin/carddisp.pl?gene=IDH3A
PAFAH1B1	Platelet Activating Factor Acetylhydrolase 1b Regulatory Subunit 1	Protein Coding	44	GC17P002593	0.624442	https://www.genecards.org/cgi-bin/carddisp.pl?gene=PAFAH1B1
SUCLG1	Succinate-CoA Ligase GDP/ADP-Forming Subunit Alpha	Protein Coding	44	GC02M084423	0.624442	https://www.genecards.org/cgi-bin/carddisp.pl?gene=SUCLG1
SRPK2	SRSF Protein Kinase 2	Protein Coding	44	GC07M105110	0.624442	https://www.genecards.org/cgi-bin/carddisp.pl?gene=SRPK2
CNTN1	Contactin 1	Protein Coding	43	GC12P040692	0.624442	https://www.genecards.org/cgi-bin/carddisp.pl?gene=CNTN1
ACO1	Aconitase 1	Protein Coding	42	GC09P032374	0.624442	https://www.genecards.org/cgi-bin/carddisp.pl?gene=ACO1
SLC25A19	Solute Carrier Family 25 Member 19	Protein Coding	42	GC17M075273	0.624442	https://www.genecards.org/cgi-bin/carddisp.pl?gene=SLC25A19
PRICKLE1	Prickle Planar Cell Polarity Protein 1	Protein Coding	41	GC12M042456	0.624442	https://www.genecards.org/cgi-bin/carddisp.pl?gene=PRICKLE1
CNTN6	Contactin 6	Protein Coding	39	GC03P000978	0.624442	https://www.genecards.org/cgi-bin/carddisp.pl?gene=CNTN6
L2HGDH	L-2-Hydroxyglutarate Dehydrogenase	Protein Coding	39	GC14M050237	0.624442	https://www.genecards.org/cgi-bin/carddisp.pl?gene=L2HGDH
TTC19	Tetratricopeptide Repeat Domain 19	Protein Coding	39	GC17P015999	0.624442	https://www.genecards.org/cgi-bin/carddisp.pl?gene=TTC19
ERCC6L2	ERCC Excision Repair 6 Like 2	Protein Coding	36	GC09P095871	0.624442	https://www.genecards.org/cgi-bin/carddisp.pl?gene=ERCC6L2
CNTN5	Contactin 5	Protein Coding	35	GC11P099020	0.624442	https://www.genecards.org/cgi-bin/carddisp.pl?gene=CNTN5
LYRM7	LYR Motif Containing 7	Protein Coding	35	GC05P131170	0.624442	https://www.genecards.org/cgi-bin/carddisp.pl?gene=LYRM7
SDHAF1	Succinate Dehydrogenase Complex Assembly Factor 1	Protein Coding	33	GC19P035995	0.624442	https://www.genecards.org/cgi-bin/carddisp.pl?gene=SDHAF1
CLUH	Clustered Mitochondria Homolog	Protein Coding	32	GC17M002689	0.624442	https://www.genecards.org/cgi-bin/carddisp.pl?gene=CLUH
UQCC3	Ubiquinol-Cytochrome C Reductase Complex Assembly Factor 3	Protein Coding	30	GC11P062670	0.624442	https://www.genecards.org/cgi-bin/carddisp.pl?gene=UQCC3
MIR1253	MicroRNA 1253	RNA Gene	12	GC17M002748	0.624442	https://www.genecards.org/cgi-bin/carddisp.pl?gene=MIR1253
CCDC92B	Coiled-Coil Domain Containing 92B	Protein Coding	10	GC17M002726	0.624442	https://www.genecards.org/cgi-bin/carddisp.pl?gene=CCDC92B
LOC105371592	Uncharacterized LOC105371592	RNA Gene	9	GC17P002711	0.624442	https://www.genecards.org/cgi-bin/carddisp.pl?gene=LOC105371592
DEPDC5	DEP Domain Containing 5, GATOR1 Subcomplex Subunit	Protein Coding	38	GC22P031753	0.615148	https://www.genecards.org/cgi-bin/carddisp.pl?gene=DEPDC5
TBL1X	Transducin Beta Like 1 X-Linked	Protein Coding	36	GC0XP009463	0.615148	https://www.genecards.org/cgi-bin/carddisp.pl?gene=TBL1X
CUL3	Cullin 3	Protein Coding	45	GC02M224470	0.610619	https://www.genecards.org/cgi-bin/carddisp.pl?gene=CUL3
KLHL12	Kelch Like Family Member 12	Protein Coding	37	GC01M202891	0.610619	https://www.genecards.org/cgi-bin/carddisp.pl?gene=KLHL12
HTR2B	5-Hydroxytryptamine Receptor 2B	Protein Coding	41	GC02M231108	0.608017	https://www.genecards.org/cgi-bin/carddisp.pl?gene=HTR2B
BACH2	BTB Domain And CNC Homolog 2	Protein Coding	40	GC06M089926	0.608017	https://www.genecards.org/cgi-bin/carddisp.pl?gene=BACH2
TMEM132D	Transmembrane Protein 132D	Protein Coding	36	GC12M129071	0.608017	https://www.genecards.org/cgi-bin/carddisp.pl?gene=TMEM132D
PER1	Period Circadian Regulator 1	Protein Coding	40	GC17M009581	0.587162	https://www.genecards.org/cgi-bin/carddisp.pl?gene=PER1
PPM1D	Protein Phosphatase, Mg2+/Mn2+ Dependent 1D	Protein Coding	45	GC17P060600	0.581605	https://www.genecards.org/cgi-bin/carddisp.pl?gene=PPM1D
STAG2	Stromal Antigen 2	Protein Coding	43	GC0XP123960	0.581605	https://www.genecards.org/cgi-bin/carddisp.pl?gene=STAG2
CIC	Capicua Transcriptional Repressor	Protein Coding	41	GC19P042268	0.581605	https://www.genecards.org/cgi-bin/carddisp.pl?gene=CIC
BRCA2	BRCA2 DNA Repair Associated	Protein Coding	47	GC13P032315	0.568229	https://www.genecards.org/cgi-bin/carddisp.pl?gene=BRCA2
AVPR1A	Arginine Vasopressin Receptor 1A	Protein Coding	44	GC12M063142	0.568229	https://www.genecards.org/cgi-bin/carddisp.pl?gene=AVPR1A
GPC3	Glypican 3	Protein Coding	43	GC0XM133535	0.568229	https://www.genecards.org/cgi-bin/carddisp.pl?gene=GPC3
NSD2	Nuclear Receptor Binding SET Domain Protein 2	Protein Coding	34	GC04P001872	0.568229	https://www.genecards.org/cgi-bin/carddisp.pl?gene=NSD2
BCL11A	BAF Chromatin Remodeling Complex Subunit BCL11A	Protein Coding	42	GC02M060451	0.557155	https://www.genecards.org/cgi-bin/carddisp.pl?gene=BCL11A
TLR4	Toll Like Receptor 4	Protein Coding	49	GC09P117704	0.55323	https://www.genecards.org/cgi-bin/carddisp.pl?gene=TLR4
TLR2	Toll Like Receptor 2	Protein Coding	49	GC04P153684	0.55323	https://www.genecards.org/cgi-bin/carddisp.pl?gene=TLR2
NR5A1	Nuclear Receptor Subfamily 5 Group A Member 1	Protein Coding	49	GC09M124481	0.55323	https://www.genecards.org/cgi-bin/carddisp.pl?gene=NR5A1
MAPT	Microtubule Associated Protein Tau	Protein Coding	48	GC17P045894	0.55323	https://www.genecards.org/cgi-bin/carddisp.pl?gene=MAPT
IL2RA	Interleukin 2 Receptor Subunit Alpha	Protein Coding	48	GC10M006010	0.55323	https://www.genecards.org/cgi-bin/carddisp.pl?gene=IL2RA
CREB1	CAMP Responsive Element Binding Protein 1	Protein Coding	47	GC02P207529	0.55323	https://www.genecards.org/cgi-bin/carddisp.pl?gene=CREB1
CYP1B1	Cytochrome P450 Family 1 Subfamily B Member 1	Protein Coding	47	GC02M038066	0.55323	https://www.genecards.org/cgi-bin/carddisp.pl?gene=CYP1B1
CASK	Calcium/Calmodulin Dependent Serine Protein Kinase	Protein Coding	47	GC0XM041514	0.55323	https://www.genecards.org/cgi-bin/carddisp.pl?gene=CASK
NF2	Neurofibromin 2	Protein Coding	47	GC22P029603	0.55323	https://www.genecards.org/cgi-bin/carddisp.pl?gene=NF2
NOD2	Nucleotide Binding Oligomerization Domain Containing 2	Protein Coding	46	GC16P050693	0.55323	https://www.genecards.org/cgi-bin/carddisp.pl?gene=NOD2
MASP1	MBL Associated Serine Protease 1	Protein Coding	46	GC03M187216	0.55323	https://www.genecards.org/cgi-bin/carddisp.pl?gene=MASP1
CD40	CD40 Molecule	Protein Coding	45	GC20P046118	0.55323	https://www.genecards.org/cgi-bin/carddisp.pl?gene=CD40
FGF2	Fibroblast Growth Factor 2	Protein Coding	45	GC04P122826	0.55323	https://www.genecards.org/cgi-bin/carddisp.pl?gene=FGF2
RASA1	RAS P21 Protein Activator 1	Protein Coding	45	GC05P087267	0.55323	https://www.genecards.org/cgi-bin/carddisp.pl?gene=RASA1
RYR1	Ryanodine Receptor 1	Protein Coding	45	GC19P043609	0.55323	https://www.genecards.org/cgi-bin/carddisp.pl?gene=RYR1
TBX5	T-Box Transcription Factor 5	Protein Coding	45	GC12M114353	0.55323	https://www.genecards.org/cgi-bin/carddisp.pl?gene=TBX5
ZIC3	Zic Family Member 3	Protein Coding	45	GC0XP137566	0.55323	https://www.genecards.org/cgi-bin/carddisp.pl?gene=ZIC3
CYP21A2	Cytochrome P450 Family 21 Subfamily A Member 2	Protein Coding	44	GC06P064161	0.55323	https://www.genecards.org/cgi-bin/carddisp.pl?gene=CYP21A2
EHMT1	Euchromatic Histone Lysine Methyltransferase 1	Protein Coding	44	GC09P137618	0.55323	https://www.genecards.org/cgi-bin/carddisp.pl?gene=EHMT1
CRP	C-Reactive Protein	Protein Coding	44	GC01M159722	0.55323	https://www.genecards.org/cgi-bin/carddisp.pl?gene=CRP
NCAM1	Neural Cell Adhesion Molecule 1	Protein Coding	44	GC11P112961	0.55323	https://www.genecards.org/cgi-bin/carddisp.pl?gene=NCAM1
NKX2-5	NK2 Homeobox 5	Protein Coding	44	GC05M173232	0.55323	https://www.genecards.org/cgi-bin/carddisp.pl?gene=NKX2-5
MYCN	MYCN Proto-Oncogene, BHLH Transcription Factor	Protein Coding	44	GC02P015949	0.55323	https://www.genecards.org/cgi-bin/carddisp.pl?gene=MYCN
PSAP	Prosaposin	Protein Coding	44	GC10M071816	0.55323	https://www.genecards.org/cgi-bin/carddisp.pl?gene=PSAP
PRKAB2	Protein Kinase AMP-Activated Non-Catalytic Subunit Beta 2	Protein Coding	44	GC01M147155	0.55323	https://www.genecards.org/cgi-bin/carddisp.pl?gene=PRKAB2
ZIC1	Zic Family Member 1	Protein Coding	44	GC03P147393	0.55323	https://www.genecards.org/cgi-bin/carddisp.pl?gene=ZIC1
TRRAP	Transformation/Transcription Domain Associated Protein	Protein Coding	44	GC07P098877	0.55323	https://www.genecards.org/cgi-bin/carddisp.pl?gene=TRRAP
CCR6	C-C Motif Chemokine Receptor 6	Protein Coding	43	GC06P167111	0.55323	https://www.genecards.org/cgi-bin/carddisp.pl?gene=CCR6
CTLA4	Cytotoxic T-Lymphocyte Associated Protein 4	Protein Coding	43	GC02P203867	0.55323	https://www.genecards.org/cgi-bin/carddisp.pl?gene=CTLA4
CXCR3	C-X-C Motif Chemokine Receptor 3	Protein Coding	43	GC0XM071615	0.55323	https://www.genecards.org/cgi-bin/carddisp.pl?gene=CXCR3
CLPP	Caseinolytic Mitochondrial Matrix Peptidase Proteolytic Subunit	Protein Coding	43	GC19P006514	0.55323	https://www.genecards.org/cgi-bin/carddisp.pl?gene=CLPP
HSD17B10	Hydroxysteroid 17-Beta Dehydrogenase 10	Protein Coding	43	GC0XM053431	0.55323	https://www.genecards.org/cgi-bin/carddisp.pl?gene=HSD17B10
IL2	Interleukin 2	Protein Coding	43	GC04M122451	0.55323	https://www.genecards.org/cgi-bin/carddisp.pl?gene=IL2
PNPLA6	Patatin Like Phospholipase Domain Containing 6	Protein Coding	43	GC19P007534	0.55323	https://www.genecards.org/cgi-bin/carddisp.pl?gene=PNPLA6
IL4	Interleukin 4	Protein Coding	43	GC05P132673	0.55323	https://www.genecards.org/cgi-bin/carddisp.pl?gene=IL4
SLC34A1	Solute Carrier Family 34 Member 1	Protein Coding	43	GC05P177395	0.55323	https://www.genecards.org/cgi-bin/carddisp.pl?gene=SLC34A1
PURA	Purine Rich Element Binding Protein A	Protein Coding	43	GC05P140076	0.55323	https://www.genecards.org/cgi-bin/carddisp.pl?gene=PURA
TBL1XR1	TBL1X Receptor 1	Protein Coding	43	GC03M177019	0.55323	https://www.genecards.org/cgi-bin/carddisp.pl?gene=TBL1XR1
TET2	Tet Methylcytosine Dioxygenase 2	Protein Coding	43	GC04P105145	0.55323	https://www.genecards.org/cgi-bin/carddisp.pl?gene=TET2
SPRY4	Sprouty RTK Signaling Antagonist 4	Protein Coding	43	GC05M142310	0.55323	https://www.genecards.org/cgi-bin/carddisp.pl?gene=SPRY4
KITLG	KIT Ligand	Protein Coding	42	GC12M088492	0.55323	https://www.genecards.org/cgi-bin/carddisp.pl?gene=KITLG
PHOX2B	Paired Like Homeobox 2B	Protein Coding	42	GC04M041746	0.55323	https://www.genecards.org/cgi-bin/carddisp.pl?gene=PHOX2B
IL12RB1	Interleukin 12 Receptor Subunit Beta 1	Protein Coding	42	GC19M018058	0.55323	https://www.genecards.org/cgi-bin/carddisp.pl?gene=IL12RB1
IL13	Interleukin 13	Protein Coding	42	GC05P132656	0.55323	https://www.genecards.org/cgi-bin/carddisp.pl?gene=IL13
IL5	Interleukin 5	Protein Coding	42	GC05M132541	0.55323	https://www.genecards.org/cgi-bin/carddisp.pl?gene=IL5
CD86	CD86 Molecule	Protein Coding	41	GC03P122055	0.55323	https://www.genecards.org/cgi-bin/carddisp.pl?gene=CD86
COLEC11	Collectin Subfamily Member 11	Protein Coding	41	GC02P003594	0.55323	https://www.genecards.org/cgi-bin/carddisp.pl?gene=COLEC11
EPM2A	EPM2A Glucan Phosphatase, Laforin	Protein Coding	41	GC06M145382	0.55323	https://www.genecards.org/cgi-bin/carddisp.pl?gene=EPM2A
IL9	Interleukin 9	Protein Coding	41	GC05M135891	0.55323	https://www.genecards.org/cgi-bin/carddisp.pl?gene=IL9
IL18	Interleukin 18	Protein Coding	41	GC11M112143	0.55323	https://www.genecards.org/cgi-bin/carddisp.pl?gene=IL18
TG	Thyroglobulin	Protein Coding	41	GC08P132866	0.55323	https://www.genecards.org/cgi-bin/carddisp.pl?gene=TG
TBX20	T-Box Transcription Factor 20	Protein Coding	41	GC07M035237	0.55323	https://www.genecards.org/cgi-bin/carddisp.pl?gene=TBX20
TGM3	Transglutaminase 3	Protein Coding	41	GC20P002296	0.55323	https://www.genecards.org/cgi-bin/carddisp.pl?gene=TGM3
TLE3	TLE Family Member 3, Transcriptional Corepressor	Protein Coding	41	GC15M070047	0.55323	https://www.genecards.org/cgi-bin/carddisp.pl?gene=TLE3
CCL7	C-C Motif Chemokine Ligand 7	Protein Coding	40	GC17P034270	0.55323	https://www.genecards.org/cgi-bin/carddisp.pl?gene=CCL7
CDH8	Cadherin 8	Protein Coding	40	GC16M061647	0.55323	https://www.genecards.org/cgi-bin/carddisp.pl?gene=CDH8
CHD1L	Chromodomain Helicase DNA Binding Protein 1 Like	Protein Coding	40	GC01P147438	0.55323	https://www.genecards.org/cgi-bin/carddisp.pl?gene=CHD1L
IL17A	Interleukin 17A	Protein Coding	40	GC06P052186	0.55323	https://www.genecards.org/cgi-bin/carddisp.pl?gene=IL17A
FMO5	Flavin Containing Dimethylaniline Monoxygenase 5	Protein Coding	40	GC01M147175	0.55323	https://www.genecards.org/cgi-bin/carddisp.pl?gene=FMO5
FIBP	FGF1 Intracellular Binding Protein	Protein Coding	40	GC11M077512	0.55323	https://www.genecards.org/cgi-bin/carddisp.pl?gene=FIBP
POGZ	Pogo Transposable Element Derived With ZNF Domain	Protein Coding	40	GC01M151375	0.55323	https://www.genecards.org/cgi-bin/carddisp.pl?gene=POGZ
TNFRSF8	TNF Receptor Superfamily Member 8	Protein Coding	40	GC01P012063	0.55323	https://www.genecards.org/cgi-bin/carddisp.pl?gene=TNFRSF8
SST	Somatostatin	Protein Coding	40	GC03M187668	0.55323	https://www.genecards.org/cgi-bin/carddisp.pl?gene=SST
CXCL8	C-X-C Motif Chemokine Ligand 8	Protein Coding	39	GC04P073740	0.55323	https://www.genecards.org/cgi-bin/carddisp.pl?gene=CXCL8
CHD8	Chromodomain Helicase DNA Binding Protein 8	Protein Coding	39	GC14M021385	0.55323	https://www.genecards.org/cgi-bin/carddisp.pl?gene=CHD8
NHLRC1	NHL Repeat Containing E3 Ubiquitin Protein Ligase 1	Protein Coding	39	GC06M018120	0.55323	https://www.genecards.org/cgi-bin/carddisp.pl?gene=NHLRC1
SHANK3	SH3 And Multiple Ankyrin Repeat Domains 3	Protein Coding	39	GC22P050674	0.55323	https://www.genecards.org/cgi-bin/carddisp.pl?gene=SHANK3
SPAST	Spastin	Protein Coding	39	GC02P032063	0.55323	https://www.genecards.org/cgi-bin/carddisp.pl?gene=SPAST
ACP6	Acid Phosphatase 6, Lysophosphatidic	Protein Coding	38	GC01M147630	0.55323	https://www.genecards.org/cgi-bin/carddisp.pl?gene=ACP6
NPAS3	Neuronal PAS Domain Protein 3	Protein Coding	38	GC14P032934	0.55323	https://www.genecards.org/cgi-bin/carddisp.pl?gene=NPAS3
SYNE2	Spectrin Repeat Containing Nuclear Envelope Protein 2	Protein Coding	38	GC14P063761	0.55323	https://www.genecards.org/cgi-bin/carddisp.pl?gene=SYNE2
CEBPD	CCAAT Enhancer Binding Protein Delta	Protein Coding	37	GC08M047759	0.55323	https://www.genecards.org/cgi-bin/carddisp.pl?gene=CEBPD
ICOSLG	Inducible T Cell Costimulator Ligand	Protein Coding	37	GC21M044222	0.55323	https://www.genecards.org/cgi-bin/carddisp.pl?gene=ICOSLG
LALBA	Lactalbumin Alpha	Protein Coding	37	GC12M048567	0.55323	https://www.genecards.org/cgi-bin/carddisp.pl?gene=LALBA
UBR4	Ubiquitin Protein Ligase E3 Component N-Recognin 4	Protein Coding	37	GC01M019074	0.55323	https://www.genecards.org/cgi-bin/carddisp.pl?gene=UBR4
TBC1D24	TBC1 Domain Family Member 24	Protein Coding	37	GC16P002475	0.55323	https://www.genecards.org/cgi-bin/carddisp.pl?gene=TBC1D24
HYDIN	HYDIN Axonemal Central Pair Apparatus Protein	Protein Coding	36	GC16M070877	0.55323	https://www.genecards.org/cgi-bin/carddisp.pl?gene=HYDIN
LSAMP	Limbic System Associated Membrane Protein	Protein Coding	36	GC03M115802	0.55323	https://www.genecards.org/cgi-bin/carddisp.pl?gene=LSAMP
OTUD7A	OTU Deubiquitinase 7A	Protein Coding	36	GC15M031475	0.55323	https://www.genecards.org/cgi-bin/carddisp.pl?gene=OTUD7A
TIGIT	T Cell Immunoreceptor With Ig And ITIM Domains	Protein Coding	36	GC03P114276	0.55323	https://www.genecards.org/cgi-bin/carddisp.pl?gene=TIGIT
KCTD13	Potassium Channel Tetramerization Domain Containing 13	Protein Coding	35	GC16M029905	0.55323	https://www.genecards.org/cgi-bin/carddisp.pl?gene=KCTD13
GCFC2	GC-Rich Sequence DNA-Binding Factor 2	Protein Coding	33	GC02M075652	0.55323	https://www.genecards.org/cgi-bin/carddisp.pl?gene=GCFC2
ZMYM5	Zinc Finger MYM-Type Containing 5	Protein Coding	33	GC13M019823	0.55323	https://www.genecards.org/cgi-bin/carddisp.pl?gene=ZMYM5
PLPBP	Pyridoxal Phosphate Binding Protein	Protein Coding	32	GC08P037763	0.55323	https://www.genecards.org/cgi-bin/carddisp.pl?gene=PLPBP
BBIP1	BBSome Interacting Protein 1	Protein Coding	31	GC10M110898	0.55323	https://www.genecards.org/cgi-bin/carddisp.pl?gene=BBIP1
ZNF80	Zinc Finger Protein 80	Protein Coding	30	GC03M114234	0.55323	https://www.genecards.org/cgi-bin/carddisp.pl?gene=ZNF80
CFAP47	Cilia And Flagella Associated Protein 47	Protein Coding	27	GC0XP035919	0.55323	https://www.genecards.org/cgi-bin/carddisp.pl?gene=CFAP47
MIR9-1	MicroRNA 9-1	RNA Gene	20	GC01M156420	0.55323	https://www.genecards.org/cgi-bin/carddisp.pl?gene=MIR9-1
MIR568	MicroRNA 568	RNA Gene	12	GC03M114316	0.55323	https://www.genecards.org/cgi-bin/carddisp.pl?gene=MIR568
LOC108004543	8q13.2-Q13.3 Proximal HERV-Mediated Recombination Region	Biological Region	1	GC08P068973	0.55323	https://www.genecards.org/cgi-bin/carddisp.pl?gene=LOC108004543
LOC108004544	8q13.2-Q13.3 Distal HERV-Mediated Recombination Region	Biological Region	1	GC08P071678	0.55323	https://www.genecards.org/cgi-bin/carddisp.pl?gene=LOC108004544
IL1RN	Interleukin 1 Receptor Antagonist	Protein Coding	46	GC02P118662	0.545662	https://www.genecards.org/cgi-bin/carddisp.pl?gene=IL1RN
SHH	Sonic Hedgehog Signaling Molecule	Protein Coding	47	GC07M155799	0.541817	https://www.genecards.org/cgi-bin/carddisp.pl?gene=SHH
ATP2B3	ATPase Plasma Membrane Ca2+ Transporting 3	Protein Coding	46	GC0XP153517	0.531108	https://www.genecards.org/cgi-bin/carddisp.pl?gene=ATP2B3
ID2	Inhibitor Of DNA Binding 2	Protein Coding	42	GC02P008678	0.531108	https://www.genecards.org/cgi-bin/carddisp.pl?gene=ID2
CACNA1C	Calcium Voltage-Gated Channel Subunit Alpha1 C	Protein Coding	47	GC12P001970	0.516376	https://www.genecards.org/cgi-bin/carddisp.pl?gene=CACNA1C
THRA	Thyroid Hormone Receptor Alpha	Protein Coding	47	GC17P040058	0.516376	https://www.genecards.org/cgi-bin/carddisp.pl?gene=THRA
ARNT2	Aryl Hydrocarbon Receptor Nuclear Translocator 2	Protein Coding	42	GC15P080404	0.516376	https://www.genecards.org/cgi-bin/carddisp.pl?gene=ARNT2
NTM	Neurotrimin	Protein Coding	40	GC11P131370	0.516376	https://www.genecards.org/cgi-bin/carddisp.pl?gene=NTM
ITIH3	Inter-Alpha-Trypsin Inhibitor Heavy Chain 3	Protein Coding	39	GC03P052794	0.516376	https://www.genecards.org/cgi-bin/carddisp.pl?gene=ITIH3
SCT	Secretin	Protein Coding	33	GC11M000626	0.516376	https://www.genecards.org/cgi-bin/carddisp.pl?gene=SCT
PINK1	PTEN Induced Kinase 1	Protein Coding	45	GC01P020634	0.500733	https://www.genecards.org/cgi-bin/carddisp.pl?gene=PINK1
KDM4A	Lysine Demethylase 4A	Protein Coding	40	GC01P043650	0.500733	https://www.genecards.org/cgi-bin/carddisp.pl?gene=KDM4A
ABO	ABO, Alpha 1-3-N-Acetylgalactosaminyltransferase And Alpha 1-3-Galactosyltransferase	Protein Coding	35	GC09M133250	0.500733	https://www.genecards.org/cgi-bin/carddisp.pl?gene=ABO
PAH	Phenylalanine Hydroxylase	Protein Coding	47	GC12M102836	0.489964	https://www.genecards.org/cgi-bin/carddisp.pl?gene=PAH
ARSB	Arylsulfatase B	Protein Coding	42	GC05M078777	0.483197	https://www.genecards.org/cgi-bin/carddisp.pl?gene=ARSB
NCL	Nucleolin	Protein Coding	40	GC02M231453	0.483197	https://www.genecards.org/cgi-bin/carddisp.pl?gene=NCL
LPL	Lipoprotein Lipase	Protein Coding	47	GC08P019901	0.468393	https://www.genecards.org/cgi-bin/carddisp.pl?gene=LPL
MTA3	Metastasis Associated 1 Family Member 3	Protein Coding	41	GC02P042494	0.468393	https://www.genecards.org/cgi-bin/carddisp.pl?gene=MTA3
HAS3	Hyaluronan Synthase 3	Protein Coding	40	GC16P069105	0.468393	https://www.genecards.org/cgi-bin/carddisp.pl?gene=HAS3
EREG	Epiregulin	Protein Coding	39	GC04P074366	0.468393	https://www.genecards.org/cgi-bin/carddisp.pl?gene=EREG
SLCO3A1	Solute Carrier Organic Anion Transporter Family Member 3A1	Protein Coding	39	GC15P091856	0.468393	https://www.genecards.org/cgi-bin/carddisp.pl?gene=SLCO3A1
ZNF423	Zinc Finger Protein 423	Protein Coding	39	GC16M049487	0.468393	https://www.genecards.org/cgi-bin/carddisp.pl?gene=ZNF423
CLYBL	Citramalyl-CoA Lyase	Protein Coding	37	GC13P099606	0.468393	https://www.genecards.org/cgi-bin/carddisp.pl?gene=CLYBL
OXER1	Oxoeicosanoid Receptor 1	Protein Coding	37	GC02M042762	0.468393	https://www.genecards.org/cgi-bin/carddisp.pl?gene=OXER1
RNF144B	Ring Finger Protein 144B	Protein Coding	37	GC06P018509	0.468393	https://www.genecards.org/cgi-bin/carddisp.pl?gene=RNF144B
MBOAT1	Membrane Bound O-Acyltransferase Domain Containing 1	Protein Coding	35	GC06M020102	0.468393	https://www.genecards.org/cgi-bin/carddisp.pl?gene=MBOAT1
ZNF805	Zinc Finger Protein 805	Protein Coding	26	GC19P057240	0.468393	https://www.genecards.org/cgi-bin/carddisp.pl?gene=ZNF805
INSR	Insulin Receptor	Protein Coding	51	GC19M007112	0.451355	https://www.genecards.org/cgi-bin/carddisp.pl?gene=INSR
BMPR1B	Bone Morphogenetic Protein Receptor Type 1B	Protein Coding	48	GC04P094757	0.433648	https://www.genecards.org/cgi-bin/carddisp.pl?gene=BMPR1B
GABRA3	Gamma-Aminobutyric Acid Type A Receptor Subunit Alpha3	Protein Coding	43	GC0XM152166	0.433648	https://www.genecards.org/cgi-bin/carddisp.pl?gene=GABRA3
UGT1A9	UDP Glucuronosyltransferase Family 1 Member A9	Protein Coding	43	GC02P233671	0.433648	https://www.genecards.org/cgi-bin/carddisp.pl?gene=UGT1A9
EMP2	Epithelial Membrane Protein 2	Protein Coding	41	GC16M010541	0.433648	https://www.genecards.org/cgi-bin/carddisp.pl?gene=EMP2
MC3R	Melanocortin 3 Receptor	Protein Coding	41	GC20P056248	0.433648	https://www.genecards.org/cgi-bin/carddisp.pl?gene=MC3R
ELOVL6	ELOVL Fatty Acid Elongase 6	Protein Coding	39	GC04M110045	0.433648	https://www.genecards.org/cgi-bin/carddisp.pl?gene=ELOVL6
UGT1A10	UDP Glucuronosyltransferase Family 1 Member A10	Protein Coding	39	GC02P233636	0.433648	https://www.genecards.org/cgi-bin/carddisp.pl?gene=UGT1A10
UGT1A8	UDP Glucuronosyltransferase Family 1 Member A8	Protein Coding	34	GC02P233618	0.433648	https://www.genecards.org/cgi-bin/carddisp.pl?gene=UGT1A8
LIN7B	Lin-7 Homolog B, Crumbs Cell Polarity Complex Component	Protein Coding	37	GC19P049114	0.415186	https://www.genecards.org/cgi-bin/carddisp.pl?gene=LIN7B
TF	Transferrin	Protein Coding	47	GC03P133666	0.395864	https://www.genecards.org/cgi-bin/carddisp.pl?gene=TF
LIF	LIF Interleukin 6 Family Cytokine	Protein Coding	40	GC22M030240	0.395864	https://www.genecards.org/cgi-bin/carddisp.pl?gene=LIF
MIR34B	MicroRNA 34b	RNA Gene	21	GC11P111546	0.395864	https://www.genecards.org/cgi-bin/carddisp.pl?gene=MIR34B
MIR34C	MicroRNA 34c	RNA Gene	20	GC11P111591	0.395864	https://www.genecards.org/cgi-bin/carddisp.pl?gene=MIR34C
EZH2	Enhancer Of Zeste 2 Polycomb Repressive Complex 2 Subunit	Protein Coding	52	GC07M148807	0.391193	https://www.genecards.org/cgi-bin/carddisp.pl?gene=EZH2
MAP2K1	Mitogen-Activated Protein Kinase Kinase 1	Protein Coding	52	GC15P066386	0.391193	https://www.genecards.org/cgi-bin/carddisp.pl?gene=MAP2K1
PDGFRA	Platelet Derived Growth Factor Receptor Alpha	Protein Coding	52	GC04P054229	0.391193	https://www.genecards.org/cgi-bin/carddisp.pl?gene=PDGFRA
RAF1	Raf-1 Proto-Oncogene, Serine/Threonine Kinase	Protein Coding	52	GC03M012583	0.391193	https://www.genecards.org/cgi-bin/carddisp.pl?gene=RAF1
AKT1	AKT Serine/Threonine Kinase 1	Protein Coding	51	GC14M104769	0.391193	https://www.genecards.org/cgi-bin/carddisp.pl?gene=AKT1
BTK	Bruton Tyrosine Kinase	Protein Coding	51	GC0XM101349	0.391193	https://www.genecards.org/cgi-bin/carddisp.pl?gene=BTK
MMP2	Matrix Metallopeptidase 2	Protein Coding	51	GC16P055390	0.391193	https://www.genecards.org/cgi-bin/carddisp.pl?gene=MMP2
TP53	Tumor Protein P53	Protein Coding	51	GC17M007661	0.391193	https://www.genecards.org/cgi-bin/carddisp.pl?gene=TP53
RET	Ret Proto-Oncogene	Protein Coding	51	GC10P043081	0.391193	https://www.genecards.org/cgi-bin/carddisp.pl?gene=RET
JAK3	Janus Kinase 3	Protein Coding	50	GC19M017824	0.391193	https://www.genecards.org/cgi-bin/carddisp.pl?gene=JAK3
KIT	KIT Proto-Oncogene, Receptor Tyrosine Kinase	Protein Coding	50	GC04P054657	0.391193	https://www.genecards.org/cgi-bin/carddisp.pl?gene=KIT
STAT3	Signal Transducer And Activator Of Transcription 3	Protein Coding	50	GC17M042313	0.391193	https://www.genecards.org/cgi-bin/carddisp.pl?gene=STAT3
PTEN	Phosphatase And Tensin Homolog	Protein Coding	50	GC10P087863	0.391193	https://www.genecards.org/cgi-bin/carddisp.pl?gene=PTEN
CYP3A4	Cytochrome P450 Family 3 Subfamily A Member 4	Protein Coding	49	GC07M099759	0.391193	https://www.genecards.org/cgi-bin/carddisp.pl?gene=CYP3A4
CALR	Calreticulin	Protein Coding	48	GC19P012938	0.391193	https://www.genecards.org/cgi-bin/carddisp.pl?gene=CALR
ACE	Angiotensin I Converting Enzyme	Protein Coding	48	GC17P063477	0.391193	https://www.genecards.org/cgi-bin/carddisp.pl?gene=ACE
CYP11A1	Cytochrome P450 Family 11 Subfamily A Member 1	Protein Coding	48	GC15M074337	0.391193	https://www.genecards.org/cgi-bin/carddisp.pl?gene=CYP11A1
CBL	Cbl Proto-Oncogene	Protein Coding	48	GC11P119206	0.391193	https://www.genecards.org/cgi-bin/carddisp.pl?gene=CBL
GRIA2	Glutamate Ionotropic Receptor AMPA Type Subunit 2	Protein Coding	48	GC04P157204	0.391193	https://www.genecards.org/cgi-bin/carddisp.pl?gene=GRIA2
FN1	Fibronectin 1	Protein Coding	48	GC02M215360	0.391193	https://www.genecards.org/cgi-bin/carddisp.pl?gene=FN1
HSD11B1	Hydroxysteroid 11-Beta Dehydrogenase 1	Protein Coding	48	GC01P209686	0.391193	https://www.genecards.org/cgi-bin/carddisp.pl?gene=HSD11B1
STAT6	Signal Transducer And Activator Of Transcription 6	Protein Coding	48	GC12M057095	0.391193	https://www.genecards.org/cgi-bin/carddisp.pl?gene=STAT6
SYK	Spleen Associated Tyrosine Kinase	Protein Coding	48	GC09P091608	0.391193	https://www.genecards.org/cgi-bin/carddisp.pl?gene=SYK
PTPRC	Protein Tyrosine Phosphatase Receptor Type C	Protein Coding	48	GC01P198607	0.391193	https://www.genecards.org/cgi-bin/carddisp.pl?gene=PTPRC
TACR3	Tachykinin Receptor 3	Protein Coding	48	GC04M103586	0.391193	https://www.genecards.org/cgi-bin/carddisp.pl?gene=TACR3
DPP4	Dipeptidyl Peptidase 4	Protein Coding	47	GC02M161992	0.391193	https://www.genecards.org/cgi-bin/carddisp.pl?gene=DPP4
CCL2	C-C Motif Chemokine Ligand 2	Protein Coding	47	GC17P034255	0.391193	https://www.genecards.org/cgi-bin/carddisp.pl?gene=CCL2
CD19	CD19 Molecule	Protein Coding	47	GC16P036808	0.391193	https://www.genecards.org/cgi-bin/carddisp.pl?gene=CD19
CYP11B1	Cytochrome P450 Family 11 Subfamily B Member 1	Protein Coding	47	GC08M142872	0.391193	https://www.genecards.org/cgi-bin/carddisp.pl?gene=CYP11B1
CYP17A1	Cytochrome P450 Family 17 Subfamily A Member 1	Protein Coding	47	GC10M102830	0.391193	https://www.genecards.org/cgi-bin/carddisp.pl?gene=CYP17A1
CHRM2	Cholinergic Receptor Muscarinic 2	Protein Coding	47	GC07P136868	0.391193	https://www.genecards.org/cgi-bin/carddisp.pl?gene=CHRM2
CYP2C19	Cytochrome P450 Family 2 Subfamily C Member 19	Protein Coding	47	GC10P094762	0.391193	https://www.genecards.org/cgi-bin/carddisp.pl?gene=CYP2C19
CYP2C9	Cytochrome P450 Family 2 Subfamily C Member 9	Protein Coding	47	GC10P094938	0.391193	https://www.genecards.org/cgi-bin/carddisp.pl?gene=CYP2C9
DUSP6	Dual Specificity Phosphatase 6	Protein Coding	47	GC12M089347	0.391193	https://www.genecards.org/cgi-bin/carddisp.pl?gene=DUSP6
ESR2	Estrogen Receptor 2	Protein Coding	47	GC14M064084	0.391193	https://www.genecards.org/cgi-bin/carddisp.pl?gene=ESR2
GRIA1	Glutamate Ionotropic Receptor AMPA Type Subunit 1	Protein Coding	47	GC05P153467	0.391193	https://www.genecards.org/cgi-bin/carddisp.pl?gene=GRIA1
GATA3	GATA Binding Protein 3	Protein Coding	47	GC10P008045	0.391193	https://www.genecards.org/cgi-bin/carddisp.pl?gene=GATA3
MIF	Macrophage Migration Inhibitory Factor	Protein Coding	47	GC22P023894	0.391193	https://www.genecards.org/cgi-bin/carddisp.pl?gene=MIF
POR	Cytochrome P450 Oxidoreductase	Protein Coding	47	GC07P075899	0.391193	https://www.genecards.org/cgi-bin/carddisp.pl?gene=POR
MYD88	MYD88 Innate Immune Signal Transduction Adaptor	Protein Coding	47	GC03P038139	0.391193	https://www.genecards.org/cgi-bin/carddisp.pl?gene=MYD88
MMP7	Matrix Metallopeptidase 7	Protein Coding	47	GC11M102425	0.391193	https://www.genecards.org/cgi-bin/carddisp.pl?gene=MMP7
SIRT1	Sirtuin 1	Protein Coding	47	GC10P067884	0.391193	https://www.genecards.org/cgi-bin/carddisp.pl?gene=SIRT1
RORA	RAR Related Orphan Receptor A	Protein Coding	47	GC15M060488	0.391193	https://www.genecards.org/cgi-bin/carddisp.pl?gene=RORA
SMARCA4	SWI/SNF Related, Matrix Associated, Actin Dependent Regulator Of Chromatin, Subfamily A, Member 4	Protein Coding	47	GC19P010932	0.391193	https://www.genecards.org/cgi-bin/carddisp.pl?gene=SMARCA4
SERPINA1	Serpin Family A Member 1	Protein Coding	47	GC14M094376	0.391193	https://www.genecards.org/cgi-bin/carddisp.pl?gene=SERPINA1
RUNX1	RUNX Family Transcription Factor 1	Protein Coding	47	GC21M034787	0.391193	https://www.genecards.org/cgi-bin/carddisp.pl?gene=RUNX1
GNA11	G Protein Subunit Alpha 11	Protein Coding	46	GC19P003094	0.391193	https://www.genecards.org/cgi-bin/carddisp.pl?gene=GNA11
GLA	Galactosidase Alpha	Protein Coding	46	GC0XM101393	0.391193	https://www.genecards.org/cgi-bin/carddisp.pl?gene=GLA
LIMK2	LIM Domain Kinase 2	Protein Coding	46	GC22P031212	0.391193	https://www.genecards.org/cgi-bin/carddisp.pl?gene=LIMK2
NR1D1	Nuclear Receptor Subfamily 1 Group D Member 1	Protein Coding	46	GC17M040092	0.391193	https://www.genecards.org/cgi-bin/carddisp.pl?gene=NR1D1
IL2RB	Interleukin 2 Receptor Subunit Beta	Protein Coding	46	GC22M037125	0.391193	https://www.genecards.org/cgi-bin/carddisp.pl?gene=IL2RB
RUNX2	RUNX Family Transcription Factor 2	Protein Coding	46	GC06P064370	0.391193	https://www.genecards.org/cgi-bin/carddisp.pl?gene=RUNX2
TNFAIP3	TNF Alpha Induced Protein 3	Protein Coding	46	GC06P137866	0.391193	https://www.genecards.org/cgi-bin/carddisp.pl?gene=TNFAIP3
TPO	Thyroid Peroxidase	Protein Coding	46	GC02P001374	0.391193	https://www.genecards.org/cgi-bin/carddisp.pl?gene=TPO
TFRC	Transferrin Receptor	Protein Coding	46	GC03M196027	0.391193	https://www.genecards.org/cgi-bin/carddisp.pl?gene=TFRC
RB1	RB Transcriptional Corepressor 1	Protein Coding	46	GC13P048303	0.391193	https://www.genecards.org/cgi-bin/carddisp.pl?gene=RB1
PTPN22	Protein Tyrosine Phosphatase Non-Receptor Type 22	Protein Coding	46	GC01M113813	0.391193	https://www.genecards.org/cgi-bin/carddisp.pl?gene=PTPN22
TRPC3	Transient Receptor Potential Cation Channel Subfamily C Member 3	Protein Coding	46	GC04M121879	0.391193	https://www.genecards.org/cgi-bin/carddisp.pl?gene=TRPC3
ACTN4	Actinin Alpha 4	Protein Coding	45	GC19P038647	0.391193	https://www.genecards.org/cgi-bin/carddisp.pl?gene=ACTN4
CCR3	C-C Motif Chemokine Receptor 3	Protein Coding	45	GC03P046163	0.391193	https://www.genecards.org/cgi-bin/carddisp.pl?gene=CCR3
CYP24A1	Cytochrome P450 Family 24 Subfamily A Member 1	Protein Coding	45	GC20M054153	0.391193	https://www.genecards.org/cgi-bin/carddisp.pl?gene=CYP24A1
ATRX	ATRX Chromatin Remodeler	Protein Coding	45	GC0XM077504	0.391193	https://www.genecards.org/cgi-bin/carddisp.pl?gene=ATRX
GNRHR	Gonadotropin Releasing Hormone Receptor	Protein Coding	45	GC04M067737	0.391193	https://www.genecards.org/cgi-bin/carddisp.pl?gene=GNRHR
ITGAM	Integrin Subunit Alpha M	Protein Coding	45	GC16P037014	0.391193	https://www.genecards.org/cgi-bin/carddisp.pl?gene=ITGAM
HDAC9	Histone Deacetylase 9	Protein Coding	45	GC07P018086	0.391193	https://www.genecards.org/cgi-bin/carddisp.pl?gene=HDAC9
GNB3	G Protein Subunit Beta 3	Protein Coding	45	GC12P006839	0.391193	https://www.genecards.org/cgi-bin/carddisp.pl?gene=GNB3
KDM6A	Lysine Demethylase 6A	Protein Coding	45	GC0XP044873	0.391193	https://www.genecards.org/cgi-bin/carddisp.pl?gene=KDM6A
HLA-A	Major Histocompatibility Complex, Class I, A	Protein Coding	45	GC06P064092	0.391193	https://www.genecards.org/cgi-bin/carddisp.pl?gene=HLA-A
HLA-B	Major Histocompatibility Complex, Class I, B	Protein Coding	45	GC06M054132	0.391193	https://www.genecards.org/cgi-bin/carddisp.pl?gene=HLA-B
GRM3	Glutamate Metabotropic Receptor 3	Protein Coding	45	GC07P086643	0.391193	https://www.genecards.org/cgi-bin/carddisp.pl?gene=GRM3
CYP1A1	Cytochrome P450 Family 1 Subfamily A Member 1	Protein Coding	45	GC15M074719	0.391193	https://www.genecards.org/cgi-bin/carddisp.pl?gene=CYP1A1
ENO2	Enolase 2	Protein Coding	45	GC12P006913	0.391193	https://www.genecards.org/cgi-bin/carddisp.pl?gene=ENO2
CYP27B1	Cytochrome P450 Family 27 Subfamily B Member 1	Protein Coding	45	GC12M057757	0.391193	https://www.genecards.org/cgi-bin/carddisp.pl?gene=CYP27B1
CYP2B6	Cytochrome P450 Family 2 Subfamily B Member 6	Protein Coding	45	GC19P040991	0.391193	https://www.genecards.org/cgi-bin/carddisp.pl?gene=CYP2B6
IFIH1	Interferon Induced With Helicase C Domain 1	Protein Coding	45	GC02M162267	0.391193	https://www.genecards.org/cgi-bin/carddisp.pl?gene=IFIH1
IRF1	Interferon Regulatory Factor 1	Protein Coding	45	GC05M132440	0.391193	https://www.genecards.org/cgi-bin/carddisp.pl?gene=IRF1
PCSK1	Proprotein Convertase Subtilisin/Kexin Type 1	Protein Coding	45	GC05M096391	0.391193	https://www.genecards.org/cgi-bin/carddisp.pl?gene=PCSK1
MAX	MYC Associated Factor X	Protein Coding	45	GC14M065013	0.391193	https://www.genecards.org/cgi-bin/carddisp.pl?gene=MAX
NR0B1	Nuclear Receptor Subfamily 0 Group B Member 1	Protein Coding	45	GC0XM030304	0.391193	https://www.genecards.org/cgi-bin/carddisp.pl?gene=NR0B1
IL4R	Interleukin 4 Receptor	Protein Coding	45	GC16P027325	0.391193	https://www.genecards.org/cgi-bin/carddisp.pl?gene=IL4R
SH2B3	SH2B Adaptor Protein 3	Protein Coding	45	GC12P111405	0.391193	https://www.genecards.org/cgi-bin/carddisp.pl?gene=SH2B3
SLC25A13	Solute Carrier Family 25 Member 13	Protein Coding	45	GC07M096120	0.391193	https://www.genecards.org/cgi-bin/carddisp.pl?gene=SLC25A13
SLC9A6	Solute Carrier Family 9 Member A6	Protein Coding	45	GC0XP135985	0.391193	https://www.genecards.org/cgi-bin/carddisp.pl?gene=SLC9A6
TPMT	Thiopurine S-Methyltransferase	Protein Coding	45	GC06M018128	0.391193	https://www.genecards.org/cgi-bin/carddisp.pl?gene=TPMT
SPRY2	Sprouty RTK Signaling Antagonist 2	Protein Coding	45	GC13M080335	0.391193	https://www.genecards.org/cgi-bin/carddisp.pl?gene=SPRY2
PITX2	Paired Like Homeodomain 2	Protein Coding	45	GC04M110617	0.391193	https://www.genecards.org/cgi-bin/carddisp.pl?gene=PITX2
STAT4	Signal Transducer And Activator Of Transcription 4	Protein Coding	45	GC02M191029	0.391193	https://www.genecards.org/cgi-bin/carddisp.pl?gene=STAT4
TGM2	Transglutaminase 2	Protein Coding	45	GC20M038127	0.391193	https://www.genecards.org/cgi-bin/carddisp.pl?gene=TGM2
PTPN2	Protein Tyrosine Phosphatase Non-Receptor Type 2	Protein Coding	45	GC18M020978	0.391193	https://www.genecards.org/cgi-bin/carddisp.pl?gene=PTPN2
TSHR	Thyroid Stimulating Hormone Receptor	Protein Coding	45	GC14P080954	0.391193	https://www.genecards.org/cgi-bin/carddisp.pl?gene=TSHR
ABAT	4-Aminobutyrate Aminotransferase	Protein Coding	44	GC16P008674	0.391193	https://www.genecards.org/cgi-bin/carddisp.pl?gene=ABAT
CD28	CD28 Molecule	Protein Coding	44	GC02P203706	0.391193	https://www.genecards.org/cgi-bin/carddisp.pl?gene=CD28
CD79A	CD79a Molecule	Protein Coding	44	GC19P041877	0.391193	https://www.genecards.org/cgi-bin/carddisp.pl?gene=CD79A
COL3A1	Collagen Type III Alpha 1 Chain	Protein Coding	44	GC02P188974	0.391193	https://www.genecards.org/cgi-bin/carddisp.pl?gene=COL3A1
CFL1	Cofilin 1	Protein Coding	44	GC11M065823	0.391193	https://www.genecards.org/cgi-bin/carddisp.pl?gene=CFL1
F2RL1	F2R Like Trypsin Receptor 1	Protein Coding	44	GC05P076818	0.391193	https://www.genecards.org/cgi-bin/carddisp.pl?gene=F2RL1
FBLN5	Fibulin 5	Protein Coding	44	GC14M091869	0.391193	https://www.genecards.org/cgi-bin/carddisp.pl?gene=FBLN5
EYA1	EYA Transcriptional Coactivator And Phosphatase 1	Protein Coding	44	GC08M071210	0.391193	https://www.genecards.org/cgi-bin/carddisp.pl?gene=EYA1
GP9	Glycoprotein IX Platelet	Protein Coding	44	GC03P132414	0.391193	https://www.genecards.org/cgi-bin/carddisp.pl?gene=GP9
GOT2	Glutamic-Oxaloacetic Transaminase 2	Protein Coding	44	GC16M058707	0.391193	https://www.genecards.org/cgi-bin/carddisp.pl?gene=GOT2
HRH4	Histamine Receptor H4	Protein Coding	44	GC18P024460	0.391193	https://www.genecards.org/cgi-bin/carddisp.pl?gene=HRH4
GAMT	Guanidinoacetate N-Methyltransferase	Protein Coding	44	GC19M001397	0.391193	https://www.genecards.org/cgi-bin/carddisp.pl?gene=GAMT
FBN1	Fibrillin 1	Protein Coding	44	GC15M048408	0.391193	https://www.genecards.org/cgi-bin/carddisp.pl?gene=FBN1
HRH1	Histamine Receptor H1	Protein Coding	44	GC03P011445	0.391193	https://www.genecards.org/cgi-bin/carddisp.pl?gene=HRH1
CYP1A2	Cytochrome P450 Family 1 Subfamily A Member 2	Protein Coding	44	GC15P074748	0.391193	https://www.genecards.org/cgi-bin/carddisp.pl?gene=CYP1A2
GRM2	Glutamate Metabotropic Receptor 2	Protein Coding	44	GC03P051707	0.391193	https://www.genecards.org/cgi-bin/carddisp.pl?gene=GRM2
GZMB	Granzyme B	Protein Coding	44	GC14M024630	0.391193	https://www.genecards.org/cgi-bin/carddisp.pl?gene=GZMB
IL7R	Interleukin 7 Receptor	Protein Coding	44	GC05P035852	0.391193	https://www.genecards.org/cgi-bin/carddisp.pl?gene=IL7R
NPHS1	NPHS1 Adhesion Molecule, Nephrin	Protein Coding	44	GC19M035825	0.391193	https://www.genecards.org/cgi-bin/carddisp.pl?gene=NPHS1
P2RX7	Purinergic Receptor P2X 7	Protein Coding	44	GC12P124471	0.391193	https://www.genecards.org/cgi-bin/carddisp.pl?gene=P2RX7
MMP12	Matrix Metallopeptidase 12	Protein Coding	44	GC11M102862	0.391193	https://www.genecards.org/cgi-bin/carddisp.pl?gene=MMP12
MEN1	Menin 1	Protein Coding	44	GC11M064803	0.391193	https://www.genecards.org/cgi-bin/carddisp.pl?gene=MEN1
SLC16A2	Solute Carrier Family 16 Member 2	Protein Coding	44	GC0XP074455	0.391193	https://www.genecards.org/cgi-bin/carddisp.pl?gene=SLC16A2
TXK	TXK Tyrosine Kinase	Protein Coding	44	GC04M048088	0.391193	https://www.genecards.org/cgi-bin/carddisp.pl?gene=TXK
PTH	Parathyroid Hormone	Protein Coding	44	GC11M013492	0.391193	https://www.genecards.org/cgi-bin/carddisp.pl?gene=PTH
TBX21	T-Box Transcription Factor 21	Protein Coding	44	GC17P047733	0.391193	https://www.genecards.org/cgi-bin/carddisp.pl?gene=TBX21
SOS2	SOS Ras/Rho Guanine Nucleotide Exchange Factor 2	Protein Coding	44	GC14M050117	0.391193	https://www.genecards.org/cgi-bin/carddisp.pl?gene=SOS2
VHL	Von Hippel-Lindau Tumor Suppressor	Protein Coding	44	GC03P011430	0.391193	https://www.genecards.org/cgi-bin/carddisp.pl?gene=VHL
TMPO	Thymopoietin	Protein Coding	44	GC12P098515	0.391193	https://www.genecards.org/cgi-bin/carddisp.pl?gene=TMPO
COL4A4	Collagen Type IV Alpha 4 Chain	Protein Coding	43	GC02M226973	0.391193	https://www.genecards.org/cgi-bin/carddisp.pl?gene=COL4A4
DPM1	Dolichyl-Phosphate Mannosyltransferase Subunit 1, Catalytic	Protein Coding	43	GC20M050934	0.391193	https://www.genecards.org/cgi-bin/carddisp.pl?gene=DPM1
AIRE	Autoimmune Regulator	Protein Coding	43	GC21P044285	0.391193	https://www.genecards.org/cgi-bin/carddisp.pl?gene=AIRE
AGRN	Agrin	Protein Coding	43	GC01P001020	0.391193	https://www.genecards.org/cgi-bin/carddisp.pl?gene=AGRN
CALCRL	Calcitonin Receptor Like Receptor	Protein Coding	43	GC02M187341	0.391193	https://www.genecards.org/cgi-bin/carddisp.pl?gene=CALCRL
CCR4	C-C Motif Chemokine Receptor 4	Protein Coding	43	GC03P032951	0.391193	https://www.genecards.org/cgi-bin/carddisp.pl?gene=CCR4
CX3CR1	C-X3-C Motif Chemokine Receptor 1	Protein Coding	43	GC03M039279	0.391193	https://www.genecards.org/cgi-bin/carddisp.pl?gene=CX3CR1
CRHR1	Corticotropin Releasing Hormone Receptor 1	Protein Coding	43	GC17P045784	0.391193	https://www.genecards.org/cgi-bin/carddisp.pl?gene=CRHR1
CSTA	Cystatin A	Protein Coding	43	GC03P122325	0.391193	https://www.genecards.org/cgi-bin/carddisp.pl?gene=CSTA
CHD4	Chromodomain Helicase DNA Binding Protein 4	Protein Coding	43	GC12M006570	0.391193	https://www.genecards.org/cgi-bin/carddisp.pl?gene=CHD4
CIITA	Class II Major Histocompatibility Complex Transactivator	Protein Coding	43	GC16P010879	0.391193	https://www.genecards.org/cgi-bin/carddisp.pl?gene=CIITA
FGF17	Fibroblast Growth Factor 17	Protein Coding	43	GC08P022042	0.391193	https://www.genecards.org/cgi-bin/carddisp.pl?gene=FGF17
FZD9	Frizzled Class Receptor 9	Protein Coding	43	GC07P073433	0.391193	https://www.genecards.org/cgi-bin/carddisp.pl?gene=FZD9
GNA14	G Protein Subunit Alpha 14	Protein Coding	43	GC09M077423	0.391193	https://www.genecards.org/cgi-bin/carddisp.pl?gene=GNA14
ITGAX	Integrin Subunit Alpha X	Protein Coding	43	GC16P037026	0.391193	https://www.genecards.org/cgi-bin/carddisp.pl?gene=ITGAX
FCER2	Fc Fragment Of IgE Receptor II	Protein Coding	43	GC19M007689	0.391193	https://www.genecards.org/cgi-bin/carddisp.pl?gene=FCER2
FUT2	Fucosyltransferase 2	Protein Coding	43	GC19P048695	0.391193	https://www.genecards.org/cgi-bin/carddisp.pl?gene=FUT2
GATM	Glycine Amidinotransferase	Protein Coding	43	GC15M045361	0.391193	https://www.genecards.org/cgi-bin/carddisp.pl?gene=GATM
HLA-C	Major Histocompatibility Complex, Class I, C	Protein Coding	43	GC06M054131	0.391193	https://www.genecards.org/cgi-bin/carddisp.pl?gene=HLA-C
HLA-G	Major Histocompatibility Complex, Class I, G	Protein Coding	43	GC06P064083	0.391193	https://www.genecards.org/cgi-bin/carddisp.pl?gene=HLA-G
HOXA1	Homeobox A1	Protein Coding	43	GC07M027092	0.391193	https://www.genecards.org/cgi-bin/carddisp.pl?gene=HOXA1
IL10RA	Interleukin 10 Receptor Subunit Alpha	Protein Coding	43	GC11P117987	0.391193	https://www.genecards.org/cgi-bin/carddisp.pl?gene=IL10RA
LGALS3	Galectin 3	Protein Coding	43	GC14P055124	0.391193	https://www.genecards.org/cgi-bin/carddisp.pl?gene=LGALS3
PDE4A	Phosphodiesterase 4A	Protein Coding	43	GC19P010416	0.391193	https://www.genecards.org/cgi-bin/carddisp.pl?gene=PDE4A
OCLN	Occludin	Protein Coding	43	GC05P069492	0.391193	https://www.genecards.org/cgi-bin/carddisp.pl?gene=OCLN
MYO9B	Myosin IXB	Protein Coding	43	GC19P030287	0.391193	https://www.genecards.org/cgi-bin/carddisp.pl?gene=MYO9B
MAGI2	Membrane Associated Guanylate Kinase, WW And PDZ Domain Containing 2	Protein Coding	43	GC07M078017	0.391193	https://www.genecards.org/cgi-bin/carddisp.pl?gene=MAGI2
MAP3K2	Mitogen-Activated Protein Kinase Kinase Kinase 2	Protein Coding	43	GC02M127298	0.391193	https://www.genecards.org/cgi-bin/carddisp.pl?gene=MAP3K2
KDM5C	Lysine Demethylase 5C	Protein Coding	43	GC0XM053176	0.391193	https://www.genecards.org/cgi-bin/carddisp.pl?gene=KDM5C
HP	Haptoglobin	Protein Coding	43	GC16P072089	0.391193	https://www.genecards.org/cgi-bin/carddisp.pl?gene=HP
HSD17B2	Hydroxysteroid 17-Beta Dehydrogenase 2	Protein Coding	43	GC16P082068	0.391193	https://www.genecards.org/cgi-bin/carddisp.pl?gene=HSD17B2
KISS1R	KISS1 Receptor	Protein Coding	43	GC19P000920	0.391193	https://www.genecards.org/cgi-bin/carddisp.pl?gene=KISS1R
REV3L	REV3 Like, DNA Directed Polymerase Zeta Catalytic Subunit	Protein Coding	43	GC06M111299	0.391193	https://www.genecards.org/cgi-bin/carddisp.pl?gene=REV3L
SDHD	Succinate Dehydrogenase Complex Subunit D	Protein Coding	43	GC11P112087	0.391193	https://www.genecards.org/cgi-bin/carddisp.pl?gene=SDHD
SELP	Selectin P	Protein Coding	43	GC01M169558	0.391193	https://www.genecards.org/cgi-bin/carddisp.pl?gene=SELP
PRF1	Perforin 1	Protein Coding	43	GC10M070597	0.391193	https://www.genecards.org/cgi-bin/carddisp.pl?gene=PRF1
TOR1A	Torsin Family 1 Member A	Protein Coding	43	GC09M129812	0.391193	https://www.genecards.org/cgi-bin/carddisp.pl?gene=TOR1A
PROK2	Prokineticin 2	Protein Coding	43	GC03M071771	0.391193	https://www.genecards.org/cgi-bin/carddisp.pl?gene=PROK2
SDHC	Succinate Dehydrogenase Complex Subunit C	Protein Coding	43	GC01P161314	0.391193	https://www.genecards.org/cgi-bin/carddisp.pl?gene=SDHC
TAC3	Tachykinin Precursor 3	Protein Coding	43	GC12M057009	0.391193	https://www.genecards.org/cgi-bin/carddisp.pl?gene=TAC3
TLR9	Toll Like Receptor 9	Protein Coding	43	GC03M052222	0.391193	https://www.genecards.org/cgi-bin/carddisp.pl?gene=TLR9
PTPRN	Protein Tyrosine Phosphatase Receptor Type N	Protein Coding	43	GC02M219289	0.391193	https://www.genecards.org/cgi-bin/carddisp.pl?gene=PTPRN
SDC2	Syndecan 2	Protein Coding	43	GC08P096495	0.391193	https://www.genecards.org/cgi-bin/carddisp.pl?gene=SDC2
VIP	Vasoactive Intestinal Peptide	Protein Coding	43	GC06P152750	0.391193	https://www.genecards.org/cgi-bin/carddisp.pl?gene=VIP
VCAM1	Vascular Cell Adhesion Molecule 1	Protein Coding	43	GC01P100719	0.391193	https://www.genecards.org/cgi-bin/carddisp.pl?gene=VCAM1
XYLT2	Xylosyltransferase 2	Protein Coding	43	GC17P050347	0.391193	https://www.genecards.org/cgi-bin/carddisp.pl?gene=XYLT2
CMA1	Chymase 1	Protein Coding	42	GC14M024506	0.391193	https://www.genecards.org/cgi-bin/carddisp.pl?gene=CMA1
AKR1A1	Aldo-Keto Reductase Family 1 Member A1	Protein Coding	42	GC01P045550	0.391193	https://www.genecards.org/cgi-bin/carddisp.pl?gene=AKR1A1
COL4A5	Collagen Type IV Alpha 5 Chain	Protein Coding	42	GC0XP108439	0.391193	https://www.genecards.org/cgi-bin/carddisp.pl?gene=COL4A5
FCGR3A	Fc Fragment Of IgG Receptor IIIa	Protein Coding	42	GC01M161541	0.391193	https://www.genecards.org/cgi-bin/carddisp.pl?gene=FCGR3A
FKBP4	FKBP Prolyl Isomerase 4	Protein Coding	42	GC12P002795	0.391193	https://www.genecards.org/cgi-bin/carddisp.pl?gene=FKBP4
EFEMP2	EGF Containing Fibulin Extracellular Matrix Protein 2	Protein Coding	42	GC11M077513	0.391193	https://www.genecards.org/cgi-bin/carddisp.pl?gene=EFEMP2
GAL	Galanin And GMAP Prepropeptide	Protein Coding	42	GC11P068684	0.391193	https://www.genecards.org/cgi-bin/carddisp.pl?gene=GAL
IL23R	Interleukin 23 Receptor	Protein Coding	42	GC01P067138	0.391193	https://www.genecards.org/cgi-bin/carddisp.pl?gene=IL23R
FLRT3	Fibronectin Leucine Rich Transmembrane Protein 3	Protein Coding	42	GC20M014322	0.391193	https://www.genecards.org/cgi-bin/carddisp.pl?gene=FLRT3
IL17RD	Interleukin 17 Receptor D	Protein Coding	42	GC03M057089	0.391193	https://www.genecards.org/cgi-bin/carddisp.pl?gene=IL17RD
CXCL10	C-X-C Motif Chemokine Ligand 10	Protein Coding	42	GC04M076021	0.391193	https://www.genecards.org/cgi-bin/carddisp.pl?gene=CXCL10
JAM3	Junctional Adhesion Molecule 3	Protein Coding	42	GC11P134068	0.391193	https://www.genecards.org/cgi-bin/carddisp.pl?gene=JAM3
MLX	MAX Dimerization Protein MLX	Protein Coding	42	GC17P042567	0.391193	https://www.genecards.org/cgi-bin/carddisp.pl?gene=MLX
NFIX	Nuclear Factor I X	Protein Coding	42	GC19P013173	0.391193	https://www.genecards.org/cgi-bin/carddisp.pl?gene=NFIX
LRP8	LDL Receptor Related Protein 8	Protein Coding	42	GC01M053243	0.391193	https://www.genecards.org/cgi-bin/carddisp.pl?gene=LRP8
POLR3B	RNA Polymerase III Subunit B	Protein Coding	42	GC12P106357	0.391193	https://www.genecards.org/cgi-bin/carddisp.pl?gene=POLR3B
HFE	Homeostatic Iron Regulator	Protein Coding	42	GC06P026087	0.391193	https://www.genecards.org/cgi-bin/carddisp.pl?gene=HFE
HLA-DPB1	Major Histocompatibility Complex, Class II, DP Beta 1	Protein Coding	42	GC06P064174	0.391193	https://www.genecards.org/cgi-bin/carddisp.pl?gene=HLA-DPB1
TIA1	TIA1 Cytotoxic Granule Associated RNA Binding Protein	Protein Coding	42	GC02M070209	0.391193	https://www.genecards.org/cgi-bin/carddisp.pl?gene=TIA1
TIMP1	TIMP Metallopeptidase Inhibitor 1	Protein Coding	42	GC0XP047583	0.391193	https://www.genecards.org/cgi-bin/carddisp.pl?gene=TIMP1
TJP1	Tight Junction Protein 1	Protein Coding	42	GC15M029699	0.391193	https://www.genecards.org/cgi-bin/carddisp.pl?gene=TJP1
SOCS3	Suppressor Of Cytokine Signaling 3	Protein Coding	42	GC17M078356	0.391193	https://www.genecards.org/cgi-bin/carddisp.pl?gene=SOCS3
CCL5	C-C Motif Chemokine Ligand 5	Protein Coding	41	GC17M035871	0.391193	https://www.genecards.org/cgi-bin/carddisp.pl?gene=CCL5
CD34	CD34 Molecule	Protein Coding	41	GC01M207880	0.391193	https://www.genecards.org/cgi-bin/carddisp.pl?gene=CD34
CALCA	Calcitonin Related Polypeptide Alpha	Protein Coding	41	GC11M014945	0.391193	https://www.genecards.org/cgi-bin/carddisp.pl?gene=CALCA
AMH	Anti-Mullerian Hormone	Protein Coding	41	GC19P002265	0.391193	https://www.genecards.org/cgi-bin/carddisp.pl?gene=AMH
CBX2	Chromobox 2	Protein Coding	41	GC17P079778	0.391193	https://www.genecards.org/cgi-bin/carddisp.pl?gene=CBX2
CCL20	C-C Motif Chemokine Ligand 20	Protein Coding	41	GC02P227826	0.391193	https://www.genecards.org/cgi-bin/carddisp.pl?gene=CCL20
CDKL5	Cyclin Dependent Kinase Like 5	Protein Coding	41	GC0XP018425	0.391193	https://www.genecards.org/cgi-bin/carddisp.pl?gene=CDKL5
CDSN	Corneodesmosin	Protein Coding	41	GC06M031115	0.391193	https://www.genecards.org/cgi-bin/carddisp.pl?gene=CDSN
CRHR2	Corticotropin Releasing Hormone Receptor 2	Protein Coding	41	GC07M030651	0.391193	https://www.genecards.org/cgi-bin/carddisp.pl?gene=CRHR2
CSF2	Colony Stimulating Factor 2	Protein Coding	41	GC05P132073	0.391193	https://www.genecards.org/cgi-bin/carddisp.pl?gene=CSF2
CGA	Glycoprotein Hormones, Alpha Polypeptide	Protein Coding	41	GC06M087085	0.391193	https://www.genecards.org/cgi-bin/carddisp.pl?gene=CGA
ATG16L1	Autophagy Related 16 Like 1	Protein Coding	41	GC02P233220	0.391193	https://www.genecards.org/cgi-bin/carddisp.pl?gene=ATG16L1
B4GALT7	Beta-1,4-Galactosyltransferase 7	Protein Coding	41	GC05P177600	0.391193	https://www.genecards.org/cgi-bin/carddisp.pl?gene=B4GALT7
ATP12A	ATPase H+/K+ Transporting Non-Gastric Alpha2 Subunit	Protein Coding	41	GC13P024680	0.391193	https://www.genecards.org/cgi-bin/carddisp.pl?gene=ATP12A
ATXN2	Ataxin 2	Protein Coding	41	GC12M111443	0.391193	https://www.genecards.org/cgi-bin/carddisp.pl?gene=ATXN2
CYSLTR1	Cysteinyl Leukotriene Receptor 1	Protein Coding	41	GC0XM078271	0.391193	https://www.genecards.org/cgi-bin/carddisp.pl?gene=CYSLTR1
CYP7A1	Cytochrome P450 Family 7 Subfamily A Member 1	Protein Coding	41	GC08M058476	0.391193	https://www.genecards.org/cgi-bin/carddisp.pl?gene=CYP7A1
EIF2B5	Eukaryotic Translation Initiation Factor 2B Subunit Epsilon	Protein Coding	41	GC03P184135	0.391193	https://www.genecards.org/cgi-bin/carddisp.pl?gene=EIF2B5
EPX	Eosinophil Peroxidase	Protein Coding	41	GC17P058192	0.391193	https://www.genecards.org/cgi-bin/carddisp.pl?gene=EPX
GNA15	G Protein Subunit Alpha 15	Protein Coding	41	GC19P003188	0.391193	https://www.genecards.org/cgi-bin/carddisp.pl?gene=GNA15
LCT	Lactase	Protein Coding	41	GC02M135787	0.391193	https://www.genecards.org/cgi-bin/carddisp.pl?gene=LCT
IL31RA	Interleukin 31 Receptor A	Protein Coding	41	GC05P055840	0.391193	https://www.genecards.org/cgi-bin/carddisp.pl?gene=IL31RA
FOXC1	Forkhead Box C1	Protein Coding	41	GC06P001610	0.391193	https://www.genecards.org/cgi-bin/carddisp.pl?gene=FOXC1
GPR50	G Protein-Coupled Receptor 50	Protein Coding	41	GC0XP151176	0.391193	https://www.genecards.org/cgi-bin/carddisp.pl?gene=GPR50
HAPLN1	Hyaluronan And Proteoglycan Link Protein 1	Protein Coding	41	GC05M083637	0.391193	https://www.genecards.org/cgi-bin/carddisp.pl?gene=HAPLN1
NUP98	Nucleoporin 98 And 96 Precursor	Protein Coding	41	GC11M003671	0.391193	https://www.genecards.org/cgi-bin/carddisp.pl?gene=NUP98
OPCML	Opioid Binding Protein/Cell Adhesion Molecule Like	Protein Coding	41	GC11M132405	0.391193	https://www.genecards.org/cgi-bin/carddisp.pl?gene=OPCML
PODXL	Podocalyxin Like	Protein Coding	41	GC07M131500	0.391193	https://www.genecards.org/cgi-bin/carddisp.pl?gene=PODXL
PHF8	PHD Finger Protein 8	Protein Coding	41	GC0XM053936	0.391193	https://www.genecards.org/cgi-bin/carddisp.pl?gene=PHF8
LZTR1	Leucine Zipper Like Transcription Regulator 1	Protein Coding	41	GC22P029227	0.391193	https://www.genecards.org/cgi-bin/carddisp.pl?gene=LZTR1
PPBP	Pro-Platelet Basic Protein	Protein Coding	41	GC04M073986	0.391193	https://www.genecards.org/cgi-bin/carddisp.pl?gene=PPBP
PER3	Period Circadian Regulator 3	Protein Coding	41	GC01P007785	0.391193	https://www.genecards.org/cgi-bin/carddisp.pl?gene=PER3
IL1A	Interleukin 1 Alpha	Protein Coding	41	GC02M112773	0.391193	https://www.genecards.org/cgi-bin/carddisp.pl?gene=IL1A
SELE	Selectin E	Protein Coding	41	GC01M169722	0.391193	https://www.genecards.org/cgi-bin/carddisp.pl?gene=SELE
SELL	Selectin L	Protein Coding	41	GC01M169690	0.391193	https://www.genecards.org/cgi-bin/carddisp.pl?gene=SELL
SHANK2	SH3 And Multiple Ankyrin Repeat Domains 2	Protein Coding	41	GC11M070467	0.391193	https://www.genecards.org/cgi-bin/carddisp.pl?gene=SHANK2
SLC30A8	Solute Carrier Family 30 Member 8	Protein Coding	41	GC08P116950	0.391193	https://www.genecards.org/cgi-bin/carddisp.pl?gene=SLC30A8
SLC30A10	Solute Carrier Family 30 Member 10	Protein Coding	41	GC01M219685	0.391193	https://www.genecards.org/cgi-bin/carddisp.pl?gene=SLC30A10
SERPINA3	Serpin Family A Member 3	Protein Coding	41	GC14P094612	0.391193	https://www.genecards.org/cgi-bin/carddisp.pl?gene=SERPINA3
TNFRSF25	TNF Receptor Superfamily Member 25	Protein Coding	41	GC01M006460	0.391193	https://www.genecards.org/cgi-bin/carddisp.pl?gene=TNFRSF25
UBR5	Ubiquitin Protein Ligase E3 Component N-Recognin 5	Protein Coding	41	GC08M102252	0.391193	https://www.genecards.org/cgi-bin/carddisp.pl?gene=UBR5
TACR2	Tachykinin Receptor 2	Protein Coding	41	GC10M069403	0.391193	https://www.genecards.org/cgi-bin/carddisp.pl?gene=TACR2
TPP1	Tripeptidyl Peptidase 1	Protein Coding	41	GC11M006620	0.391193	https://www.genecards.org/cgi-bin/carddisp.pl?gene=TPP1
UBE3B	Ubiquitin Protein Ligase E3B	Protein Coding	41	GC12P109477	0.391193	https://www.genecards.org/cgi-bin/carddisp.pl?gene=UBE3B
PRSS3	Serine Protease 3	Protein Coding	41	GC09P033750	0.391193	https://www.genecards.org/cgi-bin/carddisp.pl?gene=PRSS3
POLR3A	RNA Polymerase III Subunit A	Protein Coding	41	GC10M077969	0.391193	https://www.genecards.org/cgi-bin/carddisp.pl?gene=POLR3A
SPINK5	Serine Peptidase Inhibitor Kazal Type 5	Protein Coding	41	GC05P148025	0.391193	https://www.genecards.org/cgi-bin/carddisp.pl?gene=SPINK5
SPRY1	Sprouty RTK Signaling Antagonist 1	Protein Coding	41	GC04P123396	0.391193	https://www.genecards.org/cgi-bin/carddisp.pl?gene=SPRY1
CCL11	C-C Motif Chemokine Ligand 11	Protein Coding	40	GC17P034285	0.391193	https://www.genecards.org/cgi-bin/carddisp.pl?gene=CCL11
CRY2	Cryptochrome Circadian Regulator 2	Protein Coding	40	GC11P046231	0.391193	https://www.genecards.org/cgi-bin/carddisp.pl?gene=CRY2
ATP4A	ATPase H+/K+ Transporting Subunit Alpha	Protein Coding	40	GC19M055010	0.391193	https://www.genecards.org/cgi-bin/carddisp.pl?gene=ATP4A
ADCYAP1	Adenylate Cyclase Activating Polypeptide 1	Protein Coding	40	GC18P000895	0.391193	https://www.genecards.org/cgi-bin/carddisp.pl?gene=ADCYAP1
AFF2	AF4/FMR2 Family Member 2	Protein Coding	40	GC0XP148500	0.391193	https://www.genecards.org/cgi-bin/carddisp.pl?gene=AFF2
CLDN2	Claudin 2	Protein Coding	40	GC0XP106900	0.391193	https://www.genecards.org/cgi-bin/carddisp.pl?gene=CLDN2
DTNBP1	Dystrobrevin Binding Protein 1	Protein Coding	40	GC06M015523	0.391193	https://www.genecards.org/cgi-bin/carddisp.pl?gene=DTNBP1
INSL3	Insulin Like 3	Protein Coding	40	GC19M017816	0.391193	https://www.genecards.org/cgi-bin/carddisp.pl?gene=INSL3
KMT2D	Lysine Methyltransferase 2D	Protein Coding	40	GC12M049018	0.391193	https://www.genecards.org/cgi-bin/carddisp.pl?gene=KMT2D
GNRH1	Gonadotropin Releasing Hormone 1	Protein Coding	40	GC08M025419	0.391193	https://www.genecards.org/cgi-bin/carddisp.pl?gene=GNRH1
HIP1	Huntingtin Interacting Protein 1	Protein Coding	40	GC07M075533	0.391193	https://www.genecards.org/cgi-bin/carddisp.pl?gene=HIP1
HLA-E	Major Histocompatibility Complex, Class I, E	Protein Coding	40	GC06P064110	0.391193	https://www.genecards.org/cgi-bin/carddisp.pl?gene=HLA-E
IL21	Interleukin 21	Protein Coding	40	GC04M122612	0.391193	https://www.genecards.org/cgi-bin/carddisp.pl?gene=IL21
CTSE	Cathepsin E	Protein Coding	40	GC01M206009	0.391193	https://www.genecards.org/cgi-bin/carddisp.pl?gene=CTSE
DMRT1	Doublesex And Mab-3 Related Transcription Factor 1	Protein Coding	40	GC09P000831	0.391193	https://www.genecards.org/cgi-bin/carddisp.pl?gene=DMRT1
DNMT3L	DNA Methyltransferase 3 Like	Protein Coding	40	GC21M044246	0.391193	https://www.genecards.org/cgi-bin/carddisp.pl?gene=DNMT3L
FABP2	Fatty Acid Binding Protein 2	Protein Coding	40	GC04M119317	0.391193	https://www.genecards.org/cgi-bin/carddisp.pl?gene=FABP2
ICAM3	Intercellular Adhesion Molecule 3	Protein Coding	40	GC19M010357	0.391193	https://www.genecards.org/cgi-bin/carddisp.pl?gene=ICAM3
HAVCR1	Hepatitis A Virus Cellular Receptor 1	Protein Coding	40	GC05M157028	0.391193	https://www.genecards.org/cgi-bin/carddisp.pl?gene=HAVCR1
OPN4	Opsin 4	Protein Coding	40	GC10P087733	0.391193	https://www.genecards.org/cgi-bin/carddisp.pl?gene=OPN4
NPHS2	NPHS2 Stomatin Family Member, Podocin	Protein Coding	40	GC01M179519	0.391193	https://www.genecards.org/cgi-bin/carddisp.pl?gene=NPHS2
NPAS2	Neuronal PAS Domain Protein 2	Protein Coding	40	GC02P100820	0.391193	https://www.genecards.org/cgi-bin/carddisp.pl?gene=NPAS2
MNX1	Motor Neuron And Pancreas Homeobox 1	Protein Coding	40	GC07M156994	0.391193	https://www.genecards.org/cgi-bin/carddisp.pl?gene=MNX1
LTA	Lymphotoxin Alpha	Protein Coding	40	GC06P064133	0.391193	https://www.genecards.org/cgi-bin/carddisp.pl?gene=LTA
MCPH1	Microcephalin 1	Protein Coding	40	GC08P006406	0.391193	https://www.genecards.org/cgi-bin/carddisp.pl?gene=MCPH1
MDC1	Mediator Of DNA Damage Checkpoint 1	Protein Coding	40	GC06M054100	0.391193	https://www.genecards.org/cgi-bin/carddisp.pl?gene=MDC1
MS4A2	Membrane Spanning 4-Domains A2	Protein Coding	40	GC11P060088	0.391193	https://www.genecards.org/cgi-bin/carddisp.pl?gene=MS4A2
HS6ST1	Heparan Sulfate 6-O-Sulfotransferase 1	Protein Coding	40	GC02M128236	0.391193	https://www.genecards.org/cgi-bin/carddisp.pl?gene=HS6ST1
KISS1	KiSS-1 Metastasis Suppressor	Protein Coding	40	GC01M204190	0.391193	https://www.genecards.org/cgi-bin/carddisp.pl?gene=KISS1
IL18R1	Interleukin 18 Receptor 1	Protein Coding	40	GC02P102311	0.391193	https://www.genecards.org/cgi-bin/carddisp.pl?gene=IL18R1
TRH	Thyrotropin Releasing Hormone	Protein Coding	40	GC03P129974	0.391193	https://www.genecards.org/cgi-bin/carddisp.pl?gene=TRH
PTGDR2	Prostaglandin D2 Receptor 2	Protein Coding	40	GC11M060850	0.391193	https://www.genecards.org/cgi-bin/carddisp.pl?gene=PTGDR2
PROKR2	Prokineticin Receptor 2	Protein Coding	40	GC20M005351	0.391193	https://www.genecards.org/cgi-bin/carddisp.pl?gene=PROKR2
RNF135	Ring Finger Protein 135	Protein Coding	40	GC17P033127	0.391193	https://www.genecards.org/cgi-bin/carddisp.pl?gene=RNF135
STAG3	Stromal Antigen 3	Protein Coding	40	GC07P100177	0.391193	https://www.genecards.org/cgi-bin/carddisp.pl?gene=STAG3
SMARCA5	SWI/SNF Related, Matrix Associated, Actin Dependent Regulator Of Chromatin, Subfamily A, Member 5	Protein Coding	40	GC04P143513	0.391193	https://www.genecards.org/cgi-bin/carddisp.pl?gene=SMARCA5
SPRED2	Sprouty Related EVH1 Domain Containing 2	Protein Coding	40	GC02M065307	0.391193	https://www.genecards.org/cgi-bin/carddisp.pl?gene=SPRED2
PREP	Prolyl Endopeptidase	Protein Coding	40	GC06M105277	0.391193	https://www.genecards.org/cgi-bin/carddisp.pl?gene=PREP
RNMT	RNA Guanine-7 Methyltransferase	Protein Coding	40	GC18P015755	0.391193	https://www.genecards.org/cgi-bin/carddisp.pl?gene=RNMT
DIO2	Iodothyronine Deiodinase 2	Protein Coding	39	GC14M080197	0.391193	https://www.genecards.org/cgi-bin/carddisp.pl?gene=DIO2
CAMP	Cathelicidin Antimicrobial Peptide	Protein Coding	39	GC03P048480	0.391193	https://www.genecards.org/cgi-bin/carddisp.pl?gene=CAMP
CD69	CD69 Molecule	Protein Coding	39	GC12M017566	0.391193	https://www.genecards.org/cgi-bin/carddisp.pl?gene=CD69
CD80	CD80 Molecule	Protein Coding	39	GC03M119524	0.391193	https://www.genecards.org/cgi-bin/carddisp.pl?gene=CD80
CCR9	C-C Motif Chemokine Receptor 9	Protein Coding	39	GC03P045953	0.391193	https://www.genecards.org/cgi-bin/carddisp.pl?gene=CCR9
CYFIP1	Cytoplasmic FMR1 Interacting Protein 1	Protein Coding	39	GC15M022867	0.391193	https://www.genecards.org/cgi-bin/carddisp.pl?gene=CYFIP1
BCAP31	B Cell Receptor Associated Protein 31	Protein Coding	39	GC0XM153701	0.391193	https://www.genecards.org/cgi-bin/carddisp.pl?gene=BCAP31
ASH1L	ASH1 Like Histone Lysine Methyltransferase	Protein Coding	39	GC01M155335	0.391193	https://www.genecards.org/cgi-bin/carddisp.pl?gene=ASH1L
FCGR1A	Fc Fragment Of IgG Receptor Ia	Protein Coding	39	GC01P149754	0.391193	https://www.genecards.org/cgi-bin/carddisp.pl?gene=FCGR1A
KLRC1	Killer Cell Lectin Like Receptor C1	Protein Coding	39	GC12M017578	0.391193	https://www.genecards.org/cgi-bin/carddisp.pl?gene=KLRC1
IL1RL1	Interleukin 1 Receptor Like 1	Protein Coding	39	GC02P102294	0.391193	https://www.genecards.org/cgi-bin/carddisp.pl?gene=IL1RL1
FKBP10	FKBP Prolyl Isomerase 10	Protein Coding	39	GC17P041812	0.391193	https://www.genecards.org/cgi-bin/carddisp.pl?gene=FKBP10
GCG	Glucagon	Protein Coding	39	GC02M162142	0.391193	https://www.genecards.org/cgi-bin/carddisp.pl?gene=GCG
HEPACAM	Hepatic And Glial Cell Adhesion Molecule	Protein Coding	39	GC11M124919	0.391193	https://www.genecards.org/cgi-bin/carddisp.pl?gene=HEPACAM
HLA-DMA	Major Histocompatibility Complex, Class II, DM Alpha	Protein Coding	39	GC06M054248	0.391193	https://www.genecards.org/cgi-bin/carddisp.pl?gene=HLA-DMA
GAST	Gastrin	Protein Coding	39	GC17P041712	0.391193	https://www.genecards.org/cgi-bin/carddisp.pl?gene=GAST
CRELD1	Cysteine Rich With EGF Like Domains 1	Protein Coding	39	GC03P011359	0.391193	https://www.genecards.org/cgi-bin/carddisp.pl?gene=CRELD1
KLRD1	Killer Cell Lectin Like Receptor D1	Protein Coding	39	GC12P010226	0.391193	https://www.genecards.org/cgi-bin/carddisp.pl?gene=KLRD1
KLRK1	Killer Cell Lectin Like Receptor K1	Protein Coding	39	GC12M017573	0.391193	https://www.genecards.org/cgi-bin/carddisp.pl?gene=KLRK1
PCLO	Piccolo Presynaptic Cytomatrix Protein	Protein Coding	39	GC07M082754	0.391193	https://www.genecards.org/cgi-bin/carddisp.pl?gene=PCLO
NFIC	Nuclear Factor I C	Protein Coding	39	GC19P003314	0.391193	https://www.genecards.org/cgi-bin/carddisp.pl?gene=NFIC
MICB	MHC Class I Polypeptide-Related Sequence B	Protein Coding	39	GC06P064130	0.391193	https://www.genecards.org/cgi-bin/carddisp.pl?gene=MICB
HLA-DPA1	Major Histocompatibility Complex, Class II, DP Alpha 1	Protein Coding	39	GC06M033064	0.391193	https://www.genecards.org/cgi-bin/carddisp.pl?gene=HLA-DPA1
PEX11B	Peroxisomal Biogenesis Factor 11 Beta	Protein Coding	39	GC01M145911	0.391193	https://www.genecards.org/cgi-bin/carddisp.pl?gene=PEX11B
RASA2	RAS P21 Protein Activator 2	Protein Coding	39	GC03P141487	0.391193	https://www.genecards.org/cgi-bin/carddisp.pl?gene=RASA2
PRG2	Proteoglycan 2, Pro Eosinophil Major Basic Protein	Protein Coding	39	GC11M057386	0.391193	https://www.genecards.org/cgi-bin/carddisp.pl?gene=PRG2
PQBP1	Polyglutamine Binding Protein 1	Protein Coding	39	GC0XP048890	0.391193	https://www.genecards.org/cgi-bin/carddisp.pl?gene=PQBP1
PROP1	PROP Paired-Like Homeobox 1	Protein Coding	39	GC05M177992	0.391193	https://www.genecards.org/cgi-bin/carddisp.pl?gene=PROP1
RNASE3	Ribonuclease A Family Member 3	Protein Coding	39	GC14P020891	0.391193	https://www.genecards.org/cgi-bin/carddisp.pl?gene=RNASE3
S100A7	S100 Calcium Binding Protein A7	Protein Coding	39	GC01M153457	0.391193	https://www.genecards.org/cgi-bin/carddisp.pl?gene=S100A7
TBX6	T-Box Transcription Factor 6	Protein Coding	39	GC16M030085	0.391193	https://www.genecards.org/cgi-bin/carddisp.pl?gene=TBX6
ARHGAP32	Rho GTPase Activating Protein 32	Protein Coding	38	GC11M128965	0.391193	https://www.genecards.org/cgi-bin/carddisp.pl?gene=ARHGAP32
ARHGEF5	Rho Guanine Nucleotide Exchange Factor 5	Protein Coding	38	GC07P144355	0.391193	https://www.genecards.org/cgi-bin/carddisp.pl?gene=ARHGEF5
CCL4	C-C Motif Chemokine Ligand 4	Protein Coding	38	GC17P036103	0.391193	https://www.genecards.org/cgi-bin/carddisp.pl?gene=CCL4
CELF1	CUGBP Elav-Like Family Member 1	Protein Coding	38	GC11M076984	0.391193	https://www.genecards.org/cgi-bin/carddisp.pl?gene=CELF1
A2ML1	Alpha-2-Macroglobulin Like 1	Protein Coding	38	GC12P008822	0.391193	https://www.genecards.org/cgi-bin/carddisp.pl?gene=A2ML1
CRHBP	Corticotropin Releasing Hormone Binding Protein	Protein Coding	38	GC05P076952	0.391193	https://www.genecards.org/cgi-bin/carddisp.pl?gene=CRHBP
CDH9	Cadherin 9	Protein Coding	38	GC05M026916	0.391193	https://www.genecards.org/cgi-bin/carddisp.pl?gene=CDH9
IL15	Interleukin 15	Protein Coding	38	GC04P141636	0.391193	https://www.genecards.org/cgi-bin/carddisp.pl?gene=IL15
FEZF1	FEZ Family Zinc Finger 1	Protein Coding	38	GC07M122301	0.391193	https://www.genecards.org/cgi-bin/carddisp.pl?gene=FEZF1
KLK7	Kallikrein Related Peptidase 7	Protein Coding	38	GC19M054842	0.391193	https://www.genecards.org/cgi-bin/carddisp.pl?gene=KLK7
NSUN4	NOP2/Sun RNA Methyltransferase 4	Protein Coding	38	GC01P046341	0.391193	https://www.genecards.org/cgi-bin/carddisp.pl?gene=NSUN4
NFRKB	Nuclear Factor Related To KappaB Binding Protein	Protein Coding	38	GC11M129863	0.391193	https://www.genecards.org/cgi-bin/carddisp.pl?gene=NFRKB
NIF3L1	NGG1 Interacting Factor 3 Like 1	Protein Coding	38	GC02P200889	0.391193	https://www.genecards.org/cgi-bin/carddisp.pl?gene=NIF3L1
LGR4	Leucine Rich Repeat Containing G Protein-Coupled Receptor 4	Protein Coding	38	GC11M027365	0.391193	https://www.genecards.org/cgi-bin/carddisp.pl?gene=LGR4
RCN1	Reticulocalbin 1	Protein Coding	38	GC11P032090	0.391193	https://www.genecards.org/cgi-bin/carddisp.pl?gene=RCN1
UBASH3A	Ubiquitin Associated And SH3 Domain Containing A	Protein Coding	38	GC21P042403	0.391193	https://www.genecards.org/cgi-bin/carddisp.pl?gene=UBASH3A
SMARCA1	SWI/SNF Related, Matrix Associated, Actin Dependent Regulator Of Chromatin, Subfamily A, Member 1	Protein Coding	38	GC0XM129447	0.391193	https://www.genecards.org/cgi-bin/carddisp.pl?gene=SMARCA1
APOBEC1	Apolipoprotein B MRNA Editing Enzyme Catalytic Subunit 1	Protein Coding	37	GC12M007649	0.391193	https://www.genecards.org/cgi-bin/carddisp.pl?gene=APOBEC1
CD7	CD7 Molecule	Protein Coding	37	GC17M082314	0.391193	https://www.genecards.org/cgi-bin/carddisp.pl?gene=CD7
CD83	CD83 Molecule	Protein Coding	37	GC06P014117	0.391193	https://www.genecards.org/cgi-bin/carddisp.pl?gene=CD83
CXCL9	C-X-C Motif Chemokine Ligand 9	Protein Coding	37	GC04M076001	0.391193	https://www.genecards.org/cgi-bin/carddisp.pl?gene=CXCL9
ALG12	ALG12 Alpha-1,6-Mannosyltransferase	Protein Coding	37	GC22M052145	0.391193	https://www.genecards.org/cgi-bin/carddisp.pl?gene=ALG12
ACKR2	Atypical Chemokine Receptor 2	Protein Coding	37	GC03P042804	0.391193	https://www.genecards.org/cgi-bin/carddisp.pl?gene=ACKR2
CYP4F22	Cytochrome P450 Family 4 Subfamily F Member 22	Protein Coding	37	GC19P015508	0.391193	https://www.genecards.org/cgi-bin/carddisp.pl?gene=CYP4F22
EYA3	EYA Transcriptional Coactivator And Phosphatase 3	Protein Coding	37	GC01M027970	0.391193	https://www.genecards.org/cgi-bin/carddisp.pl?gene=EYA3
GPR101	G Protein-Coupled Receptor 101	Protein Coding	37	GC0XM137030	0.391193	https://www.genecards.org/cgi-bin/carddisp.pl?gene=GPR101
IL33	Interleukin 33	Protein Coding	37	GC09P006206	0.391193	https://www.genecards.org/cgi-bin/carddisp.pl?gene=IL33
DSCAML1	DS Cell Adhesion Molecule Like 1	Protein Coding	37	GC11M117427	0.391193	https://www.genecards.org/cgi-bin/carddisp.pl?gene=DSCAML1
KCTD7	Potassium Channel Tetramerization Domain Containing 7	Protein Coding	37	GC07P066628	0.391193	https://www.genecards.org/cgi-bin/carddisp.pl?gene=KCTD7
PAFAH2	Platelet Activating Factor Acetylhydrolase 2	Protein Coding	37	GC01M025971	0.391193	https://www.genecards.org/cgi-bin/carddisp.pl?gene=PAFAH2
IVL	Involucrin	Protein Coding	37	GC01P152881	0.391193	https://www.genecards.org/cgi-bin/carddisp.pl?gene=IVL
NRGN	Neurogranin	Protein Coding	37	GC11P124739	0.391193	https://www.genecards.org/cgi-bin/carddisp.pl?gene=NRGN
NSMF	NMDA Receptor Synaptonuclear Signaling And Neuronal Migration Factor	Protein Coding	37	GC09M137447	0.391193	https://www.genecards.org/cgi-bin/carddisp.pl?gene=NSMF
NSUN5	NOP2/Sun RNA Methyltransferase 5	Protein Coding	37	GC07M073302	0.391193	https://www.genecards.org/cgi-bin/carddisp.pl?gene=NSUN5
LHB	Luteinizing Hormone Subunit Beta	Protein Coding	37	GC19M049015	0.391193	https://www.genecards.org/cgi-bin/carddisp.pl?gene=LHB
TECTA	Tectorin Alpha	Protein Coding	37	GC11P121101	0.391193	https://www.genecards.org/cgi-bin/carddisp.pl?gene=TECTA
TOR1B	Torsin Family 1 Member B	Protein Coding	37	GC09P129803	0.391193	https://www.genecards.org/cgi-bin/carddisp.pl?gene=TOR1B
RGS1	Regulator Of G Protein Signaling 1	Protein Coding	37	GC01P192575	0.391193	https://www.genecards.org/cgi-bin/carddisp.pl?gene=RGS1
PSIP1	PC4 And SFRS1 Interacting Protein 1	Protein Coding	37	GC09M015464	0.391193	https://www.genecards.org/cgi-bin/carddisp.pl?gene=PSIP1
TEF	TEF Transcription Factor, PAR BZIP Family Member	Protein Coding	37	GC22P041367	0.391193	https://www.genecards.org/cgi-bin/carddisp.pl?gene=TEF
TGM6	Transglutaminase 6	Protein Coding	37	GC20P002380	0.391193	https://www.genecards.org/cgi-bin/carddisp.pl?gene=TGM6
PRDM9	PR/SET Domain 9	Protein Coding	37	GC05P023443	0.391193	https://www.genecards.org/cgi-bin/carddisp.pl?gene=PRDM9
SERPINA7	Serpin Family A Member 7	Protein Coding	37	GC0XM106032	0.391193	https://www.genecards.org/cgi-bin/carddisp.pl?gene=SERPINA7
TAGAP	T Cell Activation RhoGTPase Activating Protein	Protein Coding	37	GC06M159034	0.391193	https://www.genecards.org/cgi-bin/carddisp.pl?gene=TAGAP
CCL13	C-C Motif Chemokine Ligand 13	Protein Coding	36	GC17P034356	0.391193	https://www.genecards.org/cgi-bin/carddisp.pl?gene=CCL13
CCL1	C-C Motif Chemokine Ligand 1	Protein Coding	36	GC17M034431	0.391193	https://www.genecards.org/cgi-bin/carddisp.pl?gene=CCL1
CCL22	C-C Motif Chemokine Ligand 22	Protein Coding	36	GC16P057359	0.391193	https://www.genecards.org/cgi-bin/carddisp.pl?gene=CCL22
CCL26	C-C Motif Chemokine Ligand 26	Protein Coding	36	GC07M075769	0.391193	https://www.genecards.org/cgi-bin/carddisp.pl?gene=CCL26
CCL17	C-C Motif Chemokine Ligand 17	Protein Coding	36	GC16P057408	0.391193	https://www.genecards.org/cgi-bin/carddisp.pl?gene=CCL17
CELA3B	Chymotrypsin Like Elastase 3B	Protein Coding	36	GC01P021976	0.391193	https://www.genecards.org/cgi-bin/carddisp.pl?gene=CELA3B
CFDP1	Craniofacial Development Protein 1	Protein Coding	36	GC16M075294	0.391193	https://www.genecards.org/cgi-bin/carddisp.pl?gene=CFDP1
CRLF2	Cytokine Receptor Like Factor 2	Protein Coding	36	GC0XM001190	0.391193	https://www.genecards.org/cgi-bin/carddisp.pl?gene=CRLF2
CRLF3	Cytokine Receptor Like Factor 3	Protein Coding	36	GC17M030769	0.391193	https://www.genecards.org/cgi-bin/carddisp.pl?gene=CRLF3
CLEC16A	C-Type Lectin Domain Containing 16A	Protein Coding	36	GC16P010944	0.391193	https://www.genecards.org/cgi-bin/carddisp.pl?gene=CLEC16A
ERAS	ES Cell Expressed Ras	Protein Coding	36	GC0XP049020	0.391193	https://www.genecards.org/cgi-bin/carddisp.pl?gene=ERAS
CFC1	Cripto, FRL-1, Cryptic Family 1	Protein Coding	36	GC02M130592	0.391193	https://www.genecards.org/cgi-bin/carddisp.pl?gene=CFC1
LCOR	Ligand Dependent Nuclear Receptor Corepressor	Protein Coding	36	GC10P096832	0.391193	https://www.genecards.org/cgi-bin/carddisp.pl?gene=LCOR
FOXE3	Forkhead Box E3	Protein Coding	36	GC01P047416	0.391193	https://www.genecards.org/cgi-bin/carddisp.pl?gene=FOXE3
IL17D	Interleukin 17D	Protein Coding	36	GC13P020702	0.391193	https://www.genecards.org/cgi-bin/carddisp.pl?gene=IL17D
NSUN3	NOP2/Sun RNA Methyltransferase 3	Protein Coding	36	GC03P094062	0.391193	https://www.genecards.org/cgi-bin/carddisp.pl?gene=NSUN3
NSUN6	NOP2/Sun RNA Methyltransferase 6	Protein Coding	36	GC10M018536	0.391193	https://www.genecards.org/cgi-bin/carddisp.pl?gene=NSUN6
MXD1	MAX Dimerization Protein 1	Protein Coding	36	GC02P069897	0.391193	https://www.genecards.org/cgi-bin/carddisp.pl?gene=MXD1
MBD5	Methyl-CpG Binding Domain Protein 5	Protein Coding	36	GC02P148021	0.391193	https://www.genecards.org/cgi-bin/carddisp.pl?gene=MBD5
LHPP	Phospholysine Phosphohistidine Inorganic Pyrophosphate Phosphatase	Protein Coding	36	GC10P124461	0.391193	https://www.genecards.org/cgi-bin/carddisp.pl?gene=LHPP
NDFIP2	Nedd4 Family Interacting Protein 2	Protein Coding	36	GC13P079481	0.391193	https://www.genecards.org/cgi-bin/carddisp.pl?gene=NDFIP2
HLA-DQA2	Major Histocompatibility Complex, Class II, DQ Alpha 2	Protein Coding	36	GC06P032741	0.391193	https://www.genecards.org/cgi-bin/carddisp.pl?gene=HLA-DQA2
IL18RAP	Interleukin 18 Receptor Accessory Protein	Protein Coding	36	GC02P102418	0.391193	https://www.genecards.org/cgi-bin/carddisp.pl?gene=IL18RAP
RASIP1	Ras Interacting Protein 1	Protein Coding	36	GC19M048720	0.391193	https://www.genecards.org/cgi-bin/carddisp.pl?gene=RASIP1
SHANK1	SH3 And Multiple Ankyrin Repeat Domains 1	Protein Coding	36	GC19M050659	0.391193	https://www.genecards.org/cgi-bin/carddisp.pl?gene=SHANK1
RBM26	RNA Binding Motif Protein 26	Protein Coding	36	GC13M079311	0.391193	https://www.genecards.org/cgi-bin/carddisp.pl?gene=RBM26
WDR11	WD Repeat Domain 11	Protein Coding	36	GC10P120851	0.391193	https://www.genecards.org/cgi-bin/carddisp.pl?gene=WDR11
TSLP	Thymic Stromal Lymphopoietin	Protein Coding	36	GC05P111070	0.391193	https://www.genecards.org/cgi-bin/carddisp.pl?gene=TSLP
DEFB4A	Defensin Beta 4A	Protein Coding	35	GC08P007895	0.391193	https://www.genecards.org/cgi-bin/carddisp.pl?gene=DEFB4A
ADAMTS15	ADAM Metallopeptidase With Thrombospondin Type 1 Motif 15	Protein Coding	35	GC11P130448	0.391193	https://www.genecards.org/cgi-bin/carddisp.pl?gene=ADAMTS15
CCL27	C-C Motif Chemokine Ligand 27	Protein Coding	35	GC09M034662	0.391193	https://www.genecards.org/cgi-bin/carddisp.pl?gene=CCL27
CCL18	C-C Motif Chemokine Ligand 18	Protein Coding	35	GC17P036064	0.391193	https://www.genecards.org/cgi-bin/carddisp.pl?gene=CCL18
BCL7A	BAF Chromatin Remodeling Complex Subunit BCL7A	Protein Coding	35	GC12P122019	0.391193	https://www.genecards.org/cgi-bin/carddisp.pl?gene=BCL7A
ADAD1	Adenosine Deaminase Domain Containing 1	Protein Coding	35	GC04P122378	0.391193	https://www.genecards.org/cgi-bin/carddisp.pl?gene=ADAD1
ANOS1	Anosmin 1	Protein Coding	35	GC0XM008528	0.391193	https://www.genecards.org/cgi-bin/carddisp.pl?gene=ANOS1
CKMT1B	Creatine Kinase, Mitochondrial 1B	Protein Coding	35	GC15P043593	0.391193	https://www.genecards.org/cgi-bin/carddisp.pl?gene=CKMT1B
EFHD1	EF-Hand Domain Family Member D1	Protein Coding	35	GC02P232606	0.391193	https://www.genecards.org/cgi-bin/carddisp.pl?gene=EFHD1
KLRC2	Killer Cell Lectin Like Receptor C2	Protein Coding	35	GC12M017577	0.391193	https://www.genecards.org/cgi-bin/carddisp.pl?gene=KLRC2
KIAA1549	KIAA1549	Protein Coding	35	GC07M138831	0.391193	https://www.genecards.org/cgi-bin/carddisp.pl?gene=KIAA1549
IMMP1L	Inner Mitochondrial Membrane Peptidase Subunit 1	Protein Coding	35	GC11M031432	0.391193	https://www.genecards.org/cgi-bin/carddisp.pl?gene=IMMP1L
H1-4	H1.4 Linker Histone, Cluster Member	Protein Coding	35	GC06P064608	0.391193	https://www.genecards.org/cgi-bin/carddisp.pl?gene=H1-4
MXD4	MAX Dimerization Protein 4	Protein Coding	35	GC04M002357	0.391193	https://www.genecards.org/cgi-bin/carddisp.pl?gene=MXD4
NOP2	NOP2 Nucleolar Protein	Protein Coding	35	GC12M006556	0.391193	https://www.genecards.org/cgi-bin/carddisp.pl?gene=NOP2
MPPED2	Metallophosphoesterase Domain Containing 2	Protein Coding	35	GC11M030406	0.391193	https://www.genecards.org/cgi-bin/carddisp.pl?gene=MPPED2
MNT	MAX Network Transcriptional Repressor	Protein Coding	35	GC17M002384	0.391193	https://www.genecards.org/cgi-bin/carddisp.pl?gene=MNT
MMEL1	Membrane Metalloendopeptidase Like 1	Protein Coding	35	GC01M002590	0.391193	https://www.genecards.org/cgi-bin/carddisp.pl?gene=MMEL1
TRMT112	TRNA Methyltransferase Activator Subunit 11-2	Protein Coding	35	GC11M064316	0.391193	https://www.genecards.org/cgi-bin/carddisp.pl?gene=TRMT112
PHF11	PHD Finger Protein 11	Protein Coding	35	GC13P049495	0.391193	https://www.genecards.org/cgi-bin/carddisp.pl?gene=PHF11
SCHIP1	Schwannomin Interacting Protein 1	Protein Coding	35	GC03P159273	0.391193	https://www.genecards.org/cgi-bin/carddisp.pl?gene=SCHIP1
SRY	Sex Determining Region Y	Protein Coding	35	GC0YM002698	0.391193	https://www.genecards.org/cgi-bin/carddisp.pl?gene=SRY
SNX19	Sorting Nexin 19	Protein Coding	35	GC11M130868	0.391193	https://www.genecards.org/cgi-bin/carddisp.pl?gene=SNX19
SPRED3	Sprouty Related EVH1 Domain Containing 3	Protein Coding	35	GC19P038388	0.391193	https://www.genecards.org/cgi-bin/carddisp.pl?gene=SPRED3
ZC4H2	Zinc Finger C4H2-Type Containing	Protein Coding	35	GC0XM064915	0.391193	https://www.genecards.org/cgi-bin/carddisp.pl?gene=ZC4H2
CCDC141	Coiled-Coil Domain Containing 141	Protein Coding	34	GC02M178829	0.391193	https://www.genecards.org/cgi-bin/carddisp.pl?gene=CCDC141
CELA1	Chymotrypsin Like Elastase 1	Protein Coding	34	GC12M051328	0.391193	https://www.genecards.org/cgi-bin/carddisp.pl?gene=CELA1
EMP1	Epithelial Membrane Protein 1	Protein Coding	34	GC12P013196	0.391193	https://www.genecards.org/cgi-bin/carddisp.pl?gene=EMP1
H2AX	H2A.X Variant Histone	Protein Coding	34	GC11M119107	0.391193	https://www.genecards.org/cgi-bin/carddisp.pl?gene=H2AX
NRK	Nik Related Kinase	Protein Coding	34	GC0XP105822	0.391193	https://www.genecards.org/cgi-bin/carddisp.pl?gene=NRK
LRRC41	Leucine Rich Repeat Containing 41	Protein Coding	34	GC01M046261	0.391193	https://www.genecards.org/cgi-bin/carddisp.pl?gene=LRRC41
THYN1	Thymocyte Nuclear Protein 1	Protein Coding	34	GC11M134249	0.391193	https://www.genecards.org/cgi-bin/carddisp.pl?gene=THYN1
TMEM79	Transmembrane Protein 79	Protein Coding	34	GC01P156252	0.391193	https://www.genecards.org/cgi-bin/carddisp.pl?gene=TMEM79
ZNF496	Zinc Finger Protein 496	Protein Coding	34	GC01M247297	0.391193	https://www.genecards.org/cgi-bin/carddisp.pl?gene=ZNF496
CALN1	Calneuron 1	Protein Coding	33	GC07M071780	0.391193	https://www.genecards.org/cgi-bin/carddisp.pl?gene=CALN1
COMMD9	COMM Domain Containing 9	Protein Coding	33	GC11M036293	0.391193	https://www.genecards.org/cgi-bin/carddisp.pl?gene=COMMD9
AMY1A	Amylase Alpha 1A	Protein Coding	33	GC01P103651	0.391193	https://www.genecards.org/cgi-bin/carddisp.pl?gene=AMY1A
BRWD3	Bromodomain And WD Repeat Domain Containing 3	Protein Coding	33	GC0XM080669	0.391193	https://www.genecards.org/cgi-bin/carddisp.pl?gene=BRWD3
CSN3	Casein Kappa	Protein Coding	33	GC04P070242	0.391193	https://www.genecards.org/cgi-bin/carddisp.pl?gene=CSN3
CSN1S1	Casein Alpha S1	Protein Coding	33	GC04P069932	0.391193	https://www.genecards.org/cgi-bin/carddisp.pl?gene=CSN1S1
BARX2	BARX Homeobox 2	Protein Coding	33	GC11P129375	0.391193	https://www.genecards.org/cgi-bin/carddisp.pl?gene=BARX2
BCL7C	BAF Chromatin Remodeling Complex Subunit BCL7C	Protein Coding	33	GC16M032958	0.391193	https://www.genecards.org/cgi-bin/carddisp.pl?gene=BCL7C
FRA10AC1	FRA10A Associated CGG Repeat 1	Protein Coding	33	GC10M093667	0.391193	https://www.genecards.org/cgi-bin/carddisp.pl?gene=FRA10AC1
IL31	Interleukin 31	Protein Coding	33	GC12M122173	0.391193	https://www.genecards.org/cgi-bin/carddisp.pl?gene=IL31
DNAJC24	DnaJ Heat Shock Protein Family (Hsp40) Member C24	Protein Coding	33	GC11P031369	0.391193	https://www.genecards.org/cgi-bin/carddisp.pl?gene=DNAJC24
NSD3	Nuclear Receptor Binding SET Domain Protein 3	Protein Coding	33	GC08M038269	0.391193	https://www.genecards.org/cgi-bin/carddisp.pl?gene=NSD3
NSUN7	NOP2/Sun RNA Methyltransferase Family Member 7	Protein Coding	33	GC04P040751	0.391193	https://www.genecards.org/cgi-bin/carddisp.pl?gene=NSUN7
NUDT10	Nudix Hydrolase 10	Protein Coding	33	GC0XP051332	0.391193	https://www.genecards.org/cgi-bin/carddisp.pl?gene=NUDT10
MYO16	Myosin XVI	Protein Coding	33	GC13P108495	0.391193	https://www.genecards.org/cgi-bin/carddisp.pl?gene=MYO16
MRAP2	Melanocortin 2 Receptor Accessory Protein 2	Protein Coding	33	GC06P084024	0.391193	https://www.genecards.org/cgi-bin/carddisp.pl?gene=MRAP2
NDNF	Neuron Derived Neurotrophic Factor	Protein Coding	33	GC04M121029	0.391193	https://www.genecards.org/cgi-bin/carddisp.pl?gene=NDNF
KIAA1109	KIAA1109	Protein Coding	33	GC04P122152	0.391193	https://www.genecards.org/cgi-bin/carddisp.pl?gene=KIAA1109
MED9	Mediator Complex Subunit 9	Protein Coding	33	GC17P017476	0.391193	https://www.genecards.org/cgi-bin/carddisp.pl?gene=MED9
PUS10	Pseudouridine Synthase 10	Protein Coding	33	GC02M060940	0.391193	https://www.genecards.org/cgi-bin/carddisp.pl?gene=PUS10
SPRY3	Sprouty RTK Signaling Antagonist 3	Protein Coding	33	GC0XP155612	0.391193	https://www.genecards.org/cgi-bin/carddisp.pl?gene=SPRY3
DMRT3	Doublesex And Mab-3 Related Transcription Factor 3	Protein Coding	32	GC09P000976	0.391193	https://www.genecards.org/cgi-bin/carddisp.pl?gene=DMRT3
ARL14EP	ADP Ribosylation Factor Like GTPase 14 Effector Protein	Protein Coding	32	GC11P030323	0.391193	https://www.genecards.org/cgi-bin/carddisp.pl?gene=ARL14EP
BSX	Brain Specific Homeobox	Protein Coding	32	GC11M122977	0.391193	https://www.genecards.org/cgi-bin/carddisp.pl?gene=BSX
ANKRD55	Ankyrin Repeat Domain 55	Protein Coding	32	GC05M056099	0.391193	https://www.genecards.org/cgi-bin/carddisp.pl?gene=ANKRD55
MLXIP	MLX Interacting Protein	Protein Coding	32	GC12P122078	0.391193	https://www.genecards.org/cgi-bin/carddisp.pl?gene=MLXIP
ZNF764	Zinc Finger Protein 764	Protein Coding	32	GC16M030553	0.391193	https://www.genecards.org/cgi-bin/carddisp.pl?gene=ZNF764
YDJC	YdjC Chitooligosaccharide Deacetylase Homolog	Protein Coding	32	GC22M021628	0.391193	https://www.genecards.org/cgi-bin/carddisp.pl?gene=YDJC
DCDC1	Doublecortin Domain Containing 1	Protein Coding	31	GC11M030851	0.391193	https://www.genecards.org/cgi-bin/carddisp.pl?gene=DCDC1
C16orf72	Chromosome 16 Open Reading Frame 72	Protein Coding	31	GC16P009155	0.391193	https://www.genecards.org/cgi-bin/carddisp.pl?gene=C16orf72
ABHD14A	Abhydrolase Domain Containing 14A	Protein Coding	31	GC03P052125	0.391193	https://www.genecards.org/cgi-bin/carddisp.pl?gene=ABHD14A
FBRS	Fibrosin	Protein Coding	31	GC16P036979	0.391193	https://www.genecards.org/cgi-bin/carddisp.pl?gene=FBRS
GPR89A	G Protein-Coupled Receptor 89A	Protein Coding	31	GC01P145607	0.391193	https://www.genecards.org/cgi-bin/carddisp.pl?gene=GPR89A
GPR89B	G Protein-Coupled Receptor 89B	Protein Coding	31	GC01P147928	0.391193	https://www.genecards.org/cgi-bin/carddisp.pl?gene=GPR89B
MTERF4	Mitochondrial Transcription Termination Factor 4	Protein Coding	31	GC02M241072	0.391193	https://www.genecards.org/cgi-bin/carddisp.pl?gene=MTERF4
SIMC1	SUMO Interacting Motifs Containing 1	Protein Coding	31	GC05P176238	0.391193	https://www.genecards.org/cgi-bin/carddisp.pl?gene=SIMC1
TRIM50	Tripartite Motif Containing 50	Protein Coding	31	GC07M073312	0.391193	https://www.genecards.org/cgi-bin/carddisp.pl?gene=TRIM50
PRRG4	Proline Rich And Gla Domain 4	Protein Coding	31	GC11P032851	0.391193	https://www.genecards.org/cgi-bin/carddisp.pl?gene=PRRG4
ZNF506	Zinc Finger Protein 506	Protein Coding	31	GC19M019785	0.391193	https://www.genecards.org/cgi-bin/carddisp.pl?gene=ZNF506
CCDC34	Coiled-Coil Domain Containing 34	Protein Coding	30	GC11M027327	0.391193	https://www.genecards.org/cgi-bin/carddisp.pl?gene=CCDC34
PRRG1	Proline Rich And Gla Domain 1	Protein Coding	30	GC0XP037350	0.391193	https://www.genecards.org/cgi-bin/carddisp.pl?gene=PRRG1
PRRG2	Proline Rich And Gla Domain 2	Protein Coding	30	GC19P049580	0.391193	https://www.genecards.org/cgi-bin/carddisp.pl?gene=PRRG2
SERF1A	Small EDRK-Rich Factor 1A	Protein Coding	30	GC05P070900	0.391193	https://www.genecards.org/cgi-bin/carddisp.pl?gene=SERF1A
PWWP2B	PWWP Domain Containing 2B	Protein Coding	30	GC10P132397	0.391193	https://www.genecards.org/cgi-bin/carddisp.pl?gene=PWWP2B
AMY1C	Amylase Alpha 1C	Protein Coding	29	GC01P103745	0.391193	https://www.genecards.org/cgi-bin/carddisp.pl?gene=AMY1C
DZANK1	Double Zinc Ribbon And Ankyrin Repeat Domains 1	Protein Coding	29	GC20M018383	0.391193	https://www.genecards.org/cgi-bin/carddisp.pl?gene=DZANK1
GALNT17	Polypeptide N-Acetylgalactosaminyltransferase 17	Protein Coding	29	GC07P071133	0.391193	https://www.genecards.org/cgi-bin/carddisp.pl?gene=GALNT17
GTF2IRD2B	GTF2I Repeat Domain Containing 2B	Protein Coding	29	GC07P075092	0.391193	https://www.genecards.org/cgi-bin/carddisp.pl?gene=GTF2IRD2B
TRIM74	Tripartite Motif Containing 74	Protein Coding	29	GC07M072954	0.391193	https://www.genecards.org/cgi-bin/carddisp.pl?gene=TRIM74
POM121C	POM121 Transmembrane Nucleoporin C	Protein Coding	29	GC07M075416	0.391193	https://www.genecards.org/cgi-bin/carddisp.pl?gene=POM121C
RFX8	Regulatory Factor X8	Protein Coding	29	GC02M101394	0.391193	https://www.genecards.org/cgi-bin/carddisp.pl?gene=RFX8
DEFB103B	Defensin Beta 103B	Protein Coding	28	GC08M007430	0.391193	https://www.genecards.org/cgi-bin/carddisp.pl?gene=DEFB103B
AMY1B	Amylase Alpha 1B	Protein Coding	28	GC01M103687	0.391193	https://www.genecards.org/cgi-bin/carddisp.pl?gene=AMY1B
TRIM73	Tripartite Motif Containing 73	Protein Coding	28	GC07P075395	0.391193	https://www.genecards.org/cgi-bin/carddisp.pl?gene=TRIM73
SPDYE2	Speedy/RINGO Cell Cycle Regulator Family Member E2	Protein Coding	28	GC07P102551	0.391193	https://www.genecards.org/cgi-bin/carddisp.pl?gene=SPDYE2
SSC4D	Scavenger Receptor Cysteine Rich Family Member With 4 Domains	Protein Coding	28	GC07M076412	0.391193	https://www.genecards.org/cgi-bin/carddisp.pl?gene=SSC4D
SPDYE1	Speedy/RINGO Cell Cycle Regulator Family Member E1	Protein Coding	28	GC07P043998	0.391193	https://www.genecards.org/cgi-bin/carddisp.pl?gene=SPDYE1
TMEM185A	Transmembrane Protein 185A	Protein Coding	28	GC0XM149596	0.391193	https://www.genecards.org/cgi-bin/carddisp.pl?gene=TMEM185A
DEFB103A	Defensin Beta 103A	Protein Coding	27	GC08P007881	0.391193	https://www.genecards.org/cgi-bin/carddisp.pl?gene=DEFB103A
FAM153B	Family With Sequence Similarity 153 Member B	Protein Coding	27	GC05P176060	0.391193	https://www.genecards.org/cgi-bin/carddisp.pl?gene=FAM153B
CTAGE6	CTAGE Family Member 6	Protein Coding	27	GC07M143755	0.391193	https://www.genecards.org/cgi-bin/carddisp.pl?gene=CTAGE6
LORICRIN	Loricrin Cornified Envelope Precursor Protein	Protein Coding	27	GC01P153262	0.391193	https://www.genecards.org/cgi-bin/carddisp.pl?gene=LORICRIN
SERF1B	Small EDRK-Rich Factor 1B	Protein Coding	27	GC05P070025	0.391193	https://www.genecards.org/cgi-bin/carddisp.pl?gene=SERF1B
TAFA1	TAFA Chemokine Like Family Member 1	Protein Coding	26	GC03P067992	0.391193	https://www.genecards.org/cgi-bin/carddisp.pl?gene=TAFA1
POM121L2	POM121 Transmembrane Nucleoporin Like 2	Protein Coding	25	GC06M027285	0.391193	https://www.genecards.org/cgi-bin/carddisp.pl?gene=POM121L2
TMEM238	Transmembrane Protein 238	Protein Coding	25	GC19M055379	0.391193	https://www.genecards.org/cgi-bin/carddisp.pl?gene=TMEM238
NSUN5P2	NSUN5 Pseudogene 2	Pseudogene	24	GC07M072948	0.391193	https://www.genecards.org/cgi-bin/carddisp.pl?gene=NSUN5P2
WT1-AS	WT1 Antisense RNA	RNA Gene	24	GC11P032434	0.391193	https://www.genecards.org/cgi-bin/carddisp.pl?gene=WT1-AS
XIST	X Inactive Specific Transcript	RNA Gene	24	GC0XM073820	0.391193	https://www.genecards.org/cgi-bin/carddisp.pl?gene=XIST
NBPF9	NBPF Member 9	Protein Coding	23	GC01M149055	0.391193	https://www.genecards.org/cgi-bin/carddisp.pl?gene=NBPF9
RCC1L	RCC1 Like	Protein Coding	23	GC07M075035	0.391193	https://www.genecards.org/cgi-bin/carddisp.pl?gene=RCC1L
STAG3L1	Stromal Antigen 3-Like 1 (Pseudogene)	Pseudogene	22	GC07P075359	0.391193	https://www.genecards.org/cgi-bin/carddisp.pl?gene=STAG3L1
STAG3L4	Stromal Antigen 3-Like 4 (Pseudogene)	Pseudogene	22	GC07P067302	0.391193	https://www.genecards.org/cgi-bin/carddisp.pl?gene=STAG3L4
CDKN2B-AS1	CDKN2B Antisense RNA 1	RNA Gene	21	GC09P021994	0.391193	https://www.genecards.org/cgi-bin/carddisp.pl?gene=CDKN2B-AS1
BCLAF3	BCLAF1 And THRAP3 Family Member 3	Protein Coding	21	GC0XM019917	0.391193	https://www.genecards.org/cgi-bin/carddisp.pl?gene=BCLAF3
MIR192	MicroRNA 192	RNA Gene	21	GC11M064891	0.391193	https://www.genecards.org/cgi-bin/carddisp.pl?gene=MIR192
MIR132	MicroRNA 132	RNA Gene	21	GC17M002049	0.391193	https://www.genecards.org/cgi-bin/carddisp.pl?gene=MIR132
MIR142	MicroRNA 142	RNA Gene	20	GC17M058331	0.391193	https://www.genecards.org/cgi-bin/carddisp.pl?gene=MIR142
STAG3L2	Stromal Antigen 3-Like 2 (Pseudogene)	Pseudogene	19	GC07M074843	0.391193	https://www.genecards.org/cgi-bin/carddisp.pl?gene=STAG3L2
DISC2	Disrupted In Schizophrenia 2	RNA Gene	18	GC01M231814	0.391193	https://www.genecards.org/cgi-bin/carddisp.pl?gene=DISC2
NSUN5P1	NSUN5 Pseudogene 1	Pseudogene	18	GC07P075410	0.391193	https://www.genecards.org/cgi-bin/carddisp.pl?gene=NSUN5P1
SPDYE7P	Speedy/RINGO Cell Cycle Regulator Family Member E7, Pseudogene	Protein Coding	18	GC07M072862	0.391193	https://www.genecards.org/cgi-bin/carddisp.pl?gene=SPDYE7P
STAG3L3	Stromal Antigen 3-Like 3 (Pseudogene)	Pseudogene	17	GC07M072969	0.391193	https://www.genecards.org/cgi-bin/carddisp.pl?gene=STAG3L3
ABHD11-AS1	ABHD11 Antisense RNA 1 (Tail To Tail)	RNA Gene	16	GC07P074033	0.391193	https://www.genecards.org/cgi-bin/carddisp.pl?gene=ABHD11-AS1
H3-2	H3.2 Histone (Putative)	Protein Coding	16	GC01M143894	0.391193	https://www.genecards.org/cgi-bin/carddisp.pl?gene=H3-2
SMIM30	Small Integral Membrane Protein 30	Protein Coding	16	GC07M113117	0.391193	https://www.genecards.org/cgi-bin/carddisp.pl?gene=SMIM30
LINC01108	Long Intergenic Non-Protein Coding RNA 1108	RNA Gene	14	GC06M014284	0.391193	https://www.genecards.org/cgi-bin/carddisp.pl?gene=LINC01108
MIR610	MicroRNA 610	RNA Gene	14	GC11P028056	0.391193	https://www.genecards.org/cgi-bin/carddisp.pl?gene=MIR610
LINC00851	Long Intergenic Non-Protein Coding RNA 851	RNA Gene	14	GC20P018378	0.391193	https://www.genecards.org/cgi-bin/carddisp.pl?gene=LINC00851
GTF2IP1	General Transcription Factor IIi Pseudogene 1	Pseudogene	13	GC07M075185	0.391193	https://www.genecards.org/cgi-bin/carddisp.pl?gene=GTF2IP1
THRB-AS1	THRB Antisense RNA 1	RNA Gene	13	GC03P024494	0.391193	https://www.genecards.org/cgi-bin/carddisp.pl?gene=THRB-AS1
LINC01193	Long Intergenic Non-Protein Coding RNA 1193	RNA Gene	12	GC15P021932	0.391193	https://www.genecards.org/cgi-bin/carddisp.pl?gene=LINC01193
LINC01622	Long Intergenic Non-Protein Coding RNA 1622	RNA Gene	12	GC06M000960	0.391193	https://www.genecards.org/cgi-bin/carddisp.pl?gene=LINC01622
GTF2IRD2P1	GTF2I Repeat Domain Containing 2 Pseudogene 1	Pseudogene	12	GC07M073242	0.391193	https://www.genecards.org/cgi-bin/carddisp.pl?gene=GTF2IRD2P1
LINC02153	Long Intergenic Non-Protein Coding RNA 2153	RNA Gene	10	GC08P020974	0.391193	https://www.genecards.org/cgi-bin/carddisp.pl?gene=LINC02153
LINC02152	Long Intergenic Non-Protein Coding RNA 2152	RNA Gene	9	GC16P008298	0.391193	https://www.genecards.org/cgi-bin/carddisp.pl?gene=LINC02152
GTF2IP4	General Transcription Factor IIi Pseudogene 4	Pseudogene	9	GC07P073925	0.391193	https://www.genecards.org/cgi-bin/carddisp.pl?gene=GTF2IP4
NF1P2	Neurofibromin 1 Pseudogene 2	Pseudogene	9	GC15M021927	0.391193	https://www.genecards.org/cgi-bin/carddisp.pl?gene=NF1P2
SPDYE14	Speedy/RINGO Cell Cycle Regulator Family Member E14	Protein Coding	9	GC07P075237	0.391193	https://www.genecards.org/cgi-bin/carddisp.pl?gene=SPDYE14
SPDYE8	Speedy/RINGO Cell Cycle Regulator Family Member E8	Protein Coding	9	GC07M073022	0.391193	https://www.genecards.org/cgi-bin/carddisp.pl?gene=SPDYE8
SPDYE15	Speedy/RINGO Cell Cycle Regulator Family Member E15	Protein Coding	8	GC07P075335	0.391193	https://www.genecards.org/cgi-bin/carddisp.pl?gene=SPDYE15
SPDYE13	Speedy/RINGO Cell Cycle Regulator Family Member E13	Protein Coding	7	GC07P075287	0.391193	https://www.genecards.org/cgi-bin/carddisp.pl?gene=SPDYE13
EIF4HP1	Eukaryotic Translation Initiation Factor 4H Pseudogene 1	Pseudogene	6	GC07M027456	0.391193	https://www.genecards.org/cgi-bin/carddisp.pl?gene=EIF4HP1
NF1P1	Neurofibromin 1 Pseudogene 1	Pseudogene	6	GC15M020916	0.391193	https://www.genecards.org/cgi-bin/carddisp.pl?gene=NF1P1
SNORD133	Small Nucleolar RNA, C/D Box 133	RNA Gene	6	GC12P050471	0.391193	https://www.genecards.org/cgi-bin/carddisp.pl?gene=SNORD133
SPDYE10	Speedy/RINGO Cell Cycle Regulator Family Member E10	Protein Coding	6	GC07M073106	0.391193	https://www.genecards.org/cgi-bin/carddisp.pl?gene=SPDYE10
SPDYE9	Speedy/RINGO Cell Cycle Regulator Family Member E9	Protein Coding	6	GC07M073087	0.391193	https://www.genecards.org/cgi-bin/carddisp.pl?gene=SPDYE9
SNORD116@	Small Nucleolar RNA, C/D Box 116 Cluster	Gene Cluster	6	GC15P025051	0.391193	https://www.genecards.org/cgi-bin/carddisp.pl?gene=SNORD116%40
WBSCR2	Williams-Beuren Syndrome Chromosome Region 2	Uncategorized	5	GC07U990122	0.391193	https://www.genecards.org/cgi-bin/carddisp.pl?gene=WBSCR2
FRA11B	Fragile Site, Folic Acid Type, Rare, Fra(11)(Q23.3)	Biological Region	4	GC11P119291	0.391193	https://www.genecards.org/cgi-bin/carddisp.pl?gene=FRA11B
SPDYE12	Speedy/RINGO Cell Cycle Regulator Family Member E12	Protein Coding	4	GC07M074949	0.391193	https://www.genecards.org/cgi-bin/carddisp.pl?gene=SPDYE12
WBSCR23	Williams-Beuren Syndrome Chromosome Region 23	RNA Gene	4	GC07P074532	0.391193	https://www.genecards.org/cgi-bin/carddisp.pl?gene=WBSCR23
AUTS1	Autism, Susceptibility To, 1	Genetic Locus	3	GC07U990140	0.391193	https://www.genecards.org/cgi-bin/carddisp.pl?gene=AUTS1
LOC106029312	Williams-Beuren Syndrome Medial Block B Recombination Region	Biological Region	2	GC07P074733	0.391193	https://www.genecards.org/cgi-bin/carddisp.pl?gene=LOC106029312
DUP16P11.2	Chromosome 16p11.2 Duplication Syndrome	Genetic Locus	1	GC16U901391	0.391193	https://www.genecards.org/cgi-bin/carddisp.pl?gene=DUP16P11.2
LOC106029311	Williams-Beuren Syndrome Centromeric Block B Recombination Region	Biological Region	1	GC07P073927	0.391193	https://www.genecards.org/cgi-bin/carddisp.pl?gene=LOC106029311
LOC106029313	Williams-Beuren Syndrome Telomeric Block B Recombination Region	Biological Region	1	GC07P075074	0.391193	https://www.genecards.org/cgi-bin/carddisp.pl?gene=LOC106029313
LOC106014249	PAX6 Upstream Regulatory Region	Biological Region	1	GC11P031811	0.391193	https://www.genecards.org/cgi-bin/carddisp.pl?gene=LOC106014249
LOC108228208	7q11.23 Proximal Recombination Region	Biological Region	1	GC07P075442	0.391193	https://www.genecards.org/cgi-bin/carddisp.pl?gene=LOC108228208
LOC108228209	7q11.23 Distal Recombination Region	Biological Region	1	GC07P076626	0.391193	https://www.genecards.org/cgi-bin/carddisp.pl?gene=LOC108228209
HDAC1	Histone Deacetylase 1	Protein Coding	47	GC01P032292	0.37555	https://www.genecards.org/cgi-bin/carddisp.pl?gene=HDAC1
LAMB1	Laminin Subunit Beta 1	Protein Coding	46	GC07M107923	0.37555	https://www.genecards.org/cgi-bin/carddisp.pl?gene=LAMB1
TXN	Thioredoxin	Protein Coding	44	GC09M110243	0.37555	https://www.genecards.org/cgi-bin/carddisp.pl?gene=TXN
KAT6B	Lysine Acetyltransferase 6B	Protein Coding	41	GC10P074851	0.37555	https://www.genecards.org/cgi-bin/carddisp.pl?gene=KAT6B
FGFR3	Fibroblast Growth Factor Receptor 3	Protein Coding	52	GC04P001795	0.364781	https://www.genecards.org/cgi-bin/carddisp.pl?gene=FGFR3
PPP3CA	Protein Phosphatase 3 Catalytic Subunit Alpha	Protein Coding	51	GC04M101024	0.364781	https://www.genecards.org/cgi-bin/carddisp.pl?gene=PPP3CA
SLC2A1	Solute Carrier Family 2 Member 1	Protein Coding	51	GC01M042925	0.364781	https://www.genecards.org/cgi-bin/carddisp.pl?gene=SLC2A1
CSNK2A1	Casein Kinase 2 Alpha 1	Protein Coding	50	GC20M000472	0.364781	https://www.genecards.org/cgi-bin/carddisp.pl?gene=CSNK2A1
CACNA1H	Calcium Voltage-Gated Channel Subunit Alpha1 H	Protein Coding	48	GC16P001153	0.364781	https://www.genecards.org/cgi-bin/carddisp.pl?gene=CACNA1H
BMPR1A	Bone Morphogenetic Protein Receptor Type 1A	Protein Coding	48	GC10P087735	0.364781	https://www.genecards.org/cgi-bin/carddisp.pl?gene=BMPR1A
DYRK1A	Dual Specificity Tyrosine Phosphorylation Regulated Kinase 1A	Protein Coding	48	GC21P037365	0.364781	https://www.genecards.org/cgi-bin/carddisp.pl?gene=DYRK1A
GLUD1	Glutamate Dehydrogenase 1	Protein Coding	48	GC10M087050	0.364781	https://www.genecards.org/cgi-bin/carddisp.pl?gene=GLUD1
GRIA4	Glutamate Ionotropic Receptor AMPA Type Subunit 4	Protein Coding	48	GC11P105609	0.364781	https://www.genecards.org/cgi-bin/carddisp.pl?gene=GRIA4
PAK3	P21 (RAC1) Activated Kinase 3	Protein Coding	48	GC0XP110944	0.364781	https://www.genecards.org/cgi-bin/carddisp.pl?gene=PAK3
TGFBR2	Transforming Growth Factor Beta Receptor 2	Protein Coding	48	GC03P030623	0.364781	https://www.genecards.org/cgi-bin/carddisp.pl?gene=TGFBR2
PTCH1	Patched 1	Protein Coding	48	GC09M095442	0.364781	https://www.genecards.org/cgi-bin/carddisp.pl?gene=PTCH1
CACNA1B	Calcium Voltage-Gated Channel Subunit Alpha1 B	Protein Coding	47	GC09P137877	0.364781	https://www.genecards.org/cgi-bin/carddisp.pl?gene=CACNA1B
GRIN2D	Glutamate Ionotropic Receptor NMDA Type Subunit 2D	Protein Coding	47	GC19P048394	0.364781	https://www.genecards.org/cgi-bin/carddisp.pl?gene=GRIN2D
KIF11	Kinesin Family Member 11	Protein Coding	47	GC10P092574	0.364781	https://www.genecards.org/cgi-bin/carddisp.pl?gene=KIF11
USP7	Ubiquitin Specific Peptidase 7	Protein Coding	47	GC16M008892	0.364781	https://www.genecards.org/cgi-bin/carddisp.pl?gene=USP7
STXBP1	Syntaxin Binding Protein 1	Protein Coding	47	GC09P127582	0.364781	https://www.genecards.org/cgi-bin/carddisp.pl?gene=STXBP1
GABRB2	Gamma-Aminobutyric Acid Type A Receptor Subunit Beta2	Protein Coding	46	GC05M161288	0.364781	https://www.genecards.org/cgi-bin/carddisp.pl?gene=GABRB2
GLI2	GLI Family Zinc Finger 2	Protein Coding	46	GC02P120735	0.364781	https://www.genecards.org/cgi-bin/carddisp.pl?gene=GLI2
IKBKG	Inhibitor Of Nuclear Factor Kappa B Kinase Regulatory Subunit Gamma	Protein Coding	46	GC0XP154541	0.364781	https://www.genecards.org/cgi-bin/carddisp.pl?gene=IKBKG
USP9X	Ubiquitin Specific Peptidase 9 X-Linked	Protein Coding	46	GC0XP041085	0.364781	https://www.genecards.org/cgi-bin/carddisp.pl?gene=USP9X
YY1	YY1 Transcription Factor	Protein Coding	46	GC14P100238	0.364781	https://www.genecards.org/cgi-bin/carddisp.pl?gene=YY1
DMD	Dystrophin	Protein Coding	45	GC0XM031097	0.364781	https://www.genecards.org/cgi-bin/carddisp.pl?gene=DMD
ARF1	ADP Ribosylation Factor 1	Protein Coding	45	GC01P228082	0.364781	https://www.genecards.org/cgi-bin/carddisp.pl?gene=ARF1
CHRNA2	Cholinergic Receptor Nicotinic Alpha 2 Subunit	Protein Coding	45	GC08M027459	0.364781	https://www.genecards.org/cgi-bin/carddisp.pl?gene=CHRNA2
EPCAM	Epithelial Cell Adhesion Molecule	Protein Coding	45	GC02P047345	0.364781	https://www.genecards.org/cgi-bin/carddisp.pl?gene=EPCAM
EEF1A2	Eukaryotic Translation Elongation Factor 1 Alpha 2	Protein Coding	45	GC20M063488	0.364781	https://www.genecards.org/cgi-bin/carddisp.pl?gene=EEF1A2
KAT5	Lysine Acetyltransferase 5	Protein Coding	45	GC11P065711	0.364781	https://www.genecards.org/cgi-bin/carddisp.pl?gene=KAT5
GALT	Galactose-1-Phosphate Uridylyltransferase	Protein Coding	45	GC09P036938	0.364781	https://www.genecards.org/cgi-bin/carddisp.pl?gene=GALT
HCFC1	Host Cell Factor C1	Protein Coding	45	GC0XM153947	0.364781	https://www.genecards.org/cgi-bin/carddisp.pl?gene=HCFC1
CYP27A1	Cytochrome P450 Family 27 Subfamily A Member 1	Protein Coding	45	GC02P218781	0.364781	https://www.genecards.org/cgi-bin/carddisp.pl?gene=CYP27A1
FANCD2	FA Complementation Group D2	Protein Coding	45	GC03P010026	0.364781	https://www.genecards.org/cgi-bin/carddisp.pl?gene=FANCD2
NBN	Nibrin	Protein Coding	45	GC08M089933	0.364781	https://www.genecards.org/cgi-bin/carddisp.pl?gene=NBN
HDAC8	Histone Deacetylase 8	Protein Coding	45	GC0XM072329	0.364781	https://www.genecards.org/cgi-bin/carddisp.pl?gene=HDAC8
SCN3A	Sodium Voltage-Gated Channel Alpha Subunit 3	Protein Coding	45	GC02M165087	0.364781	https://www.genecards.org/cgi-bin/carddisp.pl?gene=SCN3A
TKT	Transketolase	Protein Coding	45	GC03M053224	0.364781	https://www.genecards.org/cgi-bin/carddisp.pl?gene=TKT
SOX5	SRY-Box Transcription Factor 5	Protein Coding	45	GC12M023529	0.364781	https://www.genecards.org/cgi-bin/carddisp.pl?gene=SOX5
SMPD1	Sphingomyelin Phosphodiesterase 1	Protein Coding	45	GC11P006390	0.364781	https://www.genecards.org/cgi-bin/carddisp.pl?gene=SMPD1
WWOX	WW Domain Containing Oxidoreductase	Protein Coding	45	GC16P078099	0.364781	https://www.genecards.org/cgi-bin/carddisp.pl?gene=WWOX
DDX6	DEAD-Box Helicase 6	Protein Coding	44	GC11M118748	0.364781	https://www.genecards.org/cgi-bin/carddisp.pl?gene=DDX6
ABCD1	ATP Binding Cassette Subfamily D Member 1	Protein Coding	44	GC0XP153724	0.364781	https://www.genecards.org/cgi-bin/carddisp.pl?gene=ABCD1
CLTC	Clathrin Heavy Chain	Protein Coding	44	GC17P059619	0.364781	https://www.genecards.org/cgi-bin/carddisp.pl?gene=CLTC
DLL1	Delta Like Canonical Notch Ligand 1	Protein Coding	44	GC06M170282	0.364781	https://www.genecards.org/cgi-bin/carddisp.pl?gene=DLL1
GABRA2	Gamma-Aminobutyric Acid Type A Receptor Subunit Alpha2	Protein Coding	44	GC04M046243	0.364781	https://www.genecards.org/cgi-bin/carddisp.pl?gene=GABRA2
KCNA2	Potassium Voltage-Gated Channel Subfamily A Member 2	Protein Coding	44	GC01M110519	0.364781	https://www.genecards.org/cgi-bin/carddisp.pl?gene=KCNA2
HSPG2	Heparan Sulfate Proteoglycan 2	Protein Coding	44	GC01M021822	0.364781	https://www.genecards.org/cgi-bin/carddisp.pl?gene=HSPG2
POLA1	DNA Polymerase Alpha 1, Catalytic Subunit	Protein Coding	44	GC0XP024693	0.364781	https://www.genecards.org/cgi-bin/carddisp.pl?gene=POLA1
NR2F1	Nuclear Receptor Subfamily 2 Group F Member 1	Protein Coding	44	GC05P093583	0.364781	https://www.genecards.org/cgi-bin/carddisp.pl?gene=NR2F1
RAD21	RAD21 Cohesin Complex Component	Protein Coding	44	GC08M116846	0.364781	https://www.genecards.org/cgi-bin/carddisp.pl?gene=RAD21
SIN3A	SIN3 Transcription Regulator Family Member A	Protein Coding	44	GC15M075369	0.364781	https://www.genecards.org/cgi-bin/carddisp.pl?gene=SIN3A
TRIO	Trio Rho Guanine Nucleotide Exchange Factor	Protein Coding	44	GC05P014143	0.364781	https://www.genecards.org/cgi-bin/carddisp.pl?gene=TRIO
PRNP	Prion Protein	Protein Coding	44	GC20P004686	0.364781	https://www.genecards.org/cgi-bin/carddisp.pl?gene=PRNP
TGIF1	TGFB Induced Factor Homeobox 1	Protein Coding	44	GC18P003411	0.364781	https://www.genecards.org/cgi-bin/carddisp.pl?gene=TGIF1
SMC1A	Structural Maintenance Of Chromosomes 1A	Protein Coding	44	GC0XM053374	0.364781	https://www.genecards.org/cgi-bin/carddisp.pl?gene=SMC1A
SMC3	Structural Maintenance Of Chromosomes 3	Protein Coding	44	GC10P110567	0.364781	https://www.genecards.org/cgi-bin/carddisp.pl?gene=SMC3
SYNJ1	Synaptojanin 1	Protein Coding	44	GC21M032628	0.364781	https://www.genecards.org/cgi-bin/carddisp.pl?gene=SYNJ1
TAF1	TATA-Box Binding Protein Associated Factor 1	Protein Coding	44	GC0XP071366	0.364781	https://www.genecards.org/cgi-bin/carddisp.pl?gene=TAF1
AP2M1	Adaptor Related Protein Complex 2 Subunit Mu 1	Protein Coding	43	GC03P184174	0.364781	https://www.genecards.org/cgi-bin/carddisp.pl?gene=AP2M1
ACSL4	Acyl-CoA Synthetase Long Chain Family Member 4	Protein Coding	43	GC0XM109624	0.364781	https://www.genecards.org/cgi-bin/carddisp.pl?gene=ACSL4
ATP6V1A	ATPase H+ Transporting V1 Subunit A	Protein Coding	43	GC03P113747	0.364781	https://www.genecards.org/cgi-bin/carddisp.pl?gene=ATP6V1A
CHD2	Chromodomain Helicase DNA Binding Protein 2	Protein Coding	43	GC15P092900	0.364781	https://www.genecards.org/cgi-bin/carddisp.pl?gene=CHD2
CHRNB2	Cholinergic Receptor Nicotinic Beta 2 Subunit	Protein Coding	43	GC01P154568	0.364781	https://www.genecards.org/cgi-bin/carddisp.pl?gene=CHRNB2
CDON	Cell Adhesion Associated, Oncogene Regulated	Protein Coding	43	GC11M125955	0.364781	https://www.genecards.org/cgi-bin/carddisp.pl?gene=CDON
GNE	Glucosamine (UDP-N-Acetyl)-2-Epimerase/N-Acetylmannosamine Kinase	Protein Coding	43	GC09M036214	0.364781	https://www.genecards.org/cgi-bin/carddisp.pl?gene=GNE
FBXW11	F-Box And WD Repeat Domain Containing 11	Protein Coding	43	GC05M171861	0.364781	https://www.genecards.org/cgi-bin/carddisp.pl?gene=FBXW11
GDI1	GDP Dissociation Inhibitor 1	Protein Coding	43	GC0XP154436	0.364781	https://www.genecards.org/cgi-bin/carddisp.pl?gene=GDI1
HMGA2	High Mobility Group AT-Hook 2	Protein Coding	43	GC12P065824	0.364781	https://www.genecards.org/cgi-bin/carddisp.pl?gene=HMGA2
KMT2A	Lysine Methyltransferase 2A	Protein Coding	43	GC11P118436	0.364781	https://www.genecards.org/cgi-bin/carddisp.pl?gene=KMT2A
PANK2	Pantothenate Kinase 2	Protein Coding	43	GC20P003887	0.364781	https://www.genecards.org/cgi-bin/carddisp.pl?gene=PANK2
OCRL	OCRL Inositol Polyphosphate-5-Phosphatase	Protein Coding	43	GC0XP129539	0.364781	https://www.genecards.org/cgi-bin/carddisp.pl?gene=OCRL
MED12	Mediator Complex Subunit 12	Protein Coding	43	GC0XP071118	0.364781	https://www.genecards.org/cgi-bin/carddisp.pl?gene=MED12
HERC2	HECT And RLD Domain Containing E3 Ubiquitin Protein Ligase 2	Protein Coding	43	GC15M028111	0.364781	https://www.genecards.org/cgi-bin/carddisp.pl?gene=HERC2
SATB2	SATB Homeobox 2	Protein Coding	43	GC02M199269	0.364781	https://www.genecards.org/cgi-bin/carddisp.pl?gene=SATB2
SEMA4A	Semaphorin 4A	Protein Coding	43	GC01P156147	0.364781	https://www.genecards.org/cgi-bin/carddisp.pl?gene=SEMA4A
SNRPN	Small Nuclear Ribonucleoprotein Polypeptide N	Protein Coding	43	GC15P024823	0.364781	https://www.genecards.org/cgi-bin/carddisp.pl?gene=SNRPN
CLCN4	Chloride Voltage-Gated Channel 4	Protein Coding	42	GC0XP010085	0.364781	https://www.genecards.org/cgi-bin/carddisp.pl?gene=CLCN4
GALC	Galactosylceramidase	Protein Coding	42	GC14M087837	0.364781	https://www.genecards.org/cgi-bin/carddisp.pl?gene=GALC
KCNT1	Potassium Sodium-Activated Channel Subfamily T Member 1	Protein Coding	42	GC09P135702	0.364781	https://www.genecards.org/cgi-bin/carddisp.pl?gene=KCNT1
PPP1R12A	Protein Phosphatase 1 Regulatory Subunit 12A	Protein Coding	42	GC12M079773	0.364781	https://www.genecards.org/cgi-bin/carddisp.pl?gene=PPP1R12A
TUBB2B	Tubulin Beta 2B Class IIb	Protein Coding	42	GC06M003224	0.364781	https://www.genecards.org/cgi-bin/carddisp.pl?gene=TUBB2B
RPS20	Ribosomal Protein S20	Protein Coding	42	GC08M056067	0.364781	https://www.genecards.org/cgi-bin/carddisp.pl?gene=RPS20
SPG7	SPG7 Matrix AAA Peptidase Subunit, Paraplegin	Protein Coding	42	GC16P090607	0.364781	https://www.genecards.org/cgi-bin/carddisp.pl?gene=SPG7
ZIC2	Zic Family Member 2	Protein Coding	42	GC13P099981	0.364781	https://www.genecards.org/cgi-bin/carddisp.pl?gene=ZIC2
ZDHHC9	Zinc Finger DHHC-Type Palmitoyltransferase 9	Protein Coding	42	GC0XM129803	0.364781	https://www.genecards.org/cgi-bin/carddisp.pl?gene=ZDHHC9
DHDDS	Dehydrodolichyl Diphosphate Synthase Subunit	Protein Coding	41	GC01P026432	0.364781	https://www.genecards.org/cgi-bin/carddisp.pl?gene=DHDDS
DHTKD1	Dehydrogenase E1 And Transketolase Domain Containing 1	Protein Coding	41	GC10P012068	0.364781	https://www.genecards.org/cgi-bin/carddisp.pl?gene=DHTKD1
ACTL6B	Actin Like 6B	Protein Coding	41	GC07M100643	0.364781	https://www.genecards.org/cgi-bin/carddisp.pl?gene=ACTL6B
AGTR2	Angiotensin II Receptor Type 2	Protein Coding	41	GC0XP116170	0.364781	https://www.genecards.org/cgi-bin/carddisp.pl?gene=AGTR2
ARX	Aristaless Related Homeobox	Protein Coding	41	GC0XM025003	0.364781	https://www.genecards.org/cgi-bin/carddisp.pl?gene=ARX
CDK19	Cyclin Dependent Kinase 19	Protein Coding	41	GC06M110609	0.364781	https://www.genecards.org/cgi-bin/carddisp.pl?gene=CDK19
FLII	FLII Actin Remodeling Protein	Protein Coding	41	GC17M018244	0.364781	https://www.genecards.org/cgi-bin/carddisp.pl?gene=FLII
FOXH1	Forkhead Box H1	Protein Coding	41	GC08M144473	0.364781	https://www.genecards.org/cgi-bin/carddisp.pl?gene=FOXH1
IL1RAPL1	Interleukin 1 Receptor Accessory Protein Like 1	Protein Coding	41	GC0XP028605	0.364781	https://www.genecards.org/cgi-bin/carddisp.pl?gene=IL1RAPL1
GAS1	Growth Arrest Specific 1	Protein Coding	41	GC09M086944	0.364781	https://www.genecards.org/cgi-bin/carddisp.pl?gene=GAS1
FGF12	Fibroblast Growth Factor 12	Protein Coding	41	GC03M192139	0.364781	https://www.genecards.org/cgi-bin/carddisp.pl?gene=FGF12
CYFIP2	Cytoplasmic FMR1 Interacting Protein 2	Protein Coding	41	GC05P157267	0.364781	https://www.genecards.org/cgi-bin/carddisp.pl?gene=CYFIP2
PCNT	Pericentrin	Protein Coding	41	GC21P046324	0.364781	https://www.genecards.org/cgi-bin/carddisp.pl?gene=PCNT
NODAL	Nodal Growth Differentiation Factor	Protein Coding	41	GC10M070431	0.364781	https://www.genecards.org/cgi-bin/carddisp.pl?gene=NODAL
MLH3	MutL Homolog 3	Protein Coding	41	GC14M075013	0.364781	https://www.genecards.org/cgi-bin/carddisp.pl?gene=MLH3
NOP56	NOP56 Ribonucleoprotein	Protein Coding	41	GC20P003528	0.364781	https://www.genecards.org/cgi-bin/carddisp.pl?gene=NOP56
NDP	Norrin Cystine Knot Growth Factor NDP	Protein Coding	41	GC0XM043948	0.364781	https://www.genecards.org/cgi-bin/carddisp.pl?gene=NDP
SLC13A5	Solute Carrier Family 13 Member 5	Protein Coding	41	GC17M006684	0.364781	https://www.genecards.org/cgi-bin/carddisp.pl?gene=SLC13A5
SIX3	SIX Homeobox 3	Protein Coding	41	GC02P044941	0.364781	https://www.genecards.org/cgi-bin/carddisp.pl?gene=SIX3
TRMT1	TRNA Methyltransferase 1	Protein Coding	41	GC19M013104	0.364781	https://www.genecards.org/cgi-bin/carddisp.pl?gene=TRMT1
UBA5	Ubiquitin Like Modifier Activating Enzyme 5	Protein Coding	41	GC03P132654	0.364781	https://www.genecards.org/cgi-bin/carddisp.pl?gene=UBA5
RERE	Arginine-Glutamic Acid Dipeptide Repeats	Protein Coding	41	GC01M008364	0.364781	https://www.genecards.org/cgi-bin/carddisp.pl?gene=RERE
SEMA3E	Semaphorin 3E	Protein Coding	41	GC07M083363	0.364781	https://www.genecards.org/cgi-bin/carddisp.pl?gene=SEMA3E
TIMM8A	Translocase Of Inner Mitochondrial Membrane 8A	Protein Coding	41	GC0XM101345	0.364781	https://www.genecards.org/cgi-bin/carddisp.pl?gene=TIMM8A
PSMD12	Proteasome 26S Subunit, Non-ATPase 12	Protein Coding	41	GC17M067337	0.364781	https://www.genecards.org/cgi-bin/carddisp.pl?gene=PSMD12
TSPAN7	Tetraspanin 7	Protein Coding	41	GC0XP038561	0.364781	https://www.genecards.org/cgi-bin/carddisp.pl?gene=TSPAN7
ACTL6A	Actin Like 6A	Protein Coding	40	GC03P179562	0.364781	https://www.genecards.org/cgi-bin/carddisp.pl?gene=ACTL6A
CSGALNACT1	Chondroitin Sulfate N-Acetylgalactosaminyltransferase 1	Protein Coding	40	GC08M019404	0.364781	https://www.genecards.org/cgi-bin/carddisp.pl?gene=CSGALNACT1
DLG3	Discs Large MAGUK Scaffold Protein 3	Protein Coding	40	GC0XP070444	0.364781	https://www.genecards.org/cgi-bin/carddisp.pl?gene=DLG3
FTSJ1	FtsJ RNA 2'-O-Methyltransferase 1	Protein Coding	40	GC0XP048476	0.364781	https://www.genecards.org/cgi-bin/carddisp.pl?gene=FTSJ1
IQSEC1	IQ Motif And Sec7 Domain ArfGEF 1	Protein Coding	40	GC03M018327	0.364781	https://www.genecards.org/cgi-bin/carddisp.pl?gene=IQSEC1
HOXA2	Homeobox A2	Protein Coding	40	GC07M027100	0.364781	https://www.genecards.org/cgi-bin/carddisp.pl?gene=HOXA2
PARS2	Prolyl-TRNA Synthetase 2, Mitochondrial	Protein Coding	40	GC01M054756	0.364781	https://www.genecards.org/cgi-bin/carddisp.pl?gene=PARS2
MID2	Midline 2	Protein Coding	40	GC0XP107825	0.364781	https://www.genecards.org/cgi-bin/carddisp.pl?gene=MID2
NIPBL	NIPBL Cohesin Loading Factor	Protein Coding	40	GC05P036876	0.364781	https://www.genecards.org/cgi-bin/carddisp.pl?gene=NIPBL
PMS1	PMS1 Homolog 1, Mismatch Repair System Component	Protein Coding	40	GC02P189784	0.364781	https://www.genecards.org/cgi-bin/carddisp.pl?gene=PMS1
SH3KBP1	SH3 Domain Containing Kinase Binding Protein 1	Protein Coding	40	GC0XM019552	0.364781	https://www.genecards.org/cgi-bin/carddisp.pl?gene=SH3KBP1
TDGF1	Teratocarcinoma-Derived Growth Factor 1	Protein Coding	40	GC03P046636	0.364781	https://www.genecards.org/cgi-bin/carddisp.pl?gene=TDGF1
SETBP1	SET Binding Protein 1	Protein Coding	40	GC18P044680	0.364781	https://www.genecards.org/cgi-bin/carddisp.pl?gene=SETBP1
CNKSR2	Connector Enhancer Of Kinase Suppressor Of Ras 2	Protein Coding	39	GC0XP021392	0.364781	https://www.genecards.org/cgi-bin/carddisp.pl?gene=CNKSR2
DPH1	Diphthamide Biosynthesis 1	Protein Coding	39	GC17P002030	0.364781	https://www.genecards.org/cgi-bin/carddisp.pl?gene=DPH1
ANAPC1	Anaphase Promoting Complex Subunit 1	Protein Coding	39	GC02M111611	0.364781	https://www.genecards.org/cgi-bin/carddisp.pl?gene=ANAPC1
AP3B2	Adaptor Related Protein Complex 3 Subunit Beta 2	Protein Coding	39	GC15M083703	0.364781	https://www.genecards.org/cgi-bin/carddisp.pl?gene=AP3B2
DYNC1I2	Dynein Cytoplasmic 1 Intermediate Chain 2	Protein Coding	39	GC02P171687	0.364781	https://www.genecards.org/cgi-bin/carddisp.pl?gene=DYNC1I2
KIF14	Kinesin Family Member 14	Protein Coding	39	GC01M200551	0.364781	https://www.genecards.org/cgi-bin/carddisp.pl?gene=KIF14
PCGF2	Polycomb Group Ring Finger 2	Protein Coding	39	GC17M038733	0.364781	https://www.genecards.org/cgi-bin/carddisp.pl?gene=PCGF2
NTNG1	Netrin G1	Protein Coding	39	GC01P107140	0.364781	https://www.genecards.org/cgi-bin/carddisp.pl?gene=NTNG1
PLAG1	PLAG1 Zinc Finger	Protein Coding	39	GC08M056193	0.364781	https://www.genecards.org/cgi-bin/carddisp.pl?gene=PLAG1
UPF3B	UPF3B Regulator Of Nonsense Mediated MRNA Decay	Protein Coding	39	GC0XM119805	0.364781	https://www.genecards.org/cgi-bin/carddisp.pl?gene=UPF3B
TRAK1	Trafficking Kinesin Protein 1	Protein Coding	39	GC03P042016	0.364781	https://www.genecards.org/cgi-bin/carddisp.pl?gene=TRAK1
TRAPPC4	Trafficking Protein Particle Complex Subunit 4	Protein Coding	39	GC11P119018	0.364781	https://www.genecards.org/cgi-bin/carddisp.pl?gene=TRAPPC4
SRCAP	Snf2 Related CREBBP Activator Protein	Protein Coding	39	GC16P036980	0.364781	https://www.genecards.org/cgi-bin/carddisp.pl?gene=SRCAP
SRPX2	Sushi Repeat Containing Protein X-Linked 2	Protein Coding	39	GC0XP100648	0.364781	https://www.genecards.org/cgi-bin/carddisp.pl?gene=SRPX2
WDFY3	WD Repeat And FYVE Domain Containing 3	Protein Coding	39	GC04M084669	0.364781	https://www.genecards.org/cgi-bin/carddisp.pl?gene=WDFY3
ZNF41	Zinc Finger Protein 41	Protein Coding	39	GC0XM047444	0.364781	https://www.genecards.org/cgi-bin/carddisp.pl?gene=ZNF41
MKRN3	Makorin Ring Finger Protein 3	Protein Coding	38	GC15P034039	0.364781	https://www.genecards.org/cgi-bin/carddisp.pl?gene=MKRN3
RLIM	Ring Finger Protein, LIM Domain Interacting	Protein Coding	38	GC0XM074638	0.364781	https://www.genecards.org/cgi-bin/carddisp.pl?gene=RLIM
TMCO1	Transmembrane And Coiled-Coil Domains 1	Protein Coding	38	GC01M165724	0.364781	https://www.genecards.org/cgi-bin/carddisp.pl?gene=TMCO1
ALG13	ALG13 UDP-N-Acetylglucosaminyltransferase Subunit	Protein Coding	37	GC0XP111665	0.364781	https://www.genecards.org/cgi-bin/carddisp.pl?gene=ALG13
CABP4	Calcium Binding Protein 4	Protein Coding	37	GC11P067849	0.364781	https://www.genecards.org/cgi-bin/carddisp.pl?gene=CABP4
ASPM	Assembly Factor For Spindle Microtubules	Protein Coding	37	GC01M197084	0.364781	https://www.genecards.org/cgi-bin/carddisp.pl?gene=ASPM
DYM	Dymeclin	Protein Coding	37	GC18M049041	0.364781	https://www.genecards.org/cgi-bin/carddisp.pl?gene=DYM
DISP1	Dispatched RND Transporter Family Member 1	Protein Coding	37	GC01P222814	0.364781	https://www.genecards.org/cgi-bin/carddisp.pl?gene=DISP1
DNAJC12	DnaJ Heat Shock Protein Family (Hsp40) Member C12	Protein Coding	37	GC10M067796	0.364781	https://www.genecards.org/cgi-bin/carddisp.pl?gene=DNAJC12
NUS1	NUS1 Dehydrodolichyl Diphosphate Synthase Subunit	Protein Coding	37	GC06P117675	0.364781	https://www.genecards.org/cgi-bin/carddisp.pl?gene=NUS1
NECAP1	NECAP Endocytosis Associated 1	Protein Coding	37	GC12P015408	0.364781	https://www.genecards.org/cgi-bin/carddisp.pl?gene=NECAP1
RAB39B	RAB39B, Member RAS Oncogene Family	Protein Coding	37	GC0XM155259	0.364781	https://www.genecards.org/cgi-bin/carddisp.pl?gene=RAB39B
ZNF711	Zinc Finger Protein 711	Protein Coding	37	GC0XP085243	0.364781	https://www.genecards.org/cgi-bin/carddisp.pl?gene=ZNF711
ALKBH8	AlkB Homolog 8, TRNA Methyltransferase	Protein Coding	36	GC11M107502	0.364781	https://www.genecards.org/cgi-bin/carddisp.pl?gene=ALKBH8
FRMPD4	FERM And PDZ Domain Containing 4	Protein Coding	36	GC0XP011822	0.364781	https://www.genecards.org/cgi-bin/carddisp.pl?gene=FRMPD4
FAN1	FANCD2 And FANCI Associated Nuclease 1	Protein Coding	36	GC15P034202	0.364781	https://www.genecards.org/cgi-bin/carddisp.pl?gene=FAN1
MAGEL2	MAGE Family Member L2	Protein Coding	36	GC15M023643	0.364781	https://www.genecards.org/cgi-bin/carddisp.pl?gene=MAGEL2
ARV1	ARV1 Homolog, Fatty Acid Homeostasis Modulator	Protein Coding	35	GC01P230978	0.364781	https://www.genecards.org/cgi-bin/carddisp.pl?gene=ARV1
JRK	Jrk Helix-Turn-Helix Protein	Protein Coding	35	GC08M142657	0.364781	https://www.genecards.org/cgi-bin/carddisp.pl?gene=JRK
SZT2	SZT2 Subunit Of KICSTOR Complex	Protein Coding	35	GC01P043389	0.364781	https://www.genecards.org/cgi-bin/carddisp.pl?gene=SZT2
WBP11	WW Domain Binding Protein 11	Protein Coding	35	GC12M014784	0.364781	https://www.genecards.org/cgi-bin/carddisp.pl?gene=WBP11
DALRD3	DALR Anticodon Binding Domain Containing 3	Protein Coding	34	GC03M049015	0.364781	https://www.genecards.org/cgi-bin/carddisp.pl?gene=DALRD3
AARS1	Alanyl-TRNA Synthetase 1	Protein Coding	34	GC16M070414	0.364781	https://www.genecards.org/cgi-bin/carddisp.pl?gene=AARS1
PIEZO2	Piezo Type Mechanosensitive Ion Channel Component 2	Protein Coding	34	GC18M010670	0.364781	https://www.genecards.org/cgi-bin/carddisp.pl?gene=PIEZO2
PTCHD1	Patched Domain Containing 1	Protein Coding	34	GC0XP023334	0.364781	https://www.genecards.org/cgi-bin/carddisp.pl?gene=PTCHD1
TANC2	Tetratricopeptide Repeat, Ankyrin Repeat And Coiled-Coil Containing 2	Protein Coding	34	GC17P062967	0.364781	https://www.genecards.org/cgi-bin/carddisp.pl?gene=TANC2
CARS1	Cysteinyl-TRNA Synthetase 1	Protein Coding	32	GC11M003000	0.364781	https://www.genecards.org/cgi-bin/carddisp.pl?gene=CARS1
USP27X	Ubiquitin Specific Peptidase 27 X-Linked	Protein Coding	32	GC0XP049879	0.364781	https://www.genecards.org/cgi-bin/carddisp.pl?gene=USP27X
ZNF81	Zinc Finger Protein 81	Protein Coding	32	GC0XP047836	0.364781	https://www.genecards.org/cgi-bin/carddisp.pl?gene=ZNF81
SLC7A6OS	Solute Carrier Family 7 Member 6 Opposite Strand	Protein Coding	31	GC16M068284	0.364781	https://www.genecards.org/cgi-bin/carddisp.pl?gene=SLC7A6OS
TRAPPC14	Trafficking Protein Particle Complex Subunit 14	Protein Coding	27	GC07M101071	0.364781	https://www.genecards.org/cgi-bin/carddisp.pl?gene=TRAPPC14
STEEP1	STING1 ER Exit Protein 1	Protein Coding	27	GC0XM119540	0.364781	https://www.genecards.org/cgi-bin/carddisp.pl?gene=STEEP1
NPAP1	Nuclear Pore Associated Protein 1	Protein Coding	26	GC15P024675	0.364781	https://www.genecards.org/cgi-bin/carddisp.pl?gene=NPAP1
SVBP	Small Vasohibin Binding Protein	Protein Coding	25	GC01M042808	0.364781	https://www.genecards.org/cgi-bin/carddisp.pl?gene=SVBP
PWRN1	Prader-Willi Region Non-Protein Coding RNA 1	RNA Gene	19	GC15P034907	0.364781	https://www.genecards.org/cgi-bin/carddisp.pl?gene=PWRN1
IPW	Imprinted In Prader-Willi Syndrome	RNA Gene	16	GC15P025116	0.364781	https://www.genecards.org/cgi-bin/carddisp.pl?gene=IPW
PWAR1	Prader Willi/Angelman Region RNA 1	RNA Gene	14	GC15P025135	0.364781	https://www.genecards.org/cgi-bin/carddisp.pl?gene=PWAR1
SNORD115-1	Small Nucleolar RNA, C/D Box 115-1	RNA Gene	14	GC15P029921	0.364781	https://www.genecards.org/cgi-bin/carddisp.pl?gene=SNORD115-1
SNORD116-1	Small Nucleolar RNA, C/D Box 116-1	RNA Gene	14	GC15P029913	0.364781	https://www.genecards.org/cgi-bin/carddisp.pl?gene=SNORD116-1
MKRN3-AS1	MKRN3 Antisense RNA 1	RNA Gene	8	GC15U901326	0.364781	https://www.genecards.org/cgi-bin/carddisp.pl?gene=MKRN3-AS1
CAMK2B	Calcium/Calmodulin Dependent Protein Kinase II Beta	Protein Coding	48	GC07M044217	0.354072	https://www.genecards.org/cgi-bin/carddisp.pl?gene=CAMK2B
CASP3	Caspase 3	Protein Coding	48	GC04M184627	0.354072	https://www.genecards.org/cgi-bin/carddisp.pl?gene=CASP3
BCL2	BCL2 Apoptosis Regulator	Protein Coding	48	GC18M063123	0.354072	https://www.genecards.org/cgi-bin/carddisp.pl?gene=BCL2
GSTP1	Glutathione S-Transferase Pi 1	Protein Coding	48	GC11P067583	0.354072	https://www.genecards.org/cgi-bin/carddisp.pl?gene=GSTP1
ADCY1	Adenylate Cyclase 1	Protein Coding	47	GC07P045580	0.354072	https://www.genecards.org/cgi-bin/carddisp.pl?gene=ADCY1
SLC12A6	Solute Carrier Family 12 Member 6	Protein Coding	47	GC15M034229	0.354072	https://www.genecards.org/cgi-bin/carddisp.pl?gene=SLC12A6
CP	Ceruloplasmin	Protein Coding	46	GC03M149162	0.354072	https://www.genecards.org/cgi-bin/carddisp.pl?gene=CP
FOXO1	Forkhead Box O1	Protein Coding	46	GC13M040555	0.354072	https://www.genecards.org/cgi-bin/carddisp.pl?gene=FOXO1
GHSR	Growth Hormone Secretagogue Receptor	Protein Coding	46	GC03M172443	0.354072	https://www.genecards.org/cgi-bin/carddisp.pl?gene=GHSR
CASP9	Caspase 9	Protein Coding	46	GC01M015491	0.354072	https://www.genecards.org/cgi-bin/carddisp.pl?gene=CASP9
MUC1	Mucin 1, Cell Surface Associated	Protein Coding	46	GC01M155185	0.354072	https://www.genecards.org/cgi-bin/carddisp.pl?gene=MUC1
APAF1	Apoptotic Peptidase Activating Factor 1	Protein Coding	45	GC12P098645	0.354072	https://www.genecards.org/cgi-bin/carddisp.pl?gene=APAF1
CSNK1E	Casein Kinase 1 Epsilon	Protein Coding	45	GC22M052186	0.354072	https://www.genecards.org/cgi-bin/carddisp.pl?gene=CSNK1E
GRM8	Glutamate Metabotropic Receptor 8	Protein Coding	45	GC07M126438	0.354072	https://www.genecards.org/cgi-bin/carddisp.pl?gene=GRM8
NLRP3	NLR Family Pyrin Domain Containing 3	Protein Coding	45	GC01P247415	0.354072	https://www.genecards.org/cgi-bin/carddisp.pl?gene=NLRP3
RASGRP1	RAS Guanyl Releasing Protein 1	Protein Coding	45	GC15M038488	0.354072	https://www.genecards.org/cgi-bin/carddisp.pl?gene=RASGRP1
PTGIR	Prostaglandin I2 Receptor	Protein Coding	45	GC19M053961	0.354072	https://www.genecards.org/cgi-bin/carddisp.pl?gene=PTGIR
CNR2	Cannabinoid Receptor 2	Protein Coding	44	GC01M023870	0.354072	https://www.genecards.org/cgi-bin/carddisp.pl?gene=CNR2
OPRK1	Opioid Receptor Kappa 1	Protein Coding	44	GC08M053227	0.354072	https://www.genecards.org/cgi-bin/carddisp.pl?gene=OPRK1
OPRL1	Opioid Related Nociceptin Receptor 1	Protein Coding	44	GC20P064080	0.354072	https://www.genecards.org/cgi-bin/carddisp.pl?gene=OPRL1
NPY1R	Neuropeptide Y Receptor Y1	Protein Coding	44	GC04M163323	0.354072	https://www.genecards.org/cgi-bin/carddisp.pl?gene=NPY1R
CHRM5	Cholinergic Receptor Muscarinic 5	Protein Coding	43	GC15P033968	0.354072	https://www.genecards.org/cgi-bin/carddisp.pl?gene=CHRM5
HCRTR2	Hypocretin Receptor 2	Protein Coding	43	GC06P055106	0.354072	https://www.genecards.org/cgi-bin/carddisp.pl?gene=HCRTR2
OPRD1	Opioid Receptor Delta 1	Protein Coding	43	GC01P028812	0.354072	https://www.genecards.org/cgi-bin/carddisp.pl?gene=OPRD1
NR2E1	Nuclear Receptor Subfamily 2 Group E Member 1	Protein Coding	43	GC06P108166	0.354072	https://www.genecards.org/cgi-bin/carddisp.pl?gene=NR2E1
KCNN3	Potassium Calcium-Activated Channel Subfamily N Member 3	Protein Coding	43	GC01M154697	0.354072	https://www.genecards.org/cgi-bin/carddisp.pl?gene=KCNN3
STK38	Serine/Threonine Kinase 38	Protein Coding	43	GC06M036493	0.354072	https://www.genecards.org/cgi-bin/carddisp.pl?gene=STK38
NPY2R	Neuropeptide Y Receptor Y2	Protein Coding	42	GC04P155173	0.354072	https://www.genecards.org/cgi-bin/carddisp.pl?gene=NPY2R
TUB	TUB Bipartite Transcription Factor	Protein Coding	42	GC11P008040	0.354072	https://www.genecards.org/cgi-bin/carddisp.pl?gene=TUB
WNT2	Wnt Family Member 2	Protein Coding	42	GC07M117285	0.354072	https://www.genecards.org/cgi-bin/carddisp.pl?gene=WNT2
AGRP	Agouti Related Neuropeptide	Protein Coding	41	GC16M067482	0.354072	https://www.genecards.org/cgi-bin/carddisp.pl?gene=AGRP
ALDH3A1	Aldehyde Dehydrogenase 3 Family Member A1	Protein Coding	41	GC17M019737	0.354072	https://www.genecards.org/cgi-bin/carddisp.pl?gene=ALDH3A1
DRG1	Developmentally Regulated GTP Binding Protein 1	Protein Coding	41	GC22P031399	0.354072	https://www.genecards.org/cgi-bin/carddisp.pl?gene=DRG1
NPY5R	Neuropeptide Y Receptor Y5	Protein Coding	41	GC04P163343	0.354072	https://www.genecards.org/cgi-bin/carddisp.pl?gene=NPY5R
RELN	Reelin	Protein Coding	41	GC07M103471	0.354072	https://www.genecards.org/cgi-bin/carddisp.pl?gene=RELN
RETN	Resistin	Protein Coding	41	GC19P007669	0.354072	https://www.genecards.org/cgi-bin/carddisp.pl?gene=RETN
ATP6V0C	ATPase H+ Transporting V0 Subunit C	Protein Coding	40	GC16P002513	0.354072	https://www.genecards.org/cgi-bin/carddisp.pl?gene=ATP6V0C
GSTM1	Glutathione S-Transferase Mu 1	Protein Coding	40	GC01P109687	0.354072	https://www.genecards.org/cgi-bin/carddisp.pl?gene=GSTM1
INPP1	Inositol Polyphosphate-1-Phosphatase	Protein Coding	40	GC02P190343	0.354072	https://www.genecards.org/cgi-bin/carddisp.pl?gene=INPP1
PPIG	Peptidylprolyl Isomerase G	Protein Coding	40	GC02P169584	0.354072	https://www.genecards.org/cgi-bin/carddisp.pl?gene=PPIG
MTF1	Metal Regulatory Transcription Factor 1	Protein Coding	40	GC01M037810	0.354072	https://www.genecards.org/cgi-bin/carddisp.pl?gene=MTF1
UBE2H	Ubiquitin Conjugating Enzyme E2 H	Protein Coding	40	GC07M129830	0.354072	https://www.genecards.org/cgi-bin/carddisp.pl?gene=UBE2H
NRCAM	Neuronal Cell Adhesion Molecule	Protein Coding	40	GC07M108147	0.354072	https://www.genecards.org/cgi-bin/carddisp.pl?gene=NRCAM
MCHR1	Melanin Concentrating Hormone Receptor 1	Protein Coding	39	GC22P040710	0.354072	https://www.genecards.org/cgi-bin/carddisp.pl?gene=MCHR1
PITX3	Paired Like Homeodomain 3	Protein Coding	39	GC10M102230	0.354072	https://www.genecards.org/cgi-bin/carddisp.pl?gene=PITX3
NPTX2	Neuronal Pentraxin 2	Protein Coding	39	GC07P098620	0.354072	https://www.genecards.org/cgi-bin/carddisp.pl?gene=NPTX2
SLC30A4	Solute Carrier Family 30 Member 4	Protein Coding	39	GC15M045479	0.354072	https://www.genecards.org/cgi-bin/carddisp.pl?gene=SLC30A4
ARTN	Artemin	Protein Coding	38	GC01P043933	0.354072	https://www.genecards.org/cgi-bin/carddisp.pl?gene=ARTN
DLX1	Distal-Less Homeobox 1	Protein Coding	38	GC02P172084	0.354072	https://www.genecards.org/cgi-bin/carddisp.pl?gene=DLX1
HES6	Hes Family BHLH Transcription Factor 6	Protein Coding	38	GC02M238238	0.354072	https://www.genecards.org/cgi-bin/carddisp.pl?gene=HES6
ABCA13	ATP Binding Cassette Subfamily A Member 13	Protein Coding	37	GC07P048171	0.354072	https://www.genecards.org/cgi-bin/carddisp.pl?gene=ABCA13
ASMT	Acetylserotonin O-Methyltransferase	Protein Coding	37	GC0XP001595	0.354072	https://www.genecards.org/cgi-bin/carddisp.pl?gene=ASMT
FASTK	Fas Activated Serine/Threonine Kinase	Protein Coding	37	GC07M151077	0.354072	https://www.genecards.org/cgi-bin/carddisp.pl?gene=FASTK
FIGNL1	Fidgetin Like 1	Protein Coding	37	GC07M050444	0.354072	https://www.genecards.org/cgi-bin/carddisp.pl?gene=FIGNL1
SCG5	Secretogranin V	Protein Coding	36	GC15P032641	0.354072	https://www.genecards.org/cgi-bin/carddisp.pl?gene=SCG5
PNOC	Prepronociceptin	Protein Coding	36	GC08P028316	0.354072	https://www.genecards.org/cgi-bin/carddisp.pl?gene=PNOC
UBL5	Ubiquitin Like 5	Protein Coding	35	GC19P009827	0.354072	https://www.genecards.org/cgi-bin/carddisp.pl?gene=UBL5
PIDD1	P53-Induced Death Domain Protein 1	Protein Coding	35	GC11M001805	0.354072	https://www.genecards.org/cgi-bin/carddisp.pl?gene=PIDD1
ST7	Suppression Of Tumorigenicity 7	Protein Coding	35	GC07P117055	0.354072	https://www.genecards.org/cgi-bin/carddisp.pl?gene=ST7
TMEM100	Transmembrane Protein 100	Protein Coding	34	GC17M055719	0.354072	https://www.genecards.org/cgi-bin/carddisp.pl?gene=TMEM100
GSTT1	Glutathione S-Transferase Theta 1	Protein Coding	31	GC22Mi00270	0.354072	https://www.genecards.org/cgi-bin/carddisp.pl?gene=GSTT1
HOXD@	Homeobox D Cluster	Gene Cluster	5	GC02U990047	0.354072	https://www.genecards.org/cgi-bin/carddisp.pl?gene=HOXD%40
HOXB@	Homeobox B Cluster	Gene Cluster	4	GC17U990039	0.354072	https://www.genecards.org/cgi-bin/carddisp.pl?gene=HOXB%40
LOXL2	Lysyl Oxidase Like 2	Protein Coding	43	GC08M023296	0.337699	https://www.genecards.org/cgi-bin/carddisp.pl?gene=LOXL2
TNFRSF10D	TNF Receptor Superfamily Member 10d	Protein Coding	41	GC08M023135	0.337699	https://www.genecards.org/cgi-bin/carddisp.pl?gene=TNFRSF10D
ELOC	Elongin C	Protein Coding	32	GC08M073939	0.337699	https://www.genecards.org/cgi-bin/carddisp.pl?gene=ELOC
TGFB2	Transforming Growth Factor Beta 2	Protein Coding	48	GC01P218345	0.331204	https://www.genecards.org/cgi-bin/carddisp.pl?gene=TGFB2
PTHLH	Parathyroid Hormone Like Hormone	Protein Coding	44	GC12M027959	0.331204	https://www.genecards.org/cgi-bin/carddisp.pl?gene=PTHLH
MAPRE1	Microtubule Associated Protein RP/EB Family Member 1	Protein Coding	43	GC20P032819	0.331204	https://www.genecards.org/cgi-bin/carddisp.pl?gene=MAPRE1
PTGDS	Prostaglandin D2 Synthase	Protein Coding	43	GC09P137026	0.331204	https://www.genecards.org/cgi-bin/carddisp.pl?gene=PTGDS
SULT2A1	Sulfotransferase Family 2A Member 1	Protein Coding	42	GC19M047870	0.331204	https://www.genecards.org/cgi-bin/carddisp.pl?gene=SULT2A1
DNAJB6	DnaJ Heat Shock Protein Family (Hsp40) Member B6	Protein Coding	41	GC07P157335	0.331204	https://www.genecards.org/cgi-bin/carddisp.pl?gene=DNAJB6
CHRNB3	Cholinergic Receptor Nicotinic Beta 3 Subunit	Protein Coding	40	GC08P042697	0.331204	https://www.genecards.org/cgi-bin/carddisp.pl?gene=CHRNB3
CHRNA6	Cholinergic Receptor Nicotinic Alpha 6 Subunit	Protein Coding	40	GC08M042752	0.331204	https://www.genecards.org/cgi-bin/carddisp.pl?gene=CHRNA6
RCC1	Regulator Of Chromosome Condensation 1	Protein Coding	40	GC01P028505	0.331204	https://www.genecards.org/cgi-bin/carddisp.pl?gene=RCC1
CPLX2	Complexin 2	Protein Coding	39	GC05P175797	0.331204	https://www.genecards.org/cgi-bin/carddisp.pl?gene=CPLX2
TSN	Translin	Protein Coding	39	GC02P121737	0.331204	https://www.genecards.org/cgi-bin/carddisp.pl?gene=TSN
AASDHPPT	Aminoadipate-Semialdehyde Dehydrogenase-Phosphopantetheinyl Transferase	Protein Coding	37	GC11P106075	0.331204	https://www.genecards.org/cgi-bin/carddisp.pl?gene=AASDHPPT
NAPRT	Nicotinate Phosphoribosyltransferase	Protein Coding	37	GC08M143574	0.331204	https://www.genecards.org/cgi-bin/carddisp.pl?gene=NAPRT
RDH10	Retinol Dehydrogenase 10	Protein Coding	37	GC08P073294	0.331204	https://www.genecards.org/cgi-bin/carddisp.pl?gene=RDH10
SPATA13	Spermatogenesis Associated 13	Protein Coding	36	GC13P024016	0.331204	https://www.genecards.org/cgi-bin/carddisp.pl?gene=SPATA13
CNTNAP4	Contactin Associated Protein Family Member 4	Protein Coding	35	GC16P076278	0.331204	https://www.genecards.org/cgi-bin/carddisp.pl?gene=CNTNAP4
PARD3B	Par-3 Family Cell Polarity Regulator Beta	Protein Coding	35	GC02P204545	0.331204	https://www.genecards.org/cgi-bin/carddisp.pl?gene=PARD3B
GPR139	G Protein-Coupled Receptor 139	Protein Coding	34	GC16M020042	0.331204	https://www.genecards.org/cgi-bin/carddisp.pl?gene=GPR139
INTS10	Integrator Complex Subunit 10	Protein Coding	34	GC08P019817	0.331204	https://www.genecards.org/cgi-bin/carddisp.pl?gene=INTS10
EPGN	Epithelial Mitogen	Protein Coding	33	GC04P074309	0.331204	https://www.genecards.org/cgi-bin/carddisp.pl?gene=EPGN
FRMD1	FERM Domain Containing 1	Protein Coding	30	GC06M168055	0.331204	https://www.genecards.org/cgi-bin/carddisp.pl?gene=FRMD1
OTOL1	Otolin 1	Protein Coding	28	GC03P161430	0.331204	https://www.genecards.org/cgi-bin/carddisp.pl?gene=OTOL1
MIR191	MicroRNA 191	RNA Gene	21	GC03M049638	0.331204	https://www.genecards.org/cgi-bin/carddisp.pl?gene=MIR191
MIR26B	MicroRNA 26b	RNA Gene	21	GC02P218402	0.331204	https://www.genecards.org/cgi-bin/carddisp.pl?gene=MIR26B
MIR185	MicroRNA 185	RNA Gene	21	GC22P029067	0.331204	https://www.genecards.org/cgi-bin/carddisp.pl?gene=MIR185
RPS2P45	Ribosomal Protein S2 Pseudogene 45	Pseudogene	13	GC16P069068	0.331204	https://www.genecards.org/cgi-bin/carddisp.pl?gene=RPS2P45
CCDC192	Coiled-Coil Domain Containing 192	Protein Coding	12	GC05P127703	0.331204	https://www.genecards.org/cgi-bin/carddisp.pl?gene=CCDC192
DSEL-AS1	DSEL Antisense RNA 1	RNA Gene	9	GC18P067517	0.331204	https://www.genecards.org/cgi-bin/carddisp.pl?gene=DSEL-AS1
NCKAP5-AS2	NCKAP5 Antisense RNA 2	RNA Gene	9	GC02P134846	0.331204	https://www.genecards.org/cgi-bin/carddisp.pl?gene=NCKAP5-AS2
KRT18P24	Keratin 18 Pseudogene 24	Pseudogene	8	GC09M079036	0.331204	https://www.genecards.org/cgi-bin/carddisp.pl?gene=KRT18P24
LOC101927437	Uncharacterized LOC101927437	RNA Gene	8	GC13M099740	0.331204	https://www.genecards.org/cgi-bin/carddisp.pl?gene=LOC101927437
NUTF2P4	Nuclear Transport Factor 2 Pseudogene 4	Pseudogene	5	GC01P112748	0.331204	https://www.genecards.org/cgi-bin/carddisp.pl?gene=NUTF2P4
RPSAP23	Ribosomal Protein SA Pseudogene 23	Pseudogene	5	GC02P115467	0.331204	https://www.genecards.org/cgi-bin/carddisp.pl?gene=RPSAP23
LOC100128497	Mitotic Spindle Assembly Checkpoint Protein MAD2A Pseudogene	Pseudogene	3	GC16M076877	0.331204	https://www.genecards.org/cgi-bin/carddisp.pl?gene=LOC100128497
SOD1	Superoxide Dismutase 1	Protein Coding	50	GC21P031659	0.306635	https://www.genecards.org/cgi-bin/carddisp.pl?gene=SOD1
HK1	Hexokinase 1	Protein Coding	48	GC10P069269	0.306635	https://www.genecards.org/cgi-bin/carddisp.pl?gene=HK1
TPK1	Thiamin Pyrophosphokinase 1	Protein Coding	44	GC07M144451	0.306635	https://www.genecards.org/cgi-bin/carddisp.pl?gene=TPK1
ICAM2	Intercellular Adhesion Molecule 2	Protein Coding	43	GC17M064002	0.306635	https://www.genecards.org/cgi-bin/carddisp.pl?gene=ICAM2
TFAP2B	Transcription Factor AP-2 Beta	Protein Coding	43	GC06P064414	0.306635	https://www.genecards.org/cgi-bin/carddisp.pl?gene=TFAP2B
STIP1	Stress Induced Phosphoprotein 1	Protein Coding	42	GC11P064221	0.306635	https://www.genecards.org/cgi-bin/carddisp.pl?gene=STIP1
ACP1	Acid Phosphatase 1	Protein Coding	41	GC02P000254	0.306635	https://www.genecards.org/cgi-bin/carddisp.pl?gene=ACP1
FERMT3	FERM Domain Containing Kindlin 3	Protein Coding	41	GC11P064223	0.306635	https://www.genecards.org/cgi-bin/carddisp.pl?gene=FERMT3
HKDC1	Hexokinase Domain Containing 1	Protein Coding	39	GC10P069220	0.306635	https://www.genecards.org/cgi-bin/carddisp.pl?gene=HKDC1
SULF2	Sulfatase 2	Protein Coding	39	GC20M047656	0.306635	https://www.genecards.org/cgi-bin/carddisp.pl?gene=SULF2
LRRC7	Leucine Rich Repeat Containing 7	Protein Coding	38	GC01P069567	0.306635	https://www.genecards.org/cgi-bin/carddisp.pl?gene=LRRC7
NDUFAF2	NADH:Ubiquinone Oxidoreductase Complex Assembly Factor 2	Protein Coding	38	GC05P060945	0.306635	https://www.genecards.org/cgi-bin/carddisp.pl?gene=NDUFAF2
PLEKHB1	Pleckstrin Homology Domain Containing B1	Protein Coding	35	GC11P073647	0.306635	https://www.genecards.org/cgi-bin/carddisp.pl?gene=PLEKHB1
CEP112	Centrosomal Protein 112	Protein Coding	33	GC17M065635	0.306635	https://www.genecards.org/cgi-bin/carddisp.pl?gene=CEP112
NUDT22	Nudix Hydrolase 22	Protein Coding	32	GC11P064227	0.306635	https://www.genecards.org/cgi-bin/carddisp.pl?gene=NUDT22
TRPT1	TRNA Phosphotransferase 1	Protein Coding	32	GC11M064223	0.306635	https://www.genecards.org/cgi-bin/carddisp.pl?gene=TRPT1
HULC	Hepatocellular Carcinoma Up-Regulated Long Non-Coding RNA	RNA Gene	21	GC06P008438	0.306635	https://www.genecards.org/cgi-bin/carddisp.pl?gene=HULC
MIR99AHG	Mir-99a-Let-7c Cluster Host Gene	RNA Gene	21	GC21P015928	0.306635	https://www.genecards.org/cgi-bin/carddisp.pl?gene=MIR99AHG
PBX2P1	PBX Homeobox 2 Pseudogene 1	Pseudogene	11	GC03P143176	0.306635	https://www.genecards.org/cgi-bin/carddisp.pl?gene=PBX2P1
LINC02567	Long Intergenic Non-Protein Coding RNA 2567	RNA Gene	8	GC01M076759	0.306635	https://www.genecards.org/cgi-bin/carddisp.pl?gene=LINC02567
PSEN1	Presenilin 1	Protein Coding	50	GC14P073136	0.279918	https://www.genecards.org/cgi-bin/carddisp.pl?gene=PSEN1
FAS	Fas Cell Surface Death Receptor	Protein Coding	48	GC10P088969	0.279918	https://www.genecards.org/cgi-bin/carddisp.pl?gene=FAS
KCNJ5	Potassium Inwardly Rectifying Channel Subfamily J Member 5	Protein Coding	45	GC11P128891	0.279918	https://www.genecards.org/cgi-bin/carddisp.pl?gene=KCNJ5
GHR	Growth Hormone Receptor	Protein Coding	44	GC05P042429	0.279918	https://www.genecards.org/cgi-bin/carddisp.pl?gene=GHR
MICALL2	MICAL Like 2	Protein Coding	33	GC07M001429	0.279918	https://www.genecards.org/cgi-bin/carddisp.pl?gene=MICALL2
ANPEP	Alanyl Aminopeptidase, Membrane	Protein Coding	48	GC15M089784	0.250367	https://www.genecards.org/cgi-bin/carddisp.pl?gene=ANPEP
MME	Membrane Metalloendopeptidase	Protein Coding	48	GC03P155024	0.250367	https://www.genecards.org/cgi-bin/carddisp.pl?gene=MME
RXRA	Retinoid X Receptor Alpha	Protein Coding	48	GC09P134317	0.250367	https://www.genecards.org/cgi-bin/carddisp.pl?gene=RXRA
YWHAE	Tyrosine 3-Monooxygenase/Tryptophan 5-Monooxygenase Activation Protein Epsilon	Protein Coding	47	GC17M001346	0.250367	https://www.genecards.org/cgi-bin/carddisp.pl?gene=YWHAE
EPHA5	EPH Receptor A5	Protein Coding	45	GC04M065319	0.250367	https://www.genecards.org/cgi-bin/carddisp.pl?gene=EPHA5
GABBR1	Gamma-Aminobutyric Acid Type B Receptor Subunit 1	Protein Coding	45	GC06M029555	0.250367	https://www.genecards.org/cgi-bin/carddisp.pl?gene=GABBR1
EPHB1	EPH Receptor B1	Protein Coding	45	GC03P134795	0.250367	https://www.genecards.org/cgi-bin/carddisp.pl?gene=EPHB1
OTC	Ornithine Transcarbamylase	Protein Coding	45	GC0XP038353	0.250367	https://www.genecards.org/cgi-bin/carddisp.pl?gene=OTC
SFN	Stratifin	Protein Coding	44	GC01P026998	0.250367	https://www.genecards.org/cgi-bin/carddisp.pl?gene=SFN
GABRB1	Gamma-Aminobutyric Acid Type A Receptor Subunit Beta1	Protein Coding	43	GC04P046949	0.250367	https://www.genecards.org/cgi-bin/carddisp.pl?gene=GABRB1
FGF14	Fibroblast Growth Factor 14	Protein Coding	43	GC13M101710	0.250367	https://www.genecards.org/cgi-bin/carddisp.pl?gene=FGF14
MTNR1A	Melatonin Receptor 1A	Protein Coding	43	GC04M186533	0.250367	https://www.genecards.org/cgi-bin/carddisp.pl?gene=MTNR1A
SLC6A14	Solute Carrier Family 6 Member 14	Protein Coding	40	GC0XP116436	0.250367	https://www.genecards.org/cgi-bin/carddisp.pl?gene=SLC6A14
ARHGEF4	Rho Guanine Nucleotide Exchange Factor 4	Protein Coding	39	GC02P130836	0.250367	https://www.genecards.org/cgi-bin/carddisp.pl?gene=ARHGEF4
CDK14	Cyclin Dependent Kinase 14	Protein Coding	39	GC07P090471	0.250367	https://www.genecards.org/cgi-bin/carddisp.pl?gene=CDK14
ZNF365	Zinc Finger Protein 365	Protein Coding	37	GC10P062374	0.250367	https://www.genecards.org/cgi-bin/carddisp.pl?gene=ZNF365
PENK	Proenkephalin	Protein Coding	36	GC08M056436	0.250367	https://www.genecards.org/cgi-bin/carddisp.pl?gene=PENK
NIPA2	NIPA Magnesium Transporter 2	Protein Coding	35	GC15P029891	0.250367	https://www.genecards.org/cgi-bin/carddisp.pl?gene=NIPA2
ELSPBP1	Epididymal Sperm Binding Protein 1	Protein Coding	29	GC19P047994	0.250367	https://www.genecards.org/cgi-bin/carddisp.pl?gene=ELSPBP1
GPR148	G Protein-Coupled Receptor 148	Protein Coding	29	GC02P130729	0.250367	https://www.genecards.org/cgi-bin/carddisp.pl?gene=GPR148
GATD3	Glutamine Amidotransferase Class 1 Domain Containing 3	Protein Coding	27	GC21P044135	0.250367	https://www.genecards.org/cgi-bin/carddisp.pl?gene=GATD3
ALK	ALK Receptor Tyrosine Kinase	Protein Coding	50	GC02M029190	0.216824	https://www.genecards.org/cgi-bin/carddisp.pl?gene=ALK
PLCB3	Phospholipase C Beta 3	Protein Coding	47	GC11P064251	0.216824	https://www.genecards.org/cgi-bin/carddisp.pl?gene=PLCB3
MARK2	Microtubule Affinity Regulating Kinase 2	Protein Coding	43	GC11P063838	0.216824	https://www.genecards.org/cgi-bin/carddisp.pl?gene=MARK2
CACNA1I	Calcium Voltage-Gated Channel Subunit Alpha1 I	Protein Coding	42	GC22P039570	0.216824	https://www.genecards.org/cgi-bin/carddisp.pl?gene=CACNA1I
UBE2V2	Ubiquitin Conjugating Enzyme E2 V2	Protein Coding	41	GC08P047998	0.216824	https://www.genecards.org/cgi-bin/carddisp.pl?gene=UBE2V2
ST6GAL1	ST6 Beta-Galactoside Alpha-2,6-Sialyltransferase 1	Protein Coding	41	GC03P186930	0.216824	https://www.genecards.org/cgi-bin/carddisp.pl?gene=ST6GAL1
CADM2	Cell Adhesion Molecule 2	Protein Coding	37	GC03P085008	0.216824	https://www.genecards.org/cgi-bin/carddisp.pl?gene=CADM2
IPO11	Importin 11	Protein Coding	37	GC05P062403	0.216824	https://www.genecards.org/cgi-bin/carddisp.pl?gene=IPO11
DOCK10	Dedicator Of Cytokinesis 10	Protein Coding	37	GC02M224765	0.216824	https://www.genecards.org/cgi-bin/carddisp.pl?gene=DOCK10
MAP1A	Microtubule Associated Protein 1A	Protein Coding	37	GC15P043516	0.216824	https://www.genecards.org/cgi-bin/carddisp.pl?gene=MAP1A
PTCD3	Pentatricopeptide Repeat Domain 3	Protein Coding	36	GC02P086106	0.216824	https://www.genecards.org/cgi-bin/carddisp.pl?gene=PTCD3
RASGRF2	Ras Protein Specific Guanine Nucleotide Releasing Factor 2	Protein Coding	36	GC05P080960	0.216824	https://www.genecards.org/cgi-bin/carddisp.pl?gene=RASGRF2
NLGN4Y	Neuroligin 4 Y-Linked	Protein Coding	32	GC0YP014522	0.216824	https://www.genecards.org/cgi-bin/carddisp.pl?gene=NLGN4Y
FAM43A	Family With Sequence Similarity 43 Member A	Protein Coding	31	GC03P194685	0.216824	https://www.genecards.org/cgi-bin/carddisp.pl?gene=FAM43A
SLC35F4	Solute Carrier Family 35 Member F4	Protein Coding	27	GC14M057563	0.216824	https://www.genecards.org/cgi-bin/carddisp.pl?gene=SLC35F4
HOTAIR	HOX Transcript Antisense RNA	RNA Gene	25	GC12M053962	0.216824	https://www.genecards.org/cgi-bin/carddisp.pl?gene=HOTAIR
RN7SL5P	RNA, 7SL, Cytoplasmic 5, Pseudogene	Pseudogene	7	GC09P009441	0.216824	https://www.genecards.org/cgi-bin/carddisp.pl?gene=RN7SL5P
RPL3P8	Ribosomal Protein L3 Pseudogene 8	Pseudogene	5	GC07M109998	0.216824	https://www.genecards.org/cgi-bin/carddisp.pl?gene=RPL3P8
RPL18P7	Ribosomal Protein L18 Pseudogene 7	Pseudogene	5	GC08P113377	0.216824	https://www.genecards.org/cgi-bin/carddisp.pl?gene=RPL18P7
RPL23AP43	Ribosomal Protein L23a Pseudogene 43	Pseudogene	5	GC03P032785	0.216824	https://www.genecards.org/cgi-bin/carddisp.pl?gene=RPL23AP43
RARA	Retinoic Acid Receptor Alpha	Protein Coding	48	GC17P040309	0.177036	https://www.genecards.org/cgi-bin/carddisp.pl?gene=RARA
RARB	Retinoic Acid Receptor Beta	Protein Coding	48	GC03P024830	0.177036	https://www.genecards.org/cgi-bin/carddisp.pl?gene=RARB
HCN4	Hyperpolarization Activated Cyclic Nucleotide Gated Potassium Channel 4	Protein Coding	46	GC15M073319	0.177036	https://www.genecards.org/cgi-bin/carddisp.pl?gene=HCN4
RARG	Retinoic Acid Receptor Gamma	Protein Coding	46	GC12M053210	0.177036	https://www.genecards.org/cgi-bin/carddisp.pl?gene=RARG
COL1A2	Collagen Type I Alpha 2 Chain	Protein Coding	45	GC07P094394	0.177036	https://www.genecards.org/cgi-bin/carddisp.pl?gene=COL1A2
GFAP	Glial Fibrillary Acidic Protein	Protein Coding	45	GC17M044905	0.177036	https://www.genecards.org/cgi-bin/carddisp.pl?gene=GFAP
PAX5	Paired Box 5	Protein Coding	45	GC09M036828	0.177036	https://www.genecards.org/cgi-bin/carddisp.pl?gene=PAX5
PKLR	Pyruvate Kinase L/R	Protein Coding	45	GC01M155289	0.177036	https://www.genecards.org/cgi-bin/carddisp.pl?gene=PKLR
PISD	Phosphatidylserine Decarboxylase	Protein Coding	45	GC22M032598	0.177036	https://www.genecards.org/cgi-bin/carddisp.pl?gene=PISD
RXRB	Retinoid X Receptor Beta	Protein Coding	45	GC06M033193	0.177036	https://www.genecards.org/cgi-bin/carddisp.pl?gene=RXRB
AOX1	Aldehyde Oxidase 1	Protein Coding	43	GC02P200585	0.177036	https://www.genecards.org/cgi-bin/carddisp.pl?gene=AOX1
GPC4	Glypican 4	Protein Coding	43	GC0XM133300	0.177036	https://www.genecards.org/cgi-bin/carddisp.pl?gene=GPC4
MBP	Myelin Basic Protein	Protein Coding	43	GC18M076978	0.177036	https://www.genecards.org/cgi-bin/carddisp.pl?gene=MBP
PTPRN2	Protein Tyrosine Phosphatase Receptor Type N2	Protein Coding	43	GC07M157539	0.177036	https://www.genecards.org/cgi-bin/carddisp.pl?gene=PTPRN2
NSDHL	NAD(P) Dependent Steroid Dehydrogenase-Like	Protein Coding	42	GC0XP152830	0.177036	https://www.genecards.org/cgi-bin/carddisp.pl?gene=NSDHL
LGI1	Leucine Rich Glioma Inactivated 1	Protein Coding	41	GC10P093757	0.177036	https://www.genecards.org/cgi-bin/carddisp.pl?gene=LGI1
GYPC	Glycophorin C (Gerbich Blood Group)	Protein Coding	41	GC02P126655	0.177036	https://www.genecards.org/cgi-bin/carddisp.pl?gene=GYPC
NAA10	N-Alpha-Acetyltransferase 10, NatA Catalytic Subunit	Protein Coding	41	GC0XM153929	0.177036	https://www.genecards.org/cgi-bin/carddisp.pl?gene=NAA10
TUSC3	Tumor Suppressor Candidate 3	Protein Coding	41	GC08P015417	0.177036	https://www.genecards.org/cgi-bin/carddisp.pl?gene=TUSC3
CAMTA1	Calmodulin Binding Transcription Activator 1	Protein Coding	40	GC01P006866	0.177036	https://www.genecards.org/cgi-bin/carddisp.pl?gene=CAMTA1
PACS1	Phosphofurin Acidic Cluster Sorting Protein 1	Protein Coding	40	GC11P067549	0.177036	https://www.genecards.org/cgi-bin/carddisp.pl?gene=PACS1
RXRG	Retinoid X Receptor Gamma	Protein Coding	40	GC01M165401	0.177036	https://www.genecards.org/cgi-bin/carddisp.pl?gene=RXRG
PRMT6	Protein Arginine Methyltransferase 6	Protein Coding	38	GC01P107056	0.177036	https://www.genecards.org/cgi-bin/carddisp.pl?gene=PRMT6
NIPA1	NIPA Magnesium Transporter 1	Protein Coding	37	GC15P022773	0.177036	https://www.genecards.org/cgi-bin/carddisp.pl?gene=NIPA1
ARC	Activity Regulated Cytoskeleton Associated Protein	Protein Coding	36	GC08M142611	0.177036	https://www.genecards.org/cgi-bin/carddisp.pl?gene=ARC
BET1	Bet1 Golgi Vesicular Membrane Trafficking Protein	Protein Coding	36	GC07M093962	0.177036	https://www.genecards.org/cgi-bin/carddisp.pl?gene=BET1
KIF16B	Kinesin Family Member 16B	Protein Coding	36	GC20M016272	0.177036	https://www.genecards.org/cgi-bin/carddisp.pl?gene=KIF16B
UCN3	Urocortin 3	Protein Coding	36	GC10P005396	0.177036	https://www.genecards.org/cgi-bin/carddisp.pl?gene=UCN3
CNTNAP5	Contactin Associated Protein Family Member 5	Protein Coding	33	GC02P124025	0.177036	https://www.genecards.org/cgi-bin/carddisp.pl?gene=CNTNAP5
LUZP2	Leucine Zipper Protein 2	Protein Coding	33	GC11P024518	0.177036	https://www.genecards.org/cgi-bin/carddisp.pl?gene=LUZP2
VWA8	Von Willebrand Factor A Domain Containing 8	Protein Coding	29	GC13M041569	0.177036	https://www.genecards.org/cgi-bin/carddisp.pl?gene=VWA8
H19	H19 Imprinted Maternally Expressed Transcript	RNA Gene	28	GC11M001995	0.177036	https://www.genecards.org/cgi-bin/carddisp.pl?gene=H19
PCDH11Y	Protocadherin 11 Y-Linked	Protein Coding	26	GC0YP005000	0.177036	https://www.genecards.org/cgi-bin/carddisp.pl?gene=PCDH11Y
TAAR3P	Trace Amine Associated Receptor 3, Pseudogene	Pseudogene	15	GC06M132616	0.177036	https://www.genecards.org/cgi-bin/carddisp.pl?gene=TAAR3P
AOX2P	Aldehyde Oxidase 2, Pseudogene	Pseudogene	13	GC02P200738	0.177036	https://www.genecards.org/cgi-bin/carddisp.pl?gene=AOX2P
LINC01792	Long Intergenic Non-Protein Coding RNA 1792	RNA Gene	10	GC02M200713	0.177036	https://www.genecards.org/cgi-bin/carddisp.pl?gene=LINC01792
MIR4669	MicroRNA 4669	RNA Gene	10	GC09P134381	0.177036	https://www.genecards.org/cgi-bin/carddisp.pl?gene=MIR4669
COL1A2-AS1	COL1A2 Antisense RNA 1	RNA Gene	9	GC07M094261	0.177036	https://www.genecards.org/cgi-bin/carddisp.pl?gene=COL1A2-AS1
PPM1AP1	Protein Phosphatase, Mg2+/Mn2+ Dependent 1A Pseudogene 1	Pseudogene	6	GC08M015805	0.177036	https://www.genecards.org/cgi-bin/carddisp.pl?gene=PPM1AP1
CYCSP14	CYCS Pseudogene 14	Pseudogene	5	GC04M130022	0.177036	https://www.genecards.org/cgi-bin/carddisp.pl?gene=CYCSP14
ADAM10	ADAM Metallopeptidase Domain 10	Protein Coding	50	GC15M058588	0.125183	https://www.genecards.org/cgi-bin/carddisp.pl?gene=ADAM10
APP	Amyloid Beta Precursor Protein	Protein Coding	49	GC21M025880	0.125183	https://www.genecards.org/cgi-bin/carddisp.pl?gene=APP
GNAS	GNAS Complex Locus	Protein Coding	49	GC20P058839	0.125183	https://www.genecards.org/cgi-bin/carddisp.pl?gene=GNAS
MMP14	Matrix Metallopeptidase 14	Protein Coding	49	GC14P028293	0.125183	https://www.genecards.org/cgi-bin/carddisp.pl?gene=MMP14
VDR	Vitamin D Receptor	Protein Coding	49	GC12M047841	0.125183	https://www.genecards.org/cgi-bin/carddisp.pl?gene=VDR
PSEN2	Presenilin 2	Protein Coding	48	GC01P226870	0.125183	https://www.genecards.org/cgi-bin/carddisp.pl?gene=PSEN2
PTPRF	Protein Tyrosine Phosphatase Receptor Type F	Protein Coding	48	GC01P043527	0.125183	https://www.genecards.org/cgi-bin/carddisp.pl?gene=PTPRF
CAT	Catalase	Protein Coding	47	GC11P034460	0.125183	https://www.genecards.org/cgi-bin/carddisp.pl?gene=CAT
CDH11	Cadherin 11	Protein Coding	46	GC16M064943	0.125183	https://www.genecards.org/cgi-bin/carddisp.pl?gene=CDH11
F2R	Coagulation Factor II Thrombin Receptor	Protein Coding	45	GC05P076716	0.125183	https://www.genecards.org/cgi-bin/carddisp.pl?gene=F2R
FMO3	Flavin Containing Dimethylaniline Monoxygenase 3	Protein Coding	45	GC01P171090	0.125183	https://www.genecards.org/cgi-bin/carddisp.pl?gene=FMO3
HTR7	5-Hydroxytryptamine Receptor 7	Protein Coding	45	GC10M090740	0.125183	https://www.genecards.org/cgi-bin/carddisp.pl?gene=HTR7
ABCC4	ATP Binding Cassette Subfamily C Member 4	Protein Coding	44	GC13M095019	0.125183	https://www.genecards.org/cgi-bin/carddisp.pl?gene=ABCC4
MYH11	Myosin Heavy Chain 11	Protein Coding	44	GC16M015704	0.125183	https://www.genecards.org/cgi-bin/carddisp.pl?gene=MYH11
TIMP3	TIMP Metallopeptidase Inhibitor 3	Protein Coding	44	GC22P032800	0.125183	https://www.genecards.org/cgi-bin/carddisp.pl?gene=TIMP3
DDIT3	DNA Damage Inducible Transcript 3	Protein Coding	43	GC12M057516	0.125183	https://www.genecards.org/cgi-bin/carddisp.pl?gene=DDIT3
CYP26A1	Cytochrome P450 Family 26 Subfamily A Member 1	Protein Coding	43	GC10P093073	0.125183	https://www.genecards.org/cgi-bin/carddisp.pl?gene=CYP26A1
CD38	CD38 Molecule	Protein Coding	43	GC04P015944	0.125183	https://www.genecards.org/cgi-bin/carddisp.pl?gene=CD38
GNA13	G Protein Subunit Alpha 13	Protein Coding	43	GC17M065009	0.125183	https://www.genecards.org/cgi-bin/carddisp.pl?gene=GNA13
LTB4R	Leukotriene B4 Receptor	Protein Coding	43	GC14P024311	0.125183	https://www.genecards.org/cgi-bin/carddisp.pl?gene=LTB4R
PDIA3	Protein Disulfide Isomerase Family A Member 3	Protein Coding	43	GC15P043746	0.125183	https://www.genecards.org/cgi-bin/carddisp.pl?gene=PDIA3
INHBA	Inhibin Subunit Beta A	Protein Coding	42	GC07M041668	0.125183	https://www.genecards.org/cgi-bin/carddisp.pl?gene=INHBA
ADCY4	Adenylate Cyclase 4	Protein Coding	41	GC14M024318	0.125183	https://www.genecards.org/cgi-bin/carddisp.pl?gene=ADCY4
GRIK5	Glutamate Ionotropic Receptor Kainate Type Subunit 5	Protein Coding	41	GC19M041998	0.125183	https://www.genecards.org/cgi-bin/carddisp.pl?gene=GRIK5
FOXE1	Forkhead Box E1	Protein Coding	41	GC09P097853	0.125183	https://www.genecards.org/cgi-bin/carddisp.pl?gene=FOXE1
GATAD2B	GATA Zinc Finger Domain Containing 2B	Protein Coding	41	GC01M153805	0.125183	https://www.genecards.org/cgi-bin/carddisp.pl?gene=GATAD2B
SLC29A4	Solute Carrier Family 29 Member 4	Protein Coding	41	GC07P005289	0.125183	https://www.genecards.org/cgi-bin/carddisp.pl?gene=SLC29A4
SLC6A12	Solute Carrier Family 6 Member 12	Protein Coding	41	GC12M000169	0.125183	https://www.genecards.org/cgi-bin/carddisp.pl?gene=SLC6A12
UBQLN1	Ubiquilin 1	Protein Coding	41	GC09M083659	0.125183	https://www.genecards.org/cgi-bin/carddisp.pl?gene=UBQLN1
STMN1	Stathmin 1	Protein Coding	41	GC01M025884	0.125183	https://www.genecards.org/cgi-bin/carddisp.pl?gene=STMN1
VPS4A	Vacuolar Protein Sorting 4 Homolog A	Protein Coding	41	GC16P069311	0.125183	https://www.genecards.org/cgi-bin/carddisp.pl?gene=VPS4A
FOSB	FosB Proto-Oncogene, AP-1 Transcription Factor Subunit	Protein Coding	40	GC19P045467	0.125183	https://www.genecards.org/cgi-bin/carddisp.pl?gene=FOSB
GNA12	G Protein Subunit Alpha 12	Protein Coding	40	GC07M002728	0.125183	https://www.genecards.org/cgi-bin/carddisp.pl?gene=GNA12
HMMR	Hyaluronan Mediated Motility Receptor	Protein Coding	40	GC05P163480	0.125183	https://www.genecards.org/cgi-bin/carddisp.pl?gene=HMMR
EPB41L2	Erythrocyte Membrane Protein Band 4.1 Like 2	Protein Coding	39	GC06M130820	0.125183	https://www.genecards.org/cgi-bin/carddisp.pl?gene=EPB41L2
PCDH15	Protocadherin Related 15	Protein Coding	39	GC10M053802	0.125183	https://www.genecards.org/cgi-bin/carddisp.pl?gene=PCDH15
SGCB	Sarcoglycan Beta	Protein Coding	39	GC04M052019	0.125183	https://www.genecards.org/cgi-bin/carddisp.pl?gene=SGCB
SMOC1	SPARC Related Modular Calcium Binding 1	Protein Coding	39	GC14P069854	0.125183	https://www.genecards.org/cgi-bin/carddisp.pl?gene=SMOC1
SLC39A1	Solute Carrier Family 39 Member 1	Protein Coding	38	GC01M153960	0.125183	https://www.genecards.org/cgi-bin/carddisp.pl?gene=SLC39A1
CNTN3	Contactin 3	Protein Coding	37	GC03M074232	0.125183	https://www.genecards.org/cgi-bin/carddisp.pl?gene=CNTN3
DHRS1	Dehydrogenase/Reductase 1	Protein Coding	36	GC14M024290	0.125183	https://www.genecards.org/cgi-bin/carddisp.pl?gene=DHRS1
CREB3L4	CAMP Responsive Element Binding Protein 3 Like 4	Protein Coding	36	GC01P153967	0.125183	https://www.genecards.org/cgi-bin/carddisp.pl?gene=CREB3L4
NFKBIL1	NFKB Inhibitor Like 1	Protein Coding	36	GC06P064132	0.125183	https://www.genecards.org/cgi-bin/carddisp.pl?gene=NFKBIL1
CIDEB	Cell Death Inducing DFFA Like Effector B	Protein Coding	35	GC14M024305	0.125183	https://www.genecards.org/cgi-bin/carddisp.pl?gene=CIDEB
L3MBTL2	L3MBTL Histone Methyl-Lysine Binding Protein 2	Protein Coding	35	GC22P041205	0.125183	https://www.genecards.org/cgi-bin/carddisp.pl?gene=L3MBTL2
RARS1	Arginyl-TRNA Synthetase 1	Protein Coding	35	GC05P168487	0.125183	https://www.genecards.org/cgi-bin/carddisp.pl?gene=RARS1
SORCS2	Sortilin Related VPS10 Domain Containing Receptor 2	Protein Coding	35	GC04P007196	0.125183	https://www.genecards.org/cgi-bin/carddisp.pl?gene=SORCS2
WSCD2	WSC Domain Containing 2	Protein Coding	35	GC12P108129	0.125183	https://www.genecards.org/cgi-bin/carddisp.pl?gene=WSCD2
FEV	FEV Transcription Factor, ETS Family Member	Protein Coding	33	GC02M218981	0.125183	https://www.genecards.org/cgi-bin/carddisp.pl?gene=FEV
TBC1D22A	TBC1 Domain Family Member 22A	Protein Coding	33	GC22P046762	0.125183	https://www.genecards.org/cgi-bin/carddisp.pl?gene=TBC1D22A
TMEM87B	Transmembrane Protein 87B	Protein Coding	33	GC02P119224	0.125183	https://www.genecards.org/cgi-bin/carddisp.pl?gene=TMEM87B
DENND4B	DENN Domain Containing 4B	Protein Coding	31	GC01M153901	0.125183	https://www.genecards.org/cgi-bin/carddisp.pl?gene=DENND4B
ELFN1	Extracellular Leucine Rich Repeat And Fibronectin Type III Domain Containing 1	Protein Coding	31	GC07P001666	0.125183	https://www.genecards.org/cgi-bin/carddisp.pl?gene=ELFN1
NOP9	NOP9 Nucleolar Protein	Protein Coding	30	GC14P024299	0.125183	https://www.genecards.org/cgi-bin/carddisp.pl?gene=NOP9
TENT4A	Terminal Nucleotidyltransferase 4A	Protein Coding	29	GC05P006713	0.125183	https://www.genecards.org/cgi-bin/carddisp.pl?gene=TENT4A
FMO6P	Flavin Containing Dimethylaniline Monoxygenase 6, Pseudogene	Pseudogene	22	GC01P171106	0.125183	https://www.genecards.org/cgi-bin/carddisp.pl?gene=FMO6P
KRT18P13	Keratin 18 Pseudogene 13	Pseudogene	9	GC09P097698	0.125183	https://www.genecards.org/cgi-bin/carddisp.pl?gene=KRT18P13
LRRC52-AS1	LRRC52 Antisense RNA 1	RNA Gene	9	GC01M165476	0.125183	https://www.genecards.org/cgi-bin/carddisp.pl?gene=LRRC52-AS1
LOC343052	Immunoglobulin Superfamily DCC Subclass Member 3 Pseudogene	Pseudogene	8	GC01P153793	0.125183	https://www.genecards.org/cgi-bin/carddisp.pl?gene=LOC343052
LOC101927284	Uncharacterized LOC101927284	RNA Gene	7	GC13P094761	0.125183	https://www.genecards.org/cgi-bin/carddisp.pl?gene=LOC101927284

## Sheet: GeneCard dyslexia
Gene Symbol	Description	Category	Gifts	GC Id	Relevance score	GeneCards Link
DNAAF4	Dynein Axonemal Assembly Factor 4	Protein Coding	29	GC15M072446	42.1628	https://www.genecards.org/cgi-bin/carddisp.pl?gene=DNAAF4
KIAA0319	KIAA0319	Protein Coding	38	GC06M024544	34.7273	https://www.genecards.org/cgi-bin/carddisp.pl?gene=KIAA0319
DYX8	Dyslexia Susceptibility 8	Genetic Locus	2	GC01U901055	32.3465	https://www.genecards.org/cgi-bin/carddisp.pl?gene=DYX8
DYX3	Dyslexia Susceptibility 3	Genetic Locus	2	GC02U990112	30.6146	https://www.genecards.org/cgi-bin/carddisp.pl?gene=DYX3
DCDC2	Doublecortin Domain Containing 2	Protein Coding	38	GC06M024171	30.2786	https://www.genecards.org/cgi-bin/carddisp.pl?gene=DCDC2
DYX6	Dyslexia Susceptibility 6	Genetic Locus	2	GC18U990076	30.0814	https://www.genecards.org/cgi-bin/carddisp.pl?gene=DYX6
DYX9	Dyslexia Susceptibility 9	Genetic Locus	2	GC0XU900537	29.881	https://www.genecards.org/cgi-bin/carddisp.pl?gene=DYX9
DYX5	Dyslexia Susceptibility 5	Genetic Locus	2	GC03U990247	29.3164	https://www.genecards.org/cgi-bin/carddisp.pl?gene=DYX5
KAAG1	Kidney Associated Antigen 1	Protein Coding	26	GC06P024356	19.9119	https://www.genecards.org/cgi-bin/carddisp.pl?gene=KAAG1
DYX1	Dyslexia Susceptibility 1	Genetic Locus	6	GC15U990015	18.2367	https://www.genecards.org/cgi-bin/carddisp.pl?gene=DYX1
KIAA0319L	KIAA0319 Like	Protein Coding	36	GC01M035433	11.8697	https://www.genecards.org/cgi-bin/carddisp.pl?gene=KIAA0319L
DNAAF4-CCPG1	DNAAF4-CCPG1 Readthrough (NMD Candidate)	RNA Gene	10	GC15M072447	11.5961	https://www.genecards.org/cgi-bin/carddisp.pl?gene=DNAAF4-CCPG1
MAPT	Microtubule Associated Protein Tau	Protein Coding	48	GC17P045894	10.1695	https://www.genecards.org/cgi-bin/carddisp.pl?gene=MAPT
STIM1	Stromal Interaction Molecule 1	Protein Coding	46	GC11P003855	9.70263	https://www.genecards.org/cgi-bin/carddisp.pl?gene=STIM1
GRN	Granulin Precursor	Protein Coding	45	GC17P044345	8.8878	https://www.genecards.org/cgi-bin/carddisp.pl?gene=GRN
NEDD4L	NEDD4 Like E3 Ubiquitin Protein Ligase	Protein Coding	45	GC18P058044	7.70433	https://www.genecards.org/cgi-bin/carddisp.pl?gene=NEDD4L
FLNA	Filamin A	Protein Coding	47	GC0XM154348	7.55754	https://www.genecards.org/cgi-bin/carddisp.pl?gene=FLNA
MRPL19	Mitochondrial Ribosomal Protein L19	Protein Coding	36	GC02P075646	7.40785	https://www.genecards.org/cgi-bin/carddisp.pl?gene=MRPL19
TMEM106B	Transmembrane Protein 106B	Protein Coding	37	GC07P012222	7.36297	https://www.genecards.org/cgi-bin/carddisp.pl?gene=TMEM106B
PSEN1	Presenilin 1	Protein Coding	50	GC14P073136	7.22119	https://www.genecards.org/cgi-bin/carddisp.pl?gene=PSEN1
CHMP2B	Charged Multivesicular Body Protein 2B	Protein Coding	42	GC03P087227	7.22119	https://www.genecards.org/cgi-bin/carddisp.pl?gene=CHMP2B
C9orf72	C9orf72-SMCR8 Complex Subunit	Protein Coding	40	GC09M027863	7.22119	https://www.genecards.org/cgi-bin/carddisp.pl?gene=C9orf72
TREM2	Triggering Receptor Expressed On Myeloid Cells 2	Protein Coding	40	GC06M054380	7.22119	https://www.genecards.org/cgi-bin/carddisp.pl?gene=TREM2
ORAI1	ORAI Calcium Release-Activated Calcium Modulator 1	Protein Coding	42	GC12P124476	7.11635	https://www.genecards.org/cgi-bin/carddisp.pl?gene=ORAI1
PCSK6	Proprotein Convertase Subtilisin/Kexin Type 6	Protein Coding	40	GC15M111171	6.81996	https://www.genecards.org/cgi-bin/carddisp.pl?gene=PCSK6
CEP63	Centrosomal Protein 63	Protein Coding	39	GC03P134485	6.81379	https://www.genecards.org/cgi-bin/carddisp.pl?gene=CEP63
GCFC2	GC-Rich Sequence DNA-Binding Factor 2	Protein Coding	33	GC02M075652	6.76371	https://www.genecards.org/cgi-bin/carddisp.pl?gene=GCFC2
MAP1B	Microtubule Associated Protein 1B	Protein Coding	43	GC05P072107	6.74129	https://www.genecards.org/cgi-bin/carddisp.pl?gene=MAP1B
ROBO1	Roundabout Guidance Receptor 1	Protein Coding	43	GC03M078597	6.6613	https://www.genecards.org/cgi-bin/carddisp.pl?gene=ROBO1
DRD4	Dopamine Receptor D4	Protein Coding	45	GC11P001249	6.52779	https://www.genecards.org/cgi-bin/carddisp.pl?gene=DRD4
GRIN2B	Glutamate Ionotropic Receptor NMDA Type Subunit 2B	Protein Coding	49	GC12M013437	6.50773	https://www.genecards.org/cgi-bin/carddisp.pl?gene=GRIN2B
PCDH11X	Protocadherin 11 X-Linked	Protein Coding	33	GC0XP091779	6.4655	https://www.genecards.org/cgi-bin/carddisp.pl?gene=PCDH11X
FOXP2	Forkhead Box P2	Protein Coding	43	GC07P114086	6.26114	https://www.genecards.org/cgi-bin/carddisp.pl?gene=FOXP2
CNTNAP5	Contactin Associated Protein Family Member 5	Protein Coding	33	GC02P124025	6.11515	https://www.genecards.org/cgi-bin/carddisp.pl?gene=CNTNAP5
ATP2C2	ATPase Secretory Pathway Ca2+ Transporting 2	Protein Coding	39	GC16P084368	6.10117	https://www.genecards.org/cgi-bin/carddisp.pl?gene=ATP2C2
DOCK4	Dedicator Of Cytokinesis 4	Protein Coding	38	GC07M111726	6.06912	https://www.genecards.org/cgi-bin/carddisp.pl?gene=DOCK4
MYH7	Myosin Heavy Chain 7	Protein Coding	45	GC14M023412	6.04871	https://www.genecards.org/cgi-bin/carddisp.pl?gene=MYH7
DRD2	Dopamine Receptor D2	Protein Coding	48	GC11M113409	6.03233	https://www.genecards.org/cgi-bin/carddisp.pl?gene=DRD2
DIP2A	Disco Interacting Protein 2 Homolog A	Protein Coding	37	GC21P046458	5.99098	https://www.genecards.org/cgi-bin/carddisp.pl?gene=DIP2A
SEMA4F	Ssemaphorin 4F	Protein Coding	36	GC02P074654	5.98743	https://www.genecards.org/cgi-bin/carddisp.pl?gene=SEMA4F
ACOT13	Acyl-CoA Thioesterase 13	Protein Coding	36	GC06P024667	5.93957	https://www.genecards.org/cgi-bin/carddisp.pl?gene=ACOT13
GTF2I	General Transcription Factor IIi	Protein Coding	41	GC07P074658	5.6242	https://www.genecards.org/cgi-bin/carddisp.pl?gene=GTF2I
RTN4R	Reticulon 4 Receptor	Protein Coding	41	GC22M020241	5.6242	https://www.genecards.org/cgi-bin/carddisp.pl?gene=RTN4R
SLC6A3	Solute Carrier Family 6 Member 3	Protein Coding	48	GC05M001392	5.5983	https://www.genecards.org/cgi-bin/carddisp.pl?gene=SLC6A3
ESR2	Estrogen Receptor 2	Protein Coding	47	GC14M064084	5.5983	https://www.genecards.org/cgi-bin/carddisp.pl?gene=ESR2
SFPQ	Splicing Factor Proline And Glutamine Rich	Protein Coding	42	GC01M035176	5.58192	https://www.genecards.org/cgi-bin/carddisp.pl?gene=SFPQ
DRD3	Dopamine Receptor D3	Protein Coding	43	GC03M114128	5.57047	https://www.genecards.org/cgi-bin/carddisp.pl?gene=DRD3
OTX1	Orthodenticle Homeobox 1	Protein Coding	40	GC02P063050	5.57047	https://www.genecards.org/cgi-bin/carddisp.pl?gene=OTX1
GNPTAB	N-Acetylglucosamine-1-Phosphate Transferase Subunits Alpha And Beta	Protein Coding	40	GC12M101745	5.54021	https://www.genecards.org/cgi-bin/carddisp.pl?gene=GNPTAB
ESR1	Estrogen Receptor 1	Protein Coding	50	GC06P151656	5.50674	https://www.genecards.org/cgi-bin/carddisp.pl?gene=ESR1
STUB1	STIP1 Homology And U-Box Containing Protein 1	Protein Coding	43	GC16P007366	5.50674	https://www.genecards.org/cgi-bin/carddisp.pl?gene=STUB1
NAGPA	N-Acetylglucosamine-1-Phosphodiester Alpha-N-Acetylglucosaminidase	Protein Coding	35	GC16M005025	5.43185	https://www.genecards.org/cgi-bin/carddisp.pl?gene=NAGPA
NCAN	Neurocan	Protein Coding	40	GC19P030321	5.43046	https://www.genecards.org/cgi-bin/carddisp.pl?gene=NCAN
AP2M1	Adaptor Related Protein Complex 2 Subunit Mu 1	Protein Coding	43	GC03P184174	5.42369	https://www.genecards.org/cgi-bin/carddisp.pl?gene=AP2M1
VCP	Valosin Containing Protein	Protein Coding	47	GC09M035056	5.31552	https://www.genecards.org/cgi-bin/carddisp.pl?gene=VCP
CDK5	Cyclin Dependent Kinase 5	Protein Coding	51	GC07M151053	5.29835	https://www.genecards.org/cgi-bin/carddisp.pl?gene=CDK5
RELN	Reelin	Protein Coding	41	GC07M103471	5.25944	https://www.genecards.org/cgi-bin/carddisp.pl?gene=RELN
MYO5B	Myosin VB	Protein Coding	43	GC18M049822	5.1288	https://www.genecards.org/cgi-bin/carddisp.pl?gene=MYO5B
TCF12	Transcription Factor 12	Protein Coding	45	GC15P056918	5.09854	https://www.genecards.org/cgi-bin/carddisp.pl?gene=TCF12
MYO18B	Myosin XVIIIB	Protein Coding	37	GC22P025742	5.09854	https://www.genecards.org/cgi-bin/carddisp.pl?gene=MYO18B
PDE7B	Phosphodiesterase 7B	Protein Coding	37	GC06P135795	5.09854	https://www.genecards.org/cgi-bin/carddisp.pl?gene=PDE7B
ZNF280D	Zinc Finger Protein 280D	Protein Coding	33	GC15M056630	5.09854	https://www.genecards.org/cgi-bin/carddisp.pl?gene=ZNF280D
GNPTG	N-Acetylglucosamine-1-Phosphate Transferase Subunit Gamma	Protein Coding	37	GC16P001351	5.06507	https://www.genecards.org/cgi-bin/carddisp.pl?gene=GNPTG
FMR1-AS1	FMR1 Antisense RNA 1	RNA Gene	17	GC0XM147910	5.06507	https://www.genecards.org/cgi-bin/carddisp.pl?gene=FMR1-AS1
GBE1	1,4-Alpha-Glucan Branching Enzyme 1	Protein Coding	43	GC03M081489	5.02708	https://www.genecards.org/cgi-bin/carddisp.pl?gene=GBE1
HTR1F	5-Hydroxytryptamine Receptor 1F	Protein Coding	43	GC03P087792	5.02708	https://www.genecards.org/cgi-bin/carddisp.pl?gene=HTR1F
S100B	S100 Calcium Binding Protein B	Protein Coding	44	GC21M049241	4.98201	https://www.genecards.org/cgi-bin/carddisp.pl?gene=S100B
DGKI	Diacylglycerol Kinase Iota	Protein Coding	40	GC07M137381	4.98201	https://www.genecards.org/cgi-bin/carddisp.pl?gene=DGKI
DNAH11	Dynein Axonemal Heavy Chain 11	Protein Coding	40	GC07P021543	4.98201	https://www.genecards.org/cgi-bin/carddisp.pl?gene=DNAH11
FGF18	Fibroblast Growth Factor 18	Protein Coding	39	GC05P171419	4.92328	https://www.genecards.org/cgi-bin/carddisp.pl?gene=FGF18
DNAH5	Dynein Axonemal Heavy Chain 5	Protein Coding	39	GC05M013693	4.92328	https://www.genecards.org/cgi-bin/carddisp.pl?gene=DNAH5
RIPOR2	RHO Family Interacting Cell Polarization Regulator 2	Protein Coding	29	GC06M024805	4.92328	https://www.genecards.org/cgi-bin/carddisp.pl?gene=RIPOR2
TDP2	Tyrosyl-DNA Phosphodiesterase 2	Protein Coding	40	GC06M024651	4.79049	https://www.genecards.org/cgi-bin/carddisp.pl?gene=TDP2
CMIP	C-Maf Inducing Protein	Protein Coding	33	GC16P081445	4.64767	https://www.genecards.org/cgi-bin/carddisp.pl?gene=CMIP
CNTNAP2	Contactin Associated Protein 2	Protein Coding	42	GC07P146116	4.60984	https://www.genecards.org/cgi-bin/carddisp.pl?gene=CNTNAP2
ROBO2	Roundabout Guidance Receptor 2	Protein Coding	41	GC03P075955	4.60984	https://www.genecards.org/cgi-bin/carddisp.pl?gene=ROBO2
SH2B1	SH2B Adaptor Protein 1	Protein Coding	41	GC16P036806	4.59595	https://www.genecards.org/cgi-bin/carddisp.pl?gene=SH2B1
LRRTM1	Leucine Rich Repeat Transmembrane Neuronal 1	Protein Coding	38	GC02M080264	4.55111	https://www.genecards.org/cgi-bin/carddisp.pl?gene=LRRTM1
ZNF385D	Zinc Finger Protein 385D	Protein Coding	31	GC03M021412	4.40933	https://www.genecards.org/cgi-bin/carddisp.pl?gene=ZNF385D
DCX	Doublecortin	Protein Coding	44	GC0XM111293	4.32034	https://www.genecards.org/cgi-bin/carddisp.pl?gene=DCX
AUTS2	Activator Of Transcription And Developmental Regulator AUTS2	Protein Coding	38	GC07P069598	4.22377	https://www.genecards.org/cgi-bin/carddisp.pl?gene=AUTS2
GCLC	Glutamate-Cysteine Ligase Catalytic Subunit	Protein Coding	42	GC06M053497	4.16576	https://www.genecards.org/cgi-bin/carddisp.pl?gene=GCLC
CEBPD	CCAAT Enhancer Binding Protein Delta	Protein Coding	37	GC08M047759	4.08199	https://www.genecards.org/cgi-bin/carddisp.pl?gene=CEBPD
IMMP2L	Inner Mitochondrial Membrane Peptidase Subunit 2	Protein Coding	37	GC07M110663	4.08199	https://www.genecards.org/cgi-bin/carddisp.pl?gene=IMMP2L
NRSN1	Neurensin 1	Protein Coding	34	GC06P024126	4.08199	https://www.genecards.org/cgi-bin/carddisp.pl?gene=NRSN1
CFAP47	Cilia And Flagella Associated Protein 47	Protein Coding	27	GC0XP035919	4.08199	https://www.genecards.org/cgi-bin/carddisp.pl?gene=CFAP47
DEL15Q11.2	Chromosome 15q11.2 Deletion Syndrome	Genetic Locus	1	GC15U901666	3.71823	https://www.genecards.org/cgi-bin/carddisp.pl?gene=DEL15Q11.2
SLC2A1	Solute Carrier Family 2 Member 1	Protein Coding	51	GC01M042925	3.64891	https://www.genecards.org/cgi-bin/carddisp.pl?gene=SLC2A1
CACNA1H	Calcium Voltage-Gated Channel Subunit Alpha1 H	Protein Coding	48	GC16P001153	3.64891	https://www.genecards.org/cgi-bin/carddisp.pl?gene=CACNA1H
APC	APC Regulator Of WNT Signaling Pathway	Protein Coding	47	GC05P112707	3.64891	https://www.genecards.org/cgi-bin/carddisp.pl?gene=APC
GABRB3	Gamma-Aminobutyric Acid Type A Receptor Subunit Beta3	Protein Coding	47	GC15M026543	3.64891	https://www.genecards.org/cgi-bin/carddisp.pl?gene=GABRB3
SQSTM1	Sequestosome 1	Protein Coding	46	GC05P179806	3.64891	https://www.genecards.org/cgi-bin/carddisp.pl?gene=SQSTM1
PLA2G6	Phospholipase A2 Group VI	Protein Coding	46	GC22M052990	3.64891	https://www.genecards.org/cgi-bin/carddisp.pl?gene=PLA2G6
GABRA1	Gamma-Aminobutyric Acid Type A Receptor Subunit Alpha1	Protein Coding	45	GC05P161847	3.64891	https://www.genecards.org/cgi-bin/carddisp.pl?gene=GABRA1
GABRG2	Gamma-Aminobutyric Acid Type A Receptor Subunit Gamma2	Protein Coding	45	GC05P162000	3.64891	https://www.genecards.org/cgi-bin/carddisp.pl?gene=GABRG2
PNKP	Polynucleotide Kinase 3'-Phosphatase	Protein Coding	44	GC19M054153	3.64891	https://www.genecards.org/cgi-bin/carddisp.pl?gene=PNKP
SARDH	Sarcosine Dehydrogenase	Protein Coding	40	GC09M133663	3.64891	https://www.genecards.org/cgi-bin/carddisp.pl?gene=SARDH
OPA3	Outer Mitochondrial Membrane Lipid Metabolism Regulator OPA3	Protein Coding	38	GC19M045527	3.64891	https://www.genecards.org/cgi-bin/carddisp.pl?gene=OPA3
JRK	Jrk Helix-Turn-Helix Protein	Protein Coding	35	GC08M142657	3.64891	https://www.genecards.org/cgi-bin/carddisp.pl?gene=JRK
ARFGEF2	ADP Ribosylation Factor Guanine Nucleotide Exchange Factor 2	Protein Coding	40	GC20P048921	3.04466	https://www.genecards.org/cgi-bin/carddisp.pl?gene=ARFGEF2
TUBA1A	Tubulin Alpha 1a	Protein Coding	47	GC12M049184	2.96915	https://www.genecards.org/cgi-bin/carddisp.pl?gene=TUBA1A
PCDH19	Protocadherin 19	Protein Coding	40	GC0XM100291	2.96915	https://www.genecards.org/cgi-bin/carddisp.pl?gene=PCDH19
SRPX2	Sushi Repeat Containing Protein X-Linked 2	Protein Coding	39	GC0XP100648	2.96915	https://www.genecards.org/cgi-bin/carddisp.pl?gene=SRPX2
ADGRG1	Adhesion G Protein-Coupled Receptor G1	Protein Coding	38	GC16P057610	2.96915	https://www.genecards.org/cgi-bin/carddisp.pl?gene=ADGRG1
APOE	Apolipoprotein E	Protein Coding	48	GC19P044906	2.79495	https://www.genecards.org/cgi-bin/carddisp.pl?gene=APOE
TARDBP	TAR DNA Binding Protein	Protein Coding	44	GC01P011013	2.63067	https://www.genecards.org/cgi-bin/carddisp.pl?gene=TARDBP
ARF1	ADP Ribosylation Factor 1	Protein Coding	45	GC01P228082	2.57553	https://www.genecards.org/cgi-bin/carddisp.pl?gene=ARF1
ALAD	Aminolevulinate Dehydratase	Protein Coding	44	GC09M113386	2.57553	https://www.genecards.org/cgi-bin/carddisp.pl?gene=ALAD
TMTC3	Transmembrane O-Mannosyltransferase Targeting Cadherins 3	Protein Coding	35	GC12P088142	2.57553	https://www.genecards.org/cgi-bin/carddisp.pl?gene=TMTC3
ERMARD	ER Membrane Associated RNA Degradation	Protein Coding	31	GC06P169751	2.57553	https://www.genecards.org/cgi-bin/carddisp.pl?gene=ERMARD
PVNH3	Periventricular Nodular Heterotopia 3	Genetic Locus	1	GC05U901160	2.57553	https://www.genecards.org/cgi-bin/carddisp.pl?gene=PVNH3
FGFR3	Fibroblast Growth Factor Receptor 3	Protein Coding	52	GC04P001795	2.40636	https://www.genecards.org/cgi-bin/carddisp.pl?gene=FGFR3
PRKACB	Protein Kinase CAMP-Activated Catalytic Subunit Beta	Protein Coding	47	GC01P084078	2.40636	https://www.genecards.org/cgi-bin/carddisp.pl?gene=PRKACB
PI4KA	Phosphatidylinositol 4-Kinase Alpha	Protein Coding	46	GC22M020707	2.40636	https://www.genecards.org/cgi-bin/carddisp.pl?gene=PI4KA
TET3	Tet Methylcytosine Dioxygenase 3	Protein Coding	39	GC02P073986	2.40636	https://www.genecards.org/cgi-bin/carddisp.pl?gene=TET3
VPS41	VPS41 Subunit Of HOPS Complex	Protein Coding	37	GC07M038886	2.40636	https://www.genecards.org/cgi-bin/carddisp.pl?gene=VPS41
VPS13D	Vacuolar Protein Sorting 13 Homolog D	Protein Coding	33	GC01P012231	2.40636	https://www.genecards.org/cgi-bin/carddisp.pl?gene=VPS13D
ECA1	Epilepsy, Childhood Absence 1	Genetic Locus	4	GC08U990109	2.40636	https://www.genecards.org/cgi-bin/carddisp.pl?gene=ECA1
CCDC136	Coiled-Coil Domain Containing 136	Protein Coding	33	GC07P130737	2.38795	https://www.genecards.org/cgi-bin/carddisp.pl?gene=CCDC136
PSEN2	Presenilin 2	Protein Coding	48	GC01P226870	2.18347	https://www.genecards.org/cgi-bin/carddisp.pl?gene=PSEN2
BCHE	Butyrylcholinesterase	Protein Coding	47	GC03M165772	2.18347	https://www.genecards.org/cgi-bin/carddisp.pl?gene=BCHE
PRNP	Prion Protein	Protein Coding	44	GC20P004686	2.18347	https://www.genecards.org/cgi-bin/carddisp.pl?gene=PRNP
SLC1A2	Solute Carrier Family 1 Member 2	Protein Coding	48	GC11M035252	1.71091	https://www.genecards.org/cgi-bin/carddisp.pl?gene=SLC1A2
ABCA7	ATP Binding Cassette Subfamily A Member 7	Protein Coding	42	GC19P001040	1.66661	https://www.genecards.org/cgi-bin/carddisp.pl?gene=ABCA7
KITLG	KIT Ligand	Protein Coding	42	GC12M088492	1.66661	https://www.genecards.org/cgi-bin/carddisp.pl?gene=KITLG
AANAT	Aralkylamine N-Acetyltransferase	Protein Coding	37	GC17P076453	1.66661	https://www.genecards.org/cgi-bin/carddisp.pl?gene=AANAT
PCAT2	Prostate Cancer Associated Transcript 2	RNA Gene	15	GC08M127072	1.66661	https://www.genecards.org/cgi-bin/carddisp.pl?gene=PCAT2
FLNC	Filamin C	Protein Coding	43	GC07P128830	1.61507	https://www.genecards.org/cgi-bin/carddisp.pl?gene=FLNC
STIM2	Stromal Interaction Molecule 2	Protein Coding	37	GC04P026859	1.45455	https://www.genecards.org/cgi-bin/carddisp.pl?gene=STIM2
IER3	Immediate Early Response 3	Protein Coding	36	GC06M030743	1.41359	https://www.genecards.org/cgi-bin/carddisp.pl?gene=IER3
PARP1	Poly(ADP-Ribose) Polymerase 1	Protein Coding	47	GC01M226360	1.34986	https://www.genecards.org/cgi-bin/carddisp.pl?gene=PARP1
SRF	Serum Response Factor	Protein Coding	40	GC06P043171	1.34986	https://www.genecards.org/cgi-bin/carddisp.pl?gene=SRF
FRAXA	Fragile Site, Folic Acid Type, Rare, Fra(X)(Q27.3) A (Macroorchidism, Mental Retardation)	Biological Region	6	GC0XP147934	1.34986	https://www.genecards.org/cgi-bin/carddisp.pl?gene=FRAXA
PRKACG	Protein Kinase CAMP-Activated Catalytic Subunit Gamma	Protein Coding	46	GC09M069013	1.31277	https://www.genecards.org/cgi-bin/carddisp.pl?gene=PRKACG
RYR1	Ryanodine Receptor 1	Protein Coding	45	GC19P043609	1.31277	https://www.genecards.org/cgi-bin/carddisp.pl?gene=RYR1
ITPR3	Inositol 1,4,5-Trisphosphate Receptor Type 3	Protein Coding	44	GC06P033620	1.31277	https://www.genecards.org/cgi-bin/carddisp.pl?gene=ITPR3
RASGRP2	RAS Guanyl Releasing Protein 2	Protein Coding	44	GC11M064726	1.31277	https://www.genecards.org/cgi-bin/carddisp.pl?gene=RASGRP2
CASQ1	Calsequestrin 1	Protein Coding	42	GC01P160190	1.31277	https://www.genecards.org/cgi-bin/carddisp.pl?gene=CASQ1
ASPH	Aspartate Beta-Hydroxylase	Protein Coding	40	GC08M061500	1.31277	https://www.genecards.org/cgi-bin/carddisp.pl?gene=ASPH
NBEAL2	Neurobeachin Like 2	Protein Coding	40	GC03P046979	1.31277	https://www.genecards.org/cgi-bin/carddisp.pl?gene=NBEAL2
ERP44	Endoplasmic Reticulum Protein 44	Protein Coding	39	GC09M099979	1.31277	https://www.genecards.org/cgi-bin/carddisp.pl?gene=ERP44
ESYT1	Extended Synaptotagmin 1	Protein Coding	37	GC12P056758	1.31277	https://www.genecards.org/cgi-bin/carddisp.pl?gene=ESYT1
ORAI2	ORAI Calcium Release-Activated Calcium Modulator 2	Protein Coding	36	GC07P102433	1.31277	https://www.genecards.org/cgi-bin/carddisp.pl?gene=ORAI2
MICU2	Mitochondrial Calcium Uptake 2	Protein Coding	35	GC13M021492	1.31277	https://www.genecards.org/cgi-bin/carddisp.pl?gene=MICU2
SYPL2	Synaptophysin Like 2	Protein Coding	35	GC01P109466	1.31277	https://www.genecards.org/cgi-bin/carddisp.pl?gene=SYPL2
EGR4	Early Growth Response 4	Protein Coding	33	GC02M073290	1.31277	https://www.genecards.org/cgi-bin/carddisp.pl?gene=EGR4
JSRP1	Junctional Sarcoplasmic Reticulum Protein 1	Protein Coding	33	GC19M002252	1.31277	https://www.genecards.org/cgi-bin/carddisp.pl?gene=JSRP1
TMCC1	Transmembrane And Coiled-Coil Domain Family 1	Protein Coding	33	GC03M129647	1.31277	https://www.genecards.org/cgi-bin/carddisp.pl?gene=TMCC1
ORAI3	ORAI Calcium Release-Activated Calcium Modulator 3	Protein Coding	32	GC16P030949	1.31277	https://www.genecards.org/cgi-bin/carddisp.pl?gene=ORAI3
SLFN14	Schlafen Family Member 14	Protein Coding	32	GC17M035547	1.31277	https://www.genecards.org/cgi-bin/carddisp.pl?gene=SLFN14
SARAF	Store-Operated Calcium Entry Associated Regulatory Factor	Protein Coding	31	GC08M030063	1.31277	https://www.genecards.org/cgi-bin/carddisp.pl?gene=SARAF
TMEM178A	Transmembrane Protein 178A	Protein Coding	31	GC02P039664	1.31277	https://www.genecards.org/cgi-bin/carddisp.pl?gene=TMEM178A
CRACR2A	Calcium Release Activated Channel Regulator 2A	Protein Coding	30	GC12M004662	1.31277	https://www.genecards.org/cgi-bin/carddisp.pl?gene=CRACR2A
STIMATE	STIM Activating Enhancer	Protein Coding	23	GC03M052902	1.31277	https://www.genecards.org/cgi-bin/carddisp.pl?gene=STIMATE
RFX1	Regulatory Factor X1	Protein Coding	36	GC19M013961	1.31187	https://www.genecards.org/cgi-bin/carddisp.pl?gene=RFX1
CSN1S1	Casein Alpha S1	Protein Coding	33	GC04P069932	1.26681	https://www.genecards.org/cgi-bin/carddisp.pl?gene=CSN1S1
DISC1	DISC1 Scaffold Protein	Protein Coding	42	GC01P231626	1.20009	https://www.genecards.org/cgi-bin/carddisp.pl?gene=DISC1
POLI	DNA Polymerase Iota	Protein Coding	40	GC18P054274	1.20009	https://www.genecards.org/cgi-bin/carddisp.pl?gene=POLI
CELF3	CUGBP Elav-Like Family Member 3	Protein Coding	33	GC01M151674	1.20009	https://www.genecards.org/cgi-bin/carddisp.pl?gene=CELF3
ACTB	Actin Beta	Protein Coding	47	GC07M005527	1.19406	https://www.genecards.org/cgi-bin/carddisp.pl?gene=ACTB
SCO1	Synthesis Of Cytochrome C Oxidase 1	Protein Coding	45	GC17M010672	1.19406	https://www.genecards.org/cgi-bin/carddisp.pl?gene=SCO1
MYH3	Myosin Heavy Chain 3	Protein Coding	42	GC17M010628	1.19406	https://www.genecards.org/cgi-bin/carddisp.pl?gene=MYH3
ATG7	Autophagy Related 7	Protein Coding	41	GC03P011446	1.19406	https://www.genecards.org/cgi-bin/carddisp.pl?gene=ATG7
CHSY1	Chondroitin Sulfate Synthase 1	Protein Coding	41	GC15M101175	1.19406	https://www.genecards.org/cgi-bin/carddisp.pl?gene=CHSY1
DAD1	Defender Against Cell Death 1	Protein Coding	39	GC14M022565	1.19406	https://www.genecards.org/cgi-bin/carddisp.pl?gene=DAD1
SLC39A11	Solute Carrier Family 39 Member 11	Protein Coding	36	GC17M072645	1.19406	https://www.genecards.org/cgi-bin/carddisp.pl?gene=SLC39A11
SNRPA1	Small Nuclear Ribonucleoprotein Polypeptide A'	Protein Coding	36	GC15M101281	1.19406	https://www.genecards.org/cgi-bin/carddisp.pl?gene=SNRPA1
PAMR1	Peptidase Domain Containing Associated With Muscle Regeneration 1	Protein Coding	35	GC11M035453	1.19406	https://www.genecards.org/cgi-bin/carddisp.pl?gene=PAMR1
MNS1	Meiosis Specific Nuclear Structural 1	Protein Coding	35	GC15M056421	1.19406	https://www.genecards.org/cgi-bin/carddisp.pl?gene=MNS1
VGLL4	Vestigial Like Family Member 4	Protein Coding	35	GC03M011670	1.19406	https://www.genecards.org/cgi-bin/carddisp.pl?gene=VGLL4
FBXL18	F-Box And Leucine Rich Repeat Protein 18	Protein Coding	33	GC07M005431	1.19406	https://www.genecards.org/cgi-bin/carddisp.pl?gene=FBXL18
TNRC18	Trinucleotide Repeat Containing 18	Protein Coding	31	GC07M005333	1.19406	https://www.genecards.org/cgi-bin/carddisp.pl?gene=TNRC18
SELENOS	Selenoprotein S	Protein Coding	30	GC15M111172	1.19406	https://www.genecards.org/cgi-bin/carddisp.pl?gene=SELENOS
TEX9	Testis Expressed 9	Protein Coding	29	GC15P056255	1.19406	https://www.genecards.org/cgi-bin/carddisp.pl?gene=TEX9
TMEM220	Transmembrane Protein 220	Protein Coding	29	GC17M010714	1.19406	https://www.genecards.org/cgi-bin/carddisp.pl?gene=TMEM220
MIR589	MicroRNA 589	RNA Gene	17	GC07M005495	1.19406	https://www.genecards.org/cgi-bin/carddisp.pl?gene=MIR589
LINC00511	Long Intergenic Non-Protein Coding RNA 511	RNA Gene	17	GC17M072323	1.19406	https://www.genecards.org/cgi-bin/carddisp.pl?gene=LINC00511
LINC00673	Long Intergenic Non-Protein Coding RNA 673	RNA Gene	16	GC17M072290	1.19406	https://www.genecards.org/cgi-bin/carddisp.pl?gene=LINC00673
LOC100507472	Uncharacterized LOC100507472	RNA Gene	8	GC15M111174	1.19406	https://www.genecards.org/cgi-bin/carddisp.pl?gene=LOC100507472
PAFAH1B1	Platelet Activating Factor Acetylhydrolase 1b Regulatory Subunit 1	Protein Coding	44	GC17P002593	1.07965	https://www.genecards.org/cgi-bin/carddisp.pl?gene=PAFAH1B1
EOMES	Eomesodermin	Protein Coding	43	GC03M027715	1.07965	https://www.genecards.org/cgi-bin/carddisp.pl?gene=EOMES
PCBP2	Poly(RC) Binding Protein 2	Protein Coding	40	GC12P053452	1.07965	https://www.genecards.org/cgi-bin/carddisp.pl?gene=PCBP2
PVALB	Parvalbumin	Protein Coding	37	GC22M036800	1.07965	https://www.genecards.org/cgi-bin/carddisp.pl?gene=PVALB
RBFOX2	RNA Binding Fox-1 Homolog 2	Protein Coding	38	GC22M035738	1.05227	https://www.genecards.org/cgi-bin/carddisp.pl?gene=RBFOX2
PCSK6-AS1	PCSK6 Antisense RNA 1	RNA Gene	10	GC15P109099	0.925449	https://www.genecards.org/cgi-bin/carddisp.pl?gene=PCSK6-AS1
JAK2	Janus Kinase 2	Protein Coding	51	GC09P004985	0.880739	https://www.genecards.org/cgi-bin/carddisp.pl?gene=JAK2
LRRK1	Leucine Rich Repeat Kinase 1	Protein Coding	38	GC15P100919	0.86672	https://www.genecards.org/cgi-bin/carddisp.pl?gene=LRRK1
PLCB2	Phospholipase C Beta 2	Protein Coding	45	GC15M040278	0.812546	https://www.genecards.org/cgi-bin/carddisp.pl?gene=PLCB2
GABBR1	Gamma-Aminobutyric Acid Type B Receptor Subunit 1	Protein Coding	45	GC06M029555	0.800424	https://www.genecards.org/cgi-bin/carddisp.pl?gene=GABBR1
MOG	Myelin Oligodendrocyte Glycoprotein	Protein Coding	44	GC06P064074	0.779968	https://www.genecards.org/cgi-bin/carddisp.pl?gene=MOG
MCPH1	Microcephalin 1	Protein Coding	40	GC08P006406	0.763312	https://www.genecards.org/cgi-bin/carddisp.pl?gene=MCPH1
ASPM	Assembly Factor For Spindle Microtubules	Protein Coding	37	GC01M197084	0.763312	https://www.genecards.org/cgi-bin/carddisp.pl?gene=ASPM
CACNA1A	Calcium Voltage-Gated Channel Subunit Alpha1 A	Protein Coding	45	GC19M013206	0.730941	https://www.genecards.org/cgi-bin/carddisp.pl?gene=CACNA1A
MMP14	Matrix Metallopeptidase 14	Protein Coding	49	GC14P028293	0.724934	https://www.genecards.org/cgi-bin/carddisp.pl?gene=MMP14
EPHA4	EPH Receptor A4	Protein Coding	48	GC02M221418	0.724934	https://www.genecards.org/cgi-bin/carddisp.pl?gene=EPHA4
HDAC9	Histone Deacetylase 9	Protein Coding	45	GC07P018086	0.724934	https://www.genecards.org/cgi-bin/carddisp.pl?gene=HDAC9
MYH2	Myosin Heavy Chain 2	Protein Coding	45	GC17M010521	0.724934	https://www.genecards.org/cgi-bin/carddisp.pl?gene=MYH2
SOX9	SRY-Box Transcription Factor 9	Protein Coding	45	GC17P072121	0.724934	https://www.genecards.org/cgi-bin/carddisp.pl?gene=SOX9
SLC7A7	Solute Carrier Family 7 Member 7	Protein Coding	44	GC14M022773	0.724934	https://www.genecards.org/cgi-bin/carddisp.pl?gene=SLC7A7
COX6A1	Cytochrome C Oxidase Subunit 6A1	Protein Coding	43	GC12P120439	0.724934	https://www.genecards.org/cgi-bin/carddisp.pl?gene=COX6A1
PABPN1	Poly(A) Binding Protein Nuclear 1	Protein Coding	43	GC14P028545	0.724934	https://www.genecards.org/cgi-bin/carddisp.pl?gene=PABPN1
TXN2	Thioredoxin 2	Protein Coding	43	GC22M036467	0.724934	https://www.genecards.org/cgi-bin/carddisp.pl?gene=TXN2
STK24	Serine/Threonine Kinase 24	Protein Coding	43	GC13M098445	0.724934	https://www.genecards.org/cgi-bin/carddisp.pl?gene=STK24
PRMT5	Protein Arginine Methyltransferase 5	Protein Coding	41	GC14M022920	0.724934	https://www.genecards.org/cgi-bin/carddisp.pl?gene=PRMT5
AIPL1	Aryl Hydrocarbon Receptor Interacting Protein Like 1	Protein Coding	40	GC17M006393	0.724934	https://www.genecards.org/cgi-bin/carddisp.pl?gene=AIPL1
CALU	Calumenin	Protein Coding	40	GC07P128739	0.724934	https://www.genecards.org/cgi-bin/carddisp.pl?gene=CALU
CEBPE	CCAAT Enhancer Binding Protein Epsilon	Protein Coding	40	GC14M023117	0.724934	https://www.genecards.org/cgi-bin/carddisp.pl?gene=CEBPE
DYNLL1	Dynein Light Chain LC8-Type 1	Protein Coding	40	GC12P120469	0.724934	https://www.genecards.org/cgi-bin/carddisp.pl?gene=DYNLL1
ATP6V1F	ATPase H+ Transporting V1 Subunit F	Protein Coding	39	GC07P128862	0.724934	https://www.genecards.org/cgi-bin/carddisp.pl?gene=ATP6V1F
CHST8	Carbohydrate Sulfotransferase 8	Protein Coding	39	GC19P033621	0.724934	https://www.genecards.org/cgi-bin/carddisp.pl?gene=CHST8
OPN1SW	Opsin 1, Short Wave Sensitive	Protein Coding	39	GC07M128772	0.724934	https://www.genecards.org/cgi-bin/carddisp.pl?gene=OPN1SW
SRSF9	Serine And Arginine Rich Splicing Factor 9	Protein Coding	39	GC12M120461	0.724934	https://www.genecards.org/cgi-bin/carddisp.pl?gene=SRSF9
ACIN1	Apoptotic Chromatin Condensation Inducer 1	Protein Coding	37	GC14M023058	0.724934	https://www.genecards.org/cgi-bin/carddisp.pl?gene=ACIN1
ABHD4	Abhydrolase Domain Containing 4, N-Acyl Phospholipase B	Protein Coding	37	GC14P028292	0.724934	https://www.genecards.org/cgi-bin/carddisp.pl?gene=ABHD4
OXA1L	OXA1L Mitochondrial Inner Membrane Protein	Protein Coding	37	GC14P022766	0.724934	https://www.genecards.org/cgi-bin/carddisp.pl?gene=OXA1L
UNC5D	Unc-5 Netrin Receptor D	Protein Coding	37	GC08P035235	0.724934	https://www.genecards.org/cgi-bin/carddisp.pl?gene=UNC5D
ZFP64	ZFP64 Zinc Finger Protein	Protein Coding	37	GC20M052051	0.724934	https://www.genecards.org/cgi-bin/carddisp.pl?gene=ZFP64
GATC	Glutamyl-TRNA Amidotransferase Subunit C	Protein Coding	36	GC12P120446	0.724934	https://www.genecards.org/cgi-bin/carddisp.pl?gene=GATC
PMFBP1	Polyamine Modulated Factor 1 Binding Protein 1	Protein Coding	36	GC16M072112	0.724934	https://www.genecards.org/cgi-bin/carddisp.pl?gene=PMFBP1
RBM23	RNA Binding Motif Protein 23	Protein Coding	35	GC14M022902	0.724934	https://www.genecards.org/cgi-bin/carddisp.pl?gene=RBM23
DUSP26	Dual Specificity Phosphatase 26	Protein Coding	34	GC08M033591	0.724934	https://www.genecards.org/cgi-bin/carddisp.pl?gene=DUSP26
TRIAP1	TP53 Regulated Inhibitor Of Apoptosis 1	Protein Coding	33	GC12M120443	0.724934	https://www.genecards.org/cgi-bin/carddisp.pl?gene=TRIAP1
APOL5	Apolipoprotein L5	Protein Coding	32	GC22P035713	0.724934	https://www.genecards.org/cgi-bin/carddisp.pl?gene=APOL5
KIAA1958	KIAA1958	Protein Coding	32	GC09P112486	0.724934	https://www.genecards.org/cgi-bin/carddisp.pl?gene=KIAA1958
REM2	RRAD And GEM Like GTPase 2	Protein Coding	32	GC14P022883	0.724934	https://www.genecards.org/cgi-bin/carddisp.pl?gene=REM2
NGDN	Neuroguidin	Protein Coding	31	GC14P023469	0.724934	https://www.genecards.org/cgi-bin/carddisp.pl?gene=NGDN
MRPL52	Mitochondrial Ribosomal Protein L52	Protein Coding	31	GC14P022829	0.724934	https://www.genecards.org/cgi-bin/carddisp.pl?gene=MRPL52
PSMB11	Proteasome Subunit Beta 11	Protein Coding	31	GC14P028753	0.724934	https://www.genecards.org/cgi-bin/carddisp.pl?gene=PSMB11
RNF113B	Ring Finger Protein 113B	Protein Coding	31	GC13M098175	0.724934	https://www.genecards.org/cgi-bin/carddisp.pl?gene=RNF113B
INIP	INTS3 And NABP Interacting Protein	Protein Coding	30	GC09M112683	0.724934	https://www.genecards.org/cgi-bin/carddisp.pl?gene=INIP
C14orf93	Chromosome 14 Open Reading Frame 93	Protein Coding	29	GC14M022985	0.724934	https://www.genecards.org/cgi-bin/carddisp.pl?gene=C14orf93
ADPRM	ADP-Ribose/CDP-Alcohol Diphosphatase, Manganese Dependent	Protein Coding	29	GC17P010697	0.724934	https://www.genecards.org/cgi-bin/carddisp.pl?gene=ADPRM
TRAC	T Cell Receptor Alpha Constant	Protein Coding	25	GC14P028263	0.724934	https://www.genecards.org/cgi-bin/carddisp.pl?gene=TRAC
OR6J1	Olfactory Receptor Family 6 Subfamily J Member 1	Protein Coding	21	GC14M022633	0.724934	https://www.genecards.org/cgi-bin/carddisp.pl?gene=OR6J1
TRA	T Cell Receptor Alpha Locus	Protein Coding	18	GC14P021621	0.724934	https://www.genecards.org/cgi-bin/carddisp.pl?gene=TRA
PRMT5-AS1	PRMT5 Antisense RNA 1	RNA Gene	14	GC14P028294	0.724934	https://www.genecards.org/cgi-bin/carddisp.pl?gene=PRMT5-AS1
LINC01572	Long Intergenic Non-Protein Coding RNA 1572	RNA Gene	13	GC16M072201	0.724934	https://www.genecards.org/cgi-bin/carddisp.pl?gene=LINC01572
LINC01317	Long Intergenic Non-Protein Coding RNA 1317	RNA Gene	12	GC02P033706	0.724934	https://www.genecards.org/cgi-bin/carddisp.pl?gene=LINC01317
TRAV18	T Cell Receptor Alpha Variable 18	Protein Coding	12	GC14P022003	0.724934	https://www.genecards.org/cgi-bin/carddisp.pl?gene=TRAV18
TRAJ17	T Cell Receptor Alpha Joining 17	Protein Coding	12	GC14P028266	0.724934	https://www.genecards.org/cgi-bin/carddisp.pl?gene=TRAJ17
STK24-AS1	STK24 Antisense RNA 1	RNA Gene	12	GC13P098577	0.724934	https://www.genecards.org/cgi-bin/carddisp.pl?gene=STK24-AS1
LINC01320	Long Intergenic Non-Protein Coding RNA 1320	RNA Gene	11	GC02P033711	0.724934	https://www.genecards.org/cgi-bin/carddisp.pl?gene=LINC01320
MAGOH2P	Mago Homolog 2, Pseudogene	Pseudogene	10	GC17M010715	0.724934	https://www.genecards.org/cgi-bin/carddisp.pl?gene=MAGOH2P
TRAV8-5	T Cell Receptor Alpha Variable 8-5 (Pseudogene)	Pseudogene	10	GC14P021903	0.724934	https://www.genecards.org/cgi-bin/carddisp.pl?gene=TRAV8-5
MIR4418	MicroRNA 4418	RNA Gene	9	GC01P022266	0.724934	https://www.genecards.org/cgi-bin/carddisp.pl?gene=MIR4418
LINC02332	Long Intergenic Non-Protein Coding RNA 2332	RNA Gene	9	GC14M022558	0.724934	https://www.genecards.org/cgi-bin/carddisp.pl?gene=LINC02332
TRAJ2	T Cell Receptor Alpha Joining 2 (Non-Functional)	Protein Coding	9	GC14P028281	0.724934	https://www.genecards.org/cgi-bin/carddisp.pl?gene=TRAJ2
TRAJ37	T Cell Receptor Alpha Joining 37	Protein Coding	9	GC14P028244	0.724934	https://www.genecards.org/cgi-bin/carddisp.pl?gene=TRAJ37
TRAJ39	T Cell Receptor Alpha Joining 39	Protein Coding	9	GC14P028242	0.724934	https://www.genecards.org/cgi-bin/carddisp.pl?gene=TRAJ39
TRAJ4	T Cell Receptor Alpha Joining 4	Protein Coding	9	GC14P028279	0.724934	https://www.genecards.org/cgi-bin/carddisp.pl?gene=TRAJ4
TRAJ32	T Cell Receptor Alpha Joining 32	Protein Coding	9	GC14P028249	0.724934	https://www.genecards.org/cgi-bin/carddisp.pl?gene=TRAJ32
TRAJ34	T Cell Receptor Alpha Joining 34	Protein Coding	9	GC14P028247	0.724934	https://www.genecards.org/cgi-bin/carddisp.pl?gene=TRAJ34
TRAJ6	T Cell Receptor Alpha Joining 6	Protein Coding	9	GC14P028277	0.724934	https://www.genecards.org/cgi-bin/carddisp.pl?gene=TRAJ6
TRAJ60	T Cell Receptor Alpha Joining 60 (Pseudogene)	Pseudogene	9	GC14P028230	0.724934	https://www.genecards.org/cgi-bin/carddisp.pl?gene=TRAJ60
TRAJ23	T Cell Receptor Alpha Joining 23	Protein Coding	9	GC14P028258	0.724934	https://www.genecards.org/cgi-bin/carddisp.pl?gene=TRAJ23
TRAJ27	T Cell Receptor Alpha Joining 27	Protein Coding	9	GC14P028254	0.724934	https://www.genecards.org/cgi-bin/carddisp.pl?gene=TRAJ27
TRAJ44	T Cell Receptor Alpha Joining 44	Protein Coding	9	GC14P028288	0.724934	https://www.genecards.org/cgi-bin/carddisp.pl?gene=TRAJ44
TRAJ49	T Cell Receptor Alpha Joining 49	Protein Coding	9	GC14P028283	0.724934	https://www.genecards.org/cgi-bin/carddisp.pl?gene=TRAJ49
PRMT5-DT	PRMT5 Divergent Transcript	RNA Gene	9	GC14P028752	0.724934	https://www.genecards.org/cgi-bin/carddisp.pl?gene=PRMT5-DT
TRAJ18	T Cell Receptor Alpha Joining 18	Protein Coding	8	GC14P028265	0.724934	https://www.genecards.org/cgi-bin/carddisp.pl?gene=TRAJ18
TRAJ19	T Cell Receptor Alpha Joining 19 (Non-Functional)	Protein Coding	8	GC14P028262	0.724934	https://www.genecards.org/cgi-bin/carddisp.pl?gene=TRAJ19
TRAJ38	T Cell Receptor Alpha Joining 38	Protein Coding	8	GC14P028243	0.724934	https://www.genecards.org/cgi-bin/carddisp.pl?gene=TRAJ38
TRAJ45	T Cell Receptor Alpha Joining 45	Protein Coding	8	GC14P028287	0.724934	https://www.genecards.org/cgi-bin/carddisp.pl?gene=TRAJ45
TRAJ46	T Cell Receptor Alpha Joining 46	Protein Coding	8	GC14P028286	0.724934	https://www.genecards.org/cgi-bin/carddisp.pl?gene=TRAJ46
TRAJ47	T Cell Receptor Alpha Joining 47	Protein Coding	8	GC14P028285	0.724934	https://www.genecards.org/cgi-bin/carddisp.pl?gene=TRAJ47
TRAJ52	T Cell Receptor Alpha Joining 52	Protein Coding	8	GC14P028238	0.724934	https://www.genecards.org/cgi-bin/carddisp.pl?gene=TRAJ52
TRAJ53	T Cell Receptor Alpha Joining 53	Protein Coding	8	GC14P028237	0.724934	https://www.genecards.org/cgi-bin/carddisp.pl?gene=TRAJ53
TRAJ54	T Cell Receptor Alpha Joining 54	Protein Coding	8	GC14P028236	0.724934	https://www.genecards.org/cgi-bin/carddisp.pl?gene=TRAJ54
TRAJ56	T Cell Receptor Alpha Joining 56	Protein Coding	8	GC14P028234	0.724934	https://www.genecards.org/cgi-bin/carddisp.pl?gene=TRAJ56
UBQLN4P1	Ubiquilin 4 Pseudogene 1	Pseudogene	8	GC03M148984	0.724934	https://www.genecards.org/cgi-bin/carddisp.pl?gene=UBQLN4P1
TRAJ3	T Cell Receptor Alpha Joining 3	Protein Coding	8	GC14P028280	0.724934	https://www.genecards.org/cgi-bin/carddisp.pl?gene=TRAJ3
TRAJ30	T Cell Receptor Alpha Joining 30	Protein Coding	8	GC14P028251	0.724934	https://www.genecards.org/cgi-bin/carddisp.pl?gene=TRAJ30
TRAJ31	T Cell Receptor Alpha Joining 31	Protein Coding	8	GC14P028250	0.724934	https://www.genecards.org/cgi-bin/carddisp.pl?gene=TRAJ31
TRAJ33	T Cell Receptor Alpha Joining 33	Protein Coding	8	GC14P028248	0.724934	https://www.genecards.org/cgi-bin/carddisp.pl?gene=TRAJ33
TRAJ35	T Cell Receptor Alpha Joining 35 (Non-Functional)	Protein Coding	8	GC14P028246	0.724934	https://www.genecards.org/cgi-bin/carddisp.pl?gene=TRAJ35
TRAJ36	T Cell Receptor Alpha Joining 36	Protein Coding	8	GC14P028245	0.724934	https://www.genecards.org/cgi-bin/carddisp.pl?gene=TRAJ36
TRAJ57	T Cell Receptor Alpha Joining 57	Protein Coding	8	GC14P028233	0.724934	https://www.genecards.org/cgi-bin/carddisp.pl?gene=TRAJ57
TRAJ59	T Cell Receptor Alpha Joining 59 (Non-Functional)	Protein Coding	8	GC14P028231	0.724934	https://www.genecards.org/cgi-bin/carddisp.pl?gene=TRAJ59
TRAJ61	T Cell Receptor Alpha Joining 61 (Non-Functional)	Protein Coding	8	GC14P028229	0.724934	https://www.genecards.org/cgi-bin/carddisp.pl?gene=TRAJ61
TRAJ7	T Cell Receptor Alpha Joining 7	Protein Coding	8	GC14P028276	0.724934	https://www.genecards.org/cgi-bin/carddisp.pl?gene=TRAJ7
TRAJ9	T Cell Receptor Alpha Joining 9	Protein Coding	8	GC14P028274	0.724934	https://www.genecards.org/cgi-bin/carddisp.pl?gene=TRAJ9
TRAJ11	T Cell Receptor Alpha Joining 11	Protein Coding	8	GC14P028271	0.724934	https://www.genecards.org/cgi-bin/carddisp.pl?gene=TRAJ11
TRAJ12	T Cell Receptor Alpha Joining 12	Protein Coding	8	GC14P028270	0.724934	https://www.genecards.org/cgi-bin/carddisp.pl?gene=TRAJ12
TRAJ13	T Cell Receptor Alpha Joining 13	Protein Coding	8	GC14P028269	0.724934	https://www.genecards.org/cgi-bin/carddisp.pl?gene=TRAJ13
TRAJ14	T Cell Receptor Alpha Joining 14	Protein Coding	8	GC14P028268	0.724934	https://www.genecards.org/cgi-bin/carddisp.pl?gene=TRAJ14
TRAJ16	T Cell Receptor Alpha Joining 16	Protein Coding	8	GC14P028267	0.724934	https://www.genecards.org/cgi-bin/carddisp.pl?gene=TRAJ16
TRAJ20	T Cell Receptor Alpha Joining 20	Protein Coding	8	GC14P028261	0.724934	https://www.genecards.org/cgi-bin/carddisp.pl?gene=TRAJ20
TRAJ21	T Cell Receptor Alpha Joining 21	Protein Coding	8	GC14P028260	0.724934	https://www.genecards.org/cgi-bin/carddisp.pl?gene=TRAJ21
TRAJ22	T Cell Receptor Alpha Joining 22	Protein Coding	8	GC14P028259	0.724934	https://www.genecards.org/cgi-bin/carddisp.pl?gene=TRAJ22
TRAJ24	T Cell Receptor Alpha Joining 24	Protein Coding	8	GC14P028257	0.724934	https://www.genecards.org/cgi-bin/carddisp.pl?gene=TRAJ24
TRAJ25	T Cell Receptor Alpha Joining 25 (Non-Functional)	Protein Coding	8	GC14P028256	0.724934	https://www.genecards.org/cgi-bin/carddisp.pl?gene=TRAJ25
TRAJ26	T Cell Receptor Alpha Joining 26	Protein Coding	8	GC14P028255	0.724934	https://www.genecards.org/cgi-bin/carddisp.pl?gene=TRAJ26
TRAJ28	T Cell Receptor Alpha Joining 28	Protein Coding	8	GC14P028253	0.724934	https://www.genecards.org/cgi-bin/carddisp.pl?gene=TRAJ28
TRAJ29	T Cell Receptor Alpha Joining 29	Protein Coding	8	GC14P028252	0.724934	https://www.genecards.org/cgi-bin/carddisp.pl?gene=TRAJ29
TRAJ1	T Cell Receptor Alpha Joining 1 (Non-Functional)	Protein Coding	8	GC14P028282	0.724934	https://www.genecards.org/cgi-bin/carddisp.pl?gene=TRAJ1
TRAJ10	T Cell Receptor Alpha Joining 10	Protein Coding	8	GC14P028272	0.724934	https://www.genecards.org/cgi-bin/carddisp.pl?gene=TRAJ10
TRAJ43	T Cell Receptor Alpha Joining 43	Protein Coding	8	GC14P028290	0.724934	https://www.genecards.org/cgi-bin/carddisp.pl?gene=TRAJ43
TRAJ40	T Cell Receptor Alpha Joining 40	Protein Coding	8	GC14P028241	0.724934	https://www.genecards.org/cgi-bin/carddisp.pl?gene=TRAJ40
TRAJ41	T Cell Receptor Alpha Joining 41	Protein Coding	8	GC14P028289	0.724934	https://www.genecards.org/cgi-bin/carddisp.pl?gene=TRAJ41
TRAJ42	T Cell Receptor Alpha Joining 42	Protein Coding	8	GC14P028291	0.724934	https://www.genecards.org/cgi-bin/carddisp.pl?gene=TRAJ42
TRAJ48	T Cell Receptor Alpha Joining 48	Protein Coding	8	GC14P028284	0.724934	https://www.genecards.org/cgi-bin/carddisp.pl?gene=TRAJ48
TRAJ5	T Cell Receptor Alpha Joining 5	Protein Coding	8	GC14P028278	0.724934	https://www.genecards.org/cgi-bin/carddisp.pl?gene=TRAJ5
TRAJ50	T Cell Receptor Alpha Joining 50	Protein Coding	8	GC14P028240	0.724934	https://www.genecards.org/cgi-bin/carddisp.pl?gene=TRAJ50
LOC105370401	Uncharacterized LOC105370401	RNA Gene	8	GC14M022198	0.724934	https://www.genecards.org/cgi-bin/carddisp.pl?gene=LOC105370401
TRAJ55	T Cell Receptor Alpha Joining 55 (Pseudogene)	Pseudogene	7	GC14P028235	0.724934	https://www.genecards.org/cgi-bin/carddisp.pl?gene=TRAJ55
TRAJ58	T Cell Receptor Alpha Joining 58 (Non-Functional)	Protein Coding	7	GC14P028232	0.724934	https://www.genecards.org/cgi-bin/carddisp.pl?gene=TRAJ58
TRAJ8	T Cell Receptor Alpha Joining 8	Pseudogene	7	GC14P028275	0.724934	https://www.genecards.org/cgi-bin/carddisp.pl?gene=TRAJ8
TRAJ15	T Cell Receptor Alpha Joining 15	Uncategorized	7	GC14P022529	0.724934	https://www.genecards.org/cgi-bin/carddisp.pl?gene=TRAJ15
TRAJ51	T Cell Receptor Alpha Joining 51 (Pseudogene)	Pseudogene	7	GC14P028239	0.724934	https://www.genecards.org/cgi-bin/carddisp.pl?gene=TRAJ51
RNU6-807P	RNA, U6 Small Nuclear 807, Pseudogene	Pseudogene	7	GC15M101648	0.724934	https://www.genecards.org/cgi-bin/carddisp.pl?gene=RNU6-807P
ENSG00000259003	Novel Transcript	RNA Gene	7	GC14P022556	0.724934	https://www.genecards.org/cgi-bin/carddisp.pl?gene=ENSG00000259003
ENSG00000261433	Novel Transcript	RNA Gene	7	GC17M010661	0.724934	https://www.genecards.org/cgi-bin/carddisp.pl?gene=ENSG00000261433
ENSG00000261673	Novel Transcript	RNA Gene	7	GC16M072224	0.724934	https://www.genecards.org/cgi-bin/carddisp.pl?gene=ENSG00000261673
RNU6ATAC37P	RNA, U6atac Small Nuclear 37, Pseudogene	Pseudogene	6	GC02P007576	0.724934	https://www.genecards.org/cgi-bin/carddisp.pl?gene=RNU6ATAC37P
ENSG00000263680	Novel Transcript	RNA Gene	6	GC17P072425	0.724934	https://www.genecards.org/cgi-bin/carddisp.pl?gene=ENSG00000263680
ENSG00000260593	Novel Transcript, Antisense To MARVELD3	RNA Gene	6	GC16M071623	0.724934	https://www.genecards.org/cgi-bin/carddisp.pl?gene=ENSG00000260593
PSMC1P12	Proteasome 26S Subunit, ATPase 1 Pseudogene 12	Pseudogene	5	GC01M118614	0.724934	https://www.genecards.org/cgi-bin/carddisp.pl?gene=PSMC1P12
RNA5SP56	RNA, 5S Ribosomal Pseudogene 56	Pseudogene	5	GC01M118265	0.724934	https://www.genecards.org/cgi-bin/carddisp.pl?gene=RNA5SP56
ENSG00000279652	Novel Transcript	RNA Gene	5	GC22P035993	0.724934	https://www.genecards.org/cgi-bin/carddisp.pl?gene=ENSG00000279652
lnc-OR6J1-2		RNA Gene	5	GC14M022566	0.724934	https://www.genecards.org/cgi-bin/carddisp.pl?gene=lnc-OR6J1-2
lnc-SOX9-7		RNA Gene	5	GC17P072403	0.724934	https://www.genecards.org/cgi-bin/carddisp.pl?gene=lnc-SOX9-7
lnc-ABHD4-12		RNA Gene	5	GC14P028171	0.724934	https://www.genecards.org/cgi-bin/carddisp.pl?gene=lnc-ABHD4-12
lnc-DAD1-5		RNA Gene	5	GC14M022163	0.724934	https://www.genecards.org/cgi-bin/carddisp.pl?gene=lnc-DAD1-5
PPIAP34	Peptidylprolyl Isomerase A Pseudogene 34	Pseudogene	4	GC01M022323	0.724934	https://www.genecards.org/cgi-bin/carddisp.pl?gene=PPIAP34
LOC105370399	Uncharacterized LOC105370399	RNA Gene	4	GC14P028502	0.724934	https://www.genecards.org/cgi-bin/carddisp.pl?gene=LOC105370399
MN297383		RNA Gene	4	GC16P072211	0.724934	https://www.genecards.org/cgi-bin/carddisp.pl?gene=MN297383
MN298114-053		RNA Gene	4	GC14M022529	0.724934	https://www.genecards.org/cgi-bin/carddisp.pl?gene=MN298114-053
RF00017-1377		RNA Gene	4	GC14M022433	0.724934	https://www.genecards.org/cgi-bin/carddisp.pl?gene=RF00017-1377
lnc-PMFBP1-5		RNA Gene	4	GC16M072274	0.724934	https://www.genecards.org/cgi-bin/carddisp.pl?gene=lnc-PMFBP1-5
lnc-SOX9-8		RNA Gene	4	GC17P072613	0.724934	https://www.genecards.org/cgi-bin/carddisp.pl?gene=lnc-SOX9-8
HSALNG0112544-002		RNA Gene	4	GC16M072203	0.724934	https://www.genecards.org/cgi-bin/carddisp.pl?gene=HSALNG0112544-002
HSALNG0098862		RNA Gene	4	GC13P098564	0.724934	https://www.genecards.org/cgi-bin/carddisp.pl?gene=HSALNG0098862
HSALNG0061243		RNA Gene	4	GC07M128818	0.724934	https://www.genecards.org/cgi-bin/carddisp.pl?gene=HSALNG0061243
HSALNG0099941		RNA Gene	4	GC14P028200	0.724934	https://www.genecards.org/cgi-bin/carddisp.pl?gene=HSALNG0099941
HSALNG0099945		RNA Gene	4	GC14M022462	0.724934	https://www.genecards.org/cgi-bin/carddisp.pl?gene=HSALNG0099945
HSALNG0099956		RNA Gene	4	GC14M022552	0.724934	https://www.genecards.org/cgi-bin/carddisp.pl?gene=HSALNG0099956
piR-32889		RNA Gene	3	GC08M035054	0.724934	https://www.genecards.org/cgi-bin/carddisp.pl?gene=piR-32889
piR-41306-257		RNA Gene	3	GC08P034978	0.724934	https://www.genecards.org/cgi-bin/carddisp.pl?gene=piR-41306-257
piR-57460-452		RNA Gene	3	GC22P035898	0.724934	https://www.genecards.org/cgi-bin/carddisp.pl?gene=piR-57460-452
lnc-SNRPA1-2		RNA Gene	3	GC15M111175	0.724934	https://www.genecards.org/cgi-bin/carddisp.pl?gene=lnc-SNRPA1-2
LOC112267867	Uncharacterized LOC112267867	RNA Gene	3	GC14M022464	0.724934	https://www.genecards.org/cgi-bin/carddisp.pl?gene=LOC112267867
lnc-KCTD15-3		RNA Gene	3	GC19P033694	0.724934	https://www.genecards.org/cgi-bin/carddisp.pl?gene=lnc-KCTD15-3
HSALNG0006438-002		RNA Gene	3	GC01P118340	0.724934	https://www.genecards.org/cgi-bin/carddisp.pl?gene=HSALNG0006438-002
piR-48544		RNA Gene	2	GC15M112073	0.724934	https://www.genecards.org/cgi-bin/carddisp.pl?gene=piR-48544
HSALNG0114531		RNA Gene	2	GC17M010676	0.724934	https://www.genecards.org/cgi-bin/carddisp.pl?gene=HSALNG0114531
LN713949		RNA Gene	2	GC15M111176	0.724934	https://www.genecards.org/cgi-bin/carddisp.pl?gene=LN713949
HSALNG0064504-001		RNA Gene	2	GC08M035021	0.724934	https://www.genecards.org/cgi-bin/carddisp.pl?gene=HSALNG0064504-001
HSALNG0006438-003		RNA Gene	1	GC01P118602	0.724934	https://www.genecards.org/cgi-bin/carddisp.pl?gene=HSALNG0006438-003
SYN1	Synapsin I	Protein Coding	43	GC0XM047571	0.717368	https://www.genecards.org/cgi-bin/carddisp.pl?gene=SYN1
NDE1	NudE Neurodevelopment Protein 1	Protein Coding	41	GC16P015933	0.704583	https://www.genecards.org/cgi-bin/carddisp.pl?gene=NDE1
DCHS1	Dachsous Cadherin-Related 1	Protein Coding	37	GC11M006621	0.704583	https://www.genecards.org/cgi-bin/carddisp.pl?gene=DCHS1
SLC2A3	Solute Carrier Family 2 Member 3	Protein Coding	47	GC12M007919	0.663441	https://www.genecards.org/cgi-bin/carddisp.pl?gene=SLC2A3
TDO2	Tryptophan 2,3-Dioxygenase	Protein Coding	43	GC04P155854	0.663441	https://www.genecards.org/cgi-bin/carddisp.pl?gene=TDO2
PDGFC	Platelet Derived Growth Factor C	Protein Coding	41	GC04M156760	0.663441	https://www.genecards.org/cgi-bin/carddisp.pl?gene=PDGFC
CTSO	Cathepsin O	Protein Coding	37	GC04M155924	0.663441	https://www.genecards.org/cgi-bin/carddisp.pl?gene=CTSO
SCN8A	Sodium Voltage-Gated Channel Alpha Subunit 8	Protein Coding	46	GC12P051590	0.658639	https://www.genecards.org/cgi-bin/carddisp.pl?gene=SCN8A
NPC1	NPC Intracellular Cholesterol Transporter 1	Protein Coding	45	GC18M023506	0.658639	https://www.genecards.org/cgi-bin/carddisp.pl?gene=NPC1
ALDH5A1	Aldehyde Dehydrogenase 5 Family Member A1	Protein Coding	44	GC06P024494	0.658639	https://www.genecards.org/cgi-bin/carddisp.pl?gene=ALDH5A1
RHD	Rh Blood Group D Antigen	Protein Coding	40	GC01P025272	0.658639	https://www.genecards.org/cgi-bin/carddisp.pl?gene=RHD
PLA2G4A	Phospholipase A2 Group IVA	Protein Coding	47	GC01P186798	0.610909	https://www.genecards.org/cgi-bin/carddisp.pl?gene=PLA2G4A
ZNF804A	Zinc Finger Protein 804A	Protein Coding	34	GC02P184598	0.610909	https://www.genecards.org/cgi-bin/carddisp.pl?gene=ZNF804A
SSD	Speech-Sound Disorder	Genetic Locus	2	GC03U900535	0.610909	https://www.genecards.org/cgi-bin/carddisp.pl?gene=SSD
BRAF	B-Raf Proto-Oncogene, Serine/Threonine Kinase	Protein Coding	51	GC07M140724	0.604711	https://www.genecards.org/cgi-bin/carddisp.pl?gene=BRAF
CYP19A1	Cytochrome P450 Family 19 Subfamily A Member 1	Protein Coding	47	GC15M051208	0.572918	https://www.genecards.org/cgi-bin/carddisp.pl?gene=CYP19A1
ADRA2A	Adrenoceptor Alpha 2A	Protein Coding	45	GC10P111077	0.566966	https://www.genecards.org/cgi-bin/carddisp.pl?gene=ADRA2A
DRD1	Dopamine Receptor D1	Protein Coding	43	GC05M175440	0.566966	https://www.genecards.org/cgi-bin/carddisp.pl?gene=DRD1
PRTG	Protogenin	Protein Coding	36	GC15M055611	0.566966	https://www.genecards.org/cgi-bin/carddisp.pl?gene=PRTG
AKT3	AKT Serine/Threonine Kinase 3	Protein Coding	51	GC01M243488	0.562798	https://www.genecards.org/cgi-bin/carddisp.pl?gene=AKT3
CDH2	Cadherin 2	Protein Coding	50	GC18M027950	0.562798	https://www.genecards.org/cgi-bin/carddisp.pl?gene=CDH2
CDC42	Cell Division Cycle 42	Protein Coding	49	GC01P022174	0.562798	https://www.genecards.org/cgi-bin/carddisp.pl?gene=CDC42
VLDLR	Very Low Density Lipoprotein Receptor	Protein Coding	48	GC09P002611	0.562798	https://www.genecards.org/cgi-bin/carddisp.pl?gene=VLDLR
TSC2	TSC Complex Subunit 2	Protein Coding	48	GC16P007428	0.562798	https://www.genecards.org/cgi-bin/carddisp.pl?gene=TSC2
PAX6	Paired Box 6	Protein Coding	46	GC11M031784	0.562798	https://www.genecards.org/cgi-bin/carddisp.pl?gene=PAX6
RHOA	Ras Homolog Family Member A	Protein Coding	45	GC03M049359	0.562798	https://www.genecards.org/cgi-bin/carddisp.pl?gene=RHOA
TUBG1	Tubulin Gamma 1	Protein Coding	45	GC17P042609	0.562798	https://www.genecards.org/cgi-bin/carddisp.pl?gene=TUBG1
FLNB	Filamin B	Protein Coding	44	GC03P058008	0.562798	https://www.genecards.org/cgi-bin/carddisp.pl?gene=FLNB
POMT1	Protein O-Mannosyltransferase 1	Protein Coding	44	GC09P131502	0.562798	https://www.genecards.org/cgi-bin/carddisp.pl?gene=POMT1
PRODH	Proline Dehydrogenase 1	Protein Coding	44	GC22M018912	0.562798	https://www.genecards.org/cgi-bin/carddisp.pl?gene=PRODH
CUX1	Cut Like Homeobox 1	Protein Coding	43	GC07P101815	0.562798	https://www.genecards.org/cgi-bin/carddisp.pl?gene=CUX1
DYNC1H1	Dynein Cytoplasmic 1 Heavy Chain 1	Protein Coding	43	GC14P107456	0.562798	https://www.genecards.org/cgi-bin/carddisp.pl?gene=DYNC1H1
ELN	Elastin	Protein Coding	43	GC07P074027	0.562798	https://www.genecards.org/cgi-bin/carddisp.pl?gene=ELN
EMX2	Empty Spiracles Homeobox 2	Protein Coding	43	GC10P117542	0.562798	https://www.genecards.org/cgi-bin/carddisp.pl?gene=EMX2
MAP3K4	Mitogen-Activated Protein Kinase Kinase Kinase 4	Protein Coding	43	GC06P160991	0.562798	https://www.genecards.org/cgi-bin/carddisp.pl?gene=MAP3K4
POMGNT1	Protein O-Linked Mannose N-Acetylglucosaminyltransferase 1 (Beta 1,2-)	Protein Coding	43	GC01M046188	0.562798	https://www.genecards.org/cgi-bin/carddisp.pl?gene=POMGNT1
STS	Steroid Sulfatase	Protein Coding	43	GC0XP007146	0.562798	https://www.genecards.org/cgi-bin/carddisp.pl?gene=STS
TUBA8	Tubulin Alpha 8	Protein Coding	43	GC22P018110	0.562798	https://www.genecards.org/cgi-bin/carddisp.pl?gene=TUBA8
GBF1	Golgi Brefeldin A Resistant Guanine Nucleotide Exchange Factor 1	Protein Coding	42	GC10P102245	0.562798	https://www.genecards.org/cgi-bin/carddisp.pl?gene=GBF1
TUBB2B	Tubulin Beta 2B Class IIb	Protein Coding	42	GC06M003224	0.562798	https://www.genecards.org/cgi-bin/carddisp.pl?gene=TUBB2B
CDK5RAP2	CDK5 Regulatory Subunit Associated Protein 2	Protein Coding	41	GC09M120388	0.562798	https://www.genecards.org/cgi-bin/carddisp.pl?gene=CDK5RAP2
CENPJ	Centromere Protein J	Protein Coding	41	GC13M024882	0.562798	https://www.genecards.org/cgi-bin/carddisp.pl?gene=CENPJ
BCL11B	BAF Chromatin Remodeling Complex Subunit BCL11B	Protein Coding	41	GC14M099169	0.562798	https://www.genecards.org/cgi-bin/carddisp.pl?gene=BCL11B
ARX	Aristaless Related Homeobox	Protein Coding	41	GC0XM025003	0.562798	https://www.genecards.org/cgi-bin/carddisp.pl?gene=ARX
FOXG1	Forkhead Box G1	Protein Coding	41	GC14P028766	0.562798	https://www.genecards.org/cgi-bin/carddisp.pl?gene=FOXG1
KIF2A	Kinesin Family Member 2A	Protein Coding	41	GC05P062306	0.562798	https://www.genecards.org/cgi-bin/carddisp.pl?gene=KIF2A
NIN	Ninein	Protein Coding	41	GC14M050719	0.562798	https://www.genecards.org/cgi-bin/carddisp.pl?gene=NIN
GSTA2	Glutathione S-Transferase Alpha 2	Protein Coding	40	GC06M052750	0.562798	https://www.genecards.org/cgi-bin/carddisp.pl?gene=GSTA2
NDEL1	NudE Neurodevelopment Protein 1 Like 1	Protein Coding	40	GC17P009875	0.562798	https://www.genecards.org/cgi-bin/carddisp.pl?gene=NDEL1
CYTH1	Cytohesin 1	Protein Coding	40	GC17M078674	0.562798	https://www.genecards.org/cgi-bin/carddisp.pl?gene=CYTH1
RAPGEF2	Rap Guanine Nucleotide Exchange Factor 2	Protein Coding	40	GC04P159106	0.562798	https://www.genecards.org/cgi-bin/carddisp.pl?gene=RAPGEF2
TBR1	T-Box Brain Transcription Factor 1	Protein Coding	40	GC02P161416	0.562798	https://www.genecards.org/cgi-bin/carddisp.pl?gene=TBR1
STIL	STIL Centriolar Assembly Protein	Protein Coding	40	GC01M047250	0.562798	https://www.genecards.org/cgi-bin/carddisp.pl?gene=STIL
CALB2	Calbindin 2	Protein Coding	39	GC16P071392	0.562798	https://www.genecards.org/cgi-bin/carddisp.pl?gene=CALB2
EML1	EMAP Like 1	Protein Coding	39	GC14P099737	0.562798	https://www.genecards.org/cgi-bin/carddisp.pl?gene=EML1
GGA3	Golgi Associated, Gamma Adaptin Ear Containing, ARF Binding Protein 3	Protein Coding	39	GC17M075225	0.562798	https://www.genecards.org/cgi-bin/carddisp.pl?gene=GGA3
KIF5C	Kinesin Family Member 5C	Protein Coding	39	GC02P148875	0.562798	https://www.genecards.org/cgi-bin/carddisp.pl?gene=KIF5C
ARHGAP24	Rho GTPase Activating Protein 24	Protein Coding	38	GC04P085475	0.562798	https://www.genecards.org/cgi-bin/carddisp.pl?gene=ARHGAP24
FAT4	FAT Atypical Cadherin 4	Protein Coding	38	GC04P125315	0.562798	https://www.genecards.org/cgi-bin/carddisp.pl?gene=FAT4
ARFGEF1	ADP Ribosylation Factor Guanine Nucleotide Exchange Factor 1	Protein Coding	37	GC08M067173	0.562798	https://www.genecards.org/cgi-bin/carddisp.pl?gene=ARFGEF1
HESX1	HESX Homeobox 1	Protein Coding	37	GC03M057207	0.562798	https://www.genecards.org/cgi-bin/carddisp.pl?gene=HESX1
NAPA	NSF Attachment Protein Alpha	Protein Coding	36	GC19M054015	0.562798	https://www.genecards.org/cgi-bin/carddisp.pl?gene=NAPA
INTS8	Integrator Complex Subunit 8	Protein Coding	36	GC08P094813	0.562798	https://www.genecards.org/cgi-bin/carddisp.pl?gene=INTS8
PHF10	PHD Finger Protein 10	Protein Coding	36	GC06M169679	0.562798	https://www.genecards.org/cgi-bin/carddisp.pl?gene=PHF10
WDR62	WD Repeat Domain 62	Protein Coding	36	GC19P036054	0.562798	https://www.genecards.org/cgi-bin/carddisp.pl?gene=WDR62
BAG6	BAG Cochaperone 6	Protein Coding	35	GC06M031639	0.562798	https://www.genecards.org/cgi-bin/carddisp.pl?gene=BAG6
RTTN	Rotatin	Protein Coding	34	GC18M070003	0.562798	https://www.genecards.org/cgi-bin/carddisp.pl?gene=RTTN
FILIP1	Filamin A Interacting Protein 1	Protein Coding	33	GC06M075291	0.562798	https://www.genecards.org/cgi-bin/carddisp.pl?gene=FILIP1
MOB2	MOB Kinase Activator 2	Protein Coding	33	GC11M001856	0.562798	https://www.genecards.org/cgi-bin/carddisp.pl?gene=MOB2
KIAA0825	KIAA0825	Protein Coding	33	GC05M094184	0.562798	https://www.genecards.org/cgi-bin/carddisp.pl?gene=KIAA0825
TRNP1	TMF1 Regulated Nuclear Protein 1	Protein Coding	31	GC01P026993	0.562798	https://www.genecards.org/cgi-bin/carddisp.pl?gene=TRNP1
KIFBP	Kinesin Family Binding Protein	Protein Coding	29	GC10P068990	0.562798	https://www.genecards.org/cgi-bin/carddisp.pl?gene=KIFBP
CISTR	Chondrogenesis-Associated Transcript	RNA Gene	14	GC12M053750	0.562798	https://www.genecards.org/cgi-bin/carddisp.pl?gene=CISTR
LOC107988032	Xq28 Proximal FLNA-EMD Recombination Region	Biological Region	2	GC0XP154335	0.562798	https://www.genecards.org/cgi-bin/carddisp.pl?gene=LOC107988032
PVNH5	Periventricular Nodular Heterotopia 5	Genetic Locus	1	GC05U901210	0.562798	https://www.genecards.org/cgi-bin/carddisp.pl?gene=PVNH5
APOB	Apolipoprotein B	Protein Coding	44	GC02M020956	0.527853	https://www.genecards.org/cgi-bin/carddisp.pl?gene=APOB
HMGCR	3-Hydroxy-3-Methylglutaryl-CoA Reductase	Protein Coding	44	GC05P075336	0.527853	https://www.genecards.org/cgi-bin/carddisp.pl?gene=HMGCR
RCC1	Regulator Of Chromosome Condensation 1	Protein Coding	40	GC01P028505	0.527853	https://www.genecards.org/cgi-bin/carddisp.pl?gene=RCC1
ABCB1	ATP Binding Cassette Subfamily B Member 1	Protein Coding	50	GC07M087504	0.516853	https://www.genecards.org/cgi-bin/carddisp.pl?gene=ABCB1
SOD1	Superoxide Dismutase 1	Protein Coding	50	GC21P031659	0.516853	https://www.genecards.org/cgi-bin/carddisp.pl?gene=SOD1
APP	Amyloid Beta Precursor Protein	Protein Coding	49	GC21M025880	0.516853	https://www.genecards.org/cgi-bin/carddisp.pl?gene=APP
GRM1	Glutamate Metabotropic Receptor 1	Protein Coding	49	GC06P145973	0.516853	https://www.genecards.org/cgi-bin/carddisp.pl?gene=GRM1
TLR2	Toll Like Receptor 2	Protein Coding	49	GC04P153684	0.516853	https://www.genecards.org/cgi-bin/carddisp.pl?gene=TLR2
ACE	Angiotensin I Converting Enzyme	Protein Coding	48	GC17P063477	0.516853	https://www.genecards.org/cgi-bin/carddisp.pl?gene=ACE
CASP3	Caspase 3	Protein Coding	48	GC04M184627	0.516853	https://www.genecards.org/cgi-bin/carddisp.pl?gene=CASP3
DYRK1A	Dual Specificity Tyrosine Phosphorylation Regulated Kinase 1A	Protein Coding	48	GC21P037365	0.516853	https://www.genecards.org/cgi-bin/carddisp.pl?gene=DYRK1A
GRIA4	Glutamate Ionotropic Receptor AMPA Type Subunit 4	Protein Coding	48	GC11P105609	0.516853	https://www.genecards.org/cgi-bin/carddisp.pl?gene=GRIA4
GRIN1	Glutamate Ionotropic Receptor NMDA Type Subunit 1	Protein Coding	48	GC09P137138	0.516853	https://www.genecards.org/cgi-bin/carddisp.pl?gene=GRIN1
DLD	Dihydrolipoamide Dehydrogenase	Protein Coding	48	GC07P107890	0.516853	https://www.genecards.org/cgi-bin/carddisp.pl?gene=DLD
ICAM1	Intercellular Adhesion Molecule 1	Protein Coding	48	GC19P010270	0.516853	https://www.genecards.org/cgi-bin/carddisp.pl?gene=ICAM1
MAOA	Monoamine Oxidase A	Protein Coding	48	GC0XP043654	0.516853	https://www.genecards.org/cgi-bin/carddisp.pl?gene=MAOA
LRRK2	Leucine Rich Repeat Kinase 2	Protein Coding	48	GC12P040196	0.516853	https://www.genecards.org/cgi-bin/carddisp.pl?gene=LRRK2
TNF	Tumor Necrosis Factor	Protein Coding	48	GC06P064135	0.516853	https://www.genecards.org/cgi-bin/carddisp.pl?gene=TNF
DHFR	Dihydrofolate Reductase	Protein Coding	47	GC05M080626	0.516853	https://www.genecards.org/cgi-bin/carddisp.pl?gene=DHFR
ALB	Albumin	Protein Coding	47	GC04P073397	0.516853	https://www.genecards.org/cgi-bin/carddisp.pl?gene=ALB
CACNA1B	Calcium Voltage-Gated Channel Subunit Alpha1 B	Protein Coding	47	GC09P137877	0.516853	https://www.genecards.org/cgi-bin/carddisp.pl?gene=CACNA1B
CACNA1G	Calcium Voltage-Gated Channel Subunit Alpha1 G	Protein Coding	47	GC17P050585	0.516853	https://www.genecards.org/cgi-bin/carddisp.pl?gene=CACNA1G
CHRNA4	Cholinergic Receptor Nicotinic Alpha 4 Subunit	Protein Coding	47	GC20M063343	0.516853	https://www.genecards.org/cgi-bin/carddisp.pl?gene=CHRNA4
GRIA1	Glutamate Ionotropic Receptor AMPA Type Subunit 1	Protein Coding	47	GC05P153467	0.516853	https://www.genecards.org/cgi-bin/carddisp.pl?gene=GRIA1
GLI3	GLI Family Zinc Finger 3	Protein Coding	47	GC07M041960	0.516853	https://www.genecards.org/cgi-bin/carddisp.pl?gene=GLI3
GSR	Glutathione-Disulfide Reductase	Protein Coding	47	GC08M030678	0.516853	https://www.genecards.org/cgi-bin/carddisp.pl?gene=GSR
KCNQ2	Potassium Voltage-Gated Channel Subfamily Q Member 2	Protein Coding	47	GC20M063400	0.516853	https://www.genecards.org/cgi-bin/carddisp.pl?gene=KCNQ2
KCNN4	Potassium Calcium-Activated Channel Subfamily N Member 4	Protein Coding	47	GC19M053693	0.516853	https://www.genecards.org/cgi-bin/carddisp.pl?gene=KCNN4
P4HB	Prolyl 4-Hydroxylase Subunit Beta	Protein Coding	47	GC17M081843	0.516853	https://www.genecards.org/cgi-bin/carddisp.pl?gene=P4HB
OPRM1	Opioid Receptor Mu 1	Protein Coding	47	GC06P154075	0.516853	https://www.genecards.org/cgi-bin/carddisp.pl?gene=OPRM1
IL6	Interleukin 6	Protein Coding	47	GC07P022725	0.516853	https://www.genecards.org/cgi-bin/carddisp.pl?gene=IL6
STXBP1	Syntaxin Binding Protein 1	Protein Coding	47	GC09P127582	0.516853	https://www.genecards.org/cgi-bin/carddisp.pl?gene=STXBP1
SNCA	Synuclein Alpha	Protein Coding	47	GC04M089724	0.516853	https://www.genecards.org/cgi-bin/carddisp.pl?gene=SNCA
NR1H4	Nuclear Receptor Subfamily 1 Group H Member 4	Protein Coding	47	GC12P100473	0.516853	https://www.genecards.org/cgi-bin/carddisp.pl?gene=NR1H4
TRPC6	Transient Receptor Potential Cation Channel Subfamily C Member 6	Protein Coding	47	GC11M101451	0.516853	https://www.genecards.org/cgi-bin/carddisp.pl?gene=TRPC6
DLG4	Discs Large MAGUK Scaffold Protein 4	Protein Coding	46	GC17M007189	0.516853	https://www.genecards.org/cgi-bin/carddisp.pl?gene=DLG4
GPHN	Gephyrin	Protein Coding	46	GC14P066507	0.516853	https://www.genecards.org/cgi-bin/carddisp.pl?gene=GPHN
GABRB2	Gamma-Aminobutyric Acid Type A Receptor Subunit Beta2	Protein Coding	46	GC05M161288	0.516853	https://www.genecards.org/cgi-bin/carddisp.pl?gene=GABRB2
MFN2	Mitofusin 2	Protein Coding	46	GC01P011980	0.516853	https://www.genecards.org/cgi-bin/carddisp.pl?gene=MFN2
SLC6A1	Solute Carrier Family 6 Member 1	Protein Coding	46	GC03P011443	0.516853	https://www.genecards.org/cgi-bin/carddisp.pl?gene=SLC6A1
CHAT	Choline O-Acetyltransferase	Protein Coding	45	GC10P049609	0.516853	https://www.genecards.org/cgi-bin/carddisp.pl?gene=CHAT
BDNF	Brain Derived Neurotrophic Factor	Protein Coding	45	GC11M027654	0.516853	https://www.genecards.org/cgi-bin/carddisp.pl?gene=BDNF
BACE1	Beta-Secretase 1	Protein Coding	45	GC11M117285	0.516853	https://www.genecards.org/cgi-bin/carddisp.pl?gene=BACE1
CHRNA2	Cholinergic Receptor Nicotinic Alpha 2 Subunit	Protein Coding	45	GC08M027459	0.516853	https://www.genecards.org/cgi-bin/carddisp.pl?gene=CHRNA2
GABRA5	Gamma-Aminobutyric Acid Type A Receptor Subunit Alpha5	Protein Coding	45	GC15P026866	0.516853	https://www.genecards.org/cgi-bin/carddisp.pl?gene=GABRA5
HLA-DRB1	Major Histocompatibility Complex, Class II, DR Beta 1	Protein Coding	45	GC06M032578	0.516853	https://www.genecards.org/cgi-bin/carddisp.pl?gene=HLA-DRB1
FYN	FYN Proto-Oncogene, Src Family Tyrosine Kinase	Protein Coding	45	GC06M111660	0.516853	https://www.genecards.org/cgi-bin/carddisp.pl?gene=FYN
IL10	Interleukin 10	Protein Coding	45	GC01M206767	0.516853	https://www.genecards.org/cgi-bin/carddisp.pl?gene=IL10
HSPA8	Heat Shock Protein Family A (Hsp70) Member 8	Protein Coding	45	GC11M123057	0.516853	https://www.genecards.org/cgi-bin/carddisp.pl?gene=HSPA8
HTR1A	5-Hydroxytryptamine Receptor 1A	Protein Coding	45	GC05M063960	0.516853	https://www.genecards.org/cgi-bin/carddisp.pl?gene=HTR1A
KCNK9	Potassium Two Pore Domain Channel Subfamily K Member 9	Protein Coding	45	GC08M139585	0.516853	https://www.genecards.org/cgi-bin/carddisp.pl?gene=KCNK9
IFNG	Interferon Gamma	Protein Coding	45	GC12M068154	0.516853	https://www.genecards.org/cgi-bin/carddisp.pl?gene=IFNG
GFAP	Glial Fibrillary Acidic Protein	Protein Coding	45	GC17M044905	0.516853	https://www.genecards.org/cgi-bin/carddisp.pl?gene=GFAP
MBL2	Mannose Binding Lectin 2	Protein Coding	45	GC10M052760	0.516853	https://www.genecards.org/cgi-bin/carddisp.pl?gene=MBL2
PKLR	Pyruvate Kinase L/R	Protein Coding	45	GC01M155289	0.516853	https://www.genecards.org/cgi-bin/carddisp.pl?gene=PKLR
PDP1	Pyruvate Dehydrogenase Phosphatase Catalytic Subunit 1	Protein Coding	45	GC08P093857	0.516853	https://www.genecards.org/cgi-bin/carddisp.pl?gene=PDP1
NCSTN	Nicastrin	Protein Coding	45	GC01P160343	0.516853	https://www.genecards.org/cgi-bin/carddisp.pl?gene=NCSTN
HSP90AA1	Heat Shock Protein 90 Alpha Family Class A Member 1	Protein Coding	45	GC14M102080	0.516853	https://www.genecards.org/cgi-bin/carddisp.pl?gene=HSP90AA1
SCN1A	Sodium Voltage-Gated Channel Alpha Subunit 1	Protein Coding	45	GC02M165989	0.516853	https://www.genecards.org/cgi-bin/carddisp.pl?gene=SCN1A
SCN3A	Sodium Voltage-Gated Channel Alpha Subunit 3	Protein Coding	45	GC02M165087	0.516853	https://www.genecards.org/cgi-bin/carddisp.pl?gene=SCN3A
SLC12A5	Solute Carrier Family 12 Member 5	Protein Coding	45	GC20P046021	0.516853	https://www.genecards.org/cgi-bin/carddisp.pl?gene=SLC12A5
SLC4A1	Solute Carrier Family 4 Member 1 (Diego Blood Group)	Protein Coding	45	GC17M044555	0.516853	https://www.genecards.org/cgi-bin/carddisp.pl?gene=SLC4A1
RORB	RAR Related Orphan Receptor B	Protein Coding	45	GC09P074497	0.516853	https://www.genecards.org/cgi-bin/carddisp.pl?gene=RORB
SCN2A	Sodium Voltage-Gated Channel Alpha Subunit 2	Protein Coding	45	GC02P165194	0.516853	https://www.genecards.org/cgi-bin/carddisp.pl?gene=SCN2A
SMPD1	Sphingomyelin Phosphodiesterase 1	Protein Coding	45	GC11P006390	0.516853	https://www.genecards.org/cgi-bin/carddisp.pl?gene=SMPD1
YWHAQ	Tyrosine 3-Monooxygenase/Tryptophan 5-Monooxygenase Activation Protein Theta	Protein Coding	45	GC02M009583	0.516853	https://www.genecards.org/cgi-bin/carddisp.pl?gene=YWHAQ
CA4	Carbonic Anhydrase 4	Protein Coding	44	GC17P060149	0.516853	https://www.genecards.org/cgi-bin/carddisp.pl?gene=CA4
ABAT	4-Aminobutyrate Aminotransferase	Protein Coding	44	GC16P008674	0.516853	https://www.genecards.org/cgi-bin/carddisp.pl?gene=ABAT
ACHE	Acetylcholinesterase (Cartwright Blood Group)	Protein Coding	44	GC07M100889	0.516853	https://www.genecards.org/cgi-bin/carddisp.pl?gene=ACHE
CACNA1E	Calcium Voltage-Gated Channel Subunit Alpha1 E	Protein Coding	44	GC01P181317	0.516853	https://www.genecards.org/cgi-bin/carddisp.pl?gene=CACNA1E
CACNB4	Calcium Voltage-Gated Channel Auxiliary Subunit Beta 4	Protein Coding	44	GC02M151832	0.516853	https://www.genecards.org/cgi-bin/carddisp.pl?gene=CACNB4
CD59	CD59 Molecule (CD59 Blood Group)	Protein Coding	44	GC11M033704	0.516853	https://www.genecards.org/cgi-bin/carddisp.pl?gene=CD59
CLU	Clusterin	Protein Coding	44	GC08M027596	0.516853	https://www.genecards.org/cgi-bin/carddisp.pl?gene=CLU
AVP	Arginine Vasopressin	Protein Coding	44	GC20M003082	0.516853	https://www.genecards.org/cgi-bin/carddisp.pl?gene=AVP
CHRNA7	Cholinergic Receptor Nicotinic Alpha 7 Subunit	Protein Coding	44	GC15P031923	0.516853	https://www.genecards.org/cgi-bin/carddisp.pl?gene=CHRNA7
CLCN2	Chloride Voltage-Gated Channel 2	Protein Coding	44	GC03M184346	0.516853	https://www.genecards.org/cgi-bin/carddisp.pl?gene=CLCN2
EPB41	Erythrocyte Membrane Protein Band 4.1	Protein Coding	44	GC01P028887	0.516853	https://www.genecards.org/cgi-bin/carddisp.pl?gene=EPB41
KCNA1	Potassium Voltage-Gated Channel Subfamily A Member 1	Protein Coding	44	GC12P015314	0.516853	https://www.genecards.org/cgi-bin/carddisp.pl?gene=KCNA1
GABRD	Gamma-Aminobutyric Acid Type A Receptor Subunit Delta	Protein Coding	44	GC01P002019	0.516853	https://www.genecards.org/cgi-bin/carddisp.pl?gene=GABRD
FCGR2A	Fc Fragment Of IgG Receptor IIa	Protein Coding	44	GC01P161505	0.516853	https://www.genecards.org/cgi-bin/carddisp.pl?gene=FCGR2A
HCN2	Hyperpolarization Activated Cyclic Nucleotide Gated Potassium And Sodium Channel 2	Protein Coding	44	GC19P000589	0.516853	https://www.genecards.org/cgi-bin/carddisp.pl?gene=HCN2
GRM4	Glutamate Metabotropic Receptor 4	Protein Coding	44	GC06M054308	0.516853	https://www.genecards.org/cgi-bin/carddisp.pl?gene=GRM4
HCN1	Hyperpolarization Activated Cyclic Nucleotide Gated Potassium Channel 1	Protein Coding	44	GC05M045260	0.516853	https://www.genecards.org/cgi-bin/carddisp.pl?gene=HCN1
KCNQ3	Potassium Voltage-Gated Channel Subfamily Q Member 3	Protein Coding	44	GC08M132120	0.516853	https://www.genecards.org/cgi-bin/carddisp.pl?gene=KCNQ3
NPHS1	NPHS1 Adhesion Molecule, Nephrin	Protein Coding	44	GC19M035825	0.516853	https://www.genecards.org/cgi-bin/carddisp.pl?gene=NPHS1
MASP2	MBL Associated Serine Protease 2	Protein Coding	44	GC01M011026	0.516853	https://www.genecards.org/cgi-bin/carddisp.pl?gene=MASP2
PARK7	Parkinsonism Associated Deglycase	Protein Coding	44	GC01P008043	0.516853	https://www.genecards.org/cgi-bin/carddisp.pl?gene=PARK7
NEFH	Neurofilament Heavy Chain	Protein Coding	44	GC22P029480	0.516853	https://www.genecards.org/cgi-bin/carddisp.pl?gene=NEFH
NEFL	Neurofilament Light Chain	Protein Coding	44	GC08M024950	0.516853	https://www.genecards.org/cgi-bin/carddisp.pl?gene=NEFL
RHAG	Rh Associated Glycoprotein	Protein Coding	44	GC06M049605	0.516853	https://www.genecards.org/cgi-bin/carddisp.pl?gene=RHAG
VIPR1	Vasoactive Intestinal Peptide Receptor 1	Protein Coding	44	GC03P042490	0.516853	https://www.genecards.org/cgi-bin/carddisp.pl?gene=VIPR1
CACNG2	Calcium Voltage-Gated Channel Auxiliary Subunit Gamma 2	Protein Coding	43	GC22M036561	0.516853	https://www.genecards.org/cgi-bin/carddisp.pl?gene=CACNG2
CRYAA	Crystallin Alpha A	Protein Coding	43	GC21P043169	0.516853	https://www.genecards.org/cgi-bin/carddisp.pl?gene=CRYAA
CRH	Corticotropin Releasing Hormone	Protein Coding	43	GC08M066176	0.516853	https://www.genecards.org/cgi-bin/carddisp.pl?gene=CRH
CHRNB2	Cholinergic Receptor Nicotinic Beta 2 Subunit	Protein Coding	43	GC01P154568	0.516853	https://www.genecards.org/cgi-bin/carddisp.pl?gene=CHRNB2
FUS	FUS RNA Binding Protein	Protein Coding	43	GC16P031180	0.516853	https://www.genecards.org/cgi-bin/carddisp.pl?gene=FUS
GABRB1	Gamma-Aminobutyric Acid Type A Receptor Subunit Beta1	Protein Coding	43	GC04P046949	0.516853	https://www.genecards.org/cgi-bin/carddisp.pl?gene=GABRB1
GRIK1	Glutamate Ionotropic Receptor Kainate Type Subunit 1	Protein Coding	43	GC21M029536	0.516853	https://www.genecards.org/cgi-bin/carddisp.pl?gene=GRIK1
GABRA6	Gamma-Aminobutyric Acid Type A Receptor Subunit Alpha6	Protein Coding	43	GC05P161547	0.516853	https://www.genecards.org/cgi-bin/carddisp.pl?gene=GABRA6
IL2	Interleukin 2	Protein Coding	43	GC04M122451	0.516853	https://www.genecards.org/cgi-bin/carddisp.pl?gene=IL2
OPTN	Optineurin	Protein Coding	43	GC10P013099	0.516853	https://www.genecards.org/cgi-bin/carddisp.pl?gene=OPTN
HP	Haptoglobin	Protein Coding	43	GC16P072089	0.516853	https://www.genecards.org/cgi-bin/carddisp.pl?gene=HP
SCN1B	Sodium Voltage-Gated Channel Beta Subunit 1	Protein Coding	43	GC19P035030	0.516853	https://www.genecards.org/cgi-bin/carddisp.pl?gene=SCN1B
SNCAIP	Synuclein Alpha Interacting Protein	Protein Coding	43	GC05P122311	0.516853	https://www.genecards.org/cgi-bin/carddisp.pl?gene=SNCAIP
SPTA1	Spectrin Alpha, Erythrocytic 1	Protein Coding	43	GC01M158610	0.516853	https://www.genecards.org/cgi-bin/carddisp.pl?gene=SPTA1
SYP	Synaptophysin	Protein Coding	43	GC0XM049187	0.516853	https://www.genecards.org/cgi-bin/carddisp.pl?gene=SYP
DAB1	DAB Adaptor Protein 1	Protein Coding	42	GC01M056994	0.516853	https://www.genecards.org/cgi-bin/carddisp.pl?gene=DAB1
CACNA1I	Calcium Voltage-Gated Channel Subunit Alpha1 I	Protein Coding	42	GC22P039570	0.516853	https://www.genecards.org/cgi-bin/carddisp.pl?gene=CACNA1I
KCNT1	Potassium Sodium-Activated Channel Subfamily T Member 1	Protein Coding	42	GC09P135702	0.516853	https://www.genecards.org/cgi-bin/carddisp.pl?gene=KCNT1
NPPB	Natriuretic Peptide B	Protein Coding	42	GC01M011858	0.516853	https://www.genecards.org/cgi-bin/carddisp.pl?gene=NPPB
PICALM	Phosphatidylinositol Binding Clathrin Assembly Protein	Protein Coding	42	GC11M085957	0.516853	https://www.genecards.org/cgi-bin/carddisp.pl?gene=PICALM
PDYN	Prodynorphin	Protein Coding	42	GC20M001978	0.516853	https://www.genecards.org/cgi-bin/carddisp.pl?gene=PDYN
ME2	Malic Enzyme 2	Protein Coding	42	GC18P050879	0.516853	https://www.genecards.org/cgi-bin/carddisp.pl?gene=ME2
UBB	Ubiquitin B	Protein Coding	42	GC17P016380	0.516853	https://www.genecards.org/cgi-bin/carddisp.pl?gene=UBB
SV2A	Synaptic Vesicle Glycoprotein 2A	Protein Coding	42	GC01M149903	0.516853	https://www.genecards.org/cgi-bin/carddisp.pl?gene=SV2A
RPL21	Ribosomal Protein L21	Protein Coding	42	GC13P027251	0.516853	https://www.genecards.org/cgi-bin/carddisp.pl?gene=RPL21
DMGDH	Dimethylglycine Dehydrogenase	Protein Coding	41	GC05M078997	0.516853	https://www.genecards.org/cgi-bin/carddisp.pl?gene=DMGDH
ANK1	Ankyrin 1	Protein Coding	41	GC08M041653	0.516853	https://www.genecards.org/cgi-bin/carddisp.pl?gene=ANK1
CDKL5	Cyclin Dependent Kinase Like 5	Protein Coding	41	GC0XP018425	0.516853	https://www.genecards.org/cgi-bin/carddisp.pl?gene=CDKL5
CELF2	CUGBP Elav-Like Family Member 2	Protein Coding	41	GC10P010462	0.516853	https://www.genecards.org/cgi-bin/carddisp.pl?gene=CELF2
ACTR2	Actin Related Protein 2	Protein Coding	41	GC02P065227	0.516853	https://www.genecards.org/cgi-bin/carddisp.pl?gene=ACTR2
ARPC3	Actin Related Protein 2/3 Complex Subunit 3	Protein Coding	41	GC12M110434	0.516853	https://www.genecards.org/cgi-bin/carddisp.pl?gene=ARPC3
CHGA	Chromogranin A	Protein Coding	41	GC14P092929	0.516853	https://www.genecards.org/cgi-bin/carddisp.pl?gene=CHGA
FCN3	Ficolin 3	Protein Coding	41	GC01M027604	0.516853	https://www.genecards.org/cgi-bin/carddisp.pl?gene=FCN3
LGI1	Leucine Rich Glioma Inactivated 1	Protein Coding	41	GC10P093757	0.516853	https://www.genecards.org/cgi-bin/carddisp.pl?gene=LGI1
CAV3	Caveolin 3	Protein Coding	41	GC03P008733	0.516853	https://www.genecards.org/cgi-bin/carddisp.pl?gene=CAV3
FCN2	Ficolin 2	Protein Coding	41	GC09P134864	0.516853	https://www.genecards.org/cgi-bin/carddisp.pl?gene=FCN2
HTT	Huntingtin	Protein Coding	41	GC04P003041	0.516853	https://www.genecards.org/cgi-bin/carddisp.pl?gene=HTT
DPEP1	Dipeptidase 1	Protein Coding	41	GC16P089613	0.516853	https://www.genecards.org/cgi-bin/carddisp.pl?gene=DPEP1
MAOB	Monoamine Oxidase B	Protein Coding	41	GC0XM043766	0.516853	https://www.genecards.org/cgi-bin/carddisp.pl?gene=MAOB
MAP2	Microtubule Associated Protein 2	Protein Coding	41	GC02P209424	0.516853	https://www.genecards.org/cgi-bin/carddisp.pl?gene=MAP2
PNPT1	Polyribonucleotide Nucleotidyltransferase 1	Protein Coding	41	GC02M055634	0.516853	https://www.genecards.org/cgi-bin/carddisp.pl?gene=PNPT1
HLA-DQA1	Major Histocompatibility Complex, Class II, DQ Alpha 1	Protein Coding	41	GC06P064167	0.516853	https://www.genecards.org/cgi-bin/carddisp.pl?gene=HLA-DQA1
HLA-DQB1	Major Histocompatibility Complex, Class II, DQ Beta 1	Protein Coding	41	GC06M054235	0.516853	https://www.genecards.org/cgi-bin/carddisp.pl?gene=HLA-DQB1
IL1A	Interleukin 1 Alpha	Protein Coding	41	GC02M112773	0.516853	https://www.genecards.org/cgi-bin/carddisp.pl?gene=IL1A
SLC32A1	Solute Carrier Family 32 Member 1	Protein Coding	41	GC20P038724	0.516853	https://www.genecards.org/cgi-bin/carddisp.pl?gene=SLC32A1
SERPINA3	Serpin Family A Member 3	Protein Coding	41	GC14P094612	0.516853	https://www.genecards.org/cgi-bin/carddisp.pl?gene=SERPINA3
SLC6A13	Solute Carrier Family 6 Member 13	Protein Coding	41	GC12M000200	0.516853	https://www.genecards.org/cgi-bin/carddisp.pl?gene=SLC6A13
UBQLN2	Ubiquilin 2	Protein Coding	41	GC0XP056563	0.516853	https://www.genecards.org/cgi-bin/carddisp.pl?gene=UBQLN2
TPP1	Tripeptidyl Peptidase 1	Protein Coding	41	GC11M006620	0.516853	https://www.genecards.org/cgi-bin/carddisp.pl?gene=TPP1
PRL	Prolactin	Protein Coding	41	GC06M022287	0.516853	https://www.genecards.org/cgi-bin/carddisp.pl?gene=PRL
SEMA3C	Semaphorin 3C	Protein Coding	41	GC07M080742	0.516853	https://www.genecards.org/cgi-bin/carddisp.pl?gene=SEMA3C
TSPO	Translocator Protein	Protein Coding	41	GC22P043151	0.516853	https://www.genecards.org/cgi-bin/carddisp.pl?gene=TSPO
CCDC88A	Coiled-Coil Domain Containing 88A	Protein Coding	40	GC02M055287	0.516853	https://www.genecards.org/cgi-bin/carddisp.pl?gene=CCDC88A
CACNA2D2	Calcium Voltage-Gated Channel Auxiliary Subunit Alpha2delta 2	Protein Coding	40	GC03M050558	0.516853	https://www.genecards.org/cgi-bin/carddisp.pl?gene=CACNA2D2
CACNG3	Calcium Voltage-Gated Channel Auxiliary Subunit Gamma 3	Protein Coding	40	GC16P024267	0.516853	https://www.genecards.org/cgi-bin/carddisp.pl?gene=CACNG3
GABRG3	Gamma-Aminobutyric Acid Type A Receptor Subunit Gamma3	Protein Coding	40	GC15P026971	0.516853	https://www.genecards.org/cgi-bin/carddisp.pl?gene=GABRG3
GCLM	Glutamate-Cysteine Ligase Modifier Subunit	Protein Coding	40	GC01M093885	0.516853	https://www.genecards.org/cgi-bin/carddisp.pl?gene=GCLM
HSPA4	Heat Shock Protein Family A (Hsp70) Member 4	Protein Coding	40	GC05P133051	0.516853	https://www.genecards.org/cgi-bin/carddisp.pl?gene=HSPA4
NPC2	NPC Intracellular Cholesterol Transporter 2	Protein Coding	40	GC14M074476	0.516853	https://www.genecards.org/cgi-bin/carddisp.pl?gene=NPC2
PHF1	PHD Finger Protein 1	Protein Coding	40	GC06P064215	0.516853	https://www.genecards.org/cgi-bin/carddisp.pl?gene=PHF1
PICK1	Protein Interacting With PRKCA 1	Protein Coding	40	GC22P038056	0.516853	https://www.genecards.org/cgi-bin/carddisp.pl?gene=PICK1
PER1	Period Circadian Regulator 1	Protein Coding	40	GC17M009581	0.516853	https://www.genecards.org/cgi-bin/carddisp.pl?gene=PER1
MFN1	Mitofusin 1	Protein Coding	40	GC03P179347	0.516853	https://www.genecards.org/cgi-bin/carddisp.pl?gene=MFN1
RHCE	Rh Blood Group CcEe Antigens	Protein Coding	40	GC01M025360	0.516853	https://www.genecards.org/cgi-bin/carddisp.pl?gene=RHCE
PLEKHG4	Pleckstrin Homology And RhoGEF Domain Containing G4	Protein Coding	40	GC16P067277	0.516853	https://www.genecards.org/cgi-bin/carddisp.pl?gene=PLEKHG4
CYFIP1	Cytoplasmic FMR1 Interacting Protein 1	Protein Coding	39	GC15M022867	0.516853	https://www.genecards.org/cgi-bin/carddisp.pl?gene=CYFIP1
EFHC1	EF-Hand Domain Containing 1	Protein Coding	39	GC06P052362	0.516853	https://www.genecards.org/cgi-bin/carddisp.pl?gene=EFHC1
FCN1	Ficolin 1	Protein Coding	39	GC09M135064	0.516853	https://www.genecards.org/cgi-bin/carddisp.pl?gene=FCN1
INA	Internexin Neuronal Intermediate Filament Protein Alpha	Protein Coding	39	GC10P103277	0.516853	https://www.genecards.org/cgi-bin/carddisp.pl?gene=INA
PHF6	PHD Finger Protein 6	Protein Coding	39	GC0XP134373	0.516853	https://www.genecards.org/cgi-bin/carddisp.pl?gene=PHF6
RBM8A	RNA Binding Motif Protein 8A	Protein Coding	39	GC01M145921	0.516853	https://www.genecards.org/cgi-bin/carddisp.pl?gene=RBM8A
VPS13A	Vacuolar Protein Sorting 13 Homolog A	Protein Coding	39	GC09P077177	0.516853	https://www.genecards.org/cgi-bin/carddisp.pl?gene=VPS13A
ZC3H14	Zinc Finger CCCH-Type Containing 14	Protein Coding	39	GC14P088562	0.516853	https://www.genecards.org/cgi-bin/carddisp.pl?gene=ZC3H14
LGI4	Leucine Rich Repeat LGI Family Member 4	Protein Coding	38	GC19M035124	0.516853	https://www.genecards.org/cgi-bin/carddisp.pl?gene=LGI4
NCKAP1	NCK Associated Protein 1	Protein Coding	38	GC02M182909	0.516853	https://www.genecards.org/cgi-bin/carddisp.pl?gene=NCKAP1
TMEM126A	Transmembrane Protein 126A	Protein Coding	38	GC11P085647	0.516853	https://www.genecards.org/cgi-bin/carddisp.pl?gene=TMEM126A
AIF1	Allograft Inflammatory Factor 1	Protein Coding	37	GC06P064134	0.516853	https://www.genecards.org/cgi-bin/carddisp.pl?gene=AIF1
CELF4	CUGBP Elav-Like Family Member 4	Protein Coding	37	GC18M037243	0.516853	https://www.genecards.org/cgi-bin/carddisp.pl?gene=CELF4
KHDRBS3	KH RNA Binding Domain Containing, Signal Transduction Associated 3	Protein Coding	37	GC08P135457	0.516853	https://www.genecards.org/cgi-bin/carddisp.pl?gene=KHDRBS3
PCDH10	Protocadherin 10	Protein Coding	37	GC04P133149	0.516853	https://www.genecards.org/cgi-bin/carddisp.pl?gene=PCDH10
NIPA1	NIPA Magnesium Transporter 1	Protein Coding	37	GC15P022773	0.516853	https://www.genecards.org/cgi-bin/carddisp.pl?gene=NIPA1
PIEZO1	Piezo Type Mechanosensitive Ion Channel Component 1	Protein Coding	37	GC16M088715	0.516853	https://www.genecards.org/cgi-bin/carddisp.pl?gene=PIEZO1
MYOM2	Myomesin 2	Protein Coding	37	GC08P002045	0.516853	https://www.genecards.org/cgi-bin/carddisp.pl?gene=MYOM2
RD3	RD3 Regulator Of GUCY2D	Protein Coding	37	GC01M211476	0.516853	https://www.genecards.org/cgi-bin/carddisp.pl?gene=RD3
SLC25A46	Solute Carrier Family 25 Member 46	Protein Coding	37	GC05P110738	0.516853	https://www.genecards.org/cgi-bin/carddisp.pl?gene=SLC25A46
PRKN	Parkin RBR E3 Ubiquitin Protein Ligase	Protein Coding	37	GC06M161348	0.516853	https://www.genecards.org/cgi-bin/carddisp.pl?gene=PRKN
PRRT2	Proline Rich Transmembrane Protein 2	Protein Coding	37	GC16P029811	0.516853	https://www.genecards.org/cgi-bin/carddisp.pl?gene=PRRT2
ST13	ST13 Hsp70 Interacting Protein	Protein Coding	37	GC22M052021	0.516853	https://www.genecards.org/cgi-bin/carddisp.pl?gene=ST13
VPS13B	Vacuolar Protein Sorting 13 Homolog B	Protein Coding	37	GC08P099011	0.516853	https://www.genecards.org/cgi-bin/carddisp.pl?gene=VPS13B
PIGM	Phosphatidylinositol Glycan Anchor Biosynthesis Class M	Protein Coding	36	GC01M160027	0.516853	https://www.genecards.org/cgi-bin/carddisp.pl?gene=PIGM
MTFR1	Mitochondrial Fission Regulator 1	Protein Coding	36	GC08P065643	0.516853	https://www.genecards.org/cgi-bin/carddisp.pl?gene=MTFR1
SPATA13	Spermatogenesis Associated 13	Protein Coding	36	GC13P024016	0.516853	https://www.genecards.org/cgi-bin/carddisp.pl?gene=SPATA13
JMY	Junction Mediating And Regulatory Protein, P53 Cofactor	Protein Coding	35	GC05P079236	0.516853	https://www.genecards.org/cgi-bin/carddisp.pl?gene=JMY
NIPA2	NIPA Magnesium Transporter 2	Protein Coding	35	GC15P029891	0.516853	https://www.genecards.org/cgi-bin/carddisp.pl?gene=NIPA2
MOBP	Myelin Associated Oligodendrocyte Basic Protein	Protein Coding	35	GC03P039624	0.516853	https://www.genecards.org/cgi-bin/carddisp.pl?gene=MOBP
OXNAD1	Oxidoreductase NAD Binding Domain Containing 1	Protein Coding	35	GC03P016394	0.516853	https://www.genecards.org/cgi-bin/carddisp.pl?gene=OXNAD1
RBFOX3	RNA Binding Fox-1 Homolog 3	Protein Coding	35	GC17M079089	0.516853	https://www.genecards.org/cgi-bin/carddisp.pl?gene=RBFOX3
ZNF592	Zinc Finger Protein 592	Protein Coding	35	GC15P086461	0.516853	https://www.genecards.org/cgi-bin/carddisp.pl?gene=ZNF592
CUTA	CutA Divalent Cation Tolerance Homolog	Protein Coding	34	GC06M054288	0.516853	https://www.genecards.org/cgi-bin/carddisp.pl?gene=CUTA
GSX1	GS Homeobox 1	Protein Coding	33	GC13P027792	0.516853	https://www.genecards.org/cgi-bin/carddisp.pl?gene=GSX1
PEX5L	Peroxisomal Biogenesis Factor 5 Like	Protein Coding	33	GC03M179794	0.516853	https://www.genecards.org/cgi-bin/carddisp.pl?gene=PEX5L
WDR7	WD Repeat Domain 7	Protein Coding	33	GC18P056651	0.516853	https://www.genecards.org/cgi-bin/carddisp.pl?gene=WDR7
VPS13C	Vacuolar Protein Sorting 13 Homolog C	Protein Coding	33	GC15M061852	0.516853	https://www.genecards.org/cgi-bin/carddisp.pl?gene=VPS13C
CLUH	Clustered Mitochondria Homolog	Protein Coding	32	GC17M002689	0.516853	https://www.genecards.org/cgi-bin/carddisp.pl?gene=CLUH
CHRFAM7A	CHRNA7 (Exons 5-10) And FAM7A (Exons A-E) Fusion	Protein Coding	32	GC15M030360	0.516853	https://www.genecards.org/cgi-bin/carddisp.pl?gene=CHRFAM7A
H1-2	H1.2 Linker Histone, Cluster Member	Protein Coding	32	GC06M026056	0.516853	https://www.genecards.org/cgi-bin/carddisp.pl?gene=H1-2
TUBGCP5	Tubulin Gamma Complex Associated Protein 5	Protein Coding	32	GC15M022983	0.516853	https://www.genecards.org/cgi-bin/carddisp.pl?gene=TUBGCP5
WHAMM	WASP Homolog Associated With Actin, Golgi Membranes And Microtubules	Protein Coding	32	GC15P084106	0.516853	https://www.genecards.org/cgi-bin/carddisp.pl?gene=WHAMM
CCDC43	Coiled-Coil Domain Containing 43	Protein Coding	31	GC17M044674	0.516853	https://www.genecards.org/cgi-bin/carddisp.pl?gene=CCDC43
PCSK1N	Proprotein Convertase Subtilisin/Kexin Type 1 Inhibitor	Protein Coding	31	GC0XM048831	0.516853	https://www.genecards.org/cgi-bin/carddisp.pl?gene=PCSK1N
OR4D10	Olfactory Receptor Family 4 Subfamily D Member 10	Protein Coding	30	GC11P059477	0.516853	https://www.genecards.org/cgi-bin/carddisp.pl?gene=OR4D10
MICU3	Mitochondrial Calcium Uptake Family Member 3	Protein Coding	30	GC08P017027	0.516853	https://www.genecards.org/cgi-bin/carddisp.pl?gene=MICU3
PHF13	PHD Finger Protein 13	Protein Coding	30	GC01P006613	0.516853	https://www.genecards.org/cgi-bin/carddisp.pl?gene=PHF13
MSANTD4	Myb/SANT DNA Binding Domain Containing 4 With Coiled-Coils	Protein Coding	29	GC11M105995	0.516853	https://www.genecards.org/cgi-bin/carddisp.pl?gene=MSANTD4
TOR4A	Torsin Family 4 Member A	Protein Coding	29	GC09P137277	0.516853	https://www.genecards.org/cgi-bin/carddisp.pl?gene=TOR4A
TENT5A	Terminal Nucleotidyltransferase 5A	Protein Coding	29	GC06M081495	0.516853	https://www.genecards.org/cgi-bin/carddisp.pl?gene=TENT5A
STH	Saitohin	Protein Coding	28	GC17P045999	0.516853	https://www.genecards.org/cgi-bin/carddisp.pl?gene=STH
NEXMIF	Neurite Extension And Migration Factor	Protein Coding	26	GC0XM074733	0.516853	https://www.genecards.org/cgi-bin/carddisp.pl?gene=NEXMIF
PCNX2	Pecanex 2	Protein Coding	25	GC01M232985	0.516853	https://www.genecards.org/cgi-bin/carddisp.pl?gene=PCNX2
CASTOR3	CASTOR Family Member 3	Pseudogene	22	GC07M100948	0.516853	https://www.genecards.org/cgi-bin/carddisp.pl?gene=CASTOR3
MIR1253	MicroRNA 1253	RNA Gene	12	GC17M002748	0.516853	https://www.genecards.org/cgi-bin/carddisp.pl?gene=MIR1253
RORB-AS1	RORB Antisense RNA 1	RNA Gene	12	GC09M074455	0.516853	https://www.genecards.org/cgi-bin/carddisp.pl?gene=RORB-AS1
CCDC92B	Coiled-Coil Domain Containing 92B	Protein Coding	10	GC17M002726	0.516853	https://www.genecards.org/cgi-bin/carddisp.pl?gene=CCDC92B
LOC101927358	Uncharacterized LOC101927358	RNA Gene	9	GC09P074371	0.516853	https://www.genecards.org/cgi-bin/carddisp.pl?gene=LOC101927358
LOC105371592	Uncharacterized LOC105371592	RNA Gene	9	GC17P002711	0.516853	https://www.genecards.org/cgi-bin/carddisp.pl?gene=LOC105371592
MIR6130	MicroRNA 6130	RNA Gene	7	GC21P023079	0.516853	https://www.genecards.org/cgi-bin/carddisp.pl?gene=MIR6130
FSHR	Follicle Stimulating Hormone Receptor	Protein Coding	48	GC02M048953	0.469124	https://www.genecards.org/cgi-bin/carddisp.pl?gene=FSHR
RAC1	Rac Family Small GTPase 1	Protein Coding	47	GC07P006377	0.469124	https://www.genecards.org/cgi-bin/carddisp.pl?gene=RAC1
F2	Coagulation Factor II, Thrombin	Protein Coding	46	GC11P046720	0.469124	https://www.genecards.org/cgi-bin/carddisp.pl?gene=F2
SERPINC1	Serpin Family C Member 1	Protein Coding	46	GC01M174346	0.469124	https://www.genecards.org/cgi-bin/carddisp.pl?gene=SERPINC1
ETV6	ETS Variant Transcription Factor 6	Protein Coding	45	GC12P011649	0.469124	https://www.genecards.org/cgi-bin/carddisp.pl?gene=ETV6
CAMK4	Calcium/Calmodulin Dependent Protein Kinase IV	Protein Coding	44	GC05P111223	0.469124	https://www.genecards.org/cgi-bin/carddisp.pl?gene=CAMK4
GPC3	Glypican 3	Protein Coding	43	GC0XM133535	0.469124	https://www.genecards.org/cgi-bin/carddisp.pl?gene=GPC3
SPTBN1	Spectrin Beta, Non-Erythrocytic 1	Protein Coding	43	GC02P054456	0.469124	https://www.genecards.org/cgi-bin/carddisp.pl?gene=SPTBN1
DAPK3	Death Associated Protein Kinase 3	Protein Coding	42	GC19M003958	0.469124	https://www.genecards.org/cgi-bin/carddisp.pl?gene=DAPK3
DSCAM	DS Cell Adhesion Molecule	Protein Coding	40	GC21M040010	0.469124	https://www.genecards.org/cgi-bin/carddisp.pl?gene=DSCAM
GLRX3	Glutaredoxin 3	Protein Coding	39	GC10P130136	0.469124	https://www.genecards.org/cgi-bin/carddisp.pl?gene=GLRX3
SPTB	Spectrin Beta, Erythrocytic	Protein Coding	39	GC14M064746	0.469124	https://www.genecards.org/cgi-bin/carddisp.pl?gene=SPTB
CAND1	Cullin Associated And Neddylation Dissociated 1	Protein Coding	37	GC12P067270	0.469124	https://www.genecards.org/cgi-bin/carddisp.pl?gene=CAND1
PLA2G4B	Phospholipase A2 Group IVB	Protein Coding	37	GC15P041837	0.469124	https://www.genecards.org/cgi-bin/carddisp.pl?gene=PLA2G4B
SLC47A2	Solute Carrier Family 47 Member 2	Protein Coding	37	GC17M019678	0.469124	https://www.genecards.org/cgi-bin/carddisp.pl?gene=SLC47A2
INSC	INSC Spindle Orientation Adaptor Protein	Protein Coding	35	GC11P015127	0.469124	https://www.genecards.org/cgi-bin/carddisp.pl?gene=INSC
JMJD7-PLA2G4B	JMJD7-PLA2G4B Readthrough	Protein Coding	27	GC15P041828	0.469124	https://www.genecards.org/cgi-bin/carddisp.pl?gene=JMJD7-PLA2G4B
LOC339593	Uncharacterized LOC339593	RNA Gene	8	GC20M011242	0.469124	https://www.genecards.org/cgi-bin/carddisp.pl?gene=LOC339593
CNC2	Carney Complex Type 2, Multiple Neoplasia And Lentiginosis	Genetic Locus	3	GC02U990267	0.469124	https://www.genecards.org/cgi-bin/carddisp.pl?gene=CNC2
LOC102723560	Uncharacterized LOC102723560	RNA Gene	1	GC16P062729	0.469124	https://www.genecards.org/cgi-bin/carddisp.pl?gene=LOC102723560
RAF1	Raf-1 Proto-Oncogene, Serine/Threonine Kinase	Protein Coding	52	GC03M012583	0.462926	https://www.genecards.org/cgi-bin/carddisp.pl?gene=RAF1
PTPN11	Protein Tyrosine Phosphatase Non-Receptor Type 11	Protein Coding	51	GC12P112418	0.462926	https://www.genecards.org/cgi-bin/carddisp.pl?gene=PTPN11
COMT	Catechol-O-Methyltransferase	Protein Coding	49	GC22P019941	0.462926	https://www.genecards.org/cgi-bin/carddisp.pl?gene=COMT
SOS1	SOS Ras/Rac Guanine Nucleotide Exchange Factor 1	Protein Coding	46	GC02M038981	0.462926	https://www.genecards.org/cgi-bin/carddisp.pl?gene=SOS1
PRKCH	Protein Kinase C Eta	Protein Coding	49	GC14P061187	0.327338	https://www.genecards.org/cgi-bin/carddisp.pl?gene=PRKCH
ACTG2	Actin Gamma 2, Smooth Muscle	Protein Coding	45	GC02P073892	0.327338	https://www.genecards.org/cgi-bin/carddisp.pl?gene=ACTG2
NLRP3	NLR Family Pyrin Domain Containing 3	Protein Coding	45	GC01P247415	0.327338	https://www.genecards.org/cgi-bin/carddisp.pl?gene=NLRP3
CDK1	Cyclin Dependent Kinase 1	Protein Coding	44	GC10P060772	0.327338	https://www.genecards.org/cgi-bin/carddisp.pl?gene=CDK1
POLD1	DNA Polymerase Delta 1, Catalytic Subunit	Protein Coding	44	GC19P050385	0.327338	https://www.genecards.org/cgi-bin/carddisp.pl?gene=POLD1
ALOX5AP	Arachidonate 5-Lipoxygenase Activating Protein	Protein Coding	43	GC13P030713	0.327338	https://www.genecards.org/cgi-bin/carddisp.pl?gene=ALOX5AP
GPR37	G Protein-Coupled Receptor 37	Protein Coding	43	GC07M124745	0.327338	https://www.genecards.org/cgi-bin/carddisp.pl?gene=GPR37
SETBP1	SET Binding Protein 1	Protein Coding	40	GC18P044680	0.327338	https://www.genecards.org/cgi-bin/carddisp.pl?gene=SETBP1
ZFHX3	Zinc Finger Homeobox 3	Protein Coding	40	GC16M072782	0.327338	https://www.genecards.org/cgi-bin/carddisp.pl?gene=ZFHX3
DAZAP1	DAZ Associated Protein 1	Protein Coding	37	GC19P001407	0.327338	https://www.genecards.org/cgi-bin/carddisp.pl?gene=DAZAP1
NOS1AP	Nitric Oxide Synthase 1 Adaptor Protein	Protein Coding	37	GC01P162069	0.327338	https://www.genecards.org/cgi-bin/carddisp.pl?gene=NOS1AP
LYPD5	LY6/PLAUR Domain Containing 5	Protein Coding	35	GC19M053704	0.327338	https://www.genecards.org/cgi-bin/carddisp.pl?gene=LYPD5
UBL3	Ubiquitin Like 3	Protein Coding	35	GC13M029764	0.327338	https://www.genecards.org/cgi-bin/carddisp.pl?gene=UBL3
ZNF45	Zinc Finger Protein 45	Protein Coding	35	GC19M053717	0.327338	https://www.genecards.org/cgi-bin/carddisp.pl?gene=ZNF45
ZNF404	Zinc Finger Protein 404	Protein Coding	30	GC19M043872	0.327338	https://www.genecards.org/cgi-bin/carddisp.pl?gene=ZNF404
ABCC13	ATP Binding Cassette Subfamily C Member 13 (Pseudogene)	Pseudogene	23	GC21P014236	0.327338	https://www.genecards.org/cgi-bin/carddisp.pl?gene=ABCC13
NALF1	NALCN Channel Auxiliary Factor 1	Protein Coding	23	GC13M107164	0.327338	https://www.genecards.org/cgi-bin/carddisp.pl?gene=NALF1
LOC101927668	Uncharacterized LOC101927668	RNA Gene	6	GC07M019898	0.327338	https://www.genecards.org/cgi-bin/carddisp.pl?gene=LOC101927668
HSR	Hand Skill, Relative	Genetic Locus	1	GC02U900003	0.327338	https://www.genecards.org/cgi-bin/carddisp.pl?gene=HSR
SLI3	Specific Language Impairment QTL, 3	Genetic Locus	1	GC13U900417	0.327338	https://www.genecards.org/cgi-bin/carddisp.pl?gene=SLI3
EPM2A	EPM2A Glucan Phosphatase, Laforin	Protein Coding	41	GC06M145382	0.283571	https://www.genecards.org/cgi-bin/carddisp.pl?gene=EPM2A
TMOD3	Tropomodulin 3	Protein Coding	37	GC15P051829	0.283571	https://www.genecards.org/cgi-bin/carddisp.pl?gene=TMOD3
TMOD4	Tropomodulin 4	Protein Coding	37	GC01M151169	0.283571	https://www.genecards.org/cgi-bin/carddisp.pl?gene=TMOD4
TMOD2	Tropomodulin 2	Protein Coding	36	GC15P051751	0.283571	https://www.genecards.org/cgi-bin/carddisp.pl?gene=TMOD2
GK	Glycerol Kinase	Protein Coding	45	GC0XP030874	0.24558	https://www.genecards.org/cgi-bin/carddisp.pl?gene=GK
ETFDH	Electron Transfer Flavoprotein Dehydrogenase	Protein Coding	44	GC04P158672	0.24558	https://www.genecards.org/cgi-bin/carddisp.pl?gene=ETFDH
PPP2R2B	Protein Phosphatase 2 Regulatory Subunit Bbeta	Protein Coding	44	GC05M146582	0.200515	https://www.genecards.org/cgi-bin/carddisp.pl?gene=PPP2R2B
NNMT	Nicotinamide N-Methyltransferase	Protein Coding	43	GC11P114257	0.200515	https://www.genecards.org/cgi-bin/carddisp.pl?gene=NNMT
POLR3B	RNA Polymerase III Subunit B	Protein Coding	42	GC12P106357	0.200515	https://www.genecards.org/cgi-bin/carddisp.pl?gene=POLR3B
CDH4	Cadherin 4	Protein Coding	40	GC20P061252	0.200515	https://www.genecards.org/cgi-bin/carddisp.pl?gene=CDH4
NCAPD3	Non-SMC Condensin II Complex Subunit D3	Protein Coding	40	GC11M134150	0.200515	https://www.genecards.org/cgi-bin/carddisp.pl?gene=NCAPD3
DCLK2	Doublecortin Like Kinase 2	Protein Coding	39	GC04P150078	0.200515	https://www.genecards.org/cgi-bin/carddisp.pl?gene=DCLK2
EHF	ETS Homologous Factor	Protein Coding	39	GC11P034621	0.200515	https://www.genecards.org/cgi-bin/carddisp.pl?gene=EHF
TARBP1	TAR (HIV-1) RNA Binding Protein 1	Protein Coding	37	GC01M234391	0.200515	https://www.genecards.org/cgi-bin/carddisp.pl?gene=TARBP1
NTAN1	N-Terminal Asparagine Amidase	Protein Coding	36	GC16M015037	0.200515	https://www.genecards.org/cgi-bin/carddisp.pl?gene=NTAN1
CNTN5	Contactin 5	Protein Coding	35	GC11P099020	0.200515	https://www.genecards.org/cgi-bin/carddisp.pl?gene=CNTN5
DIRAS2	DIRAS Family GTPase 2	Protein Coding	35	GC09M090609	0.200515	https://www.genecards.org/cgi-bin/carddisp.pl?gene=DIRAS2
DNAAF2	Dynein Axonemal Assembly Factor 2	Protein Coding	35	GC14M049625	0.200515	https://www.genecards.org/cgi-bin/carddisp.pl?gene=DNAAF2
PPM1E	Protein Phosphatase, Mg2+/Mn2+ Dependent 1E	Protein Coding	35	GC17P058756	0.200515	https://www.genecards.org/cgi-bin/carddisp.pl?gene=PPM1E
RFX4	Regulatory Factor X4	Protein Coding	35	GC12P106583	0.200515	https://www.genecards.org/cgi-bin/carddisp.pl?gene=RFX4
RPL18P1	Ribosomal Protein L18 Pseudogene 1	Pseudogene	6	GC14P048489	0.200515	https://www.genecards.org/cgi-bin/carddisp.pl?gene=RPL18P1
ERBB4	Erb-B2 Receptor Tyrosine Kinase 4	Protein Coding	52	GC02M211375	0.141785	https://www.genecards.org/cgi-bin/carddisp.pl?gene=ERBB4
DDC	Dopa Decarboxylase	Protein Coding	50	GC07M050458	0.141785	https://www.genecards.org/cgi-bin/carddisp.pl?gene=DDC
DDR2	Discoidin Domain Receptor Tyrosine Kinase 2	Protein Coding	49	GC01P162631	0.141785	https://www.genecards.org/cgi-bin/carddisp.pl?gene=DDR2
CDK8	Cyclin Dependent Kinase 8	Protein Coding	47	GC13P026254	0.141785	https://www.genecards.org/cgi-bin/carddisp.pl?gene=CDK8
LPL	Lipoprotein Lipase	Protein Coding	47	GC08P019901	0.141785	https://www.genecards.org/cgi-bin/carddisp.pl?gene=LPL
PIK3C3	Phosphatidylinositol 3-Kinase Catalytic Subunit Type 3	Protein Coding	47	GC18P041955	0.141785	https://www.genecards.org/cgi-bin/carddisp.pl?gene=PIK3C3
CDH11	Cadherin 11	Protein Coding	46	GC16M064943	0.141785	https://www.genecards.org/cgi-bin/carddisp.pl?gene=CDH11
DRD5	Dopamine Receptor D5	Protein Coding	46	GC04P009783	0.141785	https://www.genecards.org/cgi-bin/carddisp.pl?gene=DRD5
RUNX2	RUNX Family Transcription Factor 2	Protein Coding	46	GC06P064370	0.141785	https://www.genecards.org/cgi-bin/carddisp.pl?gene=RUNX2
YAP1	Yes1 Associated Transcriptional Regulator	Protein Coding	46	GC11P102110	0.141785	https://www.genecards.org/cgi-bin/carddisp.pl?gene=YAP1
DMD	Dystrophin	Protein Coding	45	GC0XM031097	0.141785	https://www.genecards.org/cgi-bin/carddisp.pl?gene=DMD
GRM3	Glutamate Metabotropic Receptor 3	Protein Coding	45	GC07P086643	0.141785	https://www.genecards.org/cgi-bin/carddisp.pl?gene=GRM3
TTN	Titin	Protein Coding	45	GC02M178525	0.141785	https://www.genecards.org/cgi-bin/carddisp.pl?gene=TTN
ESRRG	Estrogen Related Receptor Gamma	Protein Coding	44	GC01M216503	0.141785	https://www.genecards.org/cgi-bin/carddisp.pl?gene=ESRRG
PPT1	Palmitoyl-Protein Thioesterase 1	Protein Coding	44	GC01M040072	0.141785	https://www.genecards.org/cgi-bin/carddisp.pl?gene=PPT1
TWIST1	Twist Family BHLH Transcription Factor 1	Protein Coding	44	GC07M019020	0.141785	https://www.genecards.org/cgi-bin/carddisp.pl?gene=TWIST1
PTPRD	Protein Tyrosine Phosphatase Receptor Type D	Protein Coding	44	GC09M008307	0.141785	https://www.genecards.org/cgi-bin/carddisp.pl?gene=PTPRD
DCLK1	Doublecortin Like Kinase 1	Protein Coding	43	GC13M035768	0.141785	https://www.genecards.org/cgi-bin/carddisp.pl?gene=DCLK1
DKK1	Dickkopf WNT Signaling Pathway Inhibitor 1	Protein Coding	43	GC10P052314	0.141785	https://www.genecards.org/cgi-bin/carddisp.pl?gene=DKK1
CHRM5	Cholinergic Receptor Muscarinic 5	Protein Coding	43	GC15P033968	0.141785	https://www.genecards.org/cgi-bin/carddisp.pl?gene=CHRM5
KCNN2	Potassium Calcium-Activated Channel Subfamily N Member 2	Protein Coding	43	GC05P114058	0.141785	https://www.genecards.org/cgi-bin/carddisp.pl?gene=KCNN2
GCNT2	Glucosaminyl (N-Acetyl) Transferase 2 (I Blood Group)	Protein Coding	43	GC06P010492	0.141785	https://www.genecards.org/cgi-bin/carddisp.pl?gene=GCNT2
FGF14	Fibroblast Growth Factor 14	Protein Coding	43	GC13M101710	0.141785	https://www.genecards.org/cgi-bin/carddisp.pl?gene=FGF14
GPC6	Glypican 6	Protein Coding	43	GC13P093226	0.141785	https://www.genecards.org/cgi-bin/carddisp.pl?gene=GPC6
KCND2	Potassium Voltage-Gated Channel Subfamily D Member 2	Protein Coding	43	GC07P120273	0.141785	https://www.genecards.org/cgi-bin/carddisp.pl?gene=KCND2
PDE5A	Phosphodiesterase 5A	Protein Coding	43	GC04M119494	0.141785	https://www.genecards.org/cgi-bin/carddisp.pl?gene=PDE5A
MMP16	Matrix Metallopeptidase 16	Protein Coding	43	GC08M088032	0.141785	https://www.genecards.org/cgi-bin/carddisp.pl?gene=MMP16
SALL4	Spalt Like Transcription Factor 4	Protein Coding	43	GC20M051784	0.141785	https://www.genecards.org/cgi-bin/carddisp.pl?gene=SALL4
SORL1	Sortilin Related Receptor 1	Protein Coding	43	GC11P121452	0.141785	https://www.genecards.org/cgi-bin/carddisp.pl?gene=SORL1
WWP2	WW Domain Containing E3 Ubiquitin Protein Ligase 2	Protein Coding	43	GC16P069796	0.141785	https://www.genecards.org/cgi-bin/carddisp.pl?gene=WWP2
TCN2	Transcobalamin 2	Protein Coding	42	GC22P030606	0.141785	https://www.genecards.org/cgi-bin/carddisp.pl?gene=TCN2
CTNND2	Catenin Delta 2	Protein Coding	41	GC05M010971	0.141785	https://www.genecards.org/cgi-bin/carddisp.pl?gene=CTNND2
CDKN3	Cyclin Dependent Kinase Inhibitor 3	Protein Coding	41	GC14P054398	0.141785	https://www.genecards.org/cgi-bin/carddisp.pl?gene=CDKN3
CDH13	Cadherin 13	Protein Coding	41	GC16P082626	0.141785	https://www.genecards.org/cgi-bin/carddisp.pl?gene=CDH13
DLGAP1	DLG Associated Protein 1	Protein Coding	41	GC18M003488	0.141785	https://www.genecards.org/cgi-bin/carddisp.pl?gene=DLGAP1
HLCS	Holocarboxylase Synthetase	Protein Coding	41	GC21M036750	0.141785	https://www.genecards.org/cgi-bin/carddisp.pl?gene=HLCS
PCNT	Pericentrin	Protein Coding	41	GC21P046324	0.141785	https://www.genecards.org/cgi-bin/carddisp.pl?gene=PCNT
MAPRE2	Microtubule Associated Protein RP/EB Family Member 2	Protein Coding	41	GC18P034976	0.141785	https://www.genecards.org/cgi-bin/carddisp.pl?gene=MAPRE2
MEIS1	Meis Homeobox 1	Protein Coding	41	GC02P066433	0.141785	https://www.genecards.org/cgi-bin/carddisp.pl?gene=MEIS1
SLIT1	Slit Guidance Ligand 1	Protein Coding	41	GC10M096998	0.141785	https://www.genecards.org/cgi-bin/carddisp.pl?gene=SLIT1
TRPM3	Transient Receptor Potential Cation Channel Subfamily M Member 3	Protein Coding	41	GC09M070529	0.141785	https://www.genecards.org/cgi-bin/carddisp.pl?gene=TRPM3
AFF2	AF4/FMR2 Family Member 2	Protein Coding	40	GC0XP148500	0.141785	https://www.genecards.org/cgi-bin/carddisp.pl?gene=AFF2
CDYL	Chromodomain Y Like	Protein Coding	40	GC06P004706	0.141785	https://www.genecards.org/cgi-bin/carddisp.pl?gene=CDYL
ELMO1	Engulfment And Cell Motility 1	Protein Coding	40	GC07M036860	0.141785	https://www.genecards.org/cgi-bin/carddisp.pl?gene=ELMO1
KLF7	Kruppel Like Factor 7	Protein Coding	40	GC02M207074	0.141785	https://www.genecards.org/cgi-bin/carddisp.pl?gene=KLF7
HS3ST1	Heparan Sulfate-Glucosamine 3-Sulfotransferase 1	Protein Coding	40	GC04M011394	0.141785	https://www.genecards.org/cgi-bin/carddisp.pl?gene=HS3ST1
ULK4	Unc-51 Like Kinase 4	Protein Coding	40	GC03M041247	0.141785	https://www.genecards.org/cgi-bin/carddisp.pl?gene=ULK4
TNNI3K	TNNI3 Interacting Kinase	Protein Coding	40	GC01P074235	0.141785	https://www.genecards.org/cgi-bin/carddisp.pl?gene=TNNI3K
TBX18	T-Box Transcription Factor 18	Protein Coding	40	GC06M084687	0.141785	https://www.genecards.org/cgi-bin/carddisp.pl?gene=TBX18
RGS6	Regulator Of G Protein Signaling 6	Protein Coding	40	GC14P071867	0.141785	https://www.genecards.org/cgi-bin/carddisp.pl?gene=RGS6
CDH10	Cadherin 10	Protein Coding	39	GC05M024522	0.141785	https://www.genecards.org/cgi-bin/carddisp.pl?gene=CDH10
EXOC4	Exocyst Complex Component 4	Protein Coding	39	GC07P133253	0.141785	https://www.genecards.org/cgi-bin/carddisp.pl?gene=EXOC4
ELOVL6	ELOVL Fatty Acid Elongase 6	Protein Coding	39	GC04M110045	0.141785	https://www.genecards.org/cgi-bin/carddisp.pl?gene=ELOVL6
PIGL	Phosphatidylinositol Glycan Anchor Biosynthesis Class L	Protein Coding	39	GC17P016217	0.141785	https://www.genecards.org/cgi-bin/carddisp.pl?gene=PIGL
PDLIM5	PDZ And LIM Domain 5	Protein Coding	39	GC04P094451	0.141785	https://www.genecards.org/cgi-bin/carddisp.pl?gene=PDLIM5
MCTP2	Multiple C2 And Transmembrane Domain Containing 2	Protein Coding	39	GC15P109238	0.141785	https://www.genecards.org/cgi-bin/carddisp.pl?gene=MCTP2
SH3BP5	SH3 Domain Binding Protein 5	Protein Coding	39	GC03M018360	0.141785	https://www.genecards.org/cgi-bin/carddisp.pl?gene=SH3BP5
TOX	Thymocyte Selection Associated High Mobility Group Box	Protein Coding	39	GC08M058791	0.141785	https://www.genecards.org/cgi-bin/carddisp.pl?gene=TOX
UBE2E2	Ubiquitin Conjugating Enzyme E2 E2	Protein Coding	39	GC03P023221	0.141785	https://www.genecards.org/cgi-bin/carddisp.pl?gene=UBE2E2
RUNX1T1	RUNX1 Partner Transcriptional Co-Repressor 1	Protein Coding	39	GC08M091954	0.141785	https://www.genecards.org/cgi-bin/carddisp.pl?gene=RUNX1T1
SCN7A	Sodium Voltage-Gated Channel Alpha Subunit 7	Protein Coding	39	GC02M166403	0.141785	https://www.genecards.org/cgi-bin/carddisp.pl?gene=SCN7A
STC2	Stanniocalcin 2	Protein Coding	39	GC05M173314	0.141785	https://www.genecards.org/cgi-bin/carddisp.pl?gene=STC2
SUPT3H	SPT3 Homolog, SAGA And STAGA Complex Component	Protein Coding	39	GC06M054463	0.141785	https://www.genecards.org/cgi-bin/carddisp.pl?gene=SUPT3H
RPLP1	Ribosomal Protein Lateral Stalk Subunit P1	Protein Coding	39	GC15P082243	0.141785	https://www.genecards.org/cgi-bin/carddisp.pl?gene=RPLP1
CTDSPL	CTD Small Phosphatase Like	Protein Coding	38	GC03P037861	0.141785	https://www.genecards.org/cgi-bin/carddisp.pl?gene=CTDSPL
BLZF1	Basic Leucine Zipper Nuclear Factor 1	Protein Coding	38	GC01P169367	0.141785	https://www.genecards.org/cgi-bin/carddisp.pl?gene=BLZF1
CDK15	Cyclin Dependent Kinase 15	Protein Coding	38	GC02P201790	0.141785	https://www.genecards.org/cgi-bin/carddisp.pl?gene=CDK15
LMO4	LIM Domain Only 4	Protein Coding	38	GC01P087329	0.141785	https://www.genecards.org/cgi-bin/carddisp.pl?gene=LMO4
LILRA2	Leukocyte Immunoglobulin Like Receptor A2	Protein Coding	38	GC19P054572	0.141785	https://www.genecards.org/cgi-bin/carddisp.pl?gene=LILRA2
RCAN2	Regulator Of Calcineurin 2	Protein Coding	38	GC06M046220	0.141785	https://www.genecards.org/cgi-bin/carddisp.pl?gene=RCAN2
RBMS1	RNA Binding Motif Single Stranded Interacting Protein 1	Protein Coding	38	GC02M160272	0.141785	https://www.genecards.org/cgi-bin/carddisp.pl?gene=RBMS1
SESN3	Sestrin 3	Protein Coding	38	GC11M095288	0.141785	https://www.genecards.org/cgi-bin/carddisp.pl?gene=SESN3
PRDM5	PR/SET Domain 5	Protein Coding	38	GC04M120686	0.141785	https://www.genecards.org/cgi-bin/carddisp.pl?gene=PRDM5
CADM2	Cell Adhesion Molecule 2	Protein Coding	37	GC03P085008	0.141785	https://www.genecards.org/cgi-bin/carddisp.pl?gene=CADM2
DNAJB9	DnaJ Heat Shock Protein Family (Hsp40) Member B9	Protein Coding	37	GC07P108569	0.141785	https://www.genecards.org/cgi-bin/carddisp.pl?gene=DNAJB9
CD83	CD83 Molecule	Protein Coding	37	GC06P014117	0.141785	https://www.genecards.org/cgi-bin/carddisp.pl?gene=CD83
CSMD1	CUB And Sushi Multiple Domains 1	Protein Coding	37	GC08M002953	0.141785	https://www.genecards.org/cgi-bin/carddisp.pl?gene=CSMD1
AEBP2	AE Binding Protein 2	Protein Coding	37	GC12P019404	0.141785	https://www.genecards.org/cgi-bin/carddisp.pl?gene=AEBP2
E2F7	E2F Transcription Factor 7	Protein Coding	37	GC12M077021	0.141785	https://www.genecards.org/cgi-bin/carddisp.pl?gene=E2F7
GNPDA2	Glucosamine-6-Phosphate Deaminase 2	Protein Coding	37	GC04M044684	0.141785	https://www.genecards.org/cgi-bin/carddisp.pl?gene=GNPDA2
KIF20B	Kinesin Family Member 20B	Protein Coding	37	GC10P089701	0.141785	https://www.genecards.org/cgi-bin/carddisp.pl?gene=KIF20B
IPMK	Inositol Polyphosphate Multikinase	Protein Coding	37	GC10M058191	0.141785	https://www.genecards.org/cgi-bin/carddisp.pl?gene=IPMK
FLRT2	Fibronectin Leucine Rich Transmembrane Protein 2	Protein Coding	37	GC14P085527	0.141785	https://www.genecards.org/cgi-bin/carddisp.pl?gene=FLRT2
KCNIP4	Potassium Voltage-Gated Channel Interacting Protein 4	Protein Coding	37	GC04M020728	0.141785	https://www.genecards.org/cgi-bin/carddisp.pl?gene=KCNIP4
NTN4	Netrin 4	Protein Coding	37	GC12M095657	0.141785	https://www.genecards.org/cgi-bin/carddisp.pl?gene=NTN4
PLCL2	Phospholipase C Like 2	Protein Coding	37	GC03P016803	0.141785	https://www.genecards.org/cgi-bin/carddisp.pl?gene=PLCL2
NMNAT3	Nicotinamide Nucleotide Adenylyltransferase 3	Protein Coding	37	GC03M139560	0.141785	https://www.genecards.org/cgi-bin/carddisp.pl?gene=NMNAT3
RGS8	Regulator Of G Protein Signaling 8	Protein Coding	37	GC01M182675	0.141785	https://www.genecards.org/cgi-bin/carddisp.pl?gene=RGS8
PRICKLE2	Prickle Planar Cell Polarity Protein 2	Protein Coding	37	GC03M064079	0.141785	https://www.genecards.org/cgi-bin/carddisp.pl?gene=PRICKLE2
ULBP3	UL16 Binding Protein 3	Protein Coding	37	GC06M150062	0.141785	https://www.genecards.org/cgi-bin/carddisp.pl?gene=ULBP3
PSD3	Pleckstrin And Sec7 Domain Containing 3	Protein Coding	37	GC08M018527	0.141785	https://www.genecards.org/cgi-bin/carddisp.pl?gene=PSD3
PPP1R9A	Protein Phosphatase 1 Regulatory Subunit 9A	Protein Coding	37	GC07P094907	0.141785	https://www.genecards.org/cgi-bin/carddisp.pl?gene=PPP1R9A
SCFD1	Sec1 Family Domain Containing 1	Protein Coding	37	GC14P030622	0.141785	https://www.genecards.org/cgi-bin/carddisp.pl?gene=SCFD1
STXBP4	Syntaxin Binding Protein 4	Protein Coding	37	GC17P054968	0.141785	https://www.genecards.org/cgi-bin/carddisp.pl?gene=STXBP4
PRDM9	PR/SET Domain 9	Protein Coding	37	GC05P023443	0.141785	https://www.genecards.org/cgi-bin/carddisp.pl?gene=PRDM9
TMOD1	Tropomodulin 1	Protein Coding	37	GC09P097501	0.141785	https://www.genecards.org/cgi-bin/carddisp.pl?gene=TMOD1
SV2C	Synaptic Vesicle Glycoprotein 2C	Protein Coding	37	GC05P075847	0.141785	https://www.genecards.org/cgi-bin/carddisp.pl?gene=SV2C
DCLK3	Doublecortin Like Kinase 3	Protein Coding	36	GC03M036712	0.141785	https://www.genecards.org/cgi-bin/carddisp.pl?gene=DCLK3
ASCC3	Activating Signal Cointegrator 1 Complex Subunit 3	Protein Coding	36	GC06M100508	0.141785	https://www.genecards.org/cgi-bin/carddisp.pl?gene=ASCC3
ELF5	E74 Like ETS Transcription Factor 5	Protein Coding	36	GC11M034500	0.141785	https://www.genecards.org/cgi-bin/carddisp.pl?gene=ELF5
NCEH1	Neutral Cholesterol Ester Hydrolase 1	Protein Coding	36	GC03M172630	0.141785	https://www.genecards.org/cgi-bin/carddisp.pl?gene=NCEH1
NKX2-8	NK2 Homeobox 8	Protein Coding	36	GC14M036580	0.141785	https://www.genecards.org/cgi-bin/carddisp.pl?gene=NKX2-8
RP1	RP1 Axonemal Microtubule Associated	Protein Coding	36	GC08P054555	0.141785	https://www.genecards.org/cgi-bin/carddisp.pl?gene=RP1
RSPH4A	Radial Spoke Head Component 4A	Protein Coding	36	GC06P116616	0.141785	https://www.genecards.org/cgi-bin/carddisp.pl?gene=RSPH4A
TM9SF2	Transmembrane 9 Superfamily Member 2	Protein Coding	36	GC13P099446	0.141785	https://www.genecards.org/cgi-bin/carddisp.pl?gene=TM9SF2
TMEM132D	Transmembrane Protein 132D	Protein Coding	36	GC12M129071	0.141785	https://www.genecards.org/cgi-bin/carddisp.pl?gene=TMEM132D
ZWINT	ZW10 Interacting Kinetochore Protein	Protein Coding	36	GC10M056357	0.141785	https://www.genecards.org/cgi-bin/carddisp.pl?gene=ZWINT
CYTIP	Cytohesin 1 Interacting Protein	Protein Coding	35	GC02M157414	0.141785	https://www.genecards.org/cgi-bin/carddisp.pl?gene=CYTIP
DENND4A	DENN Domain Containing 4A	Protein Coding	35	GC15M072227	0.141785	https://www.genecards.org/cgi-bin/carddisp.pl?gene=DENND4A
DNAAF1	Dynein Axonemal Assembly Factor 1	Protein Coding	35	GC16P084145	0.141785	https://www.genecards.org/cgi-bin/carddisp.pl?gene=DNAAF1
AVEN	Apoptosis And Caspase Activation Inhibitor	Protein Coding	35	GC15M033853	0.141785	https://www.genecards.org/cgi-bin/carddisp.pl?gene=AVEN
ANKRD2	Ankyrin Repeat Domain 2	Protein Coding	35	GC10P097572	0.141785	https://www.genecards.org/cgi-bin/carddisp.pl?gene=ANKRD2
AGBL1	AGBL Carboxypeptidase 1	Protein Coding	35	GC15P086761	0.141785	https://www.genecards.org/cgi-bin/carddisp.pl?gene=AGBL1
INO80	INO80 Complex ATPase Subunit	Protein Coding	35	GC15M040979	0.141785	https://www.genecards.org/cgi-bin/carddisp.pl?gene=INO80
GATB	Glutamyl-TRNA Amidotransferase Subunit B	Protein Coding	35	GC04M151670	0.141785	https://www.genecards.org/cgi-bin/carddisp.pl?gene=GATB
DNAJC1	DnaJ Heat Shock Protein Family (Hsp40) Member C1	Protein Coding	35	GC10M021762	0.141785	https://www.genecards.org/cgi-bin/carddisp.pl?gene=DNAJC1
NEUROD6	Neuronal Differentiation 6	Protein Coding	35	GC07M031343	0.141785	https://www.genecards.org/cgi-bin/carddisp.pl?gene=NEUROD6
RNF152	Ring Finger Protein 152	Protein Coding	35	GC18M061808	0.141785	https://www.genecards.org/cgi-bin/carddisp.pl?gene=RNF152
RP1L1	RP1 Like 1	Protein Coding	35	GC08M010606	0.141785	https://www.genecards.org/cgi-bin/carddisp.pl?gene=RP1L1
RLF	RLF Zinc Finger	Protein Coding	35	GC01P040161	0.141785	https://www.genecards.org/cgi-bin/carddisp.pl?gene=RLF
ALG10	ALG10 Alpha-1,2-Glucosyltransferase	Protein Coding	34	GC12P034022	0.141785	https://www.genecards.org/cgi-bin/carddisp.pl?gene=ALG10
CCDC103	Coiled-Coil Domain Containing 103	Protein Coding	34	GC17P047519	0.141785	https://www.genecards.org/cgi-bin/carddisp.pl?gene=CCDC103
ERMP1	Endoplasmic Reticulum Metallopeptidase 1	Protein Coding	34	GC09M005756	0.141785	https://www.genecards.org/cgi-bin/carddisp.pl?gene=ERMP1
UBR3	Ubiquitin Protein Ligase E3 Component N-Recognin 3	Protein Coding	34	GC02P169827	0.141785	https://www.genecards.org/cgi-bin/carddisp.pl?gene=UBR3
COBL	Cordon-Bleu WH2 Repeat Protein	Protein Coding	33	GC07M051016	0.141785	https://www.genecards.org/cgi-bin/carddisp.pl?gene=COBL
ACTBL2	Actin Beta Like 2	Protein Coding	33	GC05M057480	0.141785	https://www.genecards.org/cgi-bin/carddisp.pl?gene=ACTBL2
CTAGE1	Cutaneous T Cell Lymphoma-Associated Antigen 1	Protein Coding	33	GC18M022413	0.141785	https://www.genecards.org/cgi-bin/carddisp.pl?gene=CTAGE1
IPO9	Importin 9	Protein Coding	33	GC01P201829	0.141785	https://www.genecards.org/cgi-bin/carddisp.pl?gene=IPO9
CYLC2	Cylicin 2	Protein Coding	33	GC09P102995	0.141785	https://www.genecards.org/cgi-bin/carddisp.pl?gene=CYLC2
HIVEP3	HIVEP Zinc Finger 3	Protein Coding	33	GC01M041506	0.141785	https://www.genecards.org/cgi-bin/carddisp.pl?gene=HIVEP3
SGCZ	Sarcoglycan Zeta	Protein Coding	33	GC08M014089	0.141785	https://www.genecards.org/cgi-bin/carddisp.pl?gene=SGCZ
RUFY3	RUN And FYVE Domain Containing 3	Protein Coding	33	GC04P070704	0.141785	https://www.genecards.org/cgi-bin/carddisp.pl?gene=RUFY3
WSCD1	WSC Domain Containing 1	Protein Coding	33	GC17P006057	0.141785	https://www.genecards.org/cgi-bin/carddisp.pl?gene=WSCD1
FERD3L	Fer3 Like BHLH Transcription Factor	Protein Coding	32	GC07M019144	0.141785	https://www.genecards.org/cgi-bin/carddisp.pl?gene=FERD3L
OR1E1	Olfactory Receptor Family 1 Subfamily E Member 1	Protein Coding	32	GC17M003397	0.141785	https://www.genecards.org/cgi-bin/carddisp.pl?gene=OR1E1
OSCP1	Organic Solute Carrier Partner 1	Protein Coding	32	GC01M036415	0.141785	https://www.genecards.org/cgi-bin/carddisp.pl?gene=OSCP1
TENM4	Teneurin Transmembrane Protein 4	Protein Coding	32	GC11M078652	0.141785	https://www.genecards.org/cgi-bin/carddisp.pl?gene=TENM4
SNTG1	Syntrophin Gamma 1	Protein Coding	32	GC08P049909	0.141785	https://www.genecards.org/cgi-bin/carddisp.pl?gene=SNTG1
ZCCHC2	Zinc Finger CCHC-Type Containing 2	Protein Coding	32	GC18P062523	0.141785	https://www.genecards.org/cgi-bin/carddisp.pl?gene=ZCCHC2
DCDC1	Doublecortin Domain Containing 1	Protein Coding	31	GC11M030851	0.141785	https://www.genecards.org/cgi-bin/carddisp.pl?gene=DCDC1
CYYR1	Cysteine And Tyrosine Rich 1	Protein Coding	31	GC21M026466	0.141785	https://www.genecards.org/cgi-bin/carddisp.pl?gene=CYYR1
C18orf54	Chromosome 18 Open Reading Frame 54	Protein Coding	31	GC18P054357	0.141785	https://www.genecards.org/cgi-bin/carddisp.pl?gene=C18orf54
ANKRD7	Ankyrin Repeat Domain 7	Protein Coding	31	GC07P118214	0.141785	https://www.genecards.org/cgi-bin/carddisp.pl?gene=ANKRD7
THSD7B	Thrombospondin Type 1 Domain Containing 7B	Protein Coding	31	GC02P136765	0.141785	https://www.genecards.org/cgi-bin/carddisp.pl?gene=THSD7B
C1orf174	Chromosome 1 Open Reading Frame 174	Protein Coding	30	GC01M003889	0.141785	https://www.genecards.org/cgi-bin/carddisp.pl?gene=C1orf174
FABP12	Fatty Acid Binding Protein 12	Protein Coding	30	GC08M081524	0.141785	https://www.genecards.org/cgi-bin/carddisp.pl?gene=FABP12
WDR70	WD Repeat Domain 70	Protein Coding	30	GC05P037467	0.141785	https://www.genecards.org/cgi-bin/carddisp.pl?gene=WDR70
ARL14	ADP Ribosylation Factor Like GTPase 14	Protein Coding	29	GC03P160677	0.141785	https://www.genecards.org/cgi-bin/carddisp.pl?gene=ARL14
CCDC54	Coiled-Coil Domain Containing 54	Protein Coding	29	GC03P107377	0.141785	https://www.genecards.org/cgi-bin/carddisp.pl?gene=CCDC54
DCDC2B	Doublecortin Domain Containing 2B	Protein Coding	28	GC01P032209	0.141785	https://www.genecards.org/cgi-bin/carddisp.pl?gene=DCDC2B
C9orf135	Chromosome 9 Open Reading Frame 135	Protein Coding	28	GC09P069820	0.141785	https://www.genecards.org/cgi-bin/carddisp.pl?gene=C9orf135
DTHD1	Death Domain Containing 1	Protein Coding	28	GC04P036283	0.141785	https://www.genecards.org/cgi-bin/carddisp.pl?gene=DTHD1
OTOL1	Otolin 1	Protein Coding	28	GC03P161430	0.141785	https://www.genecards.org/cgi-bin/carddisp.pl?gene=OTOL1
ST8SIA6	ST8 Alpha-N-Acetyl-Neuraminide Alpha-2,8-Sialyltransferase 6	Protein Coding	28	GC10M017315	0.141785	https://www.genecards.org/cgi-bin/carddisp.pl?gene=ST8SIA6
OR6X1	Olfactory Receptor Family 6 Subfamily X Member 1	Protein Coding	27	GC11M123754	0.141785	https://www.genecards.org/cgi-bin/carddisp.pl?gene=OR6X1
ZNF717	Zinc Finger Protein 717	Protein Coding	27	GC03M075678	0.141785	https://www.genecards.org/cgi-bin/carddisp.pl?gene=ZNF717
PVT1	Pvt1 Oncogene	RNA Gene	24	GC08P127837	0.141785	https://www.genecards.org/cgi-bin/carddisp.pl?gene=PVT1
DCDC2C	Doublecortin Domain Containing 2C	Protein Coding	23	GC02P003703	0.141785	https://www.genecards.org/cgi-bin/carddisp.pl?gene=DCDC2C
PRAMEF17	PRAME Family Member 17	Protein Coding	22	GC01P013389	0.141785	https://www.genecards.org/cgi-bin/carddisp.pl?gene=PRAMEF17
STAG3L4	Stromal Antigen 3-Like 4 (Pseudogene)	Pseudogene	22	GC07P067302	0.141785	https://www.genecards.org/cgi-bin/carddisp.pl?gene=STAG3L4
PMCHL1	Pro-Melanin Concentrating Hormone Like 1 (Pseudogene)	Pseudogene	17	GC05P022178	0.141785	https://www.genecards.org/cgi-bin/carddisp.pl?gene=PMCHL1
MEIS3P1	Meis Homeobox 3 Pseudogene 1	Pseudogene	16	GC17P015786	0.141785	https://www.genecards.org/cgi-bin/carddisp.pl?gene=MEIS3P1
LOC100287944	Uncharacterized LOC100287944	RNA Gene	15	GC12M106496	0.141785	https://www.genecards.org/cgi-bin/carddisp.pl?gene=LOC100287944
MT-TK	Mitochondrially Encoded TRNA-Lys (AAA/G)	RNA Gene	14	GCMTP008297	0.141785	https://www.genecards.org/cgi-bin/carddisp.pl?gene=MT-TK
OR51A1P	Olfactory Receptor Family 51 Subfamily A Member 1 Pseudogene	Pseudogene	9	GC11M005192	0.141785	https://www.genecards.org/cgi-bin/carddisp.pl?gene=OR51A1P
PTMAP5	Prothymosin Alpha Pseudogene 5	Pseudogene	9	GC13P081689	0.141785	https://www.genecards.org/cgi-bin/carddisp.pl?gene=PTMAP5
RPL17P6	Ribosomal Protein L17 Pseudogene 6	Pseudogene	9	GC01P077129	0.141785	https://www.genecards.org/cgi-bin/carddisp.pl?gene=RPL17P6
RSL24D1P11	Ribosomal L24 Domain Containing 1 Pseudogene 11	Pseudogene	9	GC18P057838	0.141785	https://www.genecards.org/cgi-bin/carddisp.pl?gene=RSL24D1P11
TTC4P1	Tetratricopeptide Repeat Domain 4 Pseudogene 1	Pseudogene	9	GC07M045999	0.141785	https://www.genecards.org/cgi-bin/carddisp.pl?gene=TTC4P1
GOT2P1	GOT2 Pseudogene 1	Pseudogene	8	GC01P055367	0.141785	https://www.genecards.org/cgi-bin/carddisp.pl?gene=GOT2P1
KRT18P24	Keratin 18 Pseudogene 24	Pseudogene	8	GC09M079036	0.141785	https://www.genecards.org/cgi-bin/carddisp.pl?gene=KRT18P24
UBBP1	Ubiquitin B Pseudogene 1	Pseudogene	8	GC02M136329	0.141785	https://www.genecards.org/cgi-bin/carddisp.pl?gene=UBBP1
RPL11P3	Ribosomal Protein L11 Pseudogene 3	Pseudogene	8	GC10P087945	0.141785	https://www.genecards.org/cgi-bin/carddisp.pl?gene=RPL11P3
RPL31P12	Ribosomal Protein L31 Pseudogene 12	Pseudogene	8	GC01P072301	0.141785	https://www.genecards.org/cgi-bin/carddisp.pl?gene=RPL31P12
RPL12P24	Ribosomal Protein L12 Pseudogene 24	Pseudogene	8	GC08M105737	0.141785	https://www.genecards.org/cgi-bin/carddisp.pl?gene=RPL12P24
EEF1A1P14	Eukaryotic Translation Elongation Factor 1 Alpha 1 Pseudogene 14	Pseudogene	7	GC01P194159	0.141785	https://www.genecards.org/cgi-bin/carddisp.pl?gene=EEF1A1P14
OR55B1P	Olfactory Receptor Family 55 Subfamily B Member 1 Pseudogene	Pseudogene	7	GC11M004189	0.141785	https://www.genecards.org/cgi-bin/carddisp.pl?gene=OR55B1P
MRPS36P3	Mitochondrial Ribosomal Protein S36 Pseudogene 3	Pseudogene	7	GC08P122091	0.141785	https://www.genecards.org/cgi-bin/carddisp.pl?gene=MRPS36P3
SLC25A5P2	Solute Carrier Family 25 Member 5 Pseudogene 2	Pseudogene	7	GC02M033839	0.141785	https://www.genecards.org/cgi-bin/carddisp.pl?gene=SLC25A5P2
RPS17P5	Ribosomal Protein S17 Pseudogene 5	Pseudogene	7	GC06M050857	0.141785	https://www.genecards.org/cgi-bin/carddisp.pl?gene=RPS17P5
ARIH2P1	Ariadne RBR E3 Ubiquitin Protein Ligase 2 Pseudogene 1	Pseudogene	6	GC18P028651	0.141785	https://www.genecards.org/cgi-bin/carddisp.pl?gene=ARIH2P1
EIF4A1P6	Eukaryotic Translation Initiation Factor 4A1 Pseudogene 6	Pseudogene	6	GC13M060636	0.141785	https://www.genecards.org/cgi-bin/carddisp.pl?gene=EIF4A1P6
HSPD1P9	Heat Shock Protein Family D (Hsp60) Member 1 Pseudogene 9	Pseudogene	6	GC13M037992	0.141785	https://www.genecards.org/cgi-bin/carddisp.pl?gene=HSPD1P9
OR2BH1P	Olfactory Receptor Family 2 Subfamily BH Member 1 Pseudogene	Pseudogene	6	GC11P028964	0.141785	https://www.genecards.org/cgi-bin/carddisp.pl?gene=OR2BH1P
PPIHP2	Peptidylprolyl Isomerase H Pseudogene 2	Pseudogene	6	GC0XP113522	0.141785	https://www.genecards.org/cgi-bin/carddisp.pl?gene=PPIHP2
MRPS33P2	Mitochondrial Ribosomal Protein S33 Pseudogene 2	Pseudogene	6	GC04M038008	0.141785	https://www.genecards.org/cgi-bin/carddisp.pl?gene=MRPS33P2
RNU7-66P	RNA, U7 Small Nuclear 66 Pseudogene	Pseudogene	6	GC06M066728	0.141785	https://www.genecards.org/cgi-bin/carddisp.pl?gene=RNU7-66P
ST13P9	ST13, Hsp70 Interacting Protein Pseudogene 9	Pseudogene	6	GC12P033454	0.141785	https://www.genecards.org/cgi-bin/carddisp.pl?gene=ST13P9
TERF1P3	TERF1 Pseudogene 3	Pseudogene	6	GC04M136353	0.141785	https://www.genecards.org/cgi-bin/carddisp.pl?gene=TERF1P3
RRM2P4	Ribonucleotide Reductase M2 Polypeptide Pseudogene 4	Pseudogene	6	GC0XP144309	0.141785	https://www.genecards.org/cgi-bin/carddisp.pl?gene=RRM2P4
RPL4P2	Ribosomal Protein L4 Pseudogene 2	Pseudogene	6	GC01P166717	0.141785	https://www.genecards.org/cgi-bin/carddisp.pl?gene=RPL4P2
RPS2P38	Ribosomal Protein S2 Pseudogene 38	Pseudogene	6	GC11P023542	0.141785	https://www.genecards.org/cgi-bin/carddisp.pl?gene=RPS2P38
RPL23AP28	Ribosomal Protein L23a Pseudogene 28	Pseudogene	6	GC02M222044	0.141785	https://www.genecards.org/cgi-bin/carddisp.pl?gene=RPL23AP28
RPL12P34	Ribosomal Protein L12 Pseudogene 34	Pseudogene	6	GC13P068654	0.141785	https://www.genecards.org/cgi-bin/carddisp.pl?gene=RPL12P34
RPL3P11	Ribosomal Protein L3 Pseudogene 11	Pseudogene	6	GC09M014031	0.141785	https://www.genecards.org/cgi-bin/carddisp.pl?gene=RPL3P11
PCBP2P3	Poly(RC) Binding Protein 2 Pseudogene 3	Pseudogene	5	GC05M091843	0.141785	https://www.genecards.org/cgi-bin/carddisp.pl?gene=PCBP2P3
MRPS33P3	Mitochondrial Ribosomal Protein S33 Pseudogene 3	Pseudogene	5	GC04P115143	0.141785	https://www.genecards.org/cgi-bin/carddisp.pl?gene=MRPS33P3
UBQLN4P2	Ubiquilin 4 Pseudogene 2	Pseudogene	5	GC02P152876	0.141785	https://www.genecards.org/cgi-bin/carddisp.pl?gene=UBQLN4P2
RPL21P108	Ribosomal Protein L21 Pseudogene 108	Pseudogene	5	GC13M074377	0.141785	https://www.genecards.org/cgi-bin/carddisp.pl?gene=RPL21P108
RPL29P29	Ribosomal Protein L29 Pseudogene 29	Pseudogene	5	GC13M088236	0.141785	https://www.genecards.org/cgi-bin/carddisp.pl?gene=RPL29P29
RPL38P2	RPL38 Pseudogene 2	Pseudogene	5	GC02P077788	0.141785	https://www.genecards.org/cgi-bin/carddisp.pl?gene=RPL38P2
RPS3AP1	RPS3A Pseudogene 1	Pseudogene	5	GC21M020430	0.141785	https://www.genecards.org/cgi-bin/carddisp.pl?gene=RPS3AP1
RPSAP43	Ribosomal Protein SA Pseudogene 43	Pseudogene	5	GC06M114084	0.141785	https://www.genecards.org/cgi-bin/carddisp.pl?gene=RPSAP43
RPL21P46	Ribosomal Protein L21 Pseudogene 46	Pseudogene	5	GC04P019813	0.141785	https://www.genecards.org/cgi-bin/carddisp.pl?gene=RPL21P46
RPS23P3	Ribosomal Protein S23 Pseudogene 3	Pseudogene	5	GC04P066431	0.141785	https://www.genecards.org/cgi-bin/carddisp.pl?gene=RPS23P3
RPL21P99	Ribosomal Protein L21 Pseudogene 99	Pseudogene	5	GC12M029658	0.141785	https://www.genecards.org/cgi-bin/carddisp.pl?gene=RPL21P99
RPL22P22	Ribosomal Protein L22 Pseudogene 22	Pseudogene	5	GC0XM082506	0.141785	https://www.genecards.org/cgi-bin/carddisp.pl?gene=RPL22P22
RPL31P39	Ribosomal Protein L31 Pseudogene 39	Pseudogene	5	GC07M125300	0.141785	https://www.genecards.org/cgi-bin/carddisp.pl?gene=RPL31P39
RPS7P8	Ribosomal Protein S7 Pseudogene 8	Pseudogene	5	GC06M096648	0.141785	https://www.genecards.org/cgi-bin/carddisp.pl?gene=RPS7P8
RPL18P7	Ribosomal Protein L18 Pseudogene 7	Pseudogene	5	GC08P113377	0.141785	https://www.genecards.org/cgi-bin/carddisp.pl?gene=RPL18P7
[truncated: 6 more rows]
