# Supplementary material for: Associative gene networks reveal novel candidates important for ADHD and dyslexia comorbidity
Source: BMC Med Genomics. 2023 Sep 4;16:208. doi: 10.1186/s12920-023-01502-1 (PMC10478365; doi:10.1186/s12920-023-01502-1)
Supplement: Supplementary file 2 — Additional file 2: Table S2. Results of gene ontology enrichment analysis [file 12920_2023_1502_MOESM2_ESM.xls]

## Sheet: ADHD
Category	Term	Count	%	PValue	Genes	List Total	Pop Hits	Pop Total	Fold Enrichment	Bonferroni	Benjamini	FDR
GOTERM_BP_DIRECT	GO:0045944~positive regulation of transcription from RNA polymerase II promoter	218	11.3129	9.08991e-31	RB1, APP, ZNF292, ELK3, RPS6KA3, KAT5, ZMIZ1, CREB3L4, HOXA2, AKT1, SOX6, CDON, ACVR1, MEF2C, BSX, FOXH1, ISL1, RUNX1, HCFC1, AR, DDIT3, PFN1, CLOCK, TP53, AIRE, TXK, GATA4, GATA3, MED12L, RAD21, NKX2-1, CGA, NKX2-5, BCL11B, BCL11A, NR2F1, LIF, CELA1, IGF1, SMARCA2, FLI1, SMARCA4, AGO2, CD28, NODAL, RARG, CD40, PTPRN, TCF20, GLI3, GLI2, MED12, PPP3CA, NIPBL, SHH, MED13, IKBKG, HRAS, IL10, FSHB, T…	1693	981	16792	2.20411	5.44758e-27	5.44758e-27	5.1358e-27
GOTERM_BP_DIRECT	GO:0007268~chemical synaptic transmission	88	4.56668	4.42169e-28	GABRB2, SNAP25, PTGDR2, CPNE6, NPY2R, HTR2B, HTR2C, GRIK4, GRIK1, HTR2A, DBH, SLC6A1, HTR4, SLC6A2, PTPRF, GRM1, SLC6A4, GRM3, GRM2, HTR6, GRM5, HTR7, GRM7, DLGAP1, SLC12A6, SLC18A2, PRKCG, NPY5R, TACR2, SLC6A12, CARTPT, TACR1, OPRM1, PLCB3, CRH, PAFAH1B1, GRIA1, OPRD1, GRIA2, CHRNA5, CHRNA4, NRXN1, CHRNA6, SLC1A1, CACNA1B, SLC1A2, OPRL1, SLC1A3, LRP6, ATXN3, GRIN2A, NPY, PENK, MAPK1, MBP, NPTX2,…	1693	240	16792	3.63678	2.64992e-24	1.32496e-24	1.24913e-24
GOTERM_BP_DIRECT	GO:0045893~positive regulation of transcription, DNA-templated	132	6.85003	1.74584e-24	RB1, CD86, CD80, RORA, ETS1, FGF2, TNF, ELK3, KAT5, KAT8, PITX3, ACVR1, MEF2C, MAP2K1, FBXW11, F2R, FOXH1, FOXP3, RUNX2, RUNX1, AR, NIF3L1, MYCN, TBL1XR1, KAT6B, DDIT3, ZNF711, PHIP, AGTR2, CLOCK, TP53, KMT2E, KMT2A, AIRE, GATA4, PSEN1, GATA3, FOXO1, NPAS2, NPAS3, SEC14L2, RAI1, DEAF1, NKX2-1, NDP, ZNF423, NKX2-5, RREB1, BPTF, TFAP2B, ZBTB16, INSR, PTCH1, FZD7, SMARCA5, IL31RA, HMGA2, INHBA, PBX4…	1693	515	16792	2.54221	1.04628e-20	3.48761e-21	3.288e-21
GOTERM_BP_DIRECT	GO:0007267~cell-cell signaling	83	4.30721	9.84773e-23	CD86, PCSK1, CXCL9, VIPR2, SH3KBP1, CD80, TRH, ADRA1B, ADRA1A, SHH, FGF9, ADORA1, AMH, INSL3, FADS1, TSHB, IL10, PTGIR, IL15, FSHB, IL13, IL18, ADAM10, CARTPT, ASH1L, ADRA2C, NGF, ADRA2B, EREG, NR5A1, AR, ADCYAP1, ADORA2A, IL1B, LTA, PGR, LALBA, CCL13, CALCA, ENPEP, PTH, LHB, ADRB1, GATA4, ADRB2, TXN, PTHLH, INS, NTF4, CCL7, CCL5, NTF3, CCL4, NDP, CGA, TAC1, CCL18, WNT2, CCL17, TGFB2, CCL22, CCL2…	1693	254	16792	3.24108	5.90174e-19	1.47544e-19	1.39099e-19
GOTERM_BP_DIRECT	GO:0042493~response to drug	90	4.67047	2.57962e-21	CD86, RET, OXTR, HTR2B, PTEN, HTR2C, ABAT, HTR2A, COMT, SLC6A2, ADRA1A, PFAS, SLC6A3, SLC8A1, SLC6A4, ICAM1, FGF8, CASP3, SMPD1, DNMT3B, CD38, TSPO, AMH, IL10, TGIF1, APOBEC1, ABCC4, SLC34A1, DNMT3A, FOS, DUSP6, TGFBR2, ALDH3A1, POR, GAL, CREB1, IFNG, ADORA2A, CAT, LTA, CRH, HDAC4, ABCB1, MAOB, PTH, HDAC1, SLC1A2, LPL, SLC1A3, GATA4, GATA3, ADCY1, LRP8, GRIN2A, TBXA2R, GNA12, PMS2, DRD1, DRD2, DR…	1693	304	16792	2.93639	1.54597e-17	3.09193e-18	2.91497e-18
GOTERM_BP_DIRECT	GO:0007165~signal transduction	214	11.1053	2.26514e-19	CNTFR, CNTF, VIPR2, SMC3, ELK3, RPS6KA3, CRHBP, SYNGAP1, OPHN1, STMN1, AKT1, ICOSLG, PRKAB2, CSNK2A1, UNC5B, ANK3, CSNK1E, RUNX1, BCR, AR, CLDN4, CLDN3, CLOCK, PEX11B, LHB, GATA3, TXN, KALRN, KLRK1, PENK, HIVEP1, SFN, CGA, NDFIP2, HLA-DRB4, BCL11B, BCL11A, NR2F1, IGF1, GRIN2D, NET1, TG, ARTN, PPP1R1B, PNOC, GNRH1, CHRFAM7A, HLA-DRB3, GABRB3, IL21, RET, GABRB1, GDI1, HINT1, SMPD1, TSPO, CD38, GAST…	1693	1161	16792	1.82821	1.3575e-15	2.2625e-16	2.13301e-16
GOTERM_BP_DIRECT	GO:0008284~positive regulation of cell proliferation	113	5.86404	4.68058e-19	CD86, CNTFR, CNTF, CHRM1, CSF2, ETS1, FGF2, CRKL, FGF8, FGF9, PROK2, PDGFRA, CSNK2A1, F2R, ADAM10, ISL1, RUNX2, EREG, AR, ADCYAP1, ALDH3A1, PHIP, AGTR2, KMT2D, SHMT2, CUL3, CHRNA7, NOP2, DPP4, CGA, NKX2-5, DRD3, WNT2, SRPK2, TFAP2B, TGFB2, CHTOP, INSR, IL31RA, HTR1A, FN1, LIF, IGF2, IGF1, IL2, FGF17, CXCL10, MLXIPL, IL6, GDNF, IL9, BCL2, FGFR1OP, CHRFAM7A, CALR, TDGF1, FGFR3, FGFR1, IL21, RARG, H…	1693	466	16792	2.40513	2.80507e-15	4.00725e-16	3.7779e-16
GOTERM_BP_DIRECT	GO:0001975~response to amphetamine	24	1.24546	3.54695e-17	OXTR, HDAC1, OXT, DBH, HDAC9, GRIN1, SOD1, ICAM1, NR4A2, PPP3CA, GRIN2A, ADORA2A, TH, CNR2, PPP1R1B, CALM3, DRD1, CALM1, DRD2, CALM2, DRD3, SLC18A2, DRD4, DRD5	1693	31	16792	7.67883	2.12569e-13	2.65711e-14	2.50503e-14
GOTERM_BP_DIRECT	GO:0006955~immune response	101	5.24131	8.69997e-17	CD86, IL1RN, CSF2, ETS1, TNF, IL18RAP, RGS1, ENPP2, TNFRSF8, IL4R, HLA-B, HLA-C, HLA-A, HLA-E, CD8A, AIRE, CFP, CRHR1, MBP, HLA-DQA2, HLA-DQA1, NGFR, HLA-DRB5, HLA-DRB4, LIF, PRG2, TNFRSF10A, PPBP, IL2, TNFRSF10D, IL4, CXCL10, IRAK1BP1, IL6, IL5, CYP11B1, IL9, HLA-DRB3, IL7R, HLA-DRB2, HLA-DRB1, BMPR1A, IL21, CIITA, CXCL9, CD40, EDA, CXCL8, PTGDR2, OTUD7A, CXCL1, LTB4R, FCGR3A, CCR9, CTLA4, CTSG,…	1693	421	16792	2.37949	6.65357e-13	5.79321e-14	5.46165e-14
GOTERM_BP_DIRECT	GO:0000122~negative regulation of transcription from RNA polymerase II promoter	145	7.52465	2.67774e-16	RB1, ZBTB20, EHMT1, TNF, BACH2, YY1, KAT5, FGF9, HOXA2, SOX6, PITX2, MEN1, HES6, MEF2C, OSR1, FOXH1, ISL1, FOXP3, FOXP2, FOXP1, HCFC1, TBL1XR1, DDIT3, TP53, DLX1, CUL3, ARX, PSEN1, GATA3, TXN, FOXO1, PHF21A, HIVEP1, NKX2-1, NKX2-5, DRD3, RREB1, ELANE, MAP2K5, BPTF, TFAP2B, BCL11A, VDR, ZBTB16, PTCH1, CBX2, NR2F1, HMGA2, NR0B1, CELA1, NR1D1, ESR1, SMARCA2, ESR2, SMARCA4, NR4A2, MLXIPL, CNOT1, ID2,…	1693	720	16792	1.99747	1.33071e-12	1.60477e-13	1.51292e-13
GOTERM_BP_DIRECT	GO:0006954~inflammatory response	92	4.77426	1.60973e-15	SERPINA3, CIITA, CXCL9, CD40, CXCL8, IL23R, TNFAIP3, CXCL1, TNF, PIK3CG, LTB4R, C4B, C4A, CRHBP, IL18RAP, GPER1, ADORA1, PROK2, TNFRSF8, AOX1, AKT1, IKBKG, NFRKB, CCR4, CCR3, IL10, PTGIR, SYK, IL15, IL13, F2R, IL18, FOS, MIF, TACR1, IL1A, GAL, ADORA2A, IL1B, KIT, TLR9, CRH, TNFRSF25, AGTR2, MS4A2, TLR4, TLR2, HDAC4, CRP, CCL13, CALCA, CCL11, HDAC9, HRH1, CCL7, CNR2, TBXA2R, CXCR3, CCL5, HRH4, CCL…	1693	379	16792	2.40765	9.31499e-12	8.77013e-13	8.26818e-13
GOTERM_BP_DIRECT	GO:0043524~negative regulation of neuron apoptotic process	48	2.49092	2.27089e-15	GABRB3, GABRB2, GPI, DLX1, CNTFR, CNTF, HDAC1, STXBP1, KIF14, CACNA1A, NDNF, PSEN1, CORO1A, MECP2, NTF4, FGF8, SYNGAP1, NTF3, CCL2, APOE, HRAS, SNCA, PRKCG, NTRK1, TFAP2B, NTRK2, MEF2C, UNC5B, BDNF, GABRA5, F2R, FZD9, LIG4, NGF, ISL1, GRIN1, SOD1, NR4A2, PINK1, ADORA2A, MSH2, PIK3CA, GDNF, RASA1, BCL2, UBE2V2, KRAS, ADNP	1693	132	16792	3.60672	1.33071e-11	1.13412e-12	1.06921e-12
GOTERM_BP_DIRECT	GO:0045471~response to ethanol	42	2.17955	3.44309e-15	MAOB, PTH, GSTP1, PTEN, ABAT, GATA3, TRH, CBL, SLC6A3, ICAM1, GRIN2A, TBXA2R, CNR1, PENK, EIF4EBP1, CCL2, DRD3, APOBEC1, NTRK1, CHRNB2, VCAM1, NTRK3, IL13, ADIPOQ, STAT3, GOT2, HTR1B, OPRK1, HTR3A, GRIN2B, IL2, GRIN1, SOD1, TJP1, IL4, ADCYAP1, TH, LEP, CAT, RARA, CRH, GNRH1	1693	105	16792	3.9674	2.06261e-11	1.58726e-12	1.49642e-12
GOTERM_BP_DIRECT	GO:0035176~social behavior	27	1.40114	3.07796e-14	NLGN3, CNTNAP2, OXTR, NRXN1, PTEN, OXT, NR2E1, KALRN, SLC6A4, MECP2, PTCHD1, HRAS, DRD3, DRD4, NLGN4Y, TBX1, CHRNB2, NLGN4X, AVPR1A, MTOR, GRIN1, TH, DLG4, KRAS, SHANK3, SHANK2, SHANK1	1693	48	16792	5.57915	1.84304e-10	1.31759e-11	1.24218e-11
GOTERM_BP_DIRECT	GO:0032496~response to lipopolysaccharide	52	2.6985	7.6637e-14	CXCL9, CD40, IL23R, PTPN22, CXCL1, COMT, MPO, CASP9, RPS6KA3, CASP3, TNFRSF8, CTSG, PTGIR, IL13, F2R, FOS, OPRM1, FOXP1, BCR, LTA, TNFRSF25, TLR4, S100A7, TLR2, MAOB, HDAC1, ADH5, CYP27B1, CNR2, CNR1, PENK, TAC1, ELANE, SNCA, PCK2, NGFR, VCAM1, IL10RA, TNFRSF10A, PPBP, SELE, TNFRSF10D, SELP, P2RX7, TJP1, CXCL10, TH, CYP1A2, CYP1A1, FAS, GNRH1, FGF10	1693	164	16792	3.14489	4.59096e-10	3.06191e-11	2.88666e-11
GOTERM_BP_DIRECT	GO:0000165~MAPK cascade	69	3.5807	1.22723e-13	RET, CSF2, YWHAB, RASGRF2, WDR83, FGF2, TNF, SPRED1, FGF8, SYNGAP1, FGF9, JAK3, HRAS, MEN1, PDGFRA, MAP2K1, MEF2C, IL18, NRG2, IL17RD, DUSP6, EREG, RASA1, IL1B, RASA2, KIT, PSME1, PSME2, RAF1, SOS1, SHANK3, CAMK2B, SHC2, PSMD12, CUL3, CAMK2A, RASGRP1, INS, GRIN2A, PABPN1, CCL5, CCL2, MAPK1, NCAM1, PAK3, SPTBN1, IL31RA, GRIN2B, IL2, GRIN1, GRIN2D, FGF17, KITLG, EPGN, IL5, RIT2, GDNF, DLG4, ARTN, I…	1693	262	16792	2.61212	7.35219e-10	4.59675e-11	4.33366e-11
GOTERM_BP_DIRECT	GO:0001764~neuron migration	39	2.02387	5.95039e-13	YWHAE, SEMA3A, SATB2, NDNF, GATA3, PSEN1, NTN1, RELN, TBX20, NKX2-1, NDN, NRCAM, DISC1, PITX2, KIAA0319, CCR4, FEZF1, PRKG1, MARK2, KIRREL3, NTRK2, MEF2C, CDKL5, DCC, USP9X, NTRK3, DCDC2, PAX6, CCK, PHOX2B, DCLK1, NR4A2, ASPM, TUBB2B, CDK5, MAPT, FGFR1, ADGRL3, PAFAH1B1	1693	105	16792	3.68401	3.56631e-09	2.09769e-10	1.97763e-10
GOTERM_BP_DIRECT	GO:0007399~nervous system development	71	3.68448	1.37802e-12	CHRM2, APP, CNTFR, CHRM1, MYT1L, CPNE6, GRIK1, CXCL1, NR2E1, FGF2, NRGN, ROBO1, OPHN1, SMPD1, ADORA1, EPM2A, CSGALNACT1, HES6, RBFOX1, SERF1A, MEF2C, SERF1B, APAF1, DYRK1A, FOS, NAV2, GAL, MAP1B, SCN8A, MPPED2, HDAC4, NLGN1, CHRNA3, ZC4H2, SPG7, CPLX2, KALRN, BARX2, PURA, ATXN3, MOBP, NEUROD6, NTF3, ST8SIA4, NDN, HES1, NDP, ZNF423, LGI1, TIMM8A, MBD5, BDNF, LIMK1, STAT3, FZD9, LSAMP, INHBA, SMARC…	1693	287	16792	2.4537	8.25841e-09	4.58804e-10	4.32545e-10
GOTERM_BP_DIRECT	GO:0007568~aging	50	2.59471	1.62448e-12	CDKN1C, CD86, CIITA, NPY2R, PTEN, ABAT, HTR2A, MPO, ADRA1A, FGF2, SLC6A3, LOXL2, CASP9, SIN3A, TSPO, AKT1, TIMP1, AMH, FADS1, IL10, MMP7, NPY5R, APAF1, IL15, DNMT3A, TACR3, FOS, PAX5, TGFBR2, ALDH3A1, CREB1, CAT, SERPING1, CALCA, RETN, CNR1, PENK, CCL2, DMD, SNCA, NTRK1, EIF2B5, VCAM1, STAT3, AGT, SOD1, COL3A1, IL6, CYP1A1, GNRH1	1693	165	16792	3.0056	9.7355e-09	5.12394e-10	4.83068e-10
GOTERM_BP_DIRECT	GO:0010628~positive regulation of gene expression	66	3.42501	3.87974e-12	CNTF, CSF2, EDA, HFE, PTPN22, ARRB2, TNF, SLC6A4, FGF8, FGF9, GPER1, DNMT3B, AMH, CD34, HRAS, KDM6A, MAP2K1, MEF2C, FSHB, OSR1, PAWR, PAX6, ANK3, NGF, HCFC1, IL1A, AR, MYCN, IFNG, IL1B, KIT, TLR9, CRH, TLR4, TP53, TLR2, CRP, PLAG1, NR1I2, ARX, PPM1F, INS, NFIL3, NKX2-1, SRPK2, NTRK2, KDM4A, TGFB2, VDR, NTRK3, STAT3, FN1, DTNBP1, HMGA2, INHBA, MTOR, P2RX7, IL6, ID2, FEV, CD28, CNTN1, SPRY2, KRAS, …	1693	262	16792	2.49855	2.32516e-08	1.16256e-09	1.09603e-09
GOTERM_BP_DIRECT	GO:0007626~locomotory behavior	33	1.71251	8.06517e-12	SNAP25, APP, CHRNA3, CHRNA4, NPY2R, CACNA1B, PTEN, HTR2C, ABAT, DBH, SLC6A3, GRM1, ADCY5, MECP2, GRM5, NKX2-1, DRD2, DRD3, SLC18A2, PITX3, CHRNB2, CHRNB4, BSX, NPY1R, OPRK1, NAV2, OPRM1, SOD1, MEIS1, ADORA2A, TH, TAL1, NOVA1	1693	84	16792	3.89655	4.83348e-08	2.30165e-09	2.16992e-09
GOTERM_BP_DIRECT	GO:0007187~G-protein coupled receptor signaling pathway, coupled to cyclic nucleotide second messenger	24	1.24546	8.57124e-12	CHRM2, OPRD1, LHCGR, PTGIR, CALCRL, HTR1E, PTGDR2, HTR1D, NPY1R, HTR1B, OPRM1, HTR4, HTR5A, TSHR, MC3R, HTR6, MTNR1A, HTR7, CNR2, HRH3, CNR1, NPY, CCL2, DRD1	1693	46	16792	5.17486	5.13675e-08	2.33488e-09	2.20125e-09
GOTERM_BP_DIRECT	GO:0032355~response to estradiol	34	1.7644	1.8461e-11	GPI, OXTR, GSTP1, PTEN, OPRL1, OXT, SLC6A1, ETS1, SLC6A4, GHR, CASP9, CASP3, PENK, DNMT3B, CD38, BID, ARNT2, KCNJ11, PTCH1, SLC34A1, STAT3, DNMT3A, TACR3, HTR5A, ESR1, CD4, TH, LEP, CYP1A2, CAT, RARA, CALR, FGF10, EZH2	1693	91	16792	3.70581	1.10637e-07	4.81029e-09	4.53498e-09
GOTERM_BP_DIRECT	GO:0001666~response to hypoxia	49	2.54281	3.20099e-11	RYR1, ABAT, TRH, ETS1, SLC6A4, LOXL2, MECP2, CASP3, ADORA1, DNMT3B, CD38, NOS1, CHRNB2, ADSL, APAF1, MMP2, ADIPOQ, ACTN4, TGFBR2, ALDH3A1, MMP14, CLDN3, CREB1, CAT, LTA, RAF1, TLR2, CHRNA4, CHRNA7, PSEN2, DPP4, PDLIM1, MUC1, PENK, CCL2, DRD2, ARNT2, TGFB2, VCAM1, PKLR, NOS2, MTHFR, PML, NR4A2, TH, LEP, CYP1A1, NF1, CHRFAM7A	1693	172	16792	2.82562	1.91836e-07	7.99314e-09	7.53567e-09
GOTERM_BP_DIRECT	GO:0007204~positive regulation of cytosolic calcium ion concentration	42	2.17955	3.73883e-11	CALCA, OXTR, NPY2R, OPRL1, CACNA1A, OXT, CACNA1C, ADRA1B, ADRA1A, MCHR1, PIK3CG, LRP6, ADCY5, GNA13, GNA15, CYSLTR1, TBXA2R, CXCR3, GPER1, HRH4, CCR9, PROK2, CD38, CCR6, TAC1, HCRT, CCR4, CCR3, BCAP31, PDGFRA, PTGIR, AVPR1B, F2R, AVPR1A, OPRM1, ESR1, IL2, AGT, ADCYAP1, DLG4, F2RL1, GHRL	1693	134	16792	3.10878	2.24068e-07	8.96273e-09	8.44976e-09
GOTERM_BP_DIRECT	GO:0008285~negative regulation of cell proliferation	84	4.35911	6.13028e-11	RB1, PTPRU, RARG, CXCL8, NRK, PTEN, CXCL1, ADRA1A, ETS1, FGF2, GLI3, GPER1, ADORA1, CYP1B1, TNFRSF8, ARID2, FEZF1, HRAS, MEN1, IL10, MAP2K1, IGFBP3, MAGI2, ITGA1, F2R, TSC2, TSC1, OPRM1, ETV3, FOXP3, EREG, IL1A, AR, ADORA2A, IRF1, IL1B, RARA, RARB, CDH13, RAF1, TP53, TLR2, HDAC4, KMT2A, HDAC1, GATA3, PPM1D, DLL1, PTHLH, CYP27B1, MNT, NDN, VHL, DRD2, NTRK1, BCHE, TFAP2B, TGFB2, BCL11B, NOS3, VDR, …	1693	396	16792	2.10392	3.67387e-07	1.41303e-08	1.33216e-08
GOTERM_BP_DIRECT	GO:0042220~response to cocaine	19	0.985989	1.24304e-10	CHRNB2, OXTR, DNMT3A, TACR3, HTR1B, OXT, HTR3A, OPRM1, SLC6A1, HNMT, SLC6A3, MTOR, CNR1, SMPD1, DNMT3B, DRD2, DRD3, ADGRL3, DRD5	1693	32	16792	5.8891	7.44955e-07	2.75528e-08	2.59758e-08
GOTERM_BP_DIRECT	GO:0045892~negative regulation of transcription, DNA-templated	98	5.08563	1.2873e-10	RB1, EHMT1, TNF, LOXL2, ELK3, KAT5, KAT8, MEN1, FBXW11, ADIPOQ, FOXP3, FOXP2, RUNX2, EREG, RUNX1, FOXP1, KAT6B, DDIT3, CLOCK, TP53, MAGEL2, CALCA, CREM, GATA3, FOXO1, ATXN1, DEAF1, NKX2-1, ZNF423, NKX2-5, TFAP2B, ATP8B1, VDR, ZBTB16, HMGA2, NR0B1, FOXN3, NR1D1, SMARCA2, SMARCA4, IL4, MLXIPL, CDK5, ID2, CALR, EZH2, CDKN1C, CREBZF, KDM5C, CIITA, FOXE1, THRA, YWHAB, CHD8, NKAP, GLI3, MECP2, NIPBL, D…	1693	499	16792	1.94792	7.71477e-07	2.75528e-08	2.59758e-08
GOTERM_BP_DIRECT	GO:0043547~positive regulation of GTPase activity	107	5.55267	1.54066e-10	TRIO, CSF2, FGF2, ICAM1, DOCK10, SYNGAP1, FGF8, HERC2, OPHN1, FGF9, RGS1, RCC1, PDGFRA, CDKL5, TSC2, OCRL, EREG, BCR, ADCYAP1, MADD, SPATA13, TBC1D24, SHC2, ADRB1, KALRN, RASGRP1, GRIN2A, TBXA2R, SPTBN1, EIF2B5, IQSEC2, DENND4B, IQSEC1, TRAPPC4, GRIN2B, IL2, GRIN2D, NET1, FGF17, ARHGAP32, IL5, GDNF, ARTN, DLG4, GNAQ, NF1, GNAS, CALM3, GNB5, CALM1, RGL1, CALM2, FGFR3, EZH2, FGF10, FGFR1, RET, GSK3…	1693	565	16792	1.87837	9.23314e-07	3.18384e-08	3.00162e-08
GOTERM_BP_DIRECT	GO:0042755~eating behavior	17	0.8822	2.09894e-10	OPRD1, OXTR, NPY5R, BSX, STAT3, OPRL1, OPRK1, CCK, OXT, TRH, OPRM1, PYY, ADORA2A, TH, LEP, AGRP, HCRT	1693	26	16792	6.48517	1.25789e-06	4.19297e-08	3.95299e-08
GOTERM_BP_DIRECT	GO:0007565~female pregnancy	32	1.66061	2.4433e-10	OXTR, HFE, OXT, PRL, COMT, ETS1, PTHLH, CRHR1, CRHBP, MUC1, STS, CD38, TAC3, FSHB, FOS, ADRA2C, ADRA2B, AGT, DHODH, IL4, ADCYAP1, CLDN4, PAPPA, LEP, PNOC, BCL2, RARA, GNAS, CRH, GNRH1, FOSB, MAGED2	1693	89	16792	3.5662	1.46427e-06	4.72344e-08	4.4531e-08
GOTERM_BP_DIRECT	GO:0007623~circadian rhythm	29	1.50493	2.81903e-10	GSK3B, TPH2, DDC, TPH1, ADCY1, NPAS2, SLC6A4, ARNTL, PROKR2, HTR7, NFIL3, PROK2, NTRK1, NTRK2, NOS2, NTRK3, ADIPOQ, DYRK1A, NR1D1, PER2, PER1, CLDN4, MTNR1A, CREB1, LEP, CRY2, FAS, AGRP, CLOCK	1693	75	16792	3.83515	1.68944e-06	5.19058e-08	4.8935e-08
GOTERM_BP_DIRECT	GO:0032922~circadian regulation of gene expression	25	1.29735	2.85815e-10	KMT2A, HDAC1, CREM, RORA, NPAS2, ARNTL, PPP1CB, RAI1, DRD2, DRD3, NGFR, CARTPT, NR1D1, CSNK1E, SIRT1, PML, PER2, PER1, MC3R, PER3, ID2, CRY2, CRY1, CLOCK, LGR4	1693	57	16792	4.35021	1.71289e-06	5.19058e-08	4.8935e-08
GOTERM_BP_DIRECT	GO:0008542~visual learning	22	1.14167	3.61303e-10	NLGN3, CHRNB2, APP, KMT2A, DBH, MEIS2, MTOR, GRIN1, MECP2, HRH1, GRIN2A, CREB1, SYNGAP1, CDK5, DEAF1, KIT, PPP1R1B, NF1, KRAS, DRD1, DRD2, DRD3	1693	45	16792	4.84904	2.16529e-06	6.36849e-08	6.004e-08
GOTERM_BP_DIRECT	GO:0043410~positive regulation of MAPK cascade	30	1.55682	4.35744e-10	ADRB2, ADRA1B, ADRA1A, INS, FGF9, CDH2, GPER1, PSAP, HRAS, CDON, TBX1, NGFR, NTRK2, IGFBP3, INSR, F2R, LIF, IGF2, IGF1, KISS1, AR, IL6, RIT2, LEP, KIT, FAS, TNFRSF25, FGFR3, FGF10, FGFR1	1693	81	16792	3.67351	2.61141e-06	7.42219e-08	6.99739e-08
GOTERM_BP_DIRECT	GO:0007218~neuropeptide signaling pathway	34	1.7644	4.45851e-10	OPRD1, NPSR1, CALCA, PTGDR2, NPY2R, OPRL1, MCHR1, LTB4R, PCSK1N, PROKR2, CYSLTR1, NPY, PENK, KISS1R, PROK2, TAC3, GPR139, TAC1, HCRT, NPY5R, NPY1R, OPRK1, CARTPT, OPRM1, SORCS2, HCRTR2, HCRTR1, POMC, PYY, ADCYAP1, GAL, PNOC, SCG5, AGRP	1693	101	16792	3.3389	2.67198e-06	7.42219e-08	6.99739e-08
GOTERM_BP_DIRECT	GO:0000187~activation of MAPK activity	35	1.81629	5.64299e-10	ALK, SHC2, CHRNA7, NOD2, FGF2, TNF, GRM1, GHR, NTF3, PROK2, MAPK1, IKBKG, PAK3, DRD4, MAP2K5, MAP3K2, MAP2K1, NTRK3, INSR, ITGA1, PTPN11, IGF1, ADRA2B, DUSP6, SOD1, P2RX7, EPGN, IL1B, KIT, MADD, GHRL, CHRFAM7A, TDGF1, TLR4, FGF10	1693	107	16792	3.24437	3.38184e-06	9.14011e-08	8.61699e-08
GOTERM_BP_DIRECT	GO:0001525~angiogenesis	55	2.85418	6.68153e-10	GPI, ROBO4, SETD2, CXCL8, PTEN, RORA, HS6ST1, PIK3CG, ELK3, TMEM100, FGF9, ANPEP, LEPR, PROK2, CYP1B1, NRCAM, SLC12A6, EPHB1, ANXA2, SYK, UNC5B, MMP2, IL18, HSPG2, SIRT1, EREG, MMP14, PIK3CA, TAL1, NCL, S100A7, ENPEP, CALCRL, NRXN1, NDNF, RASIP1, SRPX2, CXCR3, KRIT1, CCL2, WASF2, JAM3, SRPK2, TBX1, NUS1, SEMA4A, TGFB2, NOS3, FN1, EPGN, MEIS1, LEP, PNPLA6, FGF10, FGFR1	1693	223	16792	2.44626	4.00423e-06	1.05375e-07	9.93437e-08
GOTERM_BP_DIRECT	GO:0070374~positive regulation of ERK1 and ERK2 cascade	47	2.43902	7.20814e-10	CCL13, CCL11, HTR2B, PTEN, HTR2C, PTPN22, ARRB2, HTR2A, NOD2, FGF2, RASGRP1, ADRA1A, TNF, ICAM1, FGF8, CCL7, CCL5, GPER1, CCL4, CCL2, CCL1, DRD2, CCL18, HRAS, CCL17, NTRK1, PDGFRA, MAP2K1, CCL22, NPY5R, CCL20, F2R, GCG, PTPN11, MIF, OPRM1, HCRTR1, ADCYAP1, IL6, SPRY2, F2RL1, FGFR3, TLR4, NODAL, S100A7, FGF10, CCL26	1693	175	16792	2.66382	4.31983e-06	1.10765e-07	1.04426e-07
GOTERM_BP_DIRECT	GO:0019233~sensory perception of pain	23	1.19357	1.41316e-09	CHRNB2, OPRD1, MME, CHRNA4, KCNA2, NPY1R, OPRL1, OPRK1, OPRM1, GRM1, GRIN1, P2RX7, MECP2, ADCYAP1, GRIN2A, CNR2, CDK5, CNR1, PENK, PROK2, NDN, MAPK1, TAC1	1693	52	16792	4.38702	8.46903e-06	2.11727e-07	1.99609e-07
GOTERM_BP_DIRECT	GO:0050796~regulation of insulin secretion	26	1.34925	2.56017e-09	SNAP25, SLC2A1, CACNA1A, CACNA1C, TNF, ARNTL, CNR1, CCL5, TFAP2B, NOS2, KCNJ11, KCNB1, GCG, CARTPT, ADRA2C, ADRA2A, PER2, IFNG, IL1B, LEP, GNAS, SLC25A5, SLC25A4, CLOCK, STX1A, SLC25A6	1693	67	16792	3.84897	1.5343e-05	3.74222e-07	3.52804e-07
GOTERM_BP_DIRECT	GO:0035094~response to nicotine	19	0.985989	2.84203e-09	CHRNB2, CHRNB4, CHRNA2, VCAM1, CHRNB3, CHRNA4, CHRNA7, IL13, CHRNA6, PDX1, ABAT, SLC6A3, CREB1, CNR1, CASP3, PENK, BCL2, CHRFAM7A, DRD2	1693	37	16792	5.09328	1.70322e-05	3.9214e-07	3.69697e-07
GOTERM_BP_DIRECT	GO:0007271~synaptic transmission, cholinergic	19	0.985989	2.84203e-09	CHRM2, CHRNB2, CHRNA3, CHRNB4, CHRM1, CHRNA2, CHRNB3, CHRNA5, CHRNA4, CHRNA7, CHRNA6, CHRM5, HTR3A, HTR3B, ADORA2A, HRH3, HRH4, CHRFAM7A, APOE	1693	37	16792	5.09328	1.70322e-05	3.9214e-07	3.69697e-07
GOTERM_BP_DIRECT	GO:0048148~behavioral response to cocaine	12	0.62273	2.87905e-09	HOMER1, CDK5, HOMER2, OPRK1, ABAT, DRD1, HTR2A, DRD2, KALRN, DRD3, DRD4, SNCA	1693	14	16792	8.50156	1.7254e-05	3.9214e-07	3.69697e-07
GOTERM_BP_DIRECT	GO:0050731~positive regulation of peptidyl-tyrosine phosphorylation	29	1.50493	2.99984e-09	CD80, ARRB2, HTR2A, LRP8, INS, ICAM1, GHR, RELN, NTF3, ENPP2, SYK, TNK2, ADIPOQ, LIF, IGF2, CCK, IGF1, MIF, MTOR, AGT, CD4, KITLG, IL6, IL5, CNTN1, ADNP, TDGF1, TP53, FGF10	1693	82	16792	3.50776	1.79779e-05	3.99512e-07	3.76647e-07
GOTERM_BP_DIRECT	GO:0060291~long-term synaptic potentiation	19	0.985989	4.89186e-09	NLGN3, NTRK2, SNAP25, NLGN1, PTEN, NR2E1, S100B, GFAP, MECP2, GRIN2A, RELN, CRH, TNR, MAPK1, DRD1, SHANK3, VAMP2, SHANK2, SNCA	1693	38	16792	4.95924	2.93165e-05	6.37325e-07	6.00848e-07
GOTERM_BP_DIRECT	GO:0007193~adenylate cyclase-inhibiting G-protein coupled receptor signaling pathway	21	1.08978	6.99749e-09	P2RY12, OPRD1, GABBR1, HTR1E, PTGDR2, NPY2R, HTR1D, ADCY4, NPY1R, OPRL1, HTR2B, OPRK1, HTR2C, ADCY1, HTR2A, MCHR1, ADCY5, GNAL, RGS1, PSAP, ADORA1	1693	47	16792	4.43166	4.19351e-05	8.92255e-07	8.41188e-07
GOTERM_BP_DIRECT	GO:0060333~interferon-gamma-mediated signaling pathway	26	1.34925	1.02227e-08	CAMK2B, CIITA, CAMK2A, ICAM1, NCAM1, FCGR1A, HLA-DQA2, HLA-DQA1, HLA-DPA1, HLA-DRB5, VCAM1, HLA-DRB4, HLA-B, HLA-C, HLA-A, HLA-G, PML, HLA-E, IFNG, IRF1, HLA-DPB1, TRIM31, HLA-DRB3, IRF9, HLA-DRB1, HLA-DQB1	1693	71	16792	3.63212	6.12626e-05	1.27634e-06	1.20329e-06
GOTERM_BP_DIRECT	GO:0043401~steroid hormone mediated signaling pathway	23	1.19357	1.10816e-08	RARG, THRB, THRA, VDR, ESRRB, NR1I2, NR2F1, RORA, NR0B1, NR1D1, NR2E1, ESR1, NR3C2, NR4A2, RXRB, NR5A1, RXRA, NR5A2, GPER1, RARA, RARB, PGR, RXRG	1693	57	16792	4.0022	6.641e-05	1.35535e-06	1.27778e-06
GOTERM_BP_DIRECT	GO:0007190~activation of adenylate cyclase activity	19	0.985989	1.35575e-08	LHCGR, CALCA, VIPR2, ADCY4, ADRB1, ADCY1, ADRB2, CRHR1, TSHR, ADCY5, ADCYAP1, GNAL, GNAS, CALM3, DRD1, CALM1, RAF1, CALM2, DRD5	1693	40	16792	4.71128	8.12469e-05	1.625e-06	1.532e-06
GOTERM_BP_DIRECT	GO:0001662~behavioral fear response	16	0.830306	2.07983e-08	GABRA5, NPY2R, HTR1A, HTR2C, CCK, NR2E1, KALRN, DPP4, MECP2, ADCYAP1, GRM7, DEAF1, PENK, BCL2, DRD1, DRD4	1693	29	16792	5.47227	0.000124636	2.444e-06	2.30412e-06
GOTERM_BP_DIRECT	GO:0051968~positive regulation of synaptic transmission, glutamatergic	13	0.674624	2.70618e-08	NLGN3, NTRK1, NLGN1, OXTR, IQSEC2, NRXN1, ADCYAP1, RELN, ADORA2A, TNR, DRD1, SHANK3, SHANK2	1693	19	16792	6.78633	0.000162168	3.11887e-06	2.94037e-06
GOTERM_BP_DIRECT	GO:0045840~positive regulation of mitotic nuclear division	15	0.778412	3.16616e-08	DMRT1, INSR, LRP5, IGF2, IGF1, INS, EREG, IL1A, EPGN, FGF8, IL1B, CD28, PHIP, DRD3, SH2B1	1693	26	16792	5.7222	0.00018973	3.58015e-06	3.37525e-06
GOTERM_BP_DIRECT	GO:0048661~positive regulation of smooth muscle cell proliferation	23	1.19357	3.33577e-08	HDAC4, ABCC4, CALCRL, NPY5R, IL13, IL18, AKR1B1, IGF1, RETN, FGF2, TNF, MTOR, TGFBR2, FOXP1, EREG, IL6, ID2, CCL5, AKT1, CDH13, MYD88, ELANE, TGM2	1693	60	16792	3.80209	0.000199893	3.70208e-06	3.4902e-06
GOTERM_BP_DIRECT	GO:0007631~feeding behavior	18	0.934094	3.82859e-08	NTRK2, CALCA, NPY5R, NPY2R, NPY1R, HTR1B, HTR2C, GCG, MCHR1, HCRTR2, HCRTR1, MC4R, PYY, GAL, NPY, AGRP, DRD2, MRAP2	1693	38	16792	4.69823	0.000229421	4.17177e-06	3.933e-06
GOTERM_BP_DIRECT	GO:0007200~phospholipase C-activating G-protein coupled receptor signaling pathway	24	1.24546	4.93819e-08	OPRD1, LHCGR, HTR1E, F2R, HTR1D, HTR2B, HTR1B, OPRK1, HTR2C, TACR1, OPRM1, HTR2A, ADRA1B, ESR1, ADRA1A, HCRTR2, AGT, LTB4R, MC3R, HRH1, CYSLTR1, KISS1R, GPR139, HCRT	1693	66	16792	3.60672	0.000295902	5.28475e-06	4.98228e-06
GOTERM_BP_DIRECT	GO:0006935~chemotaxis	34	1.7644	8.50216e-08	CX3CR1, CCL13, CXCL9, CCL11, CXCL8, PTGDR2, CXCL1, FGF2, CYSLTR1, CCL7, CCL5, CXCR3, ENPP2, CCR9, PROK2, CCL2, MAPK1, CCL1, CCR6, CCL18, HRAS, CCR4, CCL17, CCR3, MAP2K1, CCL22, CCL20, IL4, CXCL10, ANOS1, ACKR2, DEFB4A, CCL27, CCL26	1693	122	16792	2.76417	0.000509405	8.9392e-06	8.42758e-06
GOTERM_BP_DIRECT	GO:0008306~associative learning	14	0.726518	9.06568e-08	CHRNB2, SNAP25, GABRA5, CHRNA7, NRGN, RELN, CRH, TNR, CHRFAM7A, TAC1, NPTX2, DRD2, SHANK1, DRD5	1693	24	16792	5.78578	0.000543159	9.26477e-06	8.73451e-06
GOTERM_BP_DIRECT	GO:0050729~positive regulation of inflammatory response	25	1.29735	9.12099e-08	IL21, CCL13, CCL11, LPL, ETS1, IL1RL1, CCL7, CCL5, CCL4, CCL2, CCL1, CCL18, TGM2, IL33, CDK19, IL15, IL18, IL2, AGT, TNIP1, TLR9, CLOCK, TLR4, CCL26, TLR2	1693	73	16792	3.39674	0.000546472	9.26477e-06	8.73451e-06
GOTERM_BP_DIRECT	GO:0007611~learning or memory	17	0.8822	1.08113e-07	PRKCG, NTRK1, GPI, PRNP, MEF2C, THRA, PTEN, FZD9, S100B, GRIN2B, AFF2, CRHBP, GRIN2A, CASP3, CRH, DRD3, PAFAH1B1	1693	36	16792	4.68373	0.000647709	1.04618e-05	9.86307e-06
GOTERM_BP_DIRECT	GO:0009755~hormone-mediated signaling pathway	15	0.778412	1.08232e-07	GHSR, LHCGR, THRA, FSHB, LHB, PTPN11, TRH, TSHR, GHR, NR5A1, CRHBP, NR5A2, AGRP, GHRL, TSHB	1693	28	16792	5.31348	0.000648424	1.04618e-05	9.86307e-06
GOTERM_BP_DIRECT	GO:0060079~excitatory postsynaptic potential	15	0.778412	1.08232e-07	NLGN3, MEF2C, CHRNA3, GRIK5, OPRM1, GRIN1, MECP2, PPP3CA, GRIN2A, ADORA2A, CDK5, ADORA1, GHRL, HCRT, SNCA	1693	28	16792	5.31348	0.000648424	1.04618e-05	9.86307e-06
GOTERM_BP_DIRECT	GO:0007189~adenylate cyclase-activating G-protein coupled receptor signaling pathway	20	1.03788	1.4812e-07	LHCGR, PTGIR, CALCA, CALCRL, PTH, ADCY4, ADCY1, ADRB2, PTHLH, TSHR, ADCY5, GNA13, GNAL, ADORA2A, UCN3, TBXA2R, GNAQ, GNAS, DRD1, DRD5	1693	50	16792	3.9674	0.00088729	1.40902e-05	1.32838e-05
GOTERM_BP_DIRECT	GO:0048169~regulation of long-term neuronal synaptic plasticity	12	0.62273	1.7144e-07	CAMK2B, GRM5, SYNGAP1, DLG4, NF1, KRAS, SYP, DRD2, HRAS, AGT, GRIN1, SNCA	1693	18	16792	6.61233	0.00102691	1.58067e-05	1.49021e-05
GOTERM_BP_DIRECT	GO:0051412~response to corticosterone	12	0.62273	1.7144e-07	MAOB, UCN3, TH, NTRK3, CRH, FOSB, CALM3, TRH, FOS, AVPR1A, CALM1, CALM2	1693	18	16792	6.61233	0.00102691	1.58067e-05	1.49021e-05
GOTERM_BP_DIRECT	GO:0070098~chemokine-mediated signaling pathway	24	1.24546	2.28358e-07	CX3CR1, CCL13, CXCL9, CCL11, CXCL8, CCL22, CCL20, CXCL1, PPBP, CXCL10, CCL7, CCL5, CXCR3, CCL4, CCR9, CCL2, CCL1, ACKR2, CCR6, CCL18, CCR4, CCL17, CCR3, CCL26	1693	71	16792	3.35273	0.00136762	2.07356e-05	1.95489e-05
GOTERM_BP_DIRECT	GO:0042517~positive regulation of tyrosine phosphorylation of Stat3 protein	17	0.8822	2.70449e-07	IL21, CNTF, IL15, HDAC1, IL23R, STAT3, LIF, IL31RA, IL18, ISL1, GHR, SOCS3, IL6, LEP, KIT, HES1, FGFR3	1693	38	16792	4.43722	0.00161949	2.41911e-05	2.28065e-05
GOTERM_BP_DIRECT	GO:0051930~regulation of sensory perception of pain	14	0.726518	3.11171e-07	OPRD1, F2R, NPY2R, OPRK1, CCK, OXT, OPRM1, COMT, ADRA2C, GRM1, GRIN2D, TMEM100, GRIN2A, ADORA1	1693	26	16792	5.34072	0.00186311	2.74242e-05	2.58546e-05
GOTERM_BP_DIRECT	GO:0007613~memory	22	1.14167	3.25997e-07	CX3CR1, CHRNB2, OXTR, CHRNA7, KMT2B, PTEN, OXT, DBH, HTR2A, PSEN1, S100B, KALRN, SLC6A4, HRH1, GRIN2A, CREB1, TH, CNR1, CHRFAM7A, DRD1, SHANK3, SHANK2	1693	62	16792	3.51946	0.00195179	2.83145e-05	2.66939e-05
GOTERM_BP_DIRECT	GO:0050890~cognition	17	0.8822	4.15798e-07	CHRNB2, CYFIP1, LHCGR, CHRM1, CHRNA4, TUSC3, CHRNA7, CHD7, GRM5, NIPBL, PTCHD1, HRH3, ADORA1, GNAS, NF1, CHRFAM7A, HOXA1	1693	39	16792	4.32344	0.00248877	3.55982e-05	3.35608e-05
GOTERM_BP_DIRECT	GO:0042593~glucose homeostasis	29	1.50493	4.58889e-07	GPI, DBH, ADRA1B, INS, CNR1, LEPR, AKT1, NGFR, TFAP2B, MBD5, SLC30A8, KCNB1, PTCH1, INSR, ADIPOQ, STAT3, PDX1, PTPN11, PAX6, ADRA2A, POMC, MLXIPL, IL6, CYP11B1, LEP, CRY2, CRY1, PTPN2, FBN1	1693	101	16792	2.84788	0.00274634	3.87341e-05	3.65172e-05
GOTERM_BP_DIRECT	GO:0043278~response to morphine	13	0.674624	4.93685e-07	PRKCG, GPI, TACR3, OPRK1, MTOR, GRIN1, GHR, CNR1, PENK, FOSB, TAC1, DRD2, DRD3	1693	23	16792	5.6061	0.00295428	4.05295e-05	3.82098e-05
GOTERM_BP_DIRECT	GO:0051966~regulation of synaptic transmission, glutamatergic	13	0.674624	4.93685e-07	MEF2C, SYT1, GRIK1, PSEN1, KALRN, GRM1, GRM3, GRM2, GRM5, GRM7, OPHN1, CNR1, GRM8	1693	23	16792	5.6061	0.00295428	4.05295e-05	3.82098e-05
GOTERM_BP_DIRECT	GO:0001878~response to yeast	10	0.518941	5.14748e-07	CD86, APP, IL6, CALCA, NPY, VIP, TAC1, MPO, CAMP, ELANE	1693	13	16792	7.62961	0.00308013	4.05906e-05	3.82675e-05
GOTERM_BP_DIRECT	GO:0001963~synaptic transmission, dopaminergic	10	0.518941	5.14748e-07	CRHBP, ADORA2A, CDK5, TH, CRH, DRD1, DRD2, DRD3, DRD4, DRD5	1693	13	16792	7.62961	0.00308013	4.05906e-05	3.82675e-05
GOTERM_BP_DIRECT	GO:0014059~regulation of dopamine secretion	10	0.518941	5.14748e-07	CHRNB2, CHRNA4, KCNA2, CHRNA6, DTNBP1, HTR1B, HTR2A, DRD2, DRD3, SNCA	1693	13	16792	7.62961	0.00308013	4.05906e-05	3.82675e-05
GOTERM_BP_DIRECT	GO:0007155~cell adhesion	81	4.20343	6.91964e-07	CNTNAP2, PTPRU, APP, ITGAM, CTNND1, ICAM2, ICAM3, ITGAE, PTPRF, CDH8, HAPLN1, LOXL2, ICAM1, ROBO1, CDH2, ITGAX, CYP1B1, TNR, CD34, CCR3, CDON, GP1BB, OMG, CASK, EMP2, CFDP1, CDH11, ANOS1, CDH13, DSCAML1, CNTNAP5, DSC3, GNE, CNTNAP4, CX3CR1, NLGN1, CCL11, HEPACAM, NTM, SPG7, LPP, ARVCF, RELN, EFS, PODXL, CXCR3, CCL4, HAS3, CCL2, NCAM1, HES1, CTNNA2, OPCML, NLGN4Y, LMLN, AOC3, CDSN, NLGN4X, TOR1A, …	1693	459	16792	1.75032	0.00413836	5.35556e-05	5.04904e-05
GOTERM_BP_DIRECT	GO:0007507~heart development	42	2.17955	6.97036e-07	OXTR, FOXC1, CALCRL, HTR2B, PTEN, OXT, GATA3, CACNA1C, HDAC9, GLI3, ROBO1, GLI2, CRKL, MED12, AKAP13, SHH, FLRT3, GNA11, NKX2-5, MAP2K5, ACVR1, TBX1, TGFB2, MAP2K1, MEF2C, OSR1, NTRK3, MTERF4, TSC2, PTPN11, TBX5, TGFBR2, COL3A1, TH, MTHFD1, WT1, GNAQ, NF1, RAF1, FGF12, TDGF1, FBN1	1693	183	16792	2.27637	0.00416862	5.35556e-05	5.04904e-05
GOTERM_BP_DIRECT	GO:0045777~positive regulation of blood pressure	12	0.62273	7.47054e-07	OXTR, TBXA2R, CNR1, ID2, ADIPOQ, ADORA1, TACR3, OXT, CARTPT, ADRA2B, ADH5, AGT	1693	20	16792	5.95109	0.00446709	5.66721e-05	5.34285e-05
GOTERM_BP_DIRECT	GO:0014068~positive regulation of phosphatidylinositol 3-kinase signaling	22	1.14167	7.98827e-07	PDGFRA, NTRK2, TGFB2, UNC5B, F2R, IL18, UBE3A, IGF1, CBL, SIRT1, AGT, INS, SELP, RELN, GPER1, CCL5, LEP, KIT, CAT, CD28, F2RL1, FGFR1	1693	65	16792	3.35703	0.00477593	5.98421e-05	5.64171e-05
GOTERM_BP_DIRECT	GO:0007411~axon guidance	38	1.97198	9.07259e-07	ROBO3, SEMA3A, NRXN1, ARX, GATA3, NTN1, GLI3, ROBO1, GLI2, SHH, RELN, OPHN1, FLRT3, KIF5B, NKX2-1, MAPK1, TNR, NCAM1, HRAS, FEZF1, EPHB1, SPTBN1, NTRK1, LGI1, EPHA5, NGFR, TGFB2, DCC, BDNF, PAX6, ANK3, TTC8, CREB1, ARTN, ANOS1, KRAS, CNTN4, SOS1	1693	159	16792	2.37046	0.00542245	6.71259e-05	6.32841e-05
GOTERM_BP_DIRECT	GO:0002504~antigen processing and presentation of peptide or polysaccharide antigen via MHC class II	11	0.570835	1.05134e-06	HLA-DMA, HLA-DRB5, HLA-DRB4, HLA-DPB1, HLA-DRB3, HLA-DRB2, HLA-DQA2, HLA-DRB1, HLA-DQA1, HLA-DPA1, HLA-DQB1	1693	17	16792	6.41785	0.00628085	7.59115e-05	7.15668e-05
GOTERM_BP_DIRECT	GO:0048265~response to pain	11	0.570835	1.05134e-06	RET, PRKCG, CALCA, RELN, CRH, CACNA1B, DBH, TACR1, COMT, TAC1, SLC6A2	1693	17	16792	6.41785	0.00628085	7.59115e-05	7.15668e-05
GOTERM_BP_DIRECT	GO:0021987~cerebral cortex development	20	1.03788	1.14441e-06	YWHAE, NTRK2, CNTNAP2, KIF14, TSC1, TRAPPC9, PAX5, LRP8, FOXP2, LRP6, GRIN1, ASPM, COL3A1, CDH2, TH, NPY, NF1, MCPH1, PAFAH1B1, CDON	1693	56	16792	3.54232	0.00683497	8.16479e-05	7.6975e-05
GOTERM_BP_DIRECT	GO:0071625~vocalization behavior	10	0.518941	1.31172e-06	NLGN3, NLGN4Y, CNTNAP2, SRPX2, NLGN4X, DLG4, NRXN1, SHANK3, SHANK2, SHANK1	1693	14	16792	7.08463	0.00783033	9.2484e-05	8.71908e-05
GOTERM_BP_DIRECT	GO:0035902~response to immobilization stress	12	0.62273	1.42565e-06	GPI, TPH1, GAL, UCN3, TH, CYP1A2, CRH, CYP1A1, NR0B1, FOS, HNMT, SLC8A1	1693	21	16792	5.66771	0.00850755	9.93481e-05	9.36621e-05
GOTERM_BP_DIRECT	GO:0010629~negative regulation of gene expression	34	1.7644	1.53653e-06	RB1, OPRD1, PLAG1, MAX, HDAC1, PTPN22, TNF, YY1, GPER1, AKT1, HRAS, CD34, KDM4A, TGFB2, NDFIP2, MAP2K1, MEF2C, ACE, NOS2, MIF, ESR1, SIRT1, AGT, PINK1, MYCN, CREB1, IFNG, ID2, CD28, CRH, PGR, ADNP, TAF1, PICALM	1693	137	16792	2.46152	0.00916619	0.000105464	9.94283e-05
GOTERM_BP_DIRECT	GO:0007612~learning	20	1.03788	1.5555e-06	NLGN3, NLGN4Y, CHRNB2, BCHE, NTRK2, CNTNAP2, NLGN4X, NRXN1, COMT, SLC6A1, GRM5, ARC, SYNJ1, TH, DLG4, DRD1, SHANK3, DRD3, SHANK2, DRD5	1693	57	16792	3.48017	0.00927877	0.000105464	9.94283e-05
GOTERM_BP_DIRECT	GO:0030878~thyroid gland development	13	0.674624	1.56622e-06	TBX1, MAP2K1, FOXE1, THRA, SHH, FGF8, TG, NKX2-1, MAPK1, RAF1, NKX2-5, CGA, FGF10	1693	25	16792	5.15761	0.00934243	0.000105464	9.94283e-05
GOTERM_BP_DIRECT	GO:0071222~cellular response to lipopolysaccharide	30	1.55682	1.65615e-06	CD86, CX3CR1, CD40, CSF2, CXCL8, GSTP1, CD80, TNFAIP3, TNF, ICAM1, KLRK1, PABPN1, TBXA2R, TSPO, CCL2, NLRP3, CAMP, IL10, MEF2C, CDK19, NOS2, CCL20, NFKBIL1, OPRK1, NR1D1, CXCL10, IL6, IFNG, RARA, TLR4	1693	113	16792	2.63323	0.00987622	0.000110281	0.000103969
GOTERM_BP_DIRECT	GO:0043066~negative regulation of apoptotic process	79	4.09964	1.84586e-06	GSK3B, RARG, FOXE3, HTR2B, KIF14, PTEN, NR2E1, MPO, GLI3, GLI2, RPS6KA3, PIDD1, SHH, SIN3A, CASP3, CFL1, ADORA1, PROK2, CD38, AKT1, TIMP1, TGM2, IER3, IL10, PROP1, NPY5R, OSR1, MIF, NGF, MMP9, YWHAZ, SIRT1, CAT, RARA, RARB, PHIP, RAF1, TP53, HDAC1, GSTP1, PSEN2, PSEN1, CBL, FOXO1, SOCS3, EPCAM, FIGNL1, VHL, NKX2-5, SNCA, ARNT2, NGFR, TFAP2B, PRNP, BCL11B, STAT3, IL31RA, HMGA2, DHCR24, GCG, CFLAR,…	1693	455	16792	1.72211	0.0110013	0.000121563	0.000114606
GOTERM_BP_DIRECT	GO:0009636~response to toxic substance	25	1.29735	2.08787e-06	GUCY2C, GABRB1, MAOB, GSTP1, GLYAT, SLC6A1, SLC6A4, CCL5, CCL4, PENK, DNMT3B, CYP1B1, MAPK1, MBP, DRD2, SLC18A2, HTR1D, SLC30A4, SLC6A14, DNMT3A, FOS, BCL2, FAS, CES1, TLR2	1693	85	16792	2.9172	0.0124347	0.000136007	0.000128222
GOTERM_BP_DIRECT	GO:0048384~retinoic acid receptor signaling pathway	11	0.570835	2.15121e-06	KMT2E, RXRB, TBX1, RARG, RXRA, RARA, CREM, RARB, ACTN4, RXRG, PML	1693	18	16792	6.0613	0.0128094	0.000138626	0.000130692
GOTERM_BP_DIRECT	GO:0045776~negative regulation of blood pressure	14	0.726518	2.43315e-06	CALCA, NOS2, NOS3, ADIPOQ, OPRL1, ABAT, OXT, CNR1, ADORA1, CRH, NOS1, DRD2, DRD3, DRD5	1693	30	16792	4.62863	0.0144761	0.000155126	0.000146248
GOTERM_BP_DIRECT	GO:0046427~positive regulation of JAK-STAT cascade	12	0.62273	2.59131e-06	IL10, IL6, IL5, CCL5, LEP, F2R, KIT, AKR1B1, CYP1B1, HES1, PRL, CRLF3	1693	22	16792	5.41008	0.0154098	0.000162779	0.000153463
GOTERM_BP_DIRECT	GO:0030534~adult behavior	13	0.674624	2.64197e-06	NLGN3, CNTNAP2, NLGN4X, NRXN1, PTEN, SLC1A2, PAX5, GABRG2, GRM7, SLITRK1, SHANK3, SHANK2, SHANK1	1693	26	16792	4.95924	0.0157087	0.000162779	0.000153463
GOTERM_BP_DIRECT	GO:0040014~regulation of multicellular organism growth	13	0.674624	2.64197e-06	GAMT, FTO, APP, MBD5, STAT3, NPY1R, PTPN11, PRL, IGF1, SOD1, GHR, PIK3CA, DRD3	1693	26	16792	4.95924	0.0157087	0.000162779	0.000153463
GOTERM_BP_DIRECT	GO:0006366~transcription from RNA polymerase II promoter	86	4.4629	2.66183e-06	FOXE3, THRA, ZNF292, NRL, ARRB2, NR3C1, ETS1, GLI3, BACH2, GLI2, ELK3, CREB3L4, ZIC3, SIX3, ZIC1, PITX2, NFRKB, SOX5, GTF2I, PITX3, MEF2C, PROP1, NCBP1, NCBP2, LMO4, FOXH1, PAX6, FOS, ASH1L, PAX5, ISL1, SUPT3H, RUNX2, RUNX1, HCFC1, NR5A1, CREB1, MTF1, IRF1, CLOCK, TP53, IRF9, CREB5, FOXC1, NFIX, CEBPD, KMT2A, RNMT, MAX, AIRE, PLAG1, TXK, GATA4, GATA3, BARX2, MNT, NFIL3, DEAF1, NEUROD6, RAD21, TBX…	1693	513	16792	1.66275	0.0158258	0.000162779	0.000153463
GOTERM_BP_DIRECT	GO:0043406~positive regulation of MAP kinase activity	20	1.03788	2.80196e-06	MEF2C, CD40, DIRAS2, HTR2B, MIF, HTR2A, PSEN1, FGF2, RASGRP1, TNF, PIK3CG, ADRA2A, KITLG, EPGN, KIT, KRAS, HRAS, ELANE, EZH2, FGFR1	1693	59	16792	3.3622	0.016652	0.000169618	0.00015991
GOTERM_BP_DIRECT	GO:0042752~regulation of circadian rhythm	18	0.934094	2.93522e-06	PRKCG, MAGEL2, OPN4, CREM, UBE3A, NR1D1, ADCY1, CSNK1E, PML, PER2, PPP1CB, PER1, CREB1, ID2, CRY2, CRY1, DRD4, EZH2	1693	49	16792	3.64353	0.017437	0.000175908	0.00016584
GOTERM_BP_DIRECT	GO:0051384~response to glucocorticoid	21	1.08978	3.42372e-06	IL10, BCHE, PTPRU, TPH2, IL1RN, ADIPOQ, PDX1, OXT, HNMT, S100B, TNF, GHR, ALDH3A1, IL6, CASP3, PAPPA, BCL2, FAS, KRAS, CCL1, PTGDS	1693	65	16792	3.20443	0.0203093	0.000203152	0.000191525
GOTERM_BP_DIRECT	GO:0030819~positive regulation of cAMP biosynthetic process	16	0.830306	3.68581e-06	PTGIR, CALCA, CALCRL, SCT, PTH, GCG, ADRB1, PTHLH, MC4R, MC3R, ADORA2A, GPER1, CRH, GNAS, DRD1, MRAP2	1693	40	16792	3.9674	0.0218469	0.00021656	0.000204165
GOTERM_BP_DIRECT	GO:0019882~antigen processing and presentation	19	0.985989	3.93327e-06	HLA-DRB5, HLA-DRB4, HFE, HLA-B, HLA-C, HLA-A, HLA-G, HLA-E, IFNG, CD8A, HLA-DPB1, HLA-DRB3, HLA-DQA2, HLA-DRB2, HLA-DQA1, HLA-DRB1, HLA-DPA1, HLA-DQB1, MICB	1693	55	16792	3.42639	0.0232965	0.000227186	0.000214183
GOTERM_BP_DIRECT	GO:0043065~positive regulation of apoptotic process	57	2.95797	3.94248e-06	RARG, TRIO, RASGRF2, TNF, PIDD1, AKAP13, GPER1, SMPD1, CYP1B1, TNFRSF8, TSPO, AKT1, CTLA4, TGM2, ARHGEF12, APAF1, IGFBP3, PAWR, NGF, SIRT1, DUSP6, GAL, CREB1, EEF1A2, LTA, RARB, ARHGEF4, SOS1, TP53, SOS2, ARHGEF6, USP27X, PSEN2, PSEN1, KALRN, FOXO1, FGD1, GRIN2A, CNR1, BID, SNCA, EIF2B5, NGFR, CDK19, ZBTB16, NTRK3, FZD9, HMGA2, S100B, DHODH, GRIN1, SOD1, NET1, IL6, WT1, NF1, FAS	1693	300	16792	1.88451	0.0233504	0.000227186	0.000214183
GOTERM_BP_DIRECT	GO:0001656~metanephros development	13	0.674624	4.31977e-06	EYA1, GLI3, SHH, NIPBL, FGF8, GDNF, RDH10, ID2, BCL2, NF1, SPRY1, FGF10, FBN1	1693	27	16792	4.77557	0.0255562	0.000246556	0.000232445
GOTERM_BP_DIRECT	GO:0030593~neutrophil chemotaxis	21	1.08978	4.4509e-06	CCL13, TGFB2, CCL11, CXCL8, CCL22, SYK, CCL20, ITGA1, PPBP, PIK3CG, LGALS3, IFNG, CCL7, IL1B, CCL5, CCL4, CCL2, CCL1, CCL18, CCL17, CCL26	1693	66	16792	3.15588	0.0263217	0.000251644	0.000237242
GOTERM_BP_DIRECT	GO:0003148~outflow tract septum morphogenesis	12	0.62273	4.51413e-06	TBX1, ACVR1, TGFB2, FGF8, TBX20, RARA, RARB, NKX2-5, ISL1, BMPR1A, TGFBR2, TBX2	1693	23	16792	5.17486	0.0266906	0.000252834	0.000238363
GOTERM_BP_DIRECT	GO:0007166~cell surface receptor signaling pathway	53	2.75039	5.27852e-06	OXTR, VIPR2, NPY2R, PRL, CYSLTR1, IL18RAP, LEPR, HRAS, NPY5R, GP1BB, NPY1R, TACR2, MIF, TACR1, MTNR1A, IFNG, CD8A, MADD, TNFRSF25, AGTR2, IRF9, CALCRL, ADRB2, CBL, MCHR1, TSPAN33, CRHR1, CRHR2, PROKR2, CXCR3, CD19, TSPAN7, CCL2, KLRC1, TSPAN1, TNK2, GPR50, TNFRSF10A, INHBA, AGT, P2RX7, CXCL10, CD4, PTPRC, SST, IL2RA, CD28, KLRD1, IL17D, IL7R, MYD88, IL17A, ADGRL3	1693	274	16792	1.91854	0.0311392	0.000292909	0.000276145
GOTERM_BP_DIRECT	GO:0007269~neurotransmitter secretion	18	0.934094	5.48412e-06	SNAP25, PTPRN2, SYT2, SYT1, NRXN1, GAD1, STXBP1, CACNA1B, GAD2, CASK, LIN7A, SYN3, LIN7C, LIN7B, HRH3, SLC18A2, STX1A, VAMP2	1693	51	16792	3.50064	0.0323322	0.000301526	0.000284269
GOTERM_BP_DIRECT	GO:0003007~heart morphogenesis	14	0.726518	5.8179e-06	TBX1, TGFB2, INSR, PTCH1, CHD7, HTR2B, BAZ1B, MTOR, ASXL1, NIPBL, TH, ZMIZ1, NKX2-5, KDM6A	1693	32	16792	4.33934	0.034266	0.000314114	0.000296137
GOTERM_BP_DIRECT	GO:0045907~positive regulation of vasoconstriction	14	0.726518	5.8179e-06	OXTR, AVPR1B, F2R, AVPR1A, DBH, HTR2A, ADRA1B, ADRA2C, ADRA1A, ICAM1, HRH1, TBXA2R, AKT1, CD38	1693	32	16792	4.33934	0.034266	0.000314114	0.000296137
GOTERM_BP_DIRECT	GO:0060292~long term synaptic depression	10	0.518941	6.21028e-06	GRIA1, ARF1, STXBP1, PTEN, PICK1, CD38, DRD1, SHANK3, SHANK2, DRD5	1693	16	16792	6.19905	0.0365342	0.000332305	0.000313286
GOTERM_BP_DIRECT	GO:0007605~sensory perception of sound	32	1.66061	6.53538e-06	GABRB3, GABRB2, THRB, WDR1, CHD7, PCDH15, SLC1A3, ICAM1, FAM107B, NIPBL, GRM7, MBP, HOXA1, NDP, TBL1X, TECTA, TUB, TBX1, CHRNB2, EYA1, CNTN5, ATP8B1, HOMER2, GABRA5, DCDC2, NAV2, DNM1, SOD1, TJP1, TH, SPRY2, FGFR1	1693	133	16792	2.3864	0.0384095	0.000346606	0.000326769
GOTERM_BP_DIRECT	GO:0070474~positive regulation of uterine smooth muscle contraction	7	0.363259	6.64235e-06	OXTR, GPER1, TACR2, TACR3, ABAT, OXT, ADRA2B	1693	7	16792	9.91849	0.0390258	0.000349189	0.000329204
GOTERM_BP_DIRECT	GO:0016032~viral process	56	2.90607	7.5292e-06	RB1, YWHAE, YWHAB, UBE3A, ERVK-21, KAT5, ERVK-24, RCC1, CCR3, PRMT6, ERVK-6, PDGFRA, USP7, SYK, ERVK-9, ERVK-7, ERVK-8, HLA-B, KRT7, HLA-C, TSC2, IL16, HLA-A, SIRT1, MSH6, CREB1, PACS1, NUP98, SLC25A5, ATP6V0C, SLC25A4, TP53, CX3CR1, DYNC1I2, SRCAP, HDAC1, UBR4, NXF1, POM121C, TSPAN7, EIF4H, MAPK1, CCL1, WASF2, MICB, SPEN, KDM4A, VCAM1, STAT3, ERVK-19, CFLAR, ERVK-10, POLA1, IL2RB, RAN, TAF1	1693	299	16792	1.85764	0.0441198	0.000392369	0.000369913
GOTERM_BP_DIRECT	GO:0060134~prepulse inhibition	9	0.467047	8.4556e-06	ADORA2A, NRXN1, PTEN, DRD1, CTNNA2, DRD2, DRD3, SLC6A3, GRIN1	1693	13	16792	6.86665	0.0494121	0.000436849	0.000411846
GOTERM_BP_DIRECT	GO:0050808~synapse organization	14	0.726518	8.71659e-06	NLGN3, NLGN4Y, NLGN1, NLGN4X, RAB39B, TSC1, SEMA3E, ELFN1, SLC9A6, LRRTM4, TNR, PAK3, AGRN, SNCA	1693	33	16792	4.20784	0.0508978	0.000446483	0.000420929
GOTERM_BP_DIRECT	GO:0071356~cellular response to tumor necrosis factor	28	1.45304	9.20112e-06	HDAC4, CCL13, CALCA, CCL11, CXCL8, HDAC1, RORA, GATA3, ICAM1, CRHBP, CCL7, CCL5, GPER1, CCL4, CCL2, CCL1, CCL18, CCL17, CAMP, PCK2, CCL22, VCAM1, KCNJ11, CCL20, SIRT1, IL6, TDGF1, CCL26	1693	110	16792	2.52471	0.0536498	0.000467308	0.000440562
GOTERM_BP_DIRECT	GO:0032720~negative regulation of tumor necrosis factor production	15	0.778412	9.87709e-06	IL10, GSTP1, CHRNA7, NFKBIL1, ADIPOQ, TNFAIP3, PTPN22, ARRB2, FOXP3, POMC, RARA, TSPO, CHRFAM7A, CD34, TLR4	1693	38	16792	3.91519	0.0574758	0.000497423	0.000468954
GOTERM_BP_DIRECT	GO:0048538~thymus development	16	0.830306	1.03701e-05	TBX1, MAP2K1, FOXE1, BCL11B, LMO4, GATA3, PSEN1, TYR, CRKL, SOD1, SHH, BCL2, MAPK1, HES1, RAF1, FGF10	1693	43	16792	3.6906	0.0602565	0.00051362	0.000484224
GOTERM_BP_DIRECT	GO:0008202~steroid metabolic process	16	0.830306	1.03701e-05	WWOX, NR1I2, CYP3A4, CYP2C19, CYP17A1, CYP2C9, CYP2A6, CYP2B6, CYP21A2, CYP2D6, CYP1A1, TSPO, CYP1B1, UGT1A8, SULT1A3, SULT2A1	1693	43	16792	3.6906	0.0602565	0.00051362	0.000484224
GOTERM_BP_DIRECT	GO:0042113~B cell activation	13	0.674624	1.06428e-05	CD86, CHRNB2, HDAC4, CD40, CHRNA4, CHRNA7, HDAC9, LAT2, IL4, CD79A, BTK, CHRFAM7A, ICOSLG	1693	29	16792	4.44622	0.0617912	0.000522807	0.000492885
GOTERM_BP_DIRECT	GO:0007420~brain development	40	2.07577	1.20246e-05	CNTNAP2, FOXC1, SCT, CHD8, CTNND1, UBE3A, ARRB2, BRCA2, HNMT, PHF8, AFF2, IMMP2L, NIPBL, RELN, ZIC2, STMN1, SIX3, ZIC1, NKX2-1, BID, BPTF, MEN1, ARNT2, CA10, SYT1, GABRA5, PTCH1, PTPN11, TBR1, SMARCA1, MTOR, TGFBR2, BCR, SYNJ1, NF1, FAS, CNTN4, AGTR2, DSCAML1, NODAL	1693	190	16792	2.0881	0.0695286	0.000585882	0.00055235
GOTERM_BP_DIRECT	GO:0006306~DNA methylation	12	0.62273	1.22962e-05	KMT2E, DNMT3L, MTRR, KMT2A, ATRX, DNMT3A, GNAS, DNMT3B, EHMT1, FOS, GATAD2B, EZH2	1693	25	16792	4.76087	0.071042	0.000594285	0.000560272
GOTERM_BP_DIRECT	GO:0048015~phosphatidylinositol-mediated signaling	27	1.40114	1.35662e-05	CD86, CD80, PTEN, FGF2, PIK3CG, FGF8, FGF9, CD19, AKT1, NTRK1, PDGFRA, PTPN11, NRG2, IGF1, NGF, MTOR, EREG, FGF17, KITLG, PIK3CA, AGO2, KIT, CD28, FGFR3, TNRC6B, FGF10, FGFR1	1693	106	16792	2.52641	0.0780853	0.000650416	0.000613191
GOTERM_BP_DIRECT	GO:0042102~positive regulation of T cell proliferation	19	0.985989	1.54619e-05	IL21, VCAM1, TFRC, IL15, IL23R, CORO1A, IL4, IL6, CD4, PTPRC, IFNG, IL1B, CCL5, LEP, HLA-DPB1, CD28, HES1, JAK3, HLA-DPA1	1693	60	16792	3.14085	0.0885	0.00073542	0.00069333
GOTERM_BP_DIRECT	GO:0031295~T cell costimulation	22	1.14167	1.99155e-05	CD86, HLA-DRB5, HLA-DRB4, CD80, PTPN11, MTOR, DPP4, CD4, KLRK1, PIK3CA, HLA-DPB1, CD28, AKT1, CTLA4, PAK3, HLA-DRB3, HLA-DQA2, ICOSLG, HLA-DQA1, HLA-DRB1, HLA-DPA1, HLA-DQB1	1693	78	16792	2.79752	0.112507	0.00093245	0.000879083
GOTERM_BP_DIRECT	GO:0014066~regulation of phosphatidylinositol 3-kinase signaling	22	1.14167	1.99155e-05	CD86, PDGFRA, CD80, PTPN11, NRG2, FGF2, RASGRP1, EREG, FGF17, KITLG, FGF8, PIK3CA, FGF9, CD19, KIT, CD28, AKT1, MAPK1, FGFR3, IER3, FGF10, FGFR1	1693	78	16792	2.79752	0.112507	0.00093245	0.000879083
GOTERM_BP_DIRECT	GO:0007214~gamma-aminobutyric acid signaling pathway	11	0.570835	2.17624e-05	GABRA2, GABRB2, GABRA1, GABBR1, GABRA6, GABRA5, GABRA3, CACNA1A, HTR4, GABRG3, GABRG2	1693	22	16792	4.95924	0.122276	0.000995215	0.000938255
GOTERM_BP_DIRECT	GO:0051000~positive regulation of nitric-oxide synthase activity	11	0.570835	2.17624e-05	FCER2, HTR2B, AKT1, KRAS, CALM3, AGTR2, APOE, CALM1, ESR1, CALM2, INS	1693	22	16792	4.95924	0.122276	0.000995215	0.000938255
GOTERM_BP_DIRECT	GO:0033189~response to vitamin A	10	0.518941	2.1877e-05	SLC34A1, DNMT3A, CAT, CYP1A1, RARA, DNMT3B, GATA4, PITX2, TSHB, FADS1	1693	18	16792	5.51027	0.122879	0.000995215	0.000938255
GOTERM_BP_DIRECT	GO:0030168~platelet activation	28	1.45304	2.19203e-05	CD40, ARRB2, PIK3CG, GNA13, GNA14, GNA15, GNA11, GNA12, AKT1, MAPK1, PRKCG, SYK, TRPC3, GP1BB, F2R, PTPN11, ADRA2C, ADRA2B, YWHAZ, ADRA2A, GP9, COL3A1, IL6, COL1A2, PIK3CA, GNAQ, RAF1, DGKH	1693	115	16792	2.41494	0.123107	0.000995215	0.000938255
GOTERM_BP_DIRECT	GO:0021766~hippocampus development	18	0.934094	2.23115e-05	YWHAE, KIRREL3, EPHA5, EIF2B5, DLX1, GSK3B, KIF14, TSC1, HTR5A, GLI3, RELN, CDK5, CASP3, NKX2-1, RARA, NF2, EZH2, PAFAH1B1	1693	56	16792	3.18809	0.12516	0.00100536	0.00094782
GOTERM_BP_DIRECT	GO:0007205~protein kinase C-activating G-protein coupled receptor signaling pathway	13	0.674624	2.38916e-05	CHRM1, F2R, HTR2B, HTR1B, CCK, IL2, GRM1, GRM5, GAP43, ADORA2A, PICK1, HCRT, DGKH	1693	31	16792	4.15937	0.133405	0.00106061	0.000999906
GOTERM_BP_DIRECT	GO:0010332~response to gamma radiation	13	0.674624	2.38916e-05	APOBEC1, LIG4, GATA3, BRCA2, PML, CXCL10, PTPRC, CCL7, FANCD2, BCL2, CCL2, TP53, MEN1	1693	31	16792	4.15937	0.133405	0.00106061	0.000999906
GOTERM_BP_DIRECT	GO:0050728~negative regulation of inflammatory response	22	1.14167	2.45797e-05	GHSR, CALCRL, CHRNA7, ADIPOQ, TNFAIP3, RORA, GATA3, ETS1, ISL1, IL2, BCR, SOCS3, ADORA2A, CNR2, GPER1, IL2RA, NLRP3, CHRFAM7A, GHRL, APOE, ELANE, PTPN2	1693	79	16792	2.76211	0.136972	0.00108313	0.00102114
GOTERM_BP_DIRECT	GO:0032729~positive regulation of interferon-gamma production	16	0.830306	2.61679e-05	IL23R, TXK, IL18, HLA-A, TNF, ISL1, IL2, KLRK1, IL1B, HLA-DPB1, LTA, IL12RB1, HRAS, TLR4, IL18R1, HLA-DPA1	1693	46	16792	3.44991	0.145147	0.0011447	0.00107919
GOTERM_BP_DIRECT	GO:0007409~axonogenesis	25	1.29735	2.95301e-05	APP, GSK3B, ADCY1, SPAST, SLITRK1, STMN1, NRCAM, CTNNA2, PAK3, DRD2, NTNG1, SEMA4A, DCC, OMG, PTPN11, CCK, ANK3, S100B, BAIAP2, CREB1, BCL2, TLR9, CNTN4, DSCAML1, PICALM	1693	98	16792	2.53023	0.1622	0.00128242	0.00120902
GOTERM_BP_DIRECT	GO:0030335~positive regulation of cell migration	38	1.97198	3.19322e-05	RET, CCL11, SEMA3E, CORO1A, SYNE2, INS, CCL7, PODXL, CCL5, GPER1, NTF3, MAPK1, DRD1, CGA, HRAS, ACVR1, SEMA4A, PDGFRA, NTRK3, FSHB, INSR, F2R, ADAM10, LAMB1, ACTN4, IGF1, ADRA2A, MMP14, KIT, F2RL1, FGFR1OP, CDH13, MAPRE1, TDGF1, TRIM32, BCAR1, CCL26, FERMT3	1693	184	16792	2.04838	0.174175	0.00137444	0.00129578
GOTERM_BP_DIRECT	GO:0008344~adult locomotory behavior	17	0.8822	3.21078e-05	OPRD1, APP, TSC1, BTBD9, TSHR, DNM1, GRIN1, GRIN2D, NR4A2, MECP2, NTF4, GDNF, ID2, FGF12, DRD4, PAFAH1B1, SNCA	1693	52	16792	3.24258	0.175044	0.00137444	0.00129578
GOTERM_BP_DIRECT	GO:0051091~positive regulation of sequence-specific DNA binding transcription factor activity	26	1.34925	3.39084e-05	HDAC4, LRP5, PTEN, TNF, LRP6, PPP3CA, ZIC2, AKT1, NDP, WNT2, IL10, HMGA2, ESR1, MID2, ESR2, SMARCA4, IL4, IL6, PINK1, IL5, IL1B, KIT, TRIM31, TRIM32, NODAL, ARHGEF5	1693	105	16792	2.45601	0.183898	0.00144123	0.00135874
GOTERM_BP_DIRECT	GO:0048167~regulation of synaptic plasticity	13	0.674624	3.47357e-05	MEF2C, PSEN1, BAIAP2, HRH1, FGF14, SYNGAP1, ADORA2A, CDK5, RARA, NCAM1, CNTN4, YWHAG, YWHAH	1693	32	16792	4.02939	0.187935	0.00144563	0.0013629
GOTERM_BP_DIRECT	GO:0046677~response to antibiotic	13	0.674624	3.47357e-05	AOC3, CIITA, SLC1A3, ETS1, SOD1, CASP9, IL6, RSRC1, CASP3, CYP1A1, CCL2, CCR4, TP53	1693	32	16792	4.02939	0.187935	0.00144563	0.0013629
GOTERM_BP_DIRECT	GO:0001974~blood vessel remodeling	13	0.674624	3.47357e-05	TGFB2, MEF2C, FOXC1, ACE, NOS3, CHD7, LIF, DBH, AGT, FGF8, AGTR2, TGM2, FGF10	1693	32	16792	4.02939	0.187935	0.00144563	0.0013629
GOTERM_BP_DIRECT	GO:2000310~regulation of N-methyl-D-aspartate selective glutamate receptor activity	9	0.467047	3.51191e-05	NLGN3, CRHBP, MEF2C, NLGN1, RELN, DLG4, NRXN1, CRH, OPRM1	1693	15	16792	5.95109	0.189798	0.00145151	0.00136843
GOTERM_BP_DIRECT	GO:0006874~cellular calcium ion homeostasis	24	1.24546	3.63539e-05	CCL13, CD40, CCL11, PTH, VDR, CHRNA7, HTR2B, ATP2B3, HTR2C, ATP2C2, HTR2A, GRIN1, CCL7, CCL5, CCL2, CHRFAM7A, CCL1, CALR, APOE, DRD2, DRD3, ELANE, DRD4, DRD5	1693	93	16792	2.55961	0.195772	0.00149225	0.00140685
GOTERM_BP_DIRECT	GO:0002548~monocyte chemotaxis	15	0.778412	3.66686e-05	CCL13, CALCA, CCL11, CCL22, CCL20, LGALS3, IL6, CCL7, CCL5, CCL4, CCL2, CCL1, CCL18, CCL17, CCL26	1693	42	16792	3.54232	0.197288	0.00149493	0.00140937
GOTERM_BP_DIRECT	GO:0071880~adenylate cyclase-activating adrenergic receptor signaling pathway	10	0.518941	3.78489e-05	GNAS, ADRB1, ADRB2, ADRA1B, DRD2, ADRA2C, GPR101, ADRA1A, ADRA2B, ADRA2A	1693	19	16792	5.22026	0.202946	0.00153263	0.00144491
GOTERM_BP_DIRECT	GO:0021983~pituitary gland development	12	0.62273	4.45189e-05	ADCYAP1, CREB1, SIX3, NKX2-1, HMGA2, PAX6, NR0B1, ETS1, ISL1, GLI2, BMPR1A, FGF10	1693	28	16792	4.25078	0.23418	0.00177868	0.00167688
GOTERM_BP_DIRECT	GO:0009314~response to radiation	12	0.62273	4.45189e-05	NTRK1, MECP2, COL3A1, CCL11, PENK, BCL2, OPRK1, OPRM1, TXN, SMC1A, PPM1D, CCR4	1693	28	16792	4.25078	0.23418	0.00177868	0.00167688
GOTERM_BP_DIRECT	GO:0001701~in utero embryonic development	38	1.97198	4.59968e-05	GPI, FOXC1, CHD8, CHD7, GATA3, GLI3, GLI2, TMEM100, GNA13, MUC1, RXRA, SIN3A, ZMIZ1, RDH10, GNA12, HSD17B2, SOX6, PITX2, SLC39A1, KDM6A, ACVR1, ARNT2, NOS3, PCGF2, PTCH1, LIG4, ADAM10, OCRL, TANC2, TGFBR2, FOXP1, AR, RCN1, MSH2, LMX1B, BMPR1A, FGFR1, DSC3	1693	187	16792	2.01552	0.240933	0.00182556	0.00172107
GOTERM_BP_DIRECT	GO:0018108~peptidyl-tyrosine phosphorylation	33	1.71251	4.80989e-05	RET, ALK, CSF2, FGF2, ZMYM2, FGF8, RELN, FGF9, CUX1, IL12RB1, JAK3, EPHB1, MAP2K5, NTRK1, EPHA5, PDGFRA, NTRK2, MAP2K1, NTRK3, INSR, DYRK1A, NRG2, BAZ1B, EREG, BCR, FGF17, IL5, KIT, BTK, FGFR1OP, FGFR3, FGF10, FGFR1	1693	153	16792	2.13928	0.250436	0.00189391	0.00178552
GOTERM_BP_DIRECT	GO:0051092~positive regulation of NF-kappaB transcription factor activity	30	1.55682	4.83511e-05	RNF31, ALK, CD40, EDA, CAMK2A, NOD2, TNF, INS, ICAM1, PIDD1, NLRP3, IKBKG, AMH, NTRK1, CFLAR, TRAPPC9, MID2, AGT, AR, IL6, IL1B, CAT, TLR9, BTK, KRAS, CLOCK, TRIM32, TLR4, MYD88, TLR2	1693	133	16792	2.23725	0.251568	0.00189391	0.00178552
GOTERM_BP_DIRECT	GO:0045429~positive regulation of nitric oxide biosynthetic process	15	0.778412	4.93644e-05	INSR, OPRM1, ESR1, TNF, MTOR, AGT, INS, ICAM1, IL6, KLRK1, IFNG, IL1B, AKT1, AGTR2, TLR4	1693	43	16792	3.45994	0.2561	0.00192105	0.0018111
GOTERM_BP_DIRECT	GO:0008217~regulation of blood pressure	19	0.985989	5.10291e-05	CALCA, ACE, NOS3, CACNA1B, LRP5, NPY1R, DLL1, AGT, SOD1, POMC, MC3R, COL1A2, CYP11B1, LEP, NPY, GNB3, AGTR2, TAC1, CD34	1693	65	16792	2.89925	0.263485	0.00197302	0.00186009
GOTERM_BP_DIRECT	GO:0042738~exogenous drug catabolic process	8	0.415153	5.22327e-05	CYP2C9, CYP2A6, CYP2B6, NR1I2, CYP1A2, NOS1, CYP2C19, CYP3A4	1693	12	16792	6.61233	0.268778	0.00198121	0.00186782
GOTERM_BP_DIRECT	GO:0035815~positive regulation of renal sodium excretion	8	0.415153	5.22327e-05	ADORA2A, OXT, AVPR1A, AGTR2, DRD2, TAC1, DRD3, AGT	1693	12	16792	6.61233	0.268778	0.00198121	0.00186782
GOTERM_BP_DIRECT	GO:0043950~positive regulation of cAMP-mediated signaling	8	0.415153	5.22327e-05	CXCL10, LHCGR, CXCL9, PTGIR, CXCR3, GNAS, ADRB1, OPRM1	1693	12	16792	6.61233	0.268778	0.00198121	0.00186782
GOTERM_BP_DIRECT	GO:0060070~canonical Wnt signaling pathway	22	1.14167	5.46021e-05	GSK3B, PTPRU, RARG, PROP1, FZD7, CHD8, PTEN, FZD9, LRP5, PSEN1, LRP6, NR4A2, MED12, SHH, FGF8, TBL1XR1, NDP, TBL1X, NKX2-5, DISC1, WNT2, KDM6A	1693	83	16792	2.629	0.279089	0.00204665	0.00192952
GOTERM_BP_DIRECT	GO:0035235~ionotropic glutamate receptor signaling pathway	11	0.570835	5.46411e-05	GRIA1, GRIA2, APP, GRIN2A, GRIK5, GRIK4, GRIK1, GRIN2B, GRIN1, GRIN2D, GRIA4	1693	24	16792	4.54597	0.279257	0.00204665	0.00192952
GOTERM_BP_DIRECT	GO:0008283~cell proliferation	62	3.21744	5.6199e-05	ALK, CHRM1, CSE1L, ELN, CHRM5, PTEN, CXCL1, DDX41, PRL, ADRA1B, UBE2L3, GLI2, PROK2, TSPO, AKT1, NBN, CD34, HRAS, APC2, CSGALNACT1, SYK, LIG4, EMP1, EMP2, MIF, IL1A, AR, UBE2V2, ERG, RAF1, MAPRE1, TP53, ENPEP, FOXC1, TXN, DPH1, HLCS, NPY, UBR5, TBX20, GPC4, NDP, TSPAN1, TBX1, LGI1, TGFB2, STAT3, HTR1A, GCG, IGF1, TYR, S100B, POLA1, PYY, KITLG, CDK5, IL2RA, CYP1A1, BCL2, MXD1, BCAR1, PICALM	1693	366	16792	1.68018	0.285956	0.00206304	0.00194496
GOTERM_BP_DIRECT	GO:0045187~regulation of circadian sleep/wake cycle, sleep	6	0.311365	5.67998e-05	CSF2, PER3, PTGDS, DRD3, HCRTR2, HCRTR1	1693	6	16792	9.91849	0.288522	0.00206304	0.00194496
GOTERM_BP_DIRECT	GO:0042423~catecholamine biosynthetic process	6	0.311365	5.67998e-05	PNMT, DDC, TH, HDC, PAH, DBH	1693	6	16792	9.91849	0.288522	0.00206304	0.00194496
GOTERM_BP_DIRECT	GO:0032229~negative regulation of synaptic transmission, GABAergic	6	0.311365	5.67998e-05	CNR2, NPY5R, STXBP1, ADORA1, HTR1B, SLC6A1	1693	6	16792	9.91849	0.288522	0.00206304	0.00194496
GOTERM_BP_DIRECT	GO:0001661~conditioned taste aversion	6	0.311365	5.67998e-05	CHRNB2, GRM7, TBR1, FOS, DRD1, GRIN1	1693	6	16792	9.91849	0.288522	0.00206304	0.00194496
GOTERM_BP_DIRECT	GO:2000463~positive regulation of excitatory postsynaptic potential	10	0.518941	6.26687e-05	NLGN3, NLGN1, RELN, DLG4, NRXN1, PTEN, SHANK3, STX1A, SHANK1, GRIN1	1693	20	16792	4.95924	0.313113	0.00224894	0.00212023
GOTERM_BP_DIRECT	GO:0019226~transmission of nerve impulse	10	0.518941	6.26687e-05	CNTNAP2, GRM7, CHRM5, CACNA1A, DMRT3, DRD1, JAM3, SOD1, PAFAH1B1, DRD5	1693	20	16792	4.95924	0.313113	0.00224894	0.00212023
GOTERM_BP_DIRECT	GO:0048011~neurotrophin TRK receptor signaling pathway	9	0.467047	6.40278e-05	NTRK1, NGFR, CASP3, NDN, PTPN11, NGF, RAF1, SOS1, BCAR1	1693	16	16792	5.57915	0.318685	0.00227053	0.00214058
GOTERM_BP_DIRECT	GO:0044130~negative regulation of growth of symbiont in host	9	0.467047	6.40278e-05	IL10, IFNG, LTA, CTSG, MPO, TNF, CAMP, MYD88, ELANE	1693	16	16792	5.57915	0.318685	0.00227053	0.00214058
GOTERM_BP_DIRECT	GO:0006805~xenobiotic metabolic process	21	1.08978	6.65409e-05	AOC3, AOC2, GSTP1, NR1I2, RORA, GLYAT, FMO3, CYP3A4, CYP2C19, CYP2C9, CYP26A1, ALDH3A1, POR, CYP2B6, AADAC, CYP2D6, CYP1A2, CYP1B1, UGT1A9, SULT1A3, CES1	1693	78	16792	2.67036	0.32887	0.00229424	0.00216293
GOTERM_BP_DIRECT	GO:0035095~behavioral response to nicotine	7	0.363259	6.66107e-05	CHRNB2, CHRNA3, CHRNB4, CHRNA5, CHRNA4, CHRNA7, CHRFAM7A	1693	9	16792	7.71438	0.329151	0.00229424	0.00216293
GOTERM_BP_DIRECT	GO:0050795~regulation of behavior	7	0.363259	6.66107e-05	RELN, HTR1D, HTR1A, HTR2B, HTR1B, HOXA1, HTR2A	1693	9	16792	7.71438	0.329151	0.00229424	0.00216293
GOTERM_BP_DIRECT	GO:0097105~presynaptic membrane assembly	7	0.363259	6.66107e-05	NLGN3, PTPRD, NLGN1, NLGN4X, NRXN1, IL1RAPL1, PTEN	1693	9	16792	7.71438	0.329151	0.00229424	0.00216293
GOTERM_BP_DIRECT	GO:0010579~positive regulation of adenylate cyclase activity involved in G-protein coupled receptor signaling pathway	7	0.363259	6.66107e-05	ADCYAP1, ADORA2A, GPER1, DRD1, VIP, CRHR1, DRD5	1693	9	16792	7.71438	0.329151	0.00229424	0.00216293
GOTERM_BP_DIRECT	GO:0030890~positive regulation of B cell proliferation	14	0.726518	6.9328e-05	CHRNB2, IL21, MEF2C, CD40, TFRC, IL13, MIF, IL2, IL4, IL5, PTPRC, BCL2, CD38, TLR4	1693	39	16792	3.56048	0.339988	0.00237419	0.0022383
GOTERM_BP_DIRECT	GO:0002576~platelet degranulation	25	1.29735	6.9939e-05	SERPINA3, APP, ITIH3, SERPINA1, WDR1, STXBP1, PSAP, TIMP3, TIMP1, ABCC4, TGFB2, IGF2, FN1, ACTN4, IGF1, PPBP, SOD1, SELP, TF, TMX3, ALB, SERPING1, CALM3, CALM1, CALM2	1693	103	16792	2.4074	0.3424	0.0023815	0.0022452
GOTERM_BP_DIRECT	GO:0007416~synapse assembly	18	0.934094	7.50325e-05	NLGN3, NLGN4Y, KIRREL3, NLGN1, BDNF, NRXN1, PTEN, CACNA1A, MECP2, PCLO, CDK5, FLRT3, NRCAM, DRD1, DRD2, SHANK3, SHANK2, ADGRL3	1693	61	16792	2.92677	0.362172	0.00254051	0.0023951
GOTERM_BP_DIRECT	GO:0032868~response to insulin	19	0.985989	7.89011e-05	IL10, MAX, PTPRN, OPRK1, TSC1, RETN, SIRT1, MTOR, MC4R, IL6, GAL, LEP, CRY2, CAT, CRY1, AGRP, FADS1, OTC, TLR2	1693	67	16792	2.81271	0.376791	0.00265649	0.00250445
GOTERM_BP_DIRECT	GO:0009791~post-embryonic development	20	1.03788	8.07045e-05	SZT2, KMT2A, TET2, CELA1, GATA3, PSEN1, FOXP2, GABRG2, MTOR, NR4A2, MECP2, GNAQ, CYP1A2, AGO2, BCL2, NDN, ACO1, DHCR7, SOX6, SLC18A2	1693	73	16792	2.71739	0.383491	0.00270202	0.00254738
GOTERM_BP_DIRECT	GO:0048589~developmental growth	11	0.570835	8.28711e-05	ASPM, NIPBL, ZMIZ1, EIF4H, GNAS, GAS1, GATA3, CGA, GLI3, GLI2, BMPR1A	1693	25	16792	4.36413	0.391444	0.00273158	0.00257524
GOTERM_BP_DIRECT	GO:0007569~cell aging	11	0.570835	8.28711e-05	MNT, ZMIZ1, BCL2, MIF, BRCA2, SIRT1, TP53, MTOR, SOD1, ICAM1, TBX2	1693	25	16792	4.36413	0.391444	0.00273158	0.00257524
GOTERM_BP_DIRECT	GO:0042127~regulation of cell proliferation	37	1.92008	8.29546e-05	GUCY2C, CXCL9, CD40, TFRC, TXK, ARX, DBH, TNF, PURA, SHH, SIX3, STAT6, BID, APOBEC1, NGFR, IL4R, NOS2, TNK2, CELA1, TNFRSF10A, PPBP, SIRT1, AGT, TGFBR2, TNFRSF10D, CXCL10, CFDP1, NR5A2, TAL1, KIT, BTK, JTB, FAS, TNFRSF25, GHRL, DHCR7, EZH2	1693	185	16792	1.9837	0.391749	0.00273158	0.00257524
GOTERM_BP_DIRECT	GO:0002474~antigen processing and presentation of peptide antigen via MHC class I	12	0.62273	9.36501e-05	BCAP31, PDIA3, ACE, HFE, HLA-B, HLA-C, HLA-A, CALR, SEC24C, HLA-G, HLA-E, HLA-DQB1	1693	30	16792	3.9674	0.429517	0.00303795	0.00286408
GOTERM_BP_DIRECT	GO:0030217~T cell differentiation	12	0.62273	9.36501e-05	CD4, PTPRC, LEP, TBX21, CHD7, KIT, LEPR, PTPN22, IL7R, IL2, PTPN2, RUNX2	1693	30	16792	3.9674	0.429517	0.00303795	0.00286408
GOTERM_BP_DIRECT	GO:0051965~positive regulation of synapse assembly	18	0.934094	9.37796e-05	NLGN3, NTRK1, NTRK2, NLGN1, OXTR, BDNF, NRXN1, NTRK3, OXT, MECP2, SRPX2, SLITRK1, FLRT3, UBE2V2, GHRL, ADNP, EPHB1, ADGRL3	1693	62	16792	2.87956	0.429959	0.00303795	0.00286408
GOTERM_BP_DIRECT	GO:0007584~response to nutrient	20	1.03788	9.84546e-05	ADSL, VCAM1, PKLR, APAF1, ADIPOQ, PTEN, ACSL4, NOD2, MTOR, SLC8A1, SLC6A4, TGFBR2, IL4, ALDH3A1, POR, TBXA2R, CNR1, SST, LTA, ARSB	1693	74	16792	2.68067	0.44571	0.00317225	0.00299069
GOTERM_BP_DIRECT	GO:0016125~sterol metabolic process	10	0.518941	9.9884e-05	CYP27A1, ARV1, CYP21A2, CYP11A1, CYP11B1, CYP1B1, EBPL, CYP19A1, CYP7A1, CYP17A1	1693	21	16792	4.72309	0.450439	0.00318407	0.00300183
GOTERM_BP_DIRECT	GO:0032094~response to food	10	0.518941	9.9884e-05	GHR, GHSR, CHRNA7, CYP1A1, AKT1, GAST, CHRFAM7A, OXT, OPRM1, MPO	1693	21	16792	4.72309	0.450439	0.00318407	0.00300183
GOTERM_BP_DIRECT	GO:0007210~serotonin receptor signaling pathway	8	0.415153	0.000103306	HTR6, HTR1E, HTR1D, HTR1A, HTR2B, HTR2C, HTR2A, HTR4	1693	13	16792	6.10368	0.461595	0.00322455	0.00303999
GOTERM_BP_DIRECT	GO:0042711~maternal behavior	8	0.415153	0.000103306	OXTR, GNAQ, PTEN, OPRK1, OXT, DRD1, DBH, AVPR1A	1693	13	16792	6.10368	0.461595	0.00322455	0.00303999
GOTERM_BP_DIRECT	GO:0050806~positive regulation of synaptic transmission	8	0.415153	0.000103306	KISS1, LGI1, SYT1, DLG4, CCL2, SLC1A3, OXT, RETN	1693	13	16792	6.10368	0.461595	0.00322455	0.00303999
GOTERM_BP_DIRECT	GO:0035418~protein localization to synapse	8	0.415153	0.000103306	NLGN1, RELN, PCLO, NPHS1, CDK5, DLG4, NRXN1, SHANK1	1693	13	16792	6.10368	0.461595	0.00322455	0.00303999
GOTERM_BP_DIRECT	GO:0002076~osteoblast development	9	0.467047	0.000110262	HDAC4, SHH, SATB2, LRP5, HOXA2, PTHLH, RUNX2, GLI2, MEN1	1693	17	16792	5.25096	0.483582	0.00339087	0.0031968
GOTERM_BP_DIRECT	GO:0071346~cellular response to interferon-gamma	17	0.8822	0.000110332	CCL13, CIITA, CCL11, CCL22, NOS2, CCL20, CCL7, CCL5, CCL4, CCL2, CCL1, IL12RB1, CCL18, TDGF1, CCL17, CCL26, HLA-DPA1	1693	57	16792	2.95815	0.483798	0.00339087	0.0031968
GOTERM_BP_DIRECT	GO:0006959~humoral immune response	17	0.8822	0.000110332	GPI, MEF2C, ST6GAL1, CD83, AIRE, TFEB, GATA3, PAX5, TNF, IL6, IFNG, CD28, LTA, BCL2, CCL2, CCR6, MNX1	1693	57	16792	2.95815	0.483798	0.00339087	0.0031968
GOTERM_BP_DIRECT	GO:0003151~outflow tract morphogenesis	15	0.778412	0.000113112	TBX1, RYR1, MEF2C, NPY5R, EYA1, FOXH1, NPY2R, NPY1R, ISL1, TGFBR2, TBX2, NIPBL, HES1, NKX2-5, BMPR1A	1693	46	16792	3.23429	0.492329	0.00344103	0.00324409
GOTERM_BP_DIRECT	GO:0050885~neuromuscular process controlling balance	15	0.778412	0.000113112	APP, RBFOX1, NRXN1, CACNA1A, SLC1A3, ADCY5, BCR, DLG4, TNR, CAMTA1, TPP1, NBN, SHANK3, SHANK1, PAFAH1B1	1693	46	16792	3.23429	0.492329	0.00344103	0.00324409
GOTERM_BP_DIRECT	GO:0035690~cellular response to drug	19	0.985989	0.000119415	EIF2B5, PRNP, DDC, MEF2C, PPP1R12A, NOS2, TFRC, ADIPOQ, HTR1B, PPM1F, CRHBP, PPP3CA, TH, IL1B, CCL4, CCL2, PDE4A, CD69, TP53	1693	69	16792	2.73118	0.51115	0.00361443	0.00340756
GOTERM_BP_DIRECT	GO:0032148~activation of protein kinase B activity	11	0.570835	0.000122555	PINK1, NTRK3, INSR, NTF3, IL18, IGF1, TXN, ADRA2C, ADRA2B, ADRA2A, INS	1693	26	16792	4.19628	0.520264	0.00369083	0.00347959
GOTERM_BP_DIRECT	GO:0071333~cellular response to glucose stimulus	16	0.830306	0.000128129	MEF2C, KCNJ11, KCNB1, CMA1, GRIK5, GATA4, CYP7A1, ICAM1, TJP1, PPP3CA, PIK3CA, TH, SIN3A, GPER1, PCK2, MEN1	1693	52	16792	3.05184	0.536027	0.0038394	0.00361966
GOTERM_BP_DIRECT	GO:0007417~central nervous system development	27	1.40114	0.000129936	GSTP1, CHD7, PTEN, GRIK1, HAPLN1, NPAS2, RPS6KA3, SHH, RELN, NDN, NRCAM, MBP, ARSB, ARNT2, SZT2, PROP1, MOG, CNTN6, ZBTB16, PDX1, LIG4, PAX6, S100B, DCLK1, ADORA2A, TPP1, DSCAML1	1693	120	16792	2.23166	0.541024	0.00387417	0.00365244
GOTERM_BP_DIRECT	GO:0051592~response to calcium ion	17	0.8822	0.000138269	APOBEC1, TPH2, GDI1, HOMER1, TRPC3, PCDH15, SLC6A1, P2RX7, PPP3CA, IL6, PENK, CALM3, CALM1, SLC25A12, CALM2, TSHB, SLC25A13	1693	58	16792	2.90714	0.563385	0.00410221	0.00386743
GOTERM_BP_DIRECT	GO:0008543~fibroblast growth factor receptor signaling pathway	21	1.08978	0.000140902	TIA1, NCBP1, NCBP2, PTPN11, CBL, FGF2, FGF17, FIBP, SPRED2, SPRED1, FGF8, FGF9, FLRT3, KIF16B, ANOS1, MAPK1, SHOC2, FGF12, FGFR3, FGF10, FGFR1	1693	82	16792	2.5401	0.570222	0.00415974	0.00392166
GOTERM_BP_DIRECT	GO:0030324~lung development	20	1.03788	0.000144557	NOS3, TBX5, FGF2, GLI3, GLI2, HSD11B1, MMP14, ADAMTS2, SHH, MYCN, ZIC3, CYP1A2, NKX2-1, CRH, EIF4EBP1, GPC3, HES1, DHCR7, WNT2, BMPR1A	1693	76	16792	2.61013	0.579535	0.00424171	0.00399894
GOTERM_BP_DIRECT	GO:0033138~positive regulation of peptidyl-serine phosphorylation	19	0.985989	0.000145802	OPRD1, NTRK2, GSK3B, NTRK3, LIF, GCG, ARRB2, MIF, TXN, TNF, IL6, PINK1, PIK3CA, NTF3, BCL2, SPRY2, AKT1, RAF1, SNCA	1693	70	16792	2.69216	0.582661	0.00424171	0.00399894
GOTERM_BP_DIRECT	GO:0007265~Ras protein signal transduction	19	0.985989	0.000145802	RB1, SHC2, DHCR24, IGF1, FGF2, RASGRP1, NTN1, ADRA2A, CRKL, RIT1, RIT2, SYNGAP1, NF1, SHOC2, KRAS, SOS1, HRAS, TP53, RREB1	1693	70	16792	2.69216	0.582661	0.00424171	0.00399894
GOTERM_BP_DIRECT	GO:0042053~regulation of dopamine metabolic process	7	0.363259	0.000152274	NR4A2, CHRNB2, HTR1A, TACR3, DRD1, SLC6A3, DRD4	1693	10	16792	6.94294	0.598539	0.00432501	0.00407747
GOTERM_BP_DIRECT	GO:0060158~phospholipase C-activating dopamine receptor signaling pathway	7	0.363259	0.000152274	GNA14, GNA15, GNAQ, GNA11, DRD1, DRD2, DRD5	1693	10	16792	6.94294	0.598539	0.00432501	0.00407747
GOTERM_BP_DIRECT	GO:0032691~negative regulation of interleukin-1 beta production	7	0.363259	0.000152274	GHSR, CHRNA7, GSTP1, TNFAIP3, CHRFAM7A, GHRL, ARRB2	1693	10	16792	6.94294	0.598539	0.00432501	0.00407747
GOTERM_BP_DIRECT	GO:0032725~positive regulation of granulocyte macrophage colony-stimulating factor production	7	0.363259	0.000152274	IL1B, IL23R, IL18, TLR9, PAEP, ISL1, RASGRP1	1693	10	16792	6.94294	0.598539	0.00432501	0.00407747
GOTERM_BP_DIRECT	GO:0042416~dopamine biosynthetic process	7	0.363259	0.000152274	NR4A2, TGFB2, DDC, TH, AGTR2, SLC6A3, SNCA	1693	10	16792	6.94294	0.598539	0.00432501	0.00407747
GOTERM_BP_DIRECT	GO:0045766~positive regulation of angiogenesis	26	1.34925	0.000164187	CX3CR1, CCL11, CXCL8, CHRNA7, GATA4, NR2E1, ETS1, FGF2, TBXA2R, CXCR3, CYP1B1, CD34, CCR3, CAMP, NTRK1, NOS3, CMA1, CELA1, ISL1, SIRT1, TGFBR2, RUNX1, IL1A, IL1B, CHRFAM7A, NODAL	1693	115	16792	2.24244	0.626208	0.00464139	0.00437575
GOTERM_BP_DIRECT	GO:0007188~adenylate cyclase-modulating G-protein coupled receptor signaling pathway	13	0.674624	0.000176753	CHRM2, ADCY4, GCG, ADRB2, ADRA1B, CRHR2, MC4R, MC3R, ADORA2A, CNR1, GNA12, WASF2, CCR3	1693	37	16792	3.48487	0.653328	0.00493834	0.0046557
GOTERM_BP_DIRECT	GO:2001240~negative regulation of extrinsic apoptotic signaling pathway in absence of ligand	13	0.674624	0.000176753	CX3CR1, CSF2, EYA1, UNC5B, EYA3, TNF, IL1A, GDNF, IL1B, BCL2, AKT1, MAP2K5, FGF10	1693	37	16792	3.48487	0.653328	0.00493834	0.0046557
GOTERM_BP_DIRECT	GO:0071347~cellular response to interleukin-1	19	0.985989	0.000177164	CCL13, CCL11, CXCL8, CCL22, CCL20, RORA, ICAM1, YY1, IL6, CCL7, CCL5, CCL4, CCL2, CCL1, CCL18, CCL17, CAMP, CCL26, IL17A	1693	71	16792	2.65424	0.65418	0.00493834	0.0046557
GOTERM_BP_DIRECT	GO:0060384~innervation	9	0.467047	0.000180971	GABRB3, RET, NTF4, PRKCG, GABRB2, GABRA5, CHD7, ISL1, SULF2	1693	18	16792	4.95924	0.661981	0.00502109	0.00473372
GOTERM_BP_DIRECT	GO:0010700~negative regulation of norepinephrine secretion	6	0.311365	0.000182193	P2RY12, CRH, AGTR2, ADRA2C, ADRA2B, ADRA2A	1693	7	16792	8.50156	0.66445	0.00503012	0.00474223
GOTERM_BP_DIRECT	GO:0031663~lipopolysaccharide-mediated signaling pathway	12	0.62273	0.000182974	NOS3, CCL5, IL1B, IL18, MAPK1, CCL2, AKT1, PTPN22, TNF, TLR4, MYD88, TLR2	1693	32	16792	3.71943	0.666017	0.00503012	0.00474223
GOTERM_BP_DIRECT	GO:0055114~oxidation-reduction process	88	4.56668	0.000198297	KDM5C, MTRR, NCF1, GDI1, AKR1B1, JMJD1C, DBH, EPX, MPO, ALKBH8, LOXL2, PHF8, FADS2, NSDHL, TDO2, CYP2D6, CYP1B1, AOX1, NOS1, FADS1, KDM6A, PDIA3, ABCC4, DIO2, AKR1A1, SDHC, CYP27A1, ALDH3A1, CYP2A6, POR, GFOD1, MTHFD1, CYP21A2, L2HGDH, FMO6P, TPH2, TPH1, KDM3B, MAOB, MAOA, DNAJC24, TXN, CYP2C19, CYP3A4, CYP4F22, CYP7A1, CYP19A1, HSD17B10, CYP17A1, HSD11B1, CYP27B1, TPO, CYP2B6, CYP11A1, RDH10, HS…	1693	592	16792	1.47437	0.695326	0.00542646	0.00511589
GOTERM_BP_DIRECT	GO:0030522~intracellular receptor signaling pathway	13	0.674624	0.000234848	THRB, THRA, STAT3, ESRRB, NR1I2, NR2F1, RORA, NR0B1, NR1D1, NR4A2, NR5A1, AR, NR5A2	1693	38	16792	3.39317	0.755273	0.00639748	0.00603133
GOTERM_BP_DIRECT	GO:0006367~transcription initiation from RNA polymerase II promoter	31	1.60872	0.000242033	RARG, THRB, THRA, NR1I2, RORA, NR2E1, NR3C1, NR3C2, MED12, RXRB, RXRA, MED13, RXRG, GTF2I, VDR, ESRRB, NR2F1, NR0B1, NR1D1, TBX5, ESR1, ESR2, NR4A2, NR5A1, CDK8, AR, NR5A2, RARA, RARB, PGR, TAF1	1693	152	16792	2.02285	0.765589	0.00656337	0.00618773
GOTERM_BP_DIRECT	GO:0043491~protein kinase B signaling	12	0.62273	0.00024966	P2RY12, TMEM100, CD40, PIK3CA, CCL5, IL1B, PTEN, TSC2, CCL2, AKT1, IGF1, TNF	1693	33	16792	3.60672	0.776065	0.00668153	0.00629912
GOTERM_BP_DIRECT	GO:0002027~regulation of heart rate	12	0.62273	0.00024966	HCN4, MC3R, CALCA, SEMA3A, CALM3, OXT, DMD, CALM1, DRD2, CALM2, SLC8A1, AGT	1693	33	16792	3.60672	0.776065	0.00668153	0.00629912
GOTERM_BP_DIRECT	GO:0032689~negative regulation of interferon-gamma production	11	0.570835	0.00025085	IL10, IL33, IL1RL1, PRNP, HLA-DRB5, HLA-DRB4, RARA, GATA3, TLR4, FOXP3, HLA-DRB1	1693	28	16792	3.89655	0.777657	0.00668153	0.00629912
GOTERM_BP_DIRECT	GO:0007616~long-term memory	11	0.570835	0.00025085	GRIA1, MECP2, NTF4, RELN, ADCY1, DRD2, BTBD9, TAC1, MTOR, SHANK1, GRIN1	1693	28	16792	3.89655	0.777657	0.00668153	0.00629912
GOTERM_BP_DIRECT	GO:0050829~defense response to Gram-negative bacterium	16	0.830306	0.000254603	APP, CALCA, NOS2, IL23R, SELP, IL6, CD4, NPY, TLR9, LALBA, VIP, DEFB4A, TAC1, TLR4, CAMP, S100A7	1693	55	16792	2.88538	0.782603	0.00672175	0.00633704
GOTERM_BP_DIRECT	GO:0042475~odontogenesis of dentin-containing tooth	16	0.830306	0.000254603	TBX1, DLX1, FOXC1, EDA, BCL11B, HDAC1, GLI3, RUNX2, LRP6, GLI2, SHH, NFIC, NF2, PITX2, FGF10, BMPR1A	1693	55	16792	2.88538	0.782603	0.00672175	0.00633704
GOTERM_BP_DIRECT	GO:0034220~ion transmembrane transport	39	2.02387	0.000258586	GABRB3, GRIA1, ATP6V1A, RYR1, GABRB2, GRIA2, GABRB1, GRIK5, CHRNA7, GRIK4, GRIK1, ATP2C2, ATP12A, BEST1, PIEZO2, GRIA4, GABRA2, GABRA1, GABRA6, ATP8B1, GABRA5, GABRA3, ATP2B3, HTR3A, HTR3B, GABRG3, GRIN2B, GABRG2, GRIN2D, ATP4A, CLCN4, DLG3, DLG4, CALM3, CHRFAM7A, RAF1, CALM1, ATP6V0C, CALM2	1693	210	16792	1.842	0.787732	0.00679695	0.00640794
GOTERM_BP_DIRECT	GO:0009887~organ morphogenesis	22	1.14167	0.000263025	GAMT, TLE3, GSK3B, THRB, SYK, ELN, PTCH1, PDX1, PAX6, GATA3, PAX5, FGF2, FGD1, FLI1, EREG, CRKL, TH, ITGAX, CCL2, PNPLA6, HRAS, PITX3	1693	92	16792	2.37181	0.793306	0.00688344	0.00648947
GOTERM_BP_DIRECT	GO:0006928~movement of cell or subcellular component	21	1.08978	0.000280559	MAP2K1, CXCL8, IL13, STAT3, WASL, IGF1, TXN, LYVE1, CORO1A, ADRA2A, LTB4R, GNA13, PYY, IFNG, CALD1, CXCR3, NPY, CCL4, ENPP2, ANOS1, CCR6	1693	86	16792	2.42196	0.813929	0.00731039	0.00689199
GOTERM_BP_DIRECT	GO:0030325~adrenal gland development	9	0.467047	0.000285059	CDKN1C, NR5A1, WT1, INSR, CRH, NF1, TSPO, HMGA2, NR0B1	1693	19	16792	4.69823	0.818881	0.00736361	0.00694217
GOTERM_BP_DIRECT	GO:0007263~nitric oxide mediated signal transduction	9	0.467047	0.000285059	NOS2, NOS3, NPY2R, PDX1, NDNF, AGTR2, NOS1, APOE, AGT	1693	19	16792	4.69823	0.818881	0.00736361	0.00694217
GOTERM_BP_DIRECT	GO:0042060~wound healing	20	1.03788	0.000296337	PDGFRA, TGFB2, CCL20, FN1, OPRM1, FGF2, MTOR, GLI3, TGFBR2, INS, ELK3, EREG, COL3A1, IL6, CASP3, NF1, TIMP1, RAF1, FGF10, DRD5	1693	80	16792	2.47962	0.830722	0.0076221	0.00718586
GOTERM_BP_DIRECT	GO:0030431~sleep	7	0.363259	0.000306387	CACNA1I, GRIN2A, OXTR, IL18, OXT, FOS, HTR2A	1693	11	16792	6.31177	0.84062	0.00778042	0.00733512
GOTERM_BP_DIRECT	GO:0048149~behavioral response to ethanol	7	0.363259	0.000306387	CRHBP, CHRNA7, CHRFAM7A, DBH, OPRM1, DRD2, DRD4	1693	11	16792	6.31177	0.84062	0.00778042	0.00733512
GOTERM_BP_DIRECT	GO:1900273~positive regulation of long-term synaptic potentiation	7	0.363259	0.000306387	GRIN2A, RELN, CREB1, DRD2, KALRN, SHANK3, NRGN	1693	11	16792	6.31177	0.84062	0.00778042	0.00733512
GOTERM_BP_DIRECT	GO:0045665~negative regulation of neuron differentiation	16	0.830306	0.000315755	DDX6, APP, PAX6, NR2E1, DLL1, ISL1, PHOX2B, GLI3, SLC6A4, ASPM, MEIS1, ID2, SIX3, HOXA2, CNTN4, CALR	1693	56	16792	2.83385	0.849323	0.00798447	0.00752749
GOTERM_BP_DIRECT	GO:0007215~glutamate receptor signaling pathway	8	0.415153	0.000322954	GRIN2A, KCNB1, GNAQ, FMR1, GRIK4, GRIK1, GRIN2B, GRIA4	1693	15	16792	5.28986	0.855688	0.00813221	0.00766677
GOTERM_BP_DIRECT	GO:0050852~T cell receptor signaling pathway	30	1.55682	0.000345932	RNF31, PSMD12, TXK, PTEN, PTPN22, GATA3, PSEN1, MAPK1, IKBKG, PAK3, HRAS, HLA-DQA2, HLA-DQA1, HLA-DPA1, HLA-DRB5, HLA-DRB4, FBXW11, FOXP3, CD4, PTPRC, IFNG, PIK3CA, PSME1, HLA-DPB1, CD28, PSME2, HLA-DRB3, BCAR1, HLA-DRB1, HLA-DQB1	1693	148	16792	2.0105	0.874259	0.00867436	0.00817789
GOTERM_BP_DIRECT	GO:0008015~blood circulation	14	0.726518	0.000350587	HCN4, ELN, CHD7, NPY1R, MTHFR, AVPR1A, FLI1, CXCL10, IMMP2L, HTR7, ADORA2A, NPY, TBX20, SERPING1	1693	45	16792	3.08575	0.87772	0.00871813	0.00821916
GOTERM_BP_DIRECT	GO:0032755~positive regulation of interleukin-6 production	14	0.726518	0.000350587	IL33, ZBTB20, NOD2, TNF, ISL1, P2RX7, IL1A, ADCYAP1, IL6, IL1B, TLR9, TLR4, MYD88, TLR2	1693	45	16792	3.08575	0.87772	0.00871813	0.00821916
GOTERM_BP_DIRECT	GO:0043154~negative regulation of cysteine-type endopeptidase activity involved in apoptotic process	18	0.934094	0.000382858	YWHAE, NGFR, GPI, TFAP2B, CSNK2A1, DHCR24, ARRB2, NGF, RPS6KA3, POR, IL6, DNAJB6, ADORA2A, AKT1, SFN, RAF1, MAP2K5, SNCA	1693	69	16792	2.58743	0.899229	0.00948126	0.00893862
GOTERM_BP_DIRECT	GO:0009611~response to wounding	17	0.8822	0.00039028	CX3CR1, TGFB2, F2R, PDX1, SLC1A2, FN1, SLC1A3, PAX6, LYVE1, GFAP, SULF2, GAP43, GRIN2A, CDK5, CYP1A1, CCL2, BPTF	1693	63	16792	2.67642	0.903615	0.00962531	0.00907442
GOTERM_BP_DIRECT	GO:1901215~negative regulation of neuron death	13	0.674624	0.000400602	IL13, STAT3, SIRT1, GHR, IL6, CREB1, CDK5, AKT1, CHMP4A, IKBKG, APOE, CD34, SNCA	1693	40	16792	3.22351	0.909399	0.00983938	0.00927624
GOTERM_BP_DIRECT	GO:0045664~regulation of neuron differentiation	9	0.467047	0.000433319	NTF4, NLGN1, BCL11B, EYA1, NTF3, NGF, YWHAG, CDON, YWHAH	1693	20	16792	4.46332	0.925536	0.0104282	0.0098314
GOTERM_BP_DIRECT	GO:0032753~positive regulation of interleukin-4 production	9	0.467047	0.000433319	IL33, PRG2, RARA, CD28, NLRP3, GATA3, EPX, FOXP3, HLA-E	1693	20	16792	4.46332	0.925536	0.0104282	0.0098314
GOTERM_BP_DIRECT	GO:0060736~prostate gland growth	6	0.311365	0.000445372	AR, PLAG1, PSAP, PTEN, UBE3A, CYP19A1	1693	8	16792	7.43887	0.930728	0.0104282	0.0098314
GOTERM_BP_DIRECT	GO:0048304~positive regulation of isotype switching to IgG isotypes	6	0.311365	0.000445372	IL4, CD40, IFNG, TBX21, CD28, IL2	1693	8	16792	7.43887	0.930728	0.0104282	0.0098314
GOTERM_BP_DIRECT	GO:0002674~negative regulation of acute inflammatory response	6	0.311365	0.000445372	IL4, GSTP1, ADORA1, NLRP3, ASH1L, INS	1693	8	16792	7.43887	0.930728	0.0104282	0.0098314
GOTERM_BP_DIRECT	GO:0045348~positive regulation of MHC class II biosynthetic process	6	0.311365	0.000445372	IL10, IL4, CIITA, IFNG, SIRT1, TLR4	1693	8	16792	7.43887	0.930728	0.0104282	0.0098314
GOTERM_BP_DIRECT	GO:0045630~positive regulation of T-helper 2 cell differentiation	6	0.311365	0.000445372	CD86, IL6, IL4R, IL18, RARA, NLRP3	1693	8	16792	7.43887	0.930728	0.0104282	0.0098314
GOTERM_BP_DIRECT	GO:0007207~phospholipase C-activating G-protein coupled acetylcholine receptor signaling pathway	6	0.311365	0.000445372	CHRM2, GNA15, CHRM1, HRH3, HRH4, CHRM5	1693	8	16792	7.43887	0.930728	0.0104282	0.0098314
GOTERM_BP_DIRECT	GO:0071420~cellular response to histamine	6	0.311365	0.000445372	GABRB3, GABRB2, GABRA1, GABRB1, HRH1, GABRG2	1693	8	16792	7.43887	0.930728	0.0104282	0.0098314
GOTERM_BP_DIRECT	GO:0060259~regulation of feeding behavior	6	0.311365	0.000445372	MC3R, CNR1, STAT3, LEPR, TACR3, AGRP	1693	8	16792	7.43887	0.930728	0.0104282	0.0098314
GOTERM_BP_DIRECT	GO:0015844~monoamine transport	6	0.311365	0.000445372	SLC29A4, PICK1, SLC6A2, SLC6A3, SLC18A2, SLC6A4	1693	8	16792	7.43887	0.930728	0.0104282	0.0098314
GOTERM_BP_DIRECT	GO:0040018~positive regulation of multicellular organism growth	12	0.62273	0.000445458	GHR, GHSR, NIPBL, CREB1, CELF1, CHD7, BCL2, HMGA2, GHRL, DRD2, SLC6A3, TSHR	1693	35	16792	3.40062	0.930763	0.0104282	0.0098314
GOTERM_BP_DIRECT	GO:0042420~dopamine catabolic process	5	0.259471	0.000472451	MAOB, MAOA, DBH, COMT, SLC6A3	1693	5	16792	9.91849	0.941109	0.0108069	0.0101883
GOTERM_BP_DIRECT	GO:0051584~regulation of dopamine uptake involved in synaptic transmission	5	0.259471	0.000472451	TOR1A, GDNF, DRD1, DRD2, DRD3	1693	5	16792	9.91849	0.941109	0.0108069	0.0101883
GOTERM_BP_DIRECT	GO:2000821~regulation of grooming behavior	5	0.259471	0.000472451	MC4R, DLG4, NRXN1, SHANK3, CNTNAP4	1693	5	16792	9.91849	0.941109	0.0108069	0.0101883
GOTERM_BP_DIRECT	GO:0097114~NMDA glutamate receptor clustering	5	0.259471	0.000472451	NLGN1, RELN, NRXN1, APOE, SHANK3	1693	5	16792	9.91849	0.941109	0.0108069	0.0101883
GOTERM_BP_DIRECT	GO:0034349~glial cell apoptotic process	5	0.259471	0.000472451	RB1, CASP9, APAF1, CASP3, BID	1693	5	16792	9.91849	0.941109	0.0108069	0.0101883
GOTERM_BP_DIRECT	GO:0014050~negative regulation of glutamate secretion	5	0.259471	0.000472451	GRM7, HRH3, NPY5R, ADORA1, TRH	1693	5	16792	9.91849	0.941109	0.0108069	0.0101883
GOTERM_BP_DIRECT	GO:1900740~positive regulation of protein insertion into mitochondrial membrane involved in apoptotic signaling pathway	11	0.570835	0.000475999	YWHAE, YWHAQ, YWHAB, BCL2, GZMB, SFN, BID, TP53, YWHAZ, YWHAG, YWHAH	1693	30	16792	3.63678	0.942349	0.0108466	0.0102258
GOTERM_BP_DIRECT	GO:0051209~release of sequestered calcium ion into cytosol	13	0.674624	0.000515008	RYR1, HTR1E, F2R, HTR1D, HTR2B, HTR1B, HTR2C, HTR2A, FGF2, P2RX7, PTPRC, DDIT3, DRD2	1693	41	16792	3.14489	0.954372	0.0116911	0.011022
GOTERM_BP_DIRECT	GO:0016486~peptide hormone processing	8	0.415153	0.000524342	POMC, PCSK1, PCSK1N, FSHB, LHB, SCG5, CGA, TSHB	1693	16	16792	4.95924	0.956856	0.0117253	0.0110542
GOTERM_BP_DIRECT	GO:0048566~embryonic digestive tract development	8	0.415153	0.000524342	TGFB2, CXCL8, FGF9, SCT, RARB, TNF, GLI3, GLI2	1693	16	16792	4.95924	0.956856	0.0117253	0.0110542
GOTERM_BP_DIRECT	GO:0007158~neuron cell-cell adhesion	8	0.415153	0.000524342	RET, NLGN3, NLGN4Y, NLGN1, NLGN4X, NRXN1, TNR, CNTN4	1693	16	16792	4.95924	0.956856	0.0117253	0.0110542
GOTERM_BP_DIRECT	GO:0035162~embryonic hemopoiesis	8	0.415153	0.000524342	TPO, KITLG, KMT2A, TAL1, KIT, GATA3, SH2B3, TGFBR2	1693	16	16792	4.95924	0.956856	0.0117253	0.0110542
GOTERM_BP_DIRECT	GO:0050777~negative regulation of immune response	7	0.363259	0.000560542	COL3A1, TGFB2, IL2RA, SPINK5, CTLA4, FOXP3, HLA-G	1693	12	16792	5.78578	0.965274	0.0122157	0.0115166
GOTERM_BP_DIRECT	GO:0032228~regulation of synaptic transmission, GABAergic	7	0.363259	0.000560542	CNR1, PTEN, NF1, KRAS, SYN3, DRD2, CNTNAP4	1693	12	16792	5.78578	0.965274	0.0122157	0.0115166
GOTERM_BP_DIRECT	GO:0035641~locomotory exploration behavior	7	0.363259	0.000560542	DPP4, DLG4, PENK, CRH, LSAMP, TNR, SHANK3	1693	12	16792	5.78578	0.965274	0.0122157	0.0115166
GOTERM_BP_DIRECT	GO:0007191~adenylate cyclase-activating dopamine receptor signaling pathway	7	0.363259	0.000560542	GNAL, GNAS, DRD1, OPRM1, DRD3, DRD5, ADCY5	1693	12	16792	5.78578	0.965274	0.0122157	0.0115166
GOTERM_BP_DIRECT	GO:0002031~G-protein coupled receptor internalization	7	0.363259	0.000560542	CALCA, HTR2B, HTR1B, ARRB2, DRD2, DRD3, DNM1	1693	12	16792	5.78578	0.965274	0.0122157	0.0115166
GOTERM_BP_DIRECT	GO:0070989~oxidative demethylation	7	0.363259	0.000560542	FTO, CYP2C9, CYP2D6, CYP1A2, TET3, TET2, CYP3A4	1693	12	16792	5.78578	0.965274	0.0122157	0.0115166
GOTERM_BP_DIRECT	GO:0042136~neurotransmitter biosynthetic process	7	0.363259	0.000560542	DAGLA, TH, GAD1, PAH, GAD2, NOS1, SLC6A3	1693	12	16792	5.78578	0.965274	0.0122157	0.0115166
GOTERM_BP_DIRECT	GO:0043627~response to estrogen	17	0.8822	0.000568895	KMT2D, TPH2, IL4R, PTPRN, OPRK1, GATA3, ESR1, GLI3, TGFBR2, CYP27B1, MMP14, GAL, CRH, MAPK1, GHRL, TSHB, ARSB	1693	65	16792	2.59407	0.966971	0.0123529	0.0116459
GOTERM_BP_DIRECT	GO:0007628~adult walking behavior	11	0.570835	0.0006398	CHD7, ZIC1, PCDH15, CACNA1A, DMRT3, TRH, DRD1, MAPT, ARRB2, DRD2, SCN1A	1693	31	16792	3.51946	0.978411	0.0138423	0.0130501
GOTERM_BP_DIRECT	GO:0045740~positive regulation of DNA replication	13	0.674624	0.000655682	PDGFRA, CSF2, INSR, IGF1, INS, GLI2, EREG, IL6, KITLG, KCTD13, CALR, HRAS, FGF10	1693	42	16792	3.07001	0.980372	0.0140842	0.0132781
GOTERM_BP_DIRECT	GO:0001541~ovarian follicle development	13	0.674624	0.000655682	EIF2B5, FOXC1, KMT2B, UBE3A, INHBA, SOD1, ICAM1, ADCYAP1, MMP14, IMMP2L, KITLG, KIT, BCL2	1693	42	16792	3.07001	0.980372	0.0140842	0.0132781
GOTERM_BP_DIRECT	GO:0002053~positive regulation of mesenchymal cell proliferation	10	0.518941	0.000666528	TBX1, MYCN, FGF9, LRP5, WNT2, FOXP2, BMPR1A, FGFR1, TGFBR2, FOXP1	1693	26	16792	3.8148	0.981608	0.0142153	0.0134017
GOTERM_BP_DIRECT	GO:0007202~activation of phospholipase C activity	10	0.518941	0.000666528	GNA15, AVPR1B, GNAQ, TXK, HTR2B, AVPR1A, HTR2A, SELE, ADRA1A, AGT	1693	26	16792	3.8148	0.981608	0.0142153	0.0134017
GOTERM_BP_DIRECT	GO:0050679~positive regulation of epithelial cell proliferation	16	0.830306	0.000702857	TBX1, EYA1, OSR1, LAMB1, IGF1, NOD2, FOXP1, IL6, EPGN, FGF9, CCL5, HRAS, NODAL, MAP2K5, FGF10, BMPR1A	1693	60	16792	2.64493	0.985209	0.014937	0.0140821
GOTERM_BP_DIRECT	GO:0009653~anatomical structure morphogenesis	21	1.08978	0.000712228	CSGALNACT1, FOXE1, EYA1, EYA3, F2R, GATA3, TBX6, LYVE1, EREG, MLXIPL, HIRA, FGF8, TH, DEAF1, GPC3, HOXA1, GPC4, LZTR1, MNX1, TSHB, IER3	1693	92	16792	2.264	0.986017	0.0150826	0.0142194
GOTERM_BP_DIRECT	GO:0048013~ephrin receptor signaling pathway	20	1.03788	0.000777683	NTRK1, EPHA5, SDC2, NTRK3, MMP2, PSEN2, ADAM10, PTPN11, WASL, KALRN, GRIN2B, MMP9, DNM1, GRIN1, RASA1, PAK3, HRAS, EPHB1, GIT1, AP2M1	1693	86	16792	2.30663	0.990557	0.0164108	0.0154715
GOTERM_BP_DIRECT	GO:0006006~glucose metabolic process	17	0.8822	0.000813226	TFAP2B, KCNJ11, ADIPOQ, PDX1, CREM, NPY1R, AKR1A1, IGF2, CACNA1A, TNF, INS, GNPDA1, PIK3CA, LEP, AKT1, GHRL, FBN1	1693	67	16792	2.51663	0.99237	0.016884	0.0159177
GOTERM_BP_DIRECT	GO:0071310~cellular response to organic substance	8	0.415153	0.000814197	IL1B, SATB2, TBX21, PSAP, BCL2, TIMP3, SYP, CALR	1693	17	16792	4.66752	0.992414	0.016884	0.0159177
GOTERM_BP_DIRECT	GO:0050804~modulation of synaptic transmission	8	0.415153	0.000814197	NLGN3, NLGN4Y, PPP3CA, HRH1, NLGN1, RELN, BTBD9, LRP8	1693	17	16792	4.66752	0.992414	0.016884	0.0159177
GOTERM_BP_DIRECT	GO:0044849~estrous cycle	8	0.415153	0.000814197	OXTR, MMP7, OPRL1, OPRK1, GNRH1, ADNP, OPRM1, ETS1	1693	17	16792	4.66752	0.992414	0.016884	0.0159177
GOTERM_BP_DIRECT	GO:0042523~positive regulation of tyrosine phosphorylation of Stat5 protein	8	0.415153	0.000814197	GHR, IL4, CSF2, IL23R, KIT, IL31RA, IGF1, IL2	1693	17	16792	4.66752	0.992414	0.016884	0.0159177
GOTERM_BP_DIRECT	GO:0043525~positive regulation of neuron apoptotic process	13	0.674624	0.000827156	SRPK2, HDAC4, TFAP2B, TGFB2, GRIK5, ITGA1, CASP9, CDK5, CASP3, DDIT3, NF1, PAK3, TP53	1693	43	16792	2.99861	0.992981	0.0170936	0.0161153
GOTERM_BP_DIRECT	GO:0035264~multicellular organism growth	19	0.985989	0.000843431	CDKN1C, RARG, PLAG1, ATRX, PCDH15, SLC1A2, CELA1, PTPN11, MTOR, AR, TTC8, TBL1XR1, SLITRK1, RARA, GNAS, RARB, DHCR7, SOS1, KDM6A	1693	80	16792	2.35564	0.993634	0.0173336	0.0163416
GOTERM_BP_DIRECT	GO:0009953~dorsal/ventral pattern formation	11	0.570835	0.000847448	SHH, PROP1, PTCH1, TBX20, HOXA2, LMX1B, BMPR1B, DSCAML1, GLI3, DUSP6, DISP1	1693	32	16792	3.40948	0.993786	0.0173336	0.0163416
GOTERM_BP_DIRECT	GO:0061024~membrane organization	11	0.570835	0.000847448	YWHAE, SGCE, YWHAQ, YWHAB, SGCB, DHCR24, SFN, MBP, YWHAZ, YWHAG, YWHAH	1693	32	16792	3.40948	0.993786	0.0173336	0.0163416
GOTERM_BP_DIRECT	GO:0031175~neuron projection development	22	1.14167	0.000856956	RB1, LGI1, APP, CNTNAP2, NLGN1, TOR1A, DTNBP1, LAMB1, PQBP1, ADCYAP1, IL6, GDNF, CDK5, FLRT3, NPY, STMN1, MICALL2, CNTN1, TBC1D24, EFHD1, NCAM1, CNTN4	1693	100	16792	2.18207	0.99413	0.0174685	0.0164687
GOTERM_BP_DIRECT	GO:0042104~positive regulation of activated T cell proliferation	10	0.518941	0.000911211	IL4, CD86, IL23R, IL2RA, IL18, IGF2, IGF1, IL12RB1, IL2, ICOSLG	1693	27	16792	3.67351	0.995761	0.0181135	0.0170768
GOTERM_BP_DIRECT	GO:0017144~drug metabolic process	10	0.518941	0.000911211	CYP2C9, CYP2A6, CYP2B6, CYP2D6, CYP1A2, CYP1A1, CYP2C19, CYP3A4, UGT1A8, FMO5	1693	27	16792	3.67351	0.995761	0.0181135	0.0170768
GOTERM_BP_DIRECT	GO:0032728~positive regulation of interferon-beta production	10	0.518941	0.000911211	IFIH1, RNF135, POLR3A, POLR3B, POLR3C, IRF1, TLR9, ZBTB20, TLR4, TLR2	1693	27	16792	3.67351	0.995761	0.0181135	0.0170768
GOTERM_BP_DIRECT	GO:0051281~positive regulation of release of sequestered calcium ion into cytosol	10	0.518941	0.000911211	NPSR1, CXCL10, CXCL9, CXCR3, CD19, GPER1, F2R, IL13, DRD1, SNCA	1693	27	16792	3.67351	0.995761	0.0181135	0.0170768
GOTERM_BP_DIRECT	GO:0060999~positive regulation of dendritic spine development	9	0.467047	0.000915391	ARF1, NLGN1, FMR1, APOE, PSEN1, SHANK3, IL2, MTOR, SHANK1	1693	22	16792	4.05756	0.995866	0.0181135	0.0170768
GOTERM_BP_DIRECT	GO:0060045~positive regulation of cardiac muscle cell proliferation	9	0.467047	0.000915391	MEF2C, FGF9, TBX20, TBX5, WNT2, FGF2, BMPR1A, FGFR1, TBX2	1693	22	16792	4.05756	0.995866	0.0181135	0.0170768
GOTERM_BP_DIRECT	GO:0048245~eosinophil chemotaxis	6	0.311365	0.000918823	CCL13, LGALS3, HRH1, CCL11, CCL7, CCL5	1693	9	16792	6.61233	0.99595	0.0181135	0.0170768
GOTERM_BP_DIRECT	GO:0097120~receptor localization to synapse	6	0.311365	0.000918823	NLGN1, CEP112, RELN, DLG3, DLG4, NRXN1	1693	9	16792	6.61233	0.99595	0.0181135	0.0170768
GOTERM_BP_DIRECT	GO:1901386~negative regulation of voltage-gated calcium channel activity	6	0.311365	0.000918823	FMR1, OPRL1, GNB5, DRD2, CRHR1, DRD4	1693	9	16792	6.61233	0.99595	0.0181135	0.0170768
GOTERM_BP_DIRECT	GO:0006704~glucocorticoid biosynthetic process	6	0.311365	0.000918823	HSD11B1, CYP21A2, CYP11A1, CYP11B1, CRH, CYP17A1	1693	9	16792	6.61233	0.99595	0.0181135	0.0170768
GOTERM_BP_DIRECT	GO:0046854~phosphatidylinositol phosphorylation	21	1.08978	0.000948222	CD86, PDGFRA, SMG1, INPP1, CD80, PTPN11, NRG2, FGF2, PIK3CG, EREG, FGF17, KITLG, FGF8, PIK3CA, FGF9, CD19, KIT, CD28, FGFR3, FGF10, FGFR1	1693	94	16792	2.21583	0.996605	0.018354	0.0173035
GOTERM_BP_DIRECT	GO:0030818~negative regulation of cAMP biosynthetic process	7	0.363259	0.000952459	GRM7, GRM8, NPY2R, OPRL1, HTR1B, ADRA2A, DRD4	1693	13	16792	5.34072	0.99669	0.018354	0.0173035
GOTERM_BP_DIRECT	GO:0003215~cardiac right ventricle morphogenesis	7	0.363259	0.000952459	TGFB2, FOXH1, TBX20, GATA4, GATA3, ISL1, BMPR1A	1693	13	16792	5.34072	0.99669	0.018354	0.0173035
GOTERM_BP_DIRECT	GO:0051770~positive regulation of nitric-oxide synthase biosynthetic process	7	0.363259	0.000952459	FCER2, CCL20, TLR9, CCL2, NOD2, TLR4, TLR2	1693	13	16792	5.34072	0.99669	0.018354	0.0173035
GOTERM_BP_DIRECT	GO:0032740~positive regulation of interleukin-17 production	7	0.363259	0.000952459	IL21, IL15, IL23R, IL18, NOD2, IL2, MYD88	1693	13	16792	5.34072	0.99669	0.018354	0.0173035
GOTERM_BP_DIRECT	GO:0035909~aorta morphogenesis	7	0.363259	0.000952459	TBX1, TFAP2B, FGF8, EYA1, FOXH1, CHD7, TBX2	1693	13	16792	5.34072	0.99669	0.018354	0.0173035
GOTERM_BP_DIRECT	GO:0031641~regulation of myelination	7	0.363259	0.000952459	RARG, TG, KIF14, RARA, RARB, AKT1, MTOR	1693	13	16792	5.34072	0.99669	0.018354	0.0173035
GOTERM_BP_DIRECT	GO:0018107~peptidyl-threonine phosphorylation	12	0.62273	0.000968043	ACVR1, GSK3B, CDK5, OSR1, DYRK1A, BCL2, MAPK1, AKT1, MARK2, MTOR, TAF1, TGFBR2	1693	38	16792	3.13215	0.996985	0.0185945	0.0175303
GOTERM_BP_DIRECT	GO:0043085~positive regulation of catalytic activity	19	0.985989	0.000984086	APOBEC1, ARF1, NCF1, YWHAB, IGFBP3, PSEN2, IGF2, MIA2, CXCL1, CFLAR, PSEN1, PIK3CG, SOD1, NR4A2, DNMT3L, MMP24, PITRM1, PSAP, BCL2	1693	81	16792	2.32656	0.997262	0.0188423	0.0177638
GOTERM_BP_DIRECT	GO:0010634~positive regulation of epithelial cell migration	11	0.570835	0.00110736	TGFB2, IFNG, ENPP2, CCR6, PFN1, INSL3, TAC1, RREB1, PPM1F, TGFBR2, FGF10	1693	33	16792	3.30616	0.998693	0.021135	0.0199254
GOTERM_BP_DIRECT	GO:0001501~skeletal system development	27	1.40114	0.00112006	CDKN1C, HDAC4, FOXC1, PTH, CHD7, PTHLH, HAPLN1, GLI2, RPS6KA3, RAI1, GNA11, SHOX, TGFB2, VDR, ZBTB16, IGF2, IGF1, MMP9, COL3A1, COL1A2, GNAQ, CDH11, TLL1, BMPR1B, FGFR3, FGFR1, FBN1	1693	137	16792	1.95474	0.998789	0.0213096	0.0200899
GOTERM_BP_DIRECT	GO:0030198~extracellular matrix organization	35	1.81629	0.00114726	APP, ITGAM, ELN, ICAM2, ICAM3, NDNF, ITGAE, NR2E1, FGF2, TNF, FBLN5, HAPLN1, ICAM1, TTR, DNAJB6, ITGAX, TNR, JAM3, CSGALNACT1, VCAM1, ITGA1, SPINK5, FN1, LAMB1, HSPG2, GFAP, COL3A1, COL1A2, COL4A4, ITGA11, NF1, MATN1, COL4A5, AGRN, FBN1	1693	196	16792	1.77116	0.998971	0.021758	0.0205128
GOTERM_BP_DIRECT	GO:0048854~brain morphogenesis	8	0.415153	0.00121716	CDH2, FANCD2, PTEN, CTNNA2, PSEN1, SHANK3, SLC6A4, PAFAH1B1	1693	18	16792	4.40822	0.999324	0.0227694	0.0214662
GOTERM_BP_DIRECT	GO:0060037~pharyngeal system development	8	0.415153	0.00121716	TBX1, ACVR1, FGF8, EYA1, PTCH1, GATA3, NKX2-5, ISL1	1693	18	16792	4.40822	0.999324	0.0227694	0.0214662
GOTERM_BP_DIRECT	GO:0016358~dendrite development	10	0.518941	0.00122401	MECP2, APP, RELN, SYNGAP1, MAP1B, TRAPPC4, GHRL, PAK3, BAIAP2, PRKG1	1693	28	16792	3.54232	0.999351	0.0227694	0.0214662
GOTERM_BP_DIRECT	GO:0043388~positive regulation of DNA binding	10	0.518941	0.00122401	PDX1, HES1, CALM3, IGF1, TXN, CALM1, PITX2, CALM2, ISL1, MMP9	1693	28	16792	3.54232	0.999351	0.0227694	0.0214662
GOTERM_BP_DIRECT	GO:0035116~embryonic hindlimb morphogenesis	10	0.518941	0.00122401	SHH, RARG, FGF8, OSR1, ZBTB16, CHD7, GNAS, GPC3, RARB, PITX2	1693	28	16792	3.54232	0.999351	0.0227694	0.0214662
GOTERM_BP_DIRECT	GO:0014047~glutamate secretion	10	0.518941	0.00122401	GRM2, NTRK2, SNAP25, SYT1, STXBP1, SLC1A1, SLC1A2, SLC1A3, STX1A, VAMP2	1693	28	16792	3.54232	0.999351	0.0227694	0.0214662
GOTERM_BP_DIRECT	GO:0032570~response to progesterone	12	0.62273	0.00122718	GPI, GABRB1, TGFB2, CLDN4, OXTR, TSPO, FOSB, CD38, CCL2, OXT, FOS, TLR2	1693	39	16792	3.05184	0.999363	0.0227694	0.0214662
GOTERM_BP_DIRECT	GO:0007194~negative regulation of adenylate cyclase activity	9	0.467047	0.0012807	GRM3, GRM2, GABBR1, GRM7, OPRM1, DRD2, DRD3, ADRA2A, DRD4	1693	23	16792	3.88115	0.999538	0.0233934	0.0220545
GOTERM_BP_DIRECT	GO:0032733~positive regulation of interleukin-10 production	9	0.467047	0.0012807	IL4, CD83, TLR9, CD28, NOD2, TIGIT, CD34, TLR4, TLR2	1693	23	16792	3.88115	0.999538	0.0233934	0.0220545
GOTERM_BP_DIRECT	GO:0032870~cellular response to hormone stimulus	13	0.674624	0.00128314	OXTR, AVPR1B, STAT3, AVPR1A, FOS, CACNA1H, ADRA2A, HCRTR2, HCRTR1, GHR, CYP11B1, FOSB, CGA	1693	45	16792	2.86534	0.999545	0.0233934	0.0220545
GOTERM_BP_DIRECT	GO:0051971~positive regulation of transmission of nerve impulse	5	0.259471	0.00130375	IL6, CHRNB4, TNR, CARTPT, HCRT	1693	6	16792	8.26541	0.999598	0.0233934	0.0220545
GOTERM_BP_DIRECT	GO:0014061~regulation of norepinephrine secretion	5	0.259471	0.00130375	ADORA2A, HRH3, CHRNA7, CHRFAM7A, AGT	1693	6	16792	8.26541	0.999598	0.0233934	0.0220545
GOTERM_BP_DIRECT	GO:0072655~establishment of protein localization to mitochondrion	5	0.259471	0.00130375	PINK1, DDIT3, TSPO, AKT1, HK1	1693	6	16792	8.26541	0.999598	0.0233934	0.0220545
GOTERM_BP_DIRECT	GO:0048667~cell morphogenesis involved in neuron differentiation	5	0.259471	0.00130375	RB1, MEF2C, ID2, SLC1A3, HES1	1693	6	16792	8.26541	0.999598	0.0233934	0.0220545
GOTERM_BP_DIRECT	GO:2000252~negative regulation of feeding behavior	5	0.259471	0.00130375	MC4R, NPY2R, TRH, RETN, INS	1693	6	16792	8.26541	0.999598	0.0233934	0.0220545
GOTERM_BP_DIRECT	GO:0033603~positive regulation of dopamine secretion	5	0.259471	0.00130375	CHRNB2, PINK1, GDNF, NPY2R, OPRK1	1693	6	16792	8.26541	0.999598	0.0233934	0.0220545
GOTERM_BP_DIRECT	GO:2000323~negative regulation of glucocorticoid receptor signaling pathway	5	0.259471	0.00130375	PER1, CRY2, CRY1, CLOCK, ARNTL	1693	6	16792	8.26541	0.999598	0.0233934	0.0220545
GOTERM_BP_DIRECT	GO:0016098~monoterpenoid metabolic process	5	0.259471	0.00130375	CYP2C9, CYP2D6, CYP1A2, CYP2C19, CYP3A4	1693	6	16792	8.26541	0.999598	0.0233934	0.0220545
GOTERM_BP_DIRECT	GO:0006919~activation of cysteine-type endopeptidase activity involved in apoptotic process	19	0.985989	0.0013261	RET, NGFR, HIP1, APAF1, CARD8, F2R, CCK, TNFRSF10A, NGF, HSPE1, TNF, PML, ROBO1, PIDD1, CASP3, FAS, NLRP3, BID, SNCA	1693	83	16792	2.2705	0.999648	0.0237234	0.0223656
GOTERM_BP_DIRECT	GO:0097192~extrinsic apoptotic signaling pathway in absence of ligand	11	0.570835	0.00142886	CASP9, IL4, IL1A, GSK3B, KITLG, DCC, IL1B, CASP3, BCL2, FAS, IL2	1693	34	16792	3.20892	0.99981	0.0254856	0.024027
GOTERM_BP_DIRECT	GO:0050965~detection of temperature stimulus involved in sensory perception of pain	7	0.363259	0.00152533	NTRK1, CALCA, MMP24, ADORA1, ARRB2, HTR2A, EPHB1	1693	14	16792	4.95924	0.999894	0.0271255	0.025573
GOTERM_BP_DIRECT	GO:0030307~positive regulation of cell growth	19	0.985989	0.00153186	LGI1, TGFB2, NCBP1, CSNK2A1, ADAM10, ACSL4, AVPR1A, IL2, INS, RPS6KA3, MMP14, IL9, BCL2, FGFR1OP, AKT1, CD38, SFN, TRIM32, MAP2K5	1693	84	16792	2.24347	0.999898	0.0271573	0.025603
GOTERM_BP_DIRECT	GO:0043010~camera-type eye development	12	0.62273	0.00154071	CDKN1C, RCN1, SHH, FOXC1, RXRA, WT1, MTERF4, CYP1A1, CACNA1C, PITX2, FOXP2, FBN1	1693	40	16792	2.97555	0.999903	0.0271573	0.025603
GOTERM_BP_DIRECT	GO:0043124~negative regulation of I-kappaB kinase/NF-kappaB signaling	12	0.62273	0.00154071	PER1, IL1RL1, TNIP1, CARD8, GSTP1, ADIPOQ, OTUD7A, TNFAIP3, RORA, ASH1L, ESR1, SIRT1	1693	40	16792	2.97555	0.999903	0.0271573	0.025603
GOTERM_BP_DIRECT	GO:0097190~apoptotic signaling pathway	17	0.8822	0.00157544	NGFR, CD40, HIP1, APAF1, PAWR, P2RX7, SHH, CASP3, FASTK, ADORA1, CD28, BTK, FAS, TNFRSF8, CD38, TNFRSF25, TLR4	1693	71	16792	2.37485	0.999921	0.027688	0.0261033
GOTERM_BP_DIRECT	GO:0045909~positive regulation of vasodilation	10	0.518941	0.00161797	ADCYAP1, CALCA, NOS2, NOS3, GPER1, F2RL1, AGTR2, NOS1, AGT, INS	1693	29	16792	3.42017	0.999939	0.0282697	0.0266517
GOTERM_BP_DIRECT	GO:0006099~tricarboxylic acid cycle	10	0.518941	0.00161797	SUCLA2, MDH2, ACO1, SUCLG1, SDHC, ACO2, SDHD, SDHB, DHTKD1, IDH3A	1693	29	16792	3.42017	0.999939	0.0282697	0.0266517
GOTERM_BP_DIRECT	GO:0019732~antifungal humoral response	6	0.311365	0.00168537	APP, CALCA, NPY, VIP, TAC1, CAMP	1693	10	16792	5.95109	0.999959	0.0292766	0.027601
GOTERM_BP_DIRECT	GO:0008343~adult feeding behavior	6	0.311365	0.00168537	GHSR, LEP, NPY, AGRP, GHRL, CARTPT	1693	10	16792	5.95109	0.999959	0.0292766	0.027601
GOTERM_BP_DIRECT	GO:0048675~axon extension	9	0.467047	0.00175311	NLGN3, CYFIP1, CDK5, SLC9A6, USP9X, MAP1B, NDN, MAPT, DCLK1	1693	24	16792	3.71943	0.999973	0.0302045	0.0284758
GOTERM_BP_DIRECT	GO:0046579~positive regulation of Ras protein signal transduction	8	0.415153	0.00176089	NTRK1, KITLG, SHOC2, IGF1, NGF, HRAS, RASGRP1, FGF10	1693	19	16792	4.17621	0.999974	0.0302045	0.0284758
GOTERM_BP_DIRECT	GO:0032332~positive regulation of chondrocyte differentiation	8	0.415153	0.00176089	POR, ZBTB16, SOX6, BMPR1B, GLI3, RUNX2, LOXL2, SOX5	1693	19	16792	4.17621	0.999974	0.0302045	0.0284758
GOTERM_BP_DIRECT	GO:0001659~temperature homeostasis	8	0.415153	0.00176089	FTO, STAT3, ADORA1, ADRB1, DRD1, HTR2A, DRD2, FOXO1	1693	19	16792	4.17621	0.999974	0.0302045	0.0284758
GOTERM_BP_DIRECT	GO:0050830~defense response to Gram-positive bacterium	19	0.985989	0.00176399	CRP, APP, CALCA, HLA-A, RNASE3, TNF, HLA-E, P2RX7, IL6, KLRK1, NPY, LTA, LALBA, VIP, DEFB4A, TAC1, MYD88, CAMP, TLR2	1693	85	16792	2.21707	0.999975	0.0302045	0.0284758
GOTERM_BP_DIRECT	GO:0009612~response to mechanical stimulus	15	0.778412	0.0018014	PTCH1, GATA4, RETN, MPO, ETS1, KALRN, MEIS2, TGFBR2, GLI2, P2RX7, COL3A1, MMP14, PIEZO2, CCL2, FOSB	1693	59	16792	2.52165	0.99998	0.0307572	0.0289969
GOTERM_BP_DIRECT	GO:0006811~ion transport	25	1.29735	0.00180796	GABRB2, GABRB1, GPR89A, CHRNA3, CHRNA2, CHRNA5, CHRNA4, CHRNA7, SLC1A1, SLC1A2, SLC1A3, GPR89B, SLC8A1, SLC17A5, SLC12A6, CHRNB2, GABRA2, GABRA1, CHRNB4, HTR3A, HTR3B, SLC9A6, SLC9A7, SLC9A9, CHRFAM7A	1693	127	16792	1.95246	0.99998	0.0307815	0.0290198
GOTERM_BP_DIRECT	GO:0048565~digestive tract development	11	0.570835	0.00182222	RB1, COL3A1, OXTR, CHD8, KIT, PDX1, CYP1A1, COBL, GATA3, LGR4, TGFBR2	1693	35	16792	3.11724	0.999982	0.0309365	0.0291659
GOTERM_BP_DIRECT	GO:0032760~positive regulation of tumor necrosis factor production	13	0.674624	0.0019294	HDAC1, ZBTB20, NOD2, RASGRP1, ISL1, HLA-E, IFNG, LEP, TLR9, CCL2, TLR4, MYD88, TLR2	1693	47	16792	2.74341	0.999991	0.0325716	0.0307074
GOTERM_BP_DIRECT	GO:0051781~positive regulation of cell division	13	0.674624	0.0019294	TGFB2, IGF2, HTR2B, PPBP, FGF2, EREG, IL1A, SHH, FGF8, FGF9, TAL1, IL1B, CAT	1693	47	16792	2.74341	0.999991	0.0325716	0.0307074
GOTERM_BP_DIRECT	GO:0045773~positive regulation of axon extension	10	0.518941	0.00210739	GSK3B, CDKL5, MAP1B, LIMK1, FN1, ADNP, MAPT, DISC1, NTN1, PAFAH1B1	1693	30	16792	3.30616	0.999997	0.0354764	0.0334459
GOTERM_BP_DIRECT	GO:0048146~positive regulation of fibroblast proliferation	14	0.726518	0.00225708	PDGFRA, ANXA2, FN1, LIG4, IGF1, MIF, ESR1, AGT, PML, EREG, ZMIZ1, WNT2, FBRS, FGF10	1693	54	16792	2.57146	0.999999	0.037784	0.0356215
GOTERM_BP_DIRECT	GO:0048511~rhythmic process	14	0.726518	0.00225708	PRKCG, KDM5C, MAGEL2, NLGN1, OPN4, CSNK2A1, FBXW11, CREM, TEF, CDK5, SIN3A, NKX2-1, DRD4, EZH2	1693	54	16792	2.57146	0.999999	0.037784	0.0356215
GOTERM_BP_DIRECT	GO:0010507~negative regulation of autophagy	11	0.570835	0.0022986	KDM4A, LEP, LEPR, TLK2, BCL2, HTR2B, AKT1, GATA4, PTPN22, RASIP1, MTOR	1693	36	16792	3.03065	0.999999	0.0383719	0.0361757
GOTERM_BP_DIRECT	GO:0061003~positive regulation of dendritic spine morphogenesis	7	0.363259	0.00232691	CAMK2B, RELN, PAK3, BAIAP2, KALRN, LRP8, PAFAH1B1	1693	15	16792	4.62863	0.999999	0.0386293	0.0364185
GOTERM_BP_DIRECT	GO:0048485~sympathetic nervous system development	7	0.363259	0.00232691	NTRK1, TFAP2B, GDNF, SEMA3A, NF1, GATA3, PHOX2B	1693	15	16792	4.62863	0.999999	0.0386293	0.0364185
GOTERM_BP_DIRECT	GO:0009408~response to heat	13	0.674624	0.00234067	EIF2B5, CALCA, PKLR, NOS3, PSIP1, IGF1, SOD1, IL6, SST, CCL2, AKT1, NOS1, MICB	1693	48	16792	2.68626	0.999999	0.0387138	0.0364981
GOTERM_BP_DIRECT	GO:0007159~leukocyte cell-cell adhesion	9	0.467047	0.00235305	SELP, CALCA, VCAM1, SYK, TNIP1, CCL5, SELE, ICAM1, FERMT3	1693	25	16792	3.57066	0.999999	0.0387138	0.0364981
GOTERM_BP_DIRECT	GO:0051899~membrane depolarization	9	0.467047	0.00235305	P2RX7, CHRNB2, ADORA2A, KMT2A, CHRNA4, ADIPOQ, CHRNA6, CACNA1B, CACNA1A	1693	25	16792	3.57066	0.999999	0.0387138	0.0364981
GOTERM_BP_DIRECT	GO:0008584~male gonad development	20	1.03788	0.0023581	TGFB2, LHCGR, INSR, LHB, HMGA2, GATA4, NR0B1, GATA3, INHBA, ESR1, NR5A1, ASPM, MMP14, KITLG, FGF9, MSH2, WT1, KIT, BCL2, PITX2	1693	94	16792	2.11032	0.999999	0.0387138	0.0364981
GOTERM_BP_DIRECT	GO:0045599~negative regulation of fat cell differentiation	12	0.62273	0.0023643	ASXL1, IL6, DDIT3, GPER1, ADIPOQ, RORA, GATA3, SIRT1, TNF, FOXO1, ARNTL, RUNX1T1	1693	42	16792	2.83385	0.999999	0.0387138	0.0364981
GOTERM_BP_DIRECT	GO:0043113~receptor clustering	8	0.415153	0.00247573	SYNGAP1, CDK5, DLG3, GRIK5, MAGI2, CACNA1A, PICK1, AGRN	1693	20	16792	3.9674	1	0.0403181	0.0380105
GOTERM_BP_DIRECT	GO:0019229~regulation of vasoconstriction	8	0.415153	0.00247573	PER2, HRH1, ACE, ADRA2C, ADRA1A, ADRA2B, ADRA2A, AGT	1693	20	16792	3.9674	1	0.0403181	0.0380105
GOTERM_BP_DIRECT	GO:0048701~embryonic cranial skeleton morphogenesis	10	0.518941	0.00270777	TBX1, PDGFRA, SETD2, MMP14, GNAS, PAX5, SLC39A1, NODAL, RUNX2, TGFBR2	1693	31	16792	3.19951	1	0.0438585	0.0413484
GOTERM_BP_DIRECT	GO:1990090~cellular response to nerve growth factor stimulus	10	0.518941	0.00270777	NTRK1, APP, CALCA, CREB1, MAGI2, AKT1, CSNK1E, CBL, TAC1, BPTF	1693	31	16792	3.19951	1	0.0438585	0.0413484
GOTERM_BP_DIRECT	GO:0007197~adenylate cyclase-inhibiting G-protein coupled acetylcholine receptor signaling pathway	5	0.259471	0.00279917	CHRM2, CHRM1, HRH3, HRH4, CHRM5	1693	7	16792	7.08463	1	0.0447035	0.0421449
GOTERM_BP_DIRECT	GO:0032736~positive regulation of interleukin-13 production	5	0.259471	0.00279917	IL4, IL33, RARA, NLRP3, HLA-E	1693	7	16792	7.08463	1	0.0447035	0.0421449
GOTERM_BP_DIRECT	GO:0021798~forebrain dorsal/ventral pattern formation	5	0.259471	0.00279917	FGF8, SIX3, NKX2-1, PAX6, GLI3	1693	7	16792	7.08463	1	0.0447035	0.0421449
GOTERM_BP_DIRECT	GO:0006900~membrane budding	5	0.259471	0.00279917	P2RX7, ANXA2, VPS4A, CHMP4A, WASL	1693	7	16792	7.08463	1	0.0447035	0.0421449
GOTERM_BP_DIRECT	GO:0030238~male sex determination	6	0.311365	0.00283453	DMRT1, FGF9, INSR, GNRH1, NR0B1, SRY	1693	11	16792	5.41008	1	0.0447035	0.0421449
GOTERM_BP_DIRECT	GO:0048703~embryonic viscerocranium morphogenesis	6	0.311365	0.00283453	TBX1, MEF2C, NIPBL, MTHFD1, RDH10, HOXA2	1693	11	16792	5.41008	1	0.0447035	0.0421449
GOTERM_BP_DIRECT	GO:0002523~leukocyte migration involved in inflammatory response	6	0.311365	0.00283453	CCL2, PPBP, CCR6, SELE, ELANE, JAM3	1693	11	16792	5.41008	1	0.0447035	0.0421449
GOTERM_BP_DIRECT	GO:0042511~positive regulation of tyrosine phosphorylation of Stat1 protein	6	0.311365	0.00283453	IL21, CD40, IFNG, KIT, LIF, FGFR3	1693	11	16792	5.41008	1	0.0447035	0.0421449
GOTERM_BP_DIRECT	GO:0042551~neuron maturation	6	0.311365	0.00283453	NR4A2, CDKN1C, RB1, RET, MECP2, FEV	1693	11	16792	5.41008	1	0.0447035	0.0421449
GOTERM_BP_DIRECT	GO:0002003~angiotensin maturation	6	0.311365	0.00283453	ENPEP, ACE, MME, CMA1, CTSG, AGT	1693	11	16792	5.41008	1	0.0447035	0.0421449
GOTERM_BP_DIRECT	GO:0031623~receptor internalization	12	0.62273	0.00289269	GHR, GRIA1, CALCA, CXCL8, CALCRL, SYK, TFRC, CLTC, ARRB2, DNM1, PICALM, SNCA	1693	43	16792	2.76795	1	0.045382	0.0427846
GOTERM_BP_DIRECT	GO:0014823~response to activity	12	0.62273	0.00289269	NTRK1, IL10, TPH2, CREB1, TH, LEP, ADIPOQ, CAT, DNMT3B, CCL2, OXT, CBL	1693	43	16792	2.76795	1	0.045382	0.0427846
GOTERM_BP_DIRECT	GO:0007274~neuromuscular synaptic transmission	9	0.467047	0.00310261	CHRNB2, CHRNB3, CHRM1, CHRNA2, CHRNA5, CHRNA4, STXBP1, CHRNA6, CACNA1A	1693	26	16792	3.43332	1	0.0484218	0.0456504
GOTERM_BP_DIRECT	GO:0032757~positive regulation of interleukin-8 production	9	0.467047	0.00310261	CALCA, DDIT3, IL1B, ADIPOQ, TLR9, NOD2, TNF, TLR4, TLR2	1693	26	16792	3.43332	1	0.0484218	0.0456504
GOTERM_BP_DIRECT	GO:0022617~extracellular matrix disassembly	17	0.8822	0.00329552	MMP7, CMA1, ELN, MMP2, FN1, ADAM10, HSPG2, MMP9, KLK7, MMP12, MMP14, TLL2, CTSG, TLL1, TIMP1, ELANE, FBN1	1693	76	16792	2.21861	1	0.051166	0.0482376
GOTERM_BP_DIRECT	GO:0006816~calcium ion transport	17	0.8822	0.00329552	CHRNB2, RYR1, CALCRL, TRPC3, CHRNA4, VDR, CHRNA7, CAMK2A, PSEN2, CACNA1A, CORO1A, PPP3CA, CYP27B1, CYSLTR1, CCL5, NPY, CHRFAM7A	1693	76	16792	2.21861	1	0.051166	0.0482376
GOTERM_BP_DIRECT	GO:0042346~positive regulation of NF-kappaB import into nucleus	8	0.415153	0.00339434	EDA, IL1B, IL18, TLR9, TNF, TLR4, IL18R1, TLR2	1693	21	16792	3.77847	1	0.0517136	0.0487539
GOTERM_BP_DIRECT	GO:0055117~regulation of cardiac muscle contraction	8	0.415153	0.00339434	HCN4, CALM3, NOS1, CALM1, ADRA1B, NKX2-5, ADRA1A, CALM2	1693	21	16792	3.77847	1	0.0517136	0.0487539
GOTERM_BP_DIRECT	GO:0002028~regulation of sodium ion transport	8	0.415153	0.00339434	P2RX7, PER1, NOS3, ADRB2, NOS1, DRD2, SLC8A1, YWHAH	1693	21	16792	3.77847	1	0.0517136	0.0487539
GOTERM_BP_DIRECT	GO:0033198~response to ATP	8	0.415153	0.00339434	P2RX7, PKLR, SELL, TRPC3, KCNJ11, IL1B, PTEN, SLC8A1	1693	21	16792	3.77847	1	0.0517136	0.0487539
GOTERM_BP_DIRECT	GO:0045987~positive regulation of smooth muscle contraction	8	0.415153	0.00339434	TBXA2R, F2R, NPY2R, TACR2, PROK2, TACR1, ADRA1B, ADRA1A	1693	21	16792	3.77847	1	0.0517136	0.0487539
GOTERM_BP_DIRECT	GO:0097150~neuronal stem cell population maintenance	8	0.415153	0.00339434	ASPM, MMP24, CDH2, FANCD2, HES1, DLL1, FOXO1, MCPH1	1693	21	16792	3.77847	1	0.0517136	0.0487539
GOTERM_BP_DIRECT	GO:0045956~positive regulation of calcium ion-dependent exocytosis	7	0.363259	0.00340846	CACNA1I, ARF1, SYT1, CDK5, KCNB1, STXBP1, STX1A	1693	16	16792	4.33934	1	0.0517136	0.0487539
GOTERM_BP_DIRECT	GO:0048168~regulation of neuronal synaptic plasticity	7	0.363259	0.00340846	ARC, CAMK2A, NSMF, SYP, APOE, S100B, KALRN	1693	16	16792	4.33934	1	0.0517136	0.0487539
GOTERM_BP_DIRECT	GO:0006940~regulation of smooth muscle contraction	7	0.363259	0.00340846	CHRM2, CHRNA3, CHRNB4, ADRB2, ADRA2C, ADRA2B, ADRA2A	1693	16	16792	4.33934	1	0.0517136	0.0487539
GOTERM_BP_DIRECT	GO:0035556~intracellular signal transduction	59	3.06175	0.003429	YWHAE, GSK3B, CXCL8, CD80, CXCL1, ADRA1B, ADRA1A, CRKL, RPS6KA3, AKAP13, STMN1, TLK2, AKT1, JAK3, PRKCG, ARHGEF12, SYK, NRG2, LAT2, BCR, PLCB3, NRG3, RASA1, RASA2, KIT, BTK, ARHGEF4, AGTR2, RAF1, DEPDC5, ARHGEF5, DGKH, GUCY2C, SHC2, ADCY4, PSEN2, PSEN1, ADCY1, NOD2, KALRN, ASB15, ADCY5, EFS, STK38, DRD2, SH2B3, MARK2, SH2B1, SRPK2, DMRT1, DCDC2, MYO9B, DCDC1, DCLK1, NET1, MLXIPL, PINK1, RIT2, PPP…	1693	403	16792	1.45209	1	0.0518939	0.0489238
GOTERM_BP_DIRECT	GO:0001657~ureteric bud development	11	0.570835	0.00354928	RET, FOXC1, WT1, EPCAM, OSR1, CAT, RARA, RARB, SPRY1, SIM1, FGFR1	1693	38	16792	2.87114	1	0.0535789	0.0505124
GOTERM_BP_DIRECT	GO:0051387~negative regulation of neurotrophin TRK receptor signaling pathway	4	0.207577	0.00377738	SPRY2, SPRY1, AGTR2, AGT	1693	4	16792	9.91849	1	0.0555144	0.0523372
GOTERM_BP_DIRECT	GO:0010701~positive regulation of norepinephrine secretion	4	0.207577	0.00377738	OXTR, KCNB1, OXT, STX1A	1693	4	16792	9.91849	1	0.0555144	0.0523372
GOTERM_BP_DIRECT	GO:0002677~negative regulation of chronic inflammatory response	4	0.207577	0.00377738	IL4, TNFAIP3, CYP19A1, FOXP3	1693	4	16792	9.91849	1	0.0555144	0.0523372
GOTERM_BP_DIRECT	GO:0032100~positive regulation of appetite	4	0.207577	0.00377738	GHSR, NPY, GHRL, OPRM1	1693	4	16792	9.91849	1	0.0555144	0.0523372
GOTERM_BP_DIRECT	GO:0071883~activation of MAPK activity by adrenergic receptor signaling pathway	4	0.207577	0.00377738	AKAP13, ADRA2C, ADRA2B, ADRA2A	1693	4	16792	9.91849	1	0.0555144	0.0523372
GOTERM_BP_DIRECT	GO:0097113~AMPA glutamate receptor clustering	4	0.207577	0.00377738	NLGN1, DLG4, APOE, SHANK3	1693	4	16792	9.91849	1	0.0555144	0.0523372
GOTERM_BP_DIRECT	GO:0032811~negative regulation of epinephrine secretion	4	0.207577	0.00377738	CRH, ADRA2C, ADRA2B, ADRA2A	1693	4	16792	9.91849	1	0.0555144	0.0523372
GOTERM_BP_DIRECT	GO:2000969~positive regulation of alpha-amino-3-hydroxy-5-methyl-4-isoxazole propionate selective glutamate receptor activity	4	0.207577	0.00377738	NLGN3, ARC, RELN, SHANK3	1693	4	16792	9.91849	1	0.0555144	0.0523372
GOTERM_BP_DIRECT	GO:0060112~generation of ovulation cycle rhythm	4	0.207577	0.00377738	KISS1, NPY5R, CHRNA7, CHRFAM7A	1693	4	16792	9.91849	1	0.0555144	0.0523372
GOTERM_BP_DIRECT	GO:0042490~mechanoreceptor differentiation	4	0.207577	0.00377738	NTRK1, NTF4, NTRK2, NTRK3	1693	4	16792	9.91849	1	0.0555144	0.0523372
GOTERM_BP_DIRECT	GO:0001843~neural tube closure	17	0.8822	0.00377939	TGFB2, SETD2, RARG, APAF1, LMO4, PTCH1, COBL, TSC2, TSC1, PRICKLE1, LRP6, MED12, MTHFD1, DEAF1, RARA, PFN1, KDM6A	1693	77	16792	2.1898	1	0.0555144	0.0523372
GOTERM_BP_DIRECT	GO:0019722~calcium-mediated signaling	13	0.674624	0.00401978	CXCL8, PTGDR2, HTR2B, AVPR1A, SELE, LAT2, CXCR3, BTK, CALM3, CCR6, CALM1, MCTP2, CALM2	1693	51	16792	2.52824	1	0.0589011	0.05553
GOTERM_BP_DIRECT	GO:0070555~response to interleukin-1	10	0.518941	0.00430886	GHR, HDAC4, SLC30A8, CD38, MTHFR, HNMT, ETS1, SELE, MYD88, SNCA	1693	33	16792	3.0056	1	0.0624336	0.0588604
GOTERM_BP_DIRECT	GO:0045666~positive regulation of neuron differentiation	17	0.8822	0.00432007	KDM4A, MEF2C, ADRA2C, ADRA2B, PHOX2B, GLI2, IFNG, RARA, DNMT3B, RARB, NRCAM, DMD, NKX2-5, FEZF1, TRIM32, FGFR1, CDON	1693	78	16792	2.16172	1	0.0624336	0.0588604
GOTERM_BP_DIRECT	GO:0000302~response to reactive oxygen species	11	0.570835	0.00435	TXNRD2, TRA2B, PTPRN, GSTP1, CAT, CYCS, P4HB, APOE, TXN, S100A7, SOD1	1693	39	16792	2.79752	1	0.0624336	0.0588604
GOTERM_BP_DIRECT	GO:0002062~chondrocyte differentiation	11	0.570835	0.00435	MEF2C, SNX19, FGF9, OSR1, HMGA2, FGFR3, RUNX2, GLI2, BMPR1A, FGFR1, RUNX1	1693	39	16792	2.79752	1	0.0624336	0.0588604
GOTERM_BP_DIRECT	GO:0006606~protein import into nucleus	14	0.726518	0.00439926	PDIA3, CSE1L, STAT3, TSC2, PRICKLE1, NPAP1, POM121L2, PPP3CA, POM121C, FGF9, CRY2, CFL1, DRD1, RAN	1693	58	16792	2.39412	1	0.0624336	0.0588604
GOTERM_BP_DIRECT	GO:0070373~negative regulation of ERK1 and ERK2 cascade	14	0.726518	0.00439926	GSTP1, SPRY4, ADIPOQ, PTEN, LIF, DUSP6, TNIP1, GPER1, TIMP3, SPRY2, SPRY1, DMD, TLR4, PTPN2	1693	58	16792	2.39412	1	0.0624336	0.0588604
GOTERM_BP_DIRECT	GO:0032693~negative regulation of interleukin-10 production	6	0.311365	0.0044588	IL23R, PRG2, EPX, DLL1, JAK3, FOXP3	1693	12	16792	4.95924	1	0.0624336	0.0588604
GOTERM_BP_DIRECT	GO:0060997~dendritic spine morphogenesis	6	0.311365	0.0044588	DLG4, PTEN, PAK3, EPHB1, SHANK3, SHANK1	1693	12	16792	4.95924	1	0.0624336	0.0588604
GOTERM_BP_DIRECT	GO:0021846~cell proliferation in forebrain	6	0.311365	0.0044588	FGF8, SIX3, ARX, KIF14, HMGA2, DISC1	1693	12	16792	4.95924	1	0.0624336	0.0588604
GOTERM_BP_DIRECT	GO:0045778~positive regulation of ossification	6	0.311365	0.0044588	TGFB2, CALCA, NIPBL, ZBTB16, OXT, TAC1	1693	12	16792	4.95924	1	0.0624336	0.0588604
GOTERM_BP_DIRECT	GO:0001759~organ induction	6	0.311365	0.0044588	FGF8, GDNF, SPRY1, FGF2, FGFR1, FGF10	1693	12	16792	4.95924	1	0.0624336	0.0588604
GOTERM_BP_DIRECT	GO:0008406~gonad development	6	0.311365	0.0044588	FGF8, WT1, RDH10, OSR1, NR0B1, CGA	1693	12	16792	4.95924	1	0.0624336	0.0588604
GOTERM_BP_DIRECT	GO:0032230~positive regulation of synaptic transmission, GABAergic	6	0.311365	0.0044588	NLGN1, OXTR, ADORA2A, KIF5B, TAC1, ADRA1A	1693	12	16792	4.95924	1	0.0624336	0.0588604
GOTERM_BP_DIRECT	GO:0031000~response to caffeine	6	0.311365	0.0044588	RYR1, IL6, ADORA2A, HDAC1, DNMT3B, DHODH	1693	12	16792	4.95924	1	0.0624336	0.0588604
GOTERM_BP_DIRECT	GO:0060766~negative regulation of androgen receptor signaling pathway	6	0.311365	0.0044588	HDAC1, FOXH1, SIRT1, NODAL, SMARCA4, FOXP1	1693	12	16792	4.95924	1	0.0624336	0.0588604
GOTERM_BP_DIRECT	GO:0045086~positive regulation of interleukin-2 biosynthetic process	6	0.311365	0.0044588	CD86, IL1A, CD4, IL1B, CD80, CD28	1693	12	16792	4.95924	1	0.0624336	0.0588604
GOTERM_BP_DIRECT	GO:0046889~positive regulation of lipid biosynthetic process	6	0.311365	0.0044588	MLXIPL, CREB1, AKT1, APOE, MTOR, INS	1693	12	16792	4.95924	1	0.0624336	0.0588604
GOTERM_BP_DIRECT	GO:0045779~negative regulation of bone resorption	6	0.311365	0.0044588	P2RX7, IL6, CALCA, CD38, TNFAIP3, CARTPT	1693	12	16792	4.95924	1	0.0624336	0.0588604
GOTERM_BP_DIRECT	GO:0042088~T-helper 1 type immune response	6	0.311365	0.0044588	HLA-DRB5, HLA-DRB4, IL18, HRAS, TLR4, HLA-DRB1	1693	12	16792	4.95924	1	0.0624336	0.0588604
GOTERM_BP_DIRECT	GO:0071542~dopaminergic neuron differentiation	8	0.415153	0.00455118	NR4A2, SHH, FGF8, LMX1B, PHOX2B, TSHR, LRP6, PITX3	1693	22	16792	3.60672	1	0.0635786	0.0599398
GOTERM_BP_DIRECT	GO:0060326~cell chemotaxis	15	0.778412	0.00466501	PDGFRA, CCL13, CXCL9, VCAM1, CCL20, CXCL1, ARRB2, CXCL10, CCL5, KIT, CCL2, CCR6, EPHB1, CCL27, BCAR1	1693	65	16792	2.28888	1	0.0650172	0.0612961
GOTERM_BP_DIRECT	GO:0021537~telencephalon development	7	0.363259	0.00482351	OXTR, SIX3, SLC1A2, HES1, AVPR1A, SLC8A1, NRGN	1693	17	16792	4.08408	1	0.0670703	0.0632316
GOTERM_BP_DIRECT	GO:0006338~chromatin remodeling	18	0.934094	0.00494535	RB1, RERE, HDAC4, ACTL6B, HDAC1, SATB2, ATRX, CHD7, ACTL6A, SMARCA5, GATA3, CHD1L, SMARCA1, SMARCA2, ESR1, FOXP3, SMARCA4, BPTF	1693	86	16792	2.07596	1	0.0686053	0.0646788
GOTERM_BP_DIRECT	GO:0030097~hemopoiesis	14	0.726518	0.00513344	IL10, KIRREL3, TGFB2, ZBTB16, BRCA2, DLL1, RUNX2, RUNX1, TAL1, KIT, NKX2-5, SH2B3, CD34, PICALM	1693	59	16792	2.35354	1	0.0695534	0.0655726
GOTERM_BP_DIRECT	GO:0071407~cellular response to organic cyclic compound	14	0.726518	0.00513344	STAT3, IL18, NOD2, TNF, HCFC1, GLI2, IL1B, CASP3, CCL5, CYP1A1, CYP1B1, CCL2, AKT1, PAK3	1693	59	16792	2.35354	1	0.0695534	0.0655726
GOTERM_BP_DIRECT	GO:0048247~lymphocyte chemotaxis	9	0.467047	0.00514583	CCL13, CCL11, CCL22, CCL20, CCL2, CCL1, CCL18, CCL17, CCL26	1693	28	16792	3.18809	1	0.0695534	0.0655726
GOTERM_BP_DIRECT	GO:0007389~pattern specification process	9	0.467047	0.00514583	TBX1, APC2, SHH, SYNGAP1, EYA1, NRG3, ZIC1, TBX5, GLI2	1693	28	16792	3.18809	1	0.0695534	0.0655726
GOTERM_BP_DIRECT	GO:0032715~negative regulation of interleukin-6 production	9	0.467047	0.00514583	IL10, CHRNA7, TLR9, TNFAIP3, CHRFAM7A, ARRB2, TNF, TLR4, FOXP3	1693	28	16792	3.18809	1	0.0695534	0.0655726
GOTERM_BP_DIRECT	GO:0051482~positive regulation of cytosolic calcium ion concentration involved in phospholipase C-activating G-protein coupled signaling pathway	9	0.467047	0.00514583	KISS1, CALCA, F2R, F2RL1, HTR2C, DRD1, DRD2, GRM1, TGM2	1693	28	16792	3.18809	1	0.0695534	0.0655726
GOTERM_BP_DIRECT	GO:2000020~positive regulation of male gonad development	5	0.259471	0.00515296	NR5A1, DMRT1, WT1, SEMA3A, SRY	1693	8	16792	6.19905	1	0.0695534	0.0655726
GOTERM_BP_DIRECT	GO:0010888~negative regulation of lipid storage	5	0.259471	0.00515296	CRP, IL6, LEP, TNF, PTPN2	1693	8	16792	6.19905	1	0.0695534	0.0655726
GOTERM_BP_DIRECT	GO:0007217~tachykinin receptor signaling pathway	5	0.259471	0.00515296	TACR2, TACR3, TAC3, TACR1, TAC1	1693	8	16792	6.19905	1	0.0695534	0.0655726
GOTERM_BP_DIRECT	GO:0051963~regulation of synapse assembly	5	0.259471	0.00515296	CHRNB2, GHSR, MEF2C, PDLIM5, GRIN1	1693	8	16792	6.19905	1	0.0695534	0.0655726
GOTERM_BP_DIRECT	GO:0060080~inhibitory postsynaptic potential	5	0.259471	0.00515296	GABRB3, NLGN3, ADORA2A, CHRNA4, DRD4	1693	8	16792	6.19905	1	0.0695534	0.0655726
GOTERM_BP_DIRECT	GO:0048708~astrocyte differentiation	5	0.259471	0.00515296	EIF2B5, STAT3, PAX6, SOX6, S100B	1693	8	16792	6.19905	1	0.0695534	0.0655726
GOTERM_BP_DIRECT	GO:0045787~positive regulation of cell cycle	10	0.518941	0.00534565	SRPK2, TGFB2, RARA, CALR, NR2E1, TRIM32, FGFR1, SLC6A4, LRP6, HCFC1	1693	34	16792	2.9172	1	0.0719921	0.0678718
GOTERM_BP_DIRECT	GO:0019221~cytokine-mediated signaling pathway	24	1.24546	0.00577046	EDA, IL10RA, PTPRN, STAT3, IL31RA, IL17RD, LRP8, EREG, GHR, IL1A, SOCS3, IL6, IL5, FLRT3, LRRTM4, IL1B, KIT, IL2RB, STAT4, CCL2, KRAS, IL12RB1, MYD88, TGM2	1693	131	16792	1.81713	1	0.077539	0.0731011
GOTERM_BP_DIRECT	GO:0043044~ATP-dependent chromatin remodeling	8	0.415153	0.00598201	HDAC1, CHD8, ACTL6A, SMARCA5, CHD4, SMARCA1, GATAD2B, SMARCA4	1693	23	16792	3.44991	1	0.0802018	0.0756116
GOTERM_BP_DIRECT	GO:0006468~protein phosphorylation	64	3.32122	0.00602273	RET, APP, GSK3B, TRIO, PIK3CG, RPS6KA3, AKAP13, RSRC1, FASTK, CDK20, TLK2, AKT1, CTSG, JAK3, PRKG1, PRKCG, ACVR1, PRKAB2, CDKL5, CSNK2A1, SYK, IGFBP3, DYRK1A, ADAM10, CASK, CSNK1E, TGFBR2, BCR, CREB1, PIK3CA, RARA, BTK, PICK1, ERG, ANKK1, RAF1, GUCY2C, CAMK2B, CALCA, CCL11, TXK, CAMK2A, KALRN, STK38, CCL2, MAPK1, MARK2, NTRK1, SRPK2, MAP3K2, TGFB2, CDK19, LIMK2, LIMK1, MTOR, DCLK1, P2RX7, CDK8, P…	1693	456	16792	1.39207	1	0.0805674	0.0759563
GOTERM_BP_DIRECT	GO:0043542~endothelial cell migration	9	0.467047	0.00648977	DPP4, CALCA, PIK3CA, NOS3, PTEN, CDH13, CYP1B1, PRSS3, LOXL2	1693	29	16792	3.07815	1	0.0851604	0.0802863
GOTERM_BP_DIRECT	GO:0030203~glycosaminoglycan metabolic process	9	0.467047	0.00648977	FOXC1, SDC2, B3GAT1, GPC3, GPC4, AGRN, GPC6, B4GALT7, HSPG2	1693	29	16792	3.07815	1	0.0851604	0.0802863
GOTERM_BP_DIRECT	GO:0048873~homeostasis of number of cells within a tissue	9	0.467047	0.00648977	P2RX7, KMT2A, PTH, F2R, CD7, BCL2, PTPN11, KRAS, CORO1A	1693	29	16792	3.07815	1	0.0851604	0.0802863
GOTERM_BP_DIRECT	GO:0009615~response to virus	21	1.08978	0.00651538	CHRM2, CREBZF, MEF2C, CCL11, CCL22, ODC1, HMGA2, GATA3, TNF, FOXP3, DCLK1, IFIH1, IFNG, CCL5, TBX21, CCL4, CFL1, STMN1, CYP1A1, IKBKG, MYD88	1693	110	16792	1.89353	1	0.0851604	0.0802863
GOTERM_BP_DIRECT	GO:0030501~positive regulation of bone mineralization	10	0.518941	0.0065653	P2RX7, ACVR1, MEF2C, PTH, OSR1, FZD9, ADRB2, BMPR1B, SLC8A1, BMPR1A	1693	35	16792	2.83385	1	0.0851604	0.0802863
GOTERM_BP_DIRECT	GO:0008360~regulation of cell shape	25	1.29735	0.00661079	CCL13, CYFIP1, CCL11, WDR1, SH3KBP1, SEMA3E, CORO1A, FGD1, ICAM1, GNA13, CCL7, GNA12, CCL2, SEMA4A, FN1, CSNK1E, S100B, BAIAP2, IL6, CFDP1, RASA1, KIT, CDC42EP3, PHIP, BRWD3	1693	140	16792	1.77116	1	0.0851604	0.0802863
GOTERM_BP_DIRECT	GO:0071901~negative regulation of protein serine/threonine kinase activity	7	0.363259	0.00662668	CDKN1C, PPP1R1B, LRP5, DTNBP1, SFN, YWHAG, LRP6	1693	18	16792	3.85719	1	0.0851604	0.0802863
GOTERM_BP_DIRECT	GO:0048557~embryonic digestive tract morphogenesis	7	0.363259	0.00662668	PDGFRA, SHH, NIPBL, ID2, PITX2, GLI3, FGF10	1693	18	16792	3.85719	1	0.0851604	0.0802863
GOTERM_BP_DIRECT	GO:0019373~epoxygenase P450 pathway	7	0.363259	0.00662668	CYP2C9, CYP2A6, CYP2B6, CYP1A2, CYP1A1, CYP1B1, CYP2C19	1693	18	16792	3.85719	1	0.0851604	0.0802863
GOTERM_BP_DIRECT	GO:0006939~smooth muscle contraction	7	0.363259	0.00662668	CHRNB2, CHRNB4, HTR7, HTR2B, MYH11, HTR2A, ADRA1A	1693	18	16792	3.85719	1	0.0851604	0.0802863
GOTERM_BP_DIRECT	GO:0060413~atrial septum morphogenesis	6	0.311365	0.00665027	TGFB2, TBX20, GATA4, NKX2-5, TBX5, ISL1	1693	13	16792	4.57776	1	0.0851604	0.0802863
GOTERM_BP_DIRECT	GO:0010288~response to lead ion	6	0.311365	0.00665027	APP, PTH, SLC34A1, DNMT3A, CAT, SLC6A1	1693	13	16792	4.57776	1	0.0851604	0.0802863
GOTERM_BP_DIRECT	GO:0007600~sensory perception	6	0.311365	0.00665027	ADORA2A, PNOC, PENK, OPRL1, OPRK1, OPRM1	1693	13	16792	4.57776	1	0.0851604	0.0802863
GOTERM_BP_DIRECT	GO:0001916~positive regulation of T cell mediated cytotoxicity	6	0.311365	0.00665027	P2RX7, IL23R, HLA-B, HLA-A, IL12RB1, HLA-E	1693	13	16792	4.57776	1	0.0851604	0.0802863
GOTERM_BP_DIRECT	GO:0048712~negative regulation of astrocyte differentiation	6	0.311365	0.00665027	KDM4A, MYCN, NTRK3, NF1, HMGA2, NR2E1	1693	13	16792	4.57776	1	0.0851604	0.0802863
GOTERM_BP_DIRECT	GO:0045019~negative regulation of nitric oxide biosynthetic process	6	0.311365	0.00665027	IL10, IL4, TSPO, OPRM1, CD34, GLA	1693	13	16792	4.57776	1	0.0851604	0.0802863
GOTERM_BP_DIRECT	GO:0006809~nitric oxide biosynthetic process	6	0.311365	0.00665027	NOS2, NOS3, CYP1B1, AKT1, RORA, NOS1	1693	13	16792	4.57776	1	0.0851604	0.0802863
GOTERM_BP_DIRECT	GO:0016045~detection of bacterium	6	0.311365	0.00665027	HLA-DRB5, HLA-DRB4, HLA-B, HLA-A, NOD2, HLA-DRB1	1693	13	16792	4.57776	1	0.0851604	0.0802863
GOTERM_BP_DIRECT	GO:0032516~positive regulation of phosphoprotein phosphatase activity	6	0.311365	0.00665027	MAGI2, ITGA1, CALM3, AGTR2, CALM1, CALM2	1693	13	16792	4.57776	1	0.0851604	0.0802863
GOTERM_BP_DIRECT	GO:0071285~cellular response to lithium ion	6	0.311365	0.00665027	TPH2, SHH, ID2, FAS, LIG4, CALR	1693	13	16792	4.57776	1	0.0851604	0.0802863
GOTERM_BP_DIRECT	GO:0071456~cellular response to hypoxia	19	0.985989	0.00691627	OPRD1, DNMT3A, PTEN, NDNF, RORA, S100B, SIRT1, MTOR, SLC8A1, ICAM1, PINK1, TBL2, UCN3, BCL2, EIF4EBP1, UBQLN1, AKT1, P4HB, TP53	1693	96	16792	1.96303	1	0.0881897	0.0831423
GOTERM_BP_DIRECT	GO:0007169~transmembrane receptor protein tyrosine kinase signaling pathway	19	0.985989	0.00691627	ALK, NTRK1, RET, NTRK2, SHC2, SYK, TNK2, NTRK3, INSR, TXK, IL31RA, NGF, NTF4, CD4, CD8A, KIT, NTF3, CD7, BTK	1693	96	16792	1.96303	1	0.0881897	0.0831423
GOTERM_BP_DIRECT	GO:0010976~positive regulation of neuron projection development	18	0.934094	0.00706058	CAMK2B, NTRK1, RET, NTRK2, BCL11A, MAGI2, NDNF, ADCYAP1, IL6, RELN, RIT2, CNR1, UBE2V2, CNTN1, DMD, ARSB, MARK2, FGFR1	1693	89	16792	2.00599	1	0.0898387	0.0846969
GOTERM_BP_DIRECT	GO:0007050~cell cycle arrest	25	1.29735	0.00722658	CDKN1C, KMT2E, RB1, CXCL8, HEPACAM, CUL3, NBN, HRAS, PRNP, TGFB2, MAP2K1, PRKAB2, TSC2, TSC1, DHCR24, INHBA, MTOR, PML, IFNG, MSH2, IRF1, DDIT3, GAS1, CALR, TP53	1693	141	16792	1.7586	1	0.0917562	0.0865047
GOTERM_BP_DIRECT	GO:0009725~response to hormone	11	0.570835	0.00762625	TUB, GHSR, MMP14, SNRPN, NKX2-1, DHCR24, GHRL, TIMP1, PITX2, TAC1, ADRA1A	1693	42	16792	2.5977	1	0.096626	0.0910958
GOTERM_BP_DIRECT	GO:0070371~ERK1 and ERK2 cascade	8	0.415153	0.00772333	MAP2K1, OXTR, CCL11, HTR2B, MAPK1, IGF1, AGT, FGF10	1693	24	16792	3.30616	1	0.0966303	0.0910998
GOTERM_BP_DIRECT	GO:0007548~sex differentiation	8	0.415153	0.00772333	CNTFR, AR, DMRT1, DMRT2, DMRT3, SRY, AMH, CYP17A1	1693	24	16792	3.30616	1	0.0966303	0.0910998
GOTERM_BP_DIRECT	GO:0090102~cochlea development	8	0.415153	0.00772333	GABRB3, GABRB2, GABRA5, NTRK3, HES1, HOXA1, GATA3, PAFAH1B1	1693	24	16792	3.30616	1	0.0966303	0.0910998
GOTERM_BP_DIRECT	GO:0051924~regulation of calcium ion transport	8	0.415153	0.00772333	CAMK2B, P2RY12, OPRD1, ADORA2A, BCL2, CACNA1B, AGT, BEST1	1693	24	16792	3.30616	1	0.0966303	0.0910998
GOTERM_BP_DIRECT	GO:0002092~positive regulation of receptor internalization	8	0.415153	0.00772333	SYK, FMR1, MAGI2, NTF3, PICK1, ARRB2, DRD2, SELE	1693	24	16792	3.30616	1	0.0966303	0.0910998
GOTERM_BP_DIRECT	GO:0051602~response to electrical stimulus	8	0.415153	0.00772333	NTRK1, P2RX7, IL6, TH, EEF1A2, TACR2, OXT, DISC1	1693	24	16792	3.30616	1	0.0966303	0.0910998
GOTERM_BP_DIRECT	GO:0016525~negative regulation of angiogenesis	14	0.726518	0.00793933	CX3CR1, SEMA4A, FOXC1, SPINK5, SEMA3E, AGT, PML, CXCL10, CXCR3, KRIT1, NF1, CCL2, GHRL, GTF2I	1693	62	16792	2.23966	1	0.0989197	0.0932582
GOTERM_BP_DIRECT	GO:0006968~cellular defense response	14	0.726518	0.00793933	CX3CR1, CXCL9, KLRC2, NCF1, PAGE1, PRF1, DCDC2, HLA-G, IL4, ADORA2A, CD19, CCR9, CCR6, CCR3	1693	62	16792	2.23966	1	0.0989197	0.0932582
GOTERM_BP_DIRECT	GO:0043407~negative regulation of MAP kinase activity	10	0.518941	0.00798754	SMPD1, IL1B, GSTP1, STK38, SPRY4, ADIPOQ, NF1, SPRY2, SPRY1, APOE	1693	36	16792	2.75514	1	0.0991083	0.093436
GOTERM_BP_DIRECT	GO:0009409~response to cold	10	0.518941	0.00798754	CXCL10, PCSK1N, IL6, THRA, LPL, ADRB1, TRH, FOS, ADRB2, CDH8	1693	36	16792	2.75514	1	0.0991083	0.093436
GOTERM_BP_DIRECT	GO:0001934~positive regulation of protein phosphorylation	23	1.19357	0.00801095	NTRK1, TBX1, NTRK2, CD40, ANXA2, NTRK3, INSR, ADIPOQ, IGF2, OPRL1, RASGRP1, SIRT1, TNF, MMP9, MTOR, PINK1, IL1B, GPER1, CRH, AKT1, KRAS, HRAS, CAMP	1693	127	16792	1.79626	1	0.0991935	0.0935163
GOTERM_BP_DIRECT	GO:0007281~germ cell development	9	0.467047	0.00808336	ACVR1, MSH2, CELF1, WT1, DEAF1, RARA, AKT1, MTOR, PAFAH1B1	1693	30	16792	2.97555	1	0.0998837	0.094167
GOTERM_BP_DIRECT	GO:0014070~response to organic cyclic compound	12	0.62273	0.00836693	IL4, ABCC4, MMP14, CD83, FGF8, TET2, CYP1A1, COMT, AMH, DUSP6, FADS1, ICAM1	1693	49	16792	2.42902	1	0.102844	0.0969577
GOTERM_BP_DIRECT	GO:0036092~phosphatidylinositol-3-phosphate biosynthetic process	12	0.62273	0.00836693	FGF17, FGF8, SYNJ1, PIK3CA, FGF9, TLR9, PTPN11, FGFR3, FGF2, PIK3CG, FGFR1, FGF10	1693	49	16792	2.42902	1	0.102844	0.0969577
GOTERM_BP_DIRECT	GO:0042473~outer ear morphogenesis	5	0.259471	0.00854027	TBX1, EYA1, MAPK1, HOXA1, FGFR1	1693	9	16792	5.51027	1	0.102844	0.0969577
GOTERM_BP_DIRECT	GO:0002237~response to molecule of bacterial origin	5	0.259471	0.00854027	IL10, CXCL8, TLR9, TNFAIP3, TLR2	1693	9	16792	5.51027	1	0.102844	0.0969577
GOTERM_BP_DIRECT	GO:0032930~positive regulation of superoxide anion generation	5	0.259471	0.00854027	CRP, GSTP1, F2RL1, AGT, SOD1	1693	9	16792	5.51027	1	0.102844	0.0969577
GOTERM_BP_DIRECT	GO:0060020~Bergmann glial cell differentiation	5	0.259471	0.00854027	MAP2K1, SHH, MAPK1, PTPN11, GFAP	1693	9	16792	5.51027	1	0.102844	0.0969577
GOTERM_BP_DIRECT	GO:0051967~negative regulation of synaptic transmission, glutamatergic	5	0.259471	0.00854027	NPY2R, ADORA1, HTR1B, HTR2A, DRD2	1693	9	16792	5.51027	1	0.102844	0.0969577
GOTERM_BP_DIRECT	GO:0002480~antigen processing and presentation of exogenous peptide antigen via MHC class I, TAP-independent	5	0.259471	0.00854027	HLA-B, HLA-C, HLA-A, HLA-G, HLA-E	1693	9	16792	5.51027	1	0.102844	0.0969577
GOTERM_BP_DIRECT	GO:0097267~omega-hydroxylase P450 pathway	5	0.259471	0.00854027	CYP2C9, CYP1A2, CYP1A1, CYP1B1, CYP2C19	1693	9	16792	5.51027	1	0.102844	0.0969577
GOTERM_BP_DIRECT	GO:0010863~positive regulation of phospholipase C activity	5	0.259471	0.00854027	PDGFRA, KIT, ESR1, FGF2, FGFR1	1693	9	16792	5.51027	1	0.102844	0.0969577
GOTERM_BP_DIRECT	GO:0090335~regulation of brown fat cell differentiation	4	0.207577	0.00873478	FTO, LEP, SIRT1, MTOR	1693	5	16792	7.93479	1	0.102844	0.0969577
GOTERM_BP_DIRECT	GO:0007195~adenylate cyclase-inhibiting dopamine receptor signaling pathway	4	0.207577	0.00873478	DRD2, DRD3, DRD4, ADCY5	1693	5	16792	7.93479	1	0.102844	0.0969577
GOTERM_BP_DIRECT	GO:0046219~indolalkylamine biosynthetic process	4	0.207577	0.00873478	TPH2, DDC, TPH1, ASMT	1693	5	16792	7.93479	1	0.102844	0.0969577
GOTERM_BP_DIRECT	GO:0002381~immunoglobulin production involved in immunoglobulin mediated immune response	4	0.207577	0.00873478	HLA-DRB5, HLA-DRB4, HLA-DRB1, HLA-DQB1	1693	5	16792	7.93479	1	0.102844	0.0969577
GOTERM_BP_DIRECT	GO:0032747~positive regulation of interleukin-23 production	4	0.207577	0.00873478	CSF2, IFNG, MYD88, IL17A	1693	5	16792	7.93479	1	0.102844	0.0969577
GOTERM_BP_DIRECT	GO:0051891~positive regulation of cardioblast differentiation	4	0.207577	0.00873478	TGFB2, GATA4, NKX2-5, TBX5	1693	5	16792	7.93479	1	0.102844	0.0969577
GOTERM_BP_DIRECT	GO:0072656~maintenance of protein location in mitochondrion	4	0.207577	0.00873478	PINK1, TSPO, AKT1, HK1	1693	5	16792	7.93479	1	0.102844	0.0969577
GOTERM_BP_DIRECT	GO:0042634~regulation of hair cycle	4	0.207577	0.00873478	PER1, NIPBL, CLOCK, ARNTL	1693	5	16792	7.93479	1	0.102844	0.0969577
GOTERM_BP_DIRECT	GO:0042092~type 2 immune response	4	0.207577	0.00873478	IL10, IL4, IL33, IL18	1693	5	16792	7.93479	1	0.102844	0.0969577
GOTERM_BP_DIRECT	GO:0032225~regulation of synaptic transmission, dopaminergic	4	0.207577	0.00873478	CHRNB2, CHRNA7, CHRFAM7A, CNTNAP4	1693	5	16792	7.93479	1	0.102844	0.0969577
GOTERM_BP_DIRECT	GO:0001992~regulation of systemic arterial blood pressure by vasopressin	4	0.207577	0.00873478	OXTR, AVPR1B, AVPR1A, DRD5	1693	5	16792	7.93479	1	0.102844	0.0969577
GOTERM_BP_DIRECT	GO:0042713~sperm ejaculation	4	0.207577	0.00873478	OXTR, OXT, AVPR1A, SLC6A4	1693	5	16792	7.93479	1	0.102844	0.0969577
GOTERM_BP_DIRECT	GO:2000809~positive regulation of synaptic vesicle clustering	4	0.207577	0.00873478	NLGN3, NLGN1, CDH2, MAGI2	1693	5	16792	7.93479	1	0.102844	0.0969577
GOTERM_BP_DIRECT	GO:0099565~chemical synaptic transmission, postsynaptic	4	0.207577	0.00873478	GSK3B, AKT1, ARRB2, DRD2	1693	5	16792	7.93479	1	0.102844	0.0969577
GOTERM_BP_DIRECT	GO:0045672~positive regulation of osteoclast differentiation	7	0.363259	0.00887243	CREB1, IFNG, IL23R, GNAS, FOS, TNF, IL17A	1693	19	16792	3.65418	1	0.103448	0.0975277
GOTERM_BP_DIRECT	GO:0050771~negative regulation of axonogenesis	7	0.363259	0.00887243	NGFR, SYNGAP1, GDI1, PTEN, OMG, PSEN1, RTN4	1693	19	16792	3.65418	1	0.103448	0.0975277
GOTERM_BP_DIRECT	GO:0048814~regulation of dendrite morphogenesis	7	0.363259	0.00887243	CHRNB2, CHRNA3, SDC2, NSMF, NR2E1, PQBP1, GRIN1	1693	19	16792	3.65418	1	0.103448	0.0975277
GOTERM_BP_DIRECT	GO:0021772~olfactory bulb development	7	0.363259	0.00887243	TTC8, SEMA3A, ID2, CHD7, KIF14, NR2E1, FEZF1	1693	19	16792	3.65418	1	0.103448	0.0975277
GOTERM_BP_DIRECT	GO:0042832~defense response to protozoan	7	0.363259	0.00887243	IL10, IL4, IL6, CD40, IL4R, IFNG, HRAS	1693	19	16792	3.65418	1	0.103448	0.0975277
GOTERM_BP_DIRECT	GO:0051897~positive regulation of protein kinase B signaling	17	0.8822	0.00903931	HIP1, INSR, IL18, IGF2, GATA3, ARRB2, TXN, FGF2, TNF, MTOR, PIK3CG, INS, IL6, PINK1, LEP, CD28, SPRY2	1693	84	16792	2.00731	1	0.105189	0.0991691
GOTERM_BP_DIRECT	GO:0071300~cellular response to retinoic acid	15	0.778412	0.00920039	KMT2E, TBX1, RET, MEF2C, RARG, OSR1, FZD7, NTRK3, SLC6A4, MUC1, LEP, RARA, CCL2, HOXA2, WNT2	1693	70	16792	2.12539	1	0.106856	0.100741
GOTERM_BP_DIRECT	GO:0010801~negative regulation of peptidyl-threonine phosphorylation	6	0.311365	0.00949745	SPRED2, SPRED1, SPRY2, CALM3, CALM1, CALM2	1693	14	16792	4.25078	1	0.109248	0.102995
GOTERM_BP_DIRECT	GO:0045821~positive regulation of glycolytic process	6	0.311365	0.00949745	P2RX7, MLXIPL, INSR, IGF1, HTR2A, INS	1693	14	16792	4.25078	1	0.109248	0.102995
GOTERM_BP_DIRECT	GO:0010001~glial cell differentiation	6	0.311365	0.00949745	GAP43, RELN, MMP24, CDH2, FGF2, PHOX2B	1693	14	16792	4.25078	1	0.109248	0.102995
GOTERM_BP_DIRECT	GO:2001241~positive regulation of extrinsic apoptotic signaling pathway in absence of ligand	6	0.311365	0.00949745	RET, WWOX, TGFB2, NF1, FAS, INHBA	1693	14	16792	4.25078	1	0.109248	0.102995
GOTERM_BP_DIRECT	GO:0035729~cellular response to hepatocyte growth factor stimulus	6	0.311365	0.00949745	IL10, GSK3B, IL6, CREB1, TDGF1, BCAR1	1693	14	16792	4.25078	1	0.109248	0.102995
GOTERM_BP_DIRECT	GO:0042130~negative regulation of T cell proliferation	10	0.518941	0.00963246	IL10, SHH, HLA-DRB5, HLA-DRB4, IL2RA, PAWR, CTLA4, FOXP3, HLA-G, HLA-DRB1	1693	37	16792	2.68067	1	0.110167	0.103861
GOTERM_BP_DIRECT	GO:0048813~dendrite morphogenesis	10	0.518941	0.00963246	RERE, CDK5, SEMA3A, SDC2, CAMK2A, DTNBP1, CACNA1A, CTNNA2, DCLK1, PICALM	1693	37	16792	2.68067	1	0.110167	0.103861
GOTERM_BP_DIRECT	GO:0045597~positive regulation of cell differentiation	10	0.518941	0.00963246	GHR, RPS6KA3, SOCS3, AR, FGF8, GDNF, NF2, VHL, BMPR1B, INS	1693	37	16792	2.68067	1	0.110167	0.103861
GOTERM_BP_DIRECT	GO:0032735~positive regulation of interleukin-12 production	8	0.415153	0.00981177	CD40, IFNG, IL23R, TLR9, ISL1, TLR4, HLA-G, TLR2	1693	25	16792	3.17392	1	0.111791	0.105393
GOTERM_BP_DIRECT	GO:0050715~positive regulation of cytokine secretion	8	0.415153	0.00981177	IL10, IL1A, SYK, HTR2B, MIF, AGTR2, TNF, INS	1693	25	16792	3.17392	1	0.111791	0.105393
GOTERM_BP_DIRECT	GO:0048147~negative regulation of fibroblast proliferation	9	0.467047	0.00995313	IFNG, GSTP1, LTA, NF1, PAWR, AGTR2, TP53, B4GALT7, TRIM32	1693	31	16792	2.87956	1	0.112546	0.106104
GOTERM_BP_DIRECT	GO:0046676~negative regulation of insulin secretion	9	0.467047	0.00995313	GHSR, PPP3CA, KCNJ11, KCNB1, HDAC1, PTPN11, GHRL, DRD2, ADRA2A	1693	31	16792	2.87956	1	0.112546	0.106104
GOTERM_BP_DIRECT	GO:0030073~insulin secretion	9	0.467047	0.00995313	MC4R, IL1RN, SLC30A8, PCLO, GAL, SNX19, LEP, PTPRN, PDX1	1693	31	16792	2.87956	1	0.112546	0.106104
GOTERM_BP_DIRECT	GO:0043200~response to amino acid	9	0.467047	0.00995313	IL6, SST, CASP3, GSTP1, SLC1A2, CCL2, MTHFR, MTOR, ICAM1	1693	31	16792	2.87956	1	0.112546	0.106104
GOTERM_BP_DIRECT	GO:0030036~actin cytoskeleton organization	23	1.19357	0.010494	IQSEC2, IQSEC1, FLII, LIMK1, CXCL1, CORO1A, FGD1, ADRA2A, BCR, ATXN3, DNAJB6, OPHN1, CFL1, NF1, KRAS, FLNB, NF2, PFN1, WASF2, RAN, ARHGEF5, PRKG1, PAFAH1B1	1693	130	16792	1.75481	1	0.118437	0.111659
GOTERM_BP_DIRECT	GO:0010977~negative regulation of neuron projection development	11	0.570835	0.0106926	NGFR, GSK3B, RIT2, BCL11A, DCC, SEMA3A, NR2F1, TBX6, FKBP4, PAFAH1B1, GFAP	1693	44	16792	2.47962	1	0.120452	0.113558
GOTERM_BP_DIRECT	GO:0001568~blood vessel development	10	0.518941	0.0115203	TBX1, MEF2C, PROP1, COL1A2, PAX6, DHCR7, PSEN1, FOXO1, CRKL, TGFBR2	1693	38	16792	2.61013	1	0.129372	0.121967
GOTERM_BP_DIRECT	GO:0043153~entrainment of circadian clock by photoperiod	7	0.363259	0.0116139	PPP1CB, PER1, ID2, CRY2, CRY1, TP53, PML	1693	20	16792	3.47147	1	0.129372	0.121967
GOTERM_BP_DIRECT	GO:0046697~decidualization	7	0.363259	0.0116139	GHSR, CYP27B1, VDR, LIF, GHRL, CTSB, MEN1	1693	20	16792	3.47147	1	0.129372	0.121967
GOTERM_BP_DIRECT	GO:0002052~positive regulation of neuroblast proliferation	7	0.363259	0.0116139	CX3CR1, ASPM, SHH, PAX6, DISC1, DRD2, GLI3	1693	20	16792	3.47147	1	0.129372	0.121967
GOTERM_BP_DIRECT	GO:0051568~histone H3-K4 methylation	7	0.363259	0.0116139	KMT2E, KMT2D, KMT2A, SETD1B, KMT2B, ASH1L, KDM6A	1693	20	16792	3.47147	1	0.129372	0.121967
GOTERM_BP_DIRECT	GO:0071157~negative regulation of cell cycle arrest	7	0.363259	0.0116139	MLXIPL, FOXE3, GPER1, FZD9, MIF, PHOX2B, FGF10	1693	20	16792	3.47147	1	0.129372	0.121967
GOTERM_BP_DIRECT	GO:0045595~regulation of cell differentiation	9	0.467047	0.0121256	APC2, TFAP2B, PLEKHB1, SPRY2, CELA1, RAF1, FADS1, RUNX2, FGFR1	1693	32	16792	2.78957	1	0.134821	0.127105
GOTERM_BP_DIRECT	GO:0051928~positive regulation of calcium ion transport	8	0.415153	0.0122836	HOMER1, CCL5, F2R, CAMK2A, CCL4, TSPO, ARRB2, HCRT	1693	26	16792	3.05184	1	0.135822	0.128048
GOTERM_BP_DIRECT	GO:0006836~neurotransmitter transport	8	0.415153	0.0122836	SLC6A5, GABRA2, SLC6A8, SYNJ1, SLC6A14, SLC6A12, SLC6A1, CPLX2	1693	26	16792	3.05184	1	0.135822	0.128048
GOTERM_BP_DIRECT	GO:0050999~regulation of nitric-oxide synthase activity	8	0.415153	0.0122836	NOS3, LEP, IL1B, AKT1, CALM3, WASL, CALM1, CALM2	1693	26	16792	3.05184	1	0.135822	0.128048
GOTERM_BP_DIRECT	GO:0006351~transcription, DNA-templated	227	11.78	0.0123183	RB1, MYT1L, TRRAP, JMJD1C, UBE2L3, IKZF5, KAT5, ZMIZ1, HOXA2, KAT8, HOXA1, SOX6, MNX1, HES6, MEF2C, CSNK2A1, BSX, MED9, AR, RFX8, EWSR1, DDIT3, BTK, ZNF711, BCORL1, CLOCK, TP53, L3MBTL2, SRCAP, FLII, ARX, TXN, MED12L, SEC14L2, COMMD9, NKX2-1, GTF2IRD2B, BCL11A, GTF2IRD2, SETD1B, NR2F1, NR0B1, NR1D1, SMARCA1, SMARCA2, SMARCA4, ID2, AGO2, PPP1R1B, GTF2IRD1, SIM1, EZH2, ZNF496, FOXE3, RARG, HIP1, FO…	1693	1955	16792	1.15166	1	0.135955	0.128174
GOTERM_BP_DIRECT	GO:0032147~activation of protein kinase activity	11	0.570835	0.0125381	TGFB2, CALCA, PIK3CA, INSR, KIF14, EMP2, ADNP, DRD2, ADRA2A, MARK2, TGFBR2	1693	45	16792	2.42452	1	0.137621	0.129744
GOTERM_BP_DIRECT	GO:0071363~cellular response to growth factor stimulus	11	0.570835	0.0125381	OPRD1, TGIF1, DDC, TH, INSR, CAT, HTR3A, NOS1, PFN1, LRP8, MAP2K5	1693	45	16792	2.42452	1	0.137621	0.129744
GOTERM_BP_DIRECT	GO:0001755~neural crest cell migration	11	0.570835	0.0125381	TBX1, ACVR1, RET, SEMA4A, SHH, KITLG, GDNF, SEMA3A, HTR2B, SEMA3E, ISL1	1693	45	16792	2.42452	1	0.137621	0.129744
GOTERM_BP_DIRECT	GO:0006112~energy reserve metabolic process	6	0.311365	0.0130827	MC4R, LEP, LEPR, GNAS, MRAP2, MTOR	1693	15	16792	3.9674	1	0.140237	0.13221
GOTERM_BP_DIRECT	GO:0007213~G-protein coupled acetylcholine receptor signaling pathway	6	0.311365	0.0130827	CHRM2, CHRM1, GNAQ, GNA11, CHRM5, AGRN	1693	15	16792	3.9674	1	0.140237	0.13221
GOTERM_BP_DIRECT	GO:0002437~inflammatory response to antigenic stimulus	6	0.311365	0.0130827	CYSLTR1, HLA-DRB5, HLA-DRB4, IL2RA, RASGRP1, HLA-DRB1	1693	15	16792	3.9674	1	0.140237	0.13221
GOTERM_BP_DIRECT	GO:0045725~positive regulation of glycogen biosynthetic process	6	0.311365	0.0130827	PTH, INSR, IGF2, AKT1, IGF1, INS	1693	15	16792	3.9674	1	0.140237	0.13221
GOTERM_BP_DIRECT	GO:0035640~exploration behavior	6	0.311365	0.0130827	KMT2A, CHRNA4, HTR1A, ABAT, AGTR2, SHANK2	1693	15	16792	3.9674	1	0.140237	0.13221
GOTERM_BP_DIRECT	GO:1904707~positive regulation of vascular smooth muscle cell proliferation	6	0.311365	0.0130827	IL10, MMP2, HTR1B, MMP9, AGT, BMPR1A	1693	15	16792	3.9674	1	0.140237	0.13221
GOTERM_BP_DIRECT	GO:0045080~positive regulation of chemokine biosynthetic process	5	0.259471	0.0131102	IL4, IFNG, IL1B, TNF, MYD88	1693	10	16792	4.95924	1	0.140237	0.13221
GOTERM_BP_DIRECT	GO:0019953~sexual reproduction	5	0.259471	0.0131102	LEP, STAT3, LEPR, EIF4H, ELSPBP1	1693	10	16792	4.95924	1	0.140237	0.13221
GOTERM_BP_DIRECT	GO:0032098~regulation of appetite	5	0.259471	0.0131102	POMC, PYY, NPY, HTR2C, HTR4	1693	10	16792	4.95924	1	0.140237	0.13221
GOTERM_BP_DIRECT	GO:0043267~negative regulation of potassium ion transport	5	0.259471	0.0131102	ADCYAP1, NOS3, NOS1, HTR2A, HCRT	1693	10	16792	4.95924	1	0.140237	0.13221
GOTERM_BP_DIRECT	GO:0045792~negative regulation of cell size	5	0.259471	0.0131102	CFL1, PTEN, AKT1, TSC1, MTOR	1693	10	16792	4.95924	1	0.140237	0.13221
GOTERM_BP_DIRECT	GO:0035265~organ growth	5	0.259471	0.0131102	NLGN4X, BCL2, PTPN11, DLL1, ADRA1A	1693	10	16792	4.95924	1	0.140237	0.13221
GOTERM_BP_DIRECT	GO:0048387~negative regulation of retinoic acid receptor signaling pathway	5	0.259471	0.0131102	ASXL1, CYP26A1, CNOT1, CALR, EZH2	1693	10	16792	4.95924	1	0.140237	0.13221
GOTERM_BP_DIRECT	GO:0042359~vitamin D metabolic process	5	0.259471	0.0131102	CYP27B1, CYP24A1, CYP11A1, CYP1A1, CYP3A4	1693	10	16792	4.95924	1	0.140237	0.13221
GOTERM_BP_DIRECT	GO:0032880~regulation of protein localization	12	0.62273	0.0131274	ADCYAP1, PRNP, TTC8, DNAJB6, PTCH1, VPS4A, BCL2, AKT1, WASL, VIP, PICALM, INS	1693	52	16792	2.28888	1	0.140237	0.13221
GOTERM_BP_DIRECT	GO:0030182~neuron differentiation	18	0.934094	0.0134557	NTRK2, MAP2K1, MEF2C, NLGN4X, CNTN6, FZD7, DNMT3A, TRAPPC9, SMARCA1, HDAC9, RUNX2, PTPRD, NIF3L1, CDK5, CASP3, IL1RAPL1, LMX1B, WNT2	1693	95	16792	1.87929	1	0.143488	0.135276
GOTERM_BP_DIRECT	GO:0006979~response to oxidative stress	20	1.03788	0.0134882	PRNP, APP, TOR1A, CHRNA4, PSIP1, DHCR24, PSEN1, EPX, MPO, SIRT1, PDLIM1, MMP14, TPO, PINK1, FGF8, MTF1, NAPRT, AKT1, APOE, MICB	1693	110	16792	1.80336	1	0.143579	0.135361
GOTERM_BP_DIRECT	GO:0006953~acute-phase response	10	0.518941	0.0136714	CRP, SERPINA3, IL6, IL1RN, SERPINA1, HFE, STAT3, HP, FN1, INS	1693	39	16792	2.5432	1	0.145271	0.136957
GOTERM_BP_DIRECT	GO:0035023~regulation of Rho protein signal transduction	16	0.830306	0.0144817	TRIO, ARHGEF12, RASGRF2, MYO9B, KALRN, FGD1, NET1, BCR, AKAP13, SPATA13, ARHGEF4, RAF1, SOS1, SOS2, ARHGEF5, ARHGEF6	1693	81	16792	1.95921	1	0.153609	0.144817
GOTERM_BP_DIRECT	GO:0048666~neuron development	11	0.570835	0.0146133	EPHA5, ALK, MEF2C, TGFB2, CNTF, LIF, NDN, PSEN1, HS6ST1, GLI2, PITX3	1693	46	16792	2.37181	1	0.15433	0.145497
GOTERM_BP_DIRECT	GO:0000186~activation of MAPKK activity	11	0.570835	0.0146133	NTRK1, MAP3K2, F2R, ADORA1, CARTPT, PSEN1, NGF, RAF1, FGF2, GRM1, CRKL	1693	46	16792	2.37181	1	0.15433	0.145497
GOTERM_BP_DIRECT	GO:0051402~neuron apoptotic process	9	0.467047	0.014627	RB1, APP, CDK5, APAF1, MAX, BCL2, LIG4, PSEN1, BID	1693	33	16792	2.70504	1	0.15433	0.145497
GOTERM_BP_DIRECT	GO:0048844~artery morphogenesis	7	0.363259	0.0149017	TBX1, FOXC1, ZMIZ1, NF1, HES1, HOXA1, APOE	1693	21	16792	3.30616	1	0.155857	0.146936
GOTERM_BP_DIRECT	GO:0035307~positive regulation of protein dephosphorylation	7	0.363259	0.0149017	PINK1, SMPD1, ADORA1, CALM3, NSMF, CALM1, CALM2	1693	21	16792	3.30616	1	0.155857	0.146936
GOTERM_BP_DIRECT	GO:0000132~establishment of mitotic spindle orientation	7	0.363259	0.0149017	EYA1, SPRY2, PAX6, SPRY1, MCPH1, PAFAH1B1, FGF10	1693	21	16792	3.30616	1	0.155857	0.146936
GOTERM_BP_DIRECT	GO:0043473~pigmentation	7	0.363259	0.0149017	SZT2, EDA, TH, KIT, NF1, TYR, DRD2	1693	21	16792	3.30616	1	0.155857	0.146936
GOTERM_BP_DIRECT	GO:0070932~histone H3 deacetylation	7	0.363259	0.0149017	PER2, HDAC4, PER1, HDAC1, HDAC8, SIRT1, HDAC9	1693	21	16792	3.30616	1	0.155857	0.146936
GOTERM_BP_DIRECT	GO:0006952~defense response	14	0.726518	0.015153	DEFB103A, CXCL9, CD83, HLA-B, HP, IL31RA, GATA3, INHBA, NOD2, MPO, CYSLTR1, TNIP1, NLRP3, ICOSLG	1693	67	16792	2.07252	1	0.157878	0.148842
GOTERM_BP_DIRECT	GO:0035987~endodermal cell differentiation	8	0.415153	0.015174	MMP14, MMP2, FN1, HMGA2, LAMB1, INHBA, MMP9, NODAL	1693	27	16792	2.93881	1	0.157878	0.148842
GOTERM_BP_DIRECT	GO:0010575~positive regulation of vascular endothelial growth factor production	8	0.415153	0.015174	IL1A, IL1B, CYP1B1, GATA4, RORA, ISL1, NODAL, SULF2	1693	27	16792	2.93881	1	0.157878	0.148842
GOTERM_BP_DIRECT	GO:0043433~negative regulation of sequence-specific DNA binding transcription factor activity	13	0.674624	0.0152492	RB1, HDAC4, PRNP, PTCH1, NR0B1, ESR1, SIRT1, FOXP3, ID2, DDIT3, RLIM, EZH2, MEN1	1693	60	16792	2.14901	1	0.158386	0.149321
GOTERM_BP_DIRECT	GO:0006810~transport	49	2.54281	0.0154641	GABRB3, SLC25A1, GABRB2, GABRB1, SLC35F4, GRIK4, GRIK1, SLC6A1, SLC6A2, SLC16A2, PTGDS, AP2M1, CHRNB3, SLC6A14, SLC6A12, GABRG2, AR, SLC9A6, SLC25A19, NUP98, SLC25A5, SLC25A4, SLC25A13, ATP6V1A, ABCB1, CHRNA5, CHRNA6, CACNA1B, CACNA1H, SEC14L2, CACNA1I, GRIN2A, TTR, GRIA4, GABRA1, GABRA6, GABRA5, TRAPPC4, GABRA3, ATP2B3, LYVE1, GRIN2B, SLC6A5, ATP4A, FABP2, SLC6A8, CLCN4, ALB, PAEP	1693	348	16792	1.39657	1	0.16034	0.151163
GOTERM_BP_DIRECT	GO:0051262~protein tetramerization	10	0.518941	0.0161058	HLA-DRB5, ADSL, HLA-DRB4, SHMT2, CCL5, CAT, TP53, HLA-DRB1, TGM3, DNM1	1693	40	16792	2.47962	1	0.162553	0.15325
GOTERM_BP_DIRECT	GO:0042737~drug catabolic process	4	0.207577	0.0161658	CYP2C9, CYP2D6, CYP1A2, CYP3A4	1693	6	16792	6.61233	1	0.162553	0.15325
GOTERM_BP_DIRECT	GO:0048512~circadian behavior	4	0.207577	0.0161658	SIX3, CSNK1E, BTBD9, TP53	1693	6	16792	6.61233	1	0.162553	0.15325
GOTERM_BP_DIRECT	GO:0021984~adenohypophysis development	4	0.207577	0.0161658	GSX1, HES1, DRD2, SLC6A3	1693	6	16792	6.61233	1	0.162553	0.15325
GOTERM_BP_DIRECT	GO:0060137~maternal process involved in parturition	4	0.207577	0.0161658	OXTR, CYP1A1, CCL2, NODAL	1693	6	16792	6.61233	1	0.162553	0.15325
GOTERM_BP_DIRECT	GO:0055012~ventricular cardiac muscle cell differentiation	4	0.207577	0.0161658	MEF2C, RXRA, RARA, RARB	1693	6	16792	6.61233	1	0.162553	0.15325
GOTERM_BP_DIRECT	GO:0007185~transmembrane receptor protein tyrosine phosphatase signaling pathway	4	0.207577	0.0161658	PTPRD, PTPRU, TRIO, PTPRF	1693	6	16792	6.61233	1	0.162553	0.15325
GOTERM_BP_DIRECT	GO:0001956~positive regulation of neurotransmitter secretion	4	0.207577	0.0161658	GPER1, DTNBP1, STX1A, SNCA	1693	6	16792	6.61233	1	0.162553	0.15325
GOTERM_BP_DIRECT	GO:0034105~positive regulation of tissue remodeling	4	0.207577	0.0161658	IL21, IL15, IL18, IL2	1693	6	16792	6.61233	1	0.162553	0.15325
GOTERM_BP_DIRECT	GO:0048598~embryonic morphogenesis	4	0.207577	0.0161658	FLRT3, HTR2B, FGF2, CDON	1693	6	16792	6.61233	1	0.162553	0.15325
GOTERM_BP_DIRECT	GO:0032754~positive regulation of interleukin-5 production	4	0.207577	0.0161658	IL33, IL1RL1, RARA, NLRP3	1693	6	16792	6.61233	1	0.162553	0.15325
GOTERM_BP_DIRECT	GO:0048864~stem cell development	4	0.207577	0.0161658	SETD2, SHH, PTPRC, FGF2	1693	6	16792	6.61233	1	0.162553	0.15325
GOTERM_BP_DIRECT	GO:0033210~leptin-mediated signaling pathway	4	0.207577	0.0161658	LEP, STAT3, LEPR, SIRT1	1693	6	16792	6.61233	1	0.162553	0.15325
GOTERM_BP_DIRECT	GO:0009744~response to sucrose	4	0.207577	0.0161658	ADIPOQ, OXT, SLC6A1, FADS1	1693	6	16792	6.61233	1	0.162553	0.15325
GOTERM_BP_DIRECT	GO:0060664~epithelial cell proliferation involved in salivary gland morphogenesis	4	0.207577	0.0161658	IL6, SHH, TNF, FGF10	1693	6	16792	6.61233	1	0.162553	0.15325
GOTERM_BP_DIRECT	GO:0046483~heterocycle metabolic process	4	0.207577	0.0161658	CYP2D6, CYP1A2, CYP2C19, CYP3A4	1693	6	16792	6.61233	1	0.162553	0.15325
GOTERM_BP_DIRECT	GO:0009804~coumarin metabolic process	4	0.207577	0.0161658	CYP2A6, CYP2D6, CYP1A1, UGT1A8	1693	6	16792	6.61233	1	0.162553	0.15325
GOTERM_BP_DIRECT	GO:0060430~lung saccule development	4	0.207577	0.0161658	ASXL1, CREB1, NKX2-1, FGF10	1693	6	16792	6.61233	1	0.162553	0.15325
GOTERM_BP_DIRECT	GO:0042110~T cell activation	11	0.570835	0.0169342	DPP4, CD86, PPP3CA, CD8A, CHRNA7, CD80, CD7, CHRFAM7A, FOXP3, ICOSLG, PIK3CG	1693	47	16792	2.32135	1	0.169994	0.160265
GOTERM_BP_DIRECT	GO:0050853~B cell receptor signaling pathway	12	0.62273	0.0172864	LAT2, CD79A, MEF2C, PTPRC, SYK, CD19, BCL2, BTK, CTLA4, CD38, MAPK1, BCAR1	1693	54	16792	2.20411	1	0.17275	0.162862
GOTERM_BP_DIRECT	GO:0001947~heart looping	13	0.674624	0.0172951	MEF2C, FOXH1, GATA4, PSEN1, DLL1, TGFBR2, TBX2, SHH, FGF8, ZIC3, TBX20, NKX2-5, NODAL	1693	61	16792	2.11378	1	0.17275	0.162862
GOTERM_BP_DIRECT	GO:0001523~retinoid metabolic process	13	0.674624	0.0172951	SDC2, LPL, HSPG2, LRP8, ADH5, OPN1SW, TTR, RDH10, GPC3, APOE, GPC4, AGRN, GPC6	1693	61	16792	2.11378	1	0.17275	0.162862
GOTERM_BP_DIRECT	GO:0035855~megakaryocyte development	6	0.311365	0.0174801	MEIS1, TAL1, KIT, PTPN11, WASF2, FLI1	1693	16	16792	3.71943	1	0.172895	0.162999
GOTERM_BP_DIRECT	GO:0003203~endocardial cushion morphogenesis	6	0.311365	0.0174801	ACVR1, TGFB2, TBX20, ISL1, BMPR1A, TBX2	1693	16	16792	3.71943	1	0.172895	0.162999
GOTERM_BP_DIRECT	GO:0048488~synaptic vesicle endocytosis	6	0.311365	0.0174801	SYT2, SYNJ1, OPHN1, SYT1, CDK5, SNCA	1693	16	16792	3.71943	1	0.172895	0.162999
GOTERM_BP_DIRECT	GO:0090280~positive regulation of calcium ion import	6	0.311365	0.0174801	LGALS3, CRH, CCL2, CASK, GCG, ATP2C2	1693	16	16792	3.71943	1	0.172895	0.162999
GOTERM_BP_DIRECT	GO:0016573~histone acetylation	9	0.467047	0.0174827	MECP2, KAT5, SRCAP, KAT6B, TRRAP, PCGF2, KAT8, CLOCK, TAF1	1693	34	16792	2.62548	1	0.172895	0.162999
GOTERM_BP_DIRECT	GO:0045859~regulation of protein kinase activity	9	0.467047	0.0174827	CXCL10, PRKAB2, SPDYE1, TRPT1, TSC1, ELP4, SPDYE7P, MTOR, SOD1	1693	34	16792	2.62548	1	0.172895	0.162999
GOTERM_BP_DIRECT	GO:0019228~neuronal action potential	8	0.415153	0.0185167	CACNA1I, GPER1, SCN8A, KCNA2, ANK3, DRD1, SCN3A, SCN1A	1693	28	16792	2.83385	1	0.181145	0.170778
GOTERM_BP_DIRECT	GO:0086010~membrane depolarization during action potential	8	0.415153	0.0185167	CACNA1I, SCN8A, CACNA1B, CACNA1A, SCN3A, CACNA1H, SCN1A, YWHAH	1693	28	16792	2.83385	1	0.181145	0.170778
GOTERM_BP_DIRECT	GO:2000352~negative regulation of endothelial cell apoptotic process	8	0.415153	0.0185167	IL10, IL4, IL13, KRIT1, TNFAIP3, NDNF, GATA3, ICAM1	1693	28	16792	2.83385	1	0.181145	0.170778
GOTERM_BP_DIRECT	GO:0001569~patterning of blood vessels	8	0.415153	0.0185167	GNA13, ACVR1, SHH, FGF8, TBX20, SEMA3E, PITX2, TGFBR2	1693	28	16792	2.83385	1	0.181145	0.170778
GOTERM_BP_DIRECT	GO:0046329~negative regulation of JNK cascade	7	0.363259	0.0187831	PER1, PINK1, F2RL1, AKT1, PAFAH1B1, DACT1, MEN1	1693	22	16792	3.15588	1	0.181145	0.170778
GOTERM_BP_DIRECT	GO:0060078~regulation of postsynaptic membrane potential	7	0.363259	0.0187831	HCN4, ADCYAP1, FGF14, SCN8A, SCN3A, HCN1, SCN1A	1693	22	16792	3.15588	1	0.181145	0.170778
GOTERM_BP_DIRECT	GO:0016079~synaptic vesicle exocytosis	7	0.363259	0.0187831	P2RX7, CADPS2, SNAP25, PCLO, CDK5, CPLX2, VAMP2	1693	22	16792	3.15588	1	0.181145	0.170778
GOTERM_BP_DIRECT	GO:0031397~negative regulation of protein ubiquitination	10	0.518941	0.018843	PER2, PRKCG, CDK5, SVBP, CRY1, TSPO, TNFAIP3, ARRB2, HDAC8, MTOR	1693	41	16792	2.41914	1	0.181145	0.170778
GOTERM_BP_DIRECT	GO:0032526~response to retinoic acid	10	0.518941	0.018843	ASXL1, RARG, RXRA, SYNJ1, PTCH1, HSD17B2, RARA, CD38, OXT, MICB	1693	41	16792	2.41914	1	0.181145	0.170778
GOTERM_BP_DIRECT	GO:0032024~positive regulation of insulin secretion	10	0.518941	0.018843	GLUD1, SLC30A8, UCN3, GPER1, CD38, ABAT, GHRL, TRH, ISL1, PCK2	1693	41	16792	2.41914	1	0.181145	0.170778
GOTERM_BP_DIRECT	GO:0045060~negative thymic T cell selection	5	0.259471	0.018982	SHH, AIRE, CD28, FAS, GLI3	1693	11	16792	4.5084	1	0.181145	0.170778
GOTERM_BP_DIRECT	GO:0006600~creatine metabolic process	5	0.259471	0.018982	GAMT, GHR, GATM, SLC6A8, CKMT1B	1693	11	16792	4.5084	1	0.181145	0.170778
GOTERM_BP_DIRECT	GO:0032703~negative regulation of interleukin-2 production	5	0.259471	0.018982	PRNP, KAT5, TNFAIP3, GATA3, FOXP3	1693	11	16792	4.5084	1	0.181145	0.170778
GOTERM_BP_DIRECT	GO:0042417~dopamine metabolic process	5	0.259471	0.018982	GRIN2A, DRD1, DRD2, DRD3, DRD4	1693	11	16792	4.5084	1	0.181145	0.170778
GOTERM_BP_DIRECT	GO:1901652~response to peptide	5	0.259471	0.018982	OXTR, AVPR1B, AVPR1A, HCRTR2, HCRTR1	1693	11	16792	4.5084	1	0.181145	0.170778
GOTERM_BP_DIRECT	GO:0001823~mesonephros development	5	0.259471	0.018982	FGF8, OSR1, ZBTB16, GATA3, FGF10	1693	11	16792	4.5084	1	0.181145	0.170778
GOTERM_BP_DIRECT	GO:0048715~negative regulation of oligodendrocyte differentiation	5	0.259471	0.018982	DLX1, ID2, NF1, HES1, DRD3	1693	11	16792	4.5084	1	0.181145	0.170778
GOTERM_BP_DIRECT	GO:0046849~bone remodeling	5	0.259471	0.018982	IL6, TPH1, LRP5, HTR1B, LGR4	1693	11	16792	4.5084	1	0.181145	0.170778
GOTERM_BP_DIRECT	GO:0051024~positive regulation of immunoglobulin secretion	5	0.259471	0.018982	IL33, IL6, IL5, IL2, HLA-E	1693	11	16792	4.5084	1	0.181145	0.170778
GOTERM_BP_DIRECT	GO:0031076~embryonic camera-type eye development	5	0.259471	0.018982	RARG, RDH10, RARA, PITX2, FGF10	1693	11	16792	4.5084	1	0.181145	0.170778
GOTERM_BP_DIRECT	GO:0051168~nuclear export	5	0.259471	0.018982	AKAP13, ATXN1, NEMF, NCBP1, NCBP2	1693	11	16792	4.5084	1	0.181145	0.170778
GOTERM_BP_DIRECT	GO:0060445~branching involved in salivary gland morphogenesis	5	0.259471	0.018982	IL6, SHH, FGF8, FGFR1, TGM2	1693	11	16792	4.5084	1	0.181145	0.170778
GOTERM_BP_DIRECT	GO:0098655~cation transmembrane transport	11	0.570835	0.0195164	CHRNB2, CHRNA3, CHRNB4, CHRNB3, CHRNA2, CHRNA5, CHRNA4, CHRNA7, CHRNA6, HTR3A, HTR3B	1693	48	16792	2.27299	1	0.185949	0.175306
GOTERM_BP_DIRECT	GO:0006469~negative regulation of protein kinase activity	18	0.934094	0.019779	RB1, GSTP1, TSC2, PPM1F, LRP6, SOCS3, IL6, PTPRC, ADORA2A, FLRT3, LRRTM4, GNAQ, NF1, FGFR1OP, AKT1, SFN, NF2, YWHAG	1693	99	16792	1.80336	1	0.188152	0.177383
GOTERM_BP_DIRECT	GO:0050918~positive chemotaxis	9	0.467047	0.0207175	LGALS3, FGF8, CCL5, NTF3, TSC2, MIF, FGF2, CORO1A, FGF10	1693	35	16792	2.55047	1	0.196767	0.185506
GOTERM_BP_DIRECT	GO:0019886~antigen processing and presentation of exogenous peptide antigen via MHC class II	17	0.8822	0.0208518	DYNC1I2, ARF1, HLA-DRB5, HLA-DRB4, CLTC, KIF11, HLA-DMA, HLA-DPB1, CTSE, HLA-DRB3, SEC24C, HLA-DQA2, HLA-DQA1, HLA-DRB1, AP2M1, HLA-DPA1, HLA-DQB1	1693	92	16792	1.83276	1	0.197729	0.186413
GOTERM_BP_DIRECT	GO:0006357~regulation of transcription from RNA polymerase II promoter	59	3.06175	0.0209352	RB1, FOXE3, FOXE1, THRA, CHD4, CHD2, YY1, ZMYM2, ZMYM5, PITX2, MNX1, GTF2I, ACTL6B, ACTL6A, MED9, FOS, ETV3, ISL1, SUPT3H, RUNX2, FOXP1, RFX8, MYCN, CREB1, ETV3L, TAL1, MTF1, ERG, CLOCK, SRCAP, SATB2, TXK, TRAK1, NPAS3, PURA, HIRA, CUX1, DEAF1, RAD21, STAT6, SRY, NKX2-5, GTF2IRD2B, TBX1, STAT3, SMARCA5, INHBA, ELP4, SMARCA2, FLI1, SMARCA4, MLXIPL, TEF, WT1, FEV, FOSB, GTF2IRD1, SIM1, BRWD3	1693	441	16792	1.32696	1	0.198207	0.186863
GOTERM_BP_DIRECT	GO:0016310~phosphorylation	18	0.934094	0.0216676	ALK, PRKCG, CIITA, PANK2, TPK1, TRRAP, TNK2, LIMK2, STAT3, HTR2B, MTOR, PIK3CG, PINK1, PIK3CA, CDK5, CKMT1B, AKT1, DGKH	1693	100	16792	1.78533	1	0.204817	0.193094
GOTERM_BP_DIRECT	GO:0007566~embryo implantation	10	0.518941	0.0219022	CALCA, RXRA, IL1B, MMP2, LIF, EMP2, FKBP4, MMP9, SOD1, TGFBR2	1693	42	16792	2.36154	1	0.206059	0.194266
GOTERM_BP_DIRECT	GO:0001658~branching involved in ureteric bud morphogenesis	10	0.518941	0.0219022	SHH, FGF8, EYA1, GDNF, WT1, PTCH1, BCL2, GPC3, FGF2, GLI3	1693	42	16792	2.36154	1	0.206059	0.194266
GOTERM_BP_DIRECT	GO:0097191~extrinsic apoptotic signaling pathway	10	0.518941	0.0219022	P2RX7, IL33, WWOX, TGFB2, IFNG, FAS, TNFRSF10A, INHBA, TNF, PML	1693	42	16792	2.36154	1	0.206059	0.194266
GOTERM_BP_DIRECT	GO:0007275~multicellular organism development	68	3.5288	0.0219783	INVS, CD40, PIWIL4, PLEKHB1, ADRA1B, NPAP1, SPRED3, SPRED2, SHH, SPRED1, ZMYM2, ZMYM5, CDK20, GNRHR, LEPR, TNFRSF8, HOXA1, SOX6, TGIF1, NANOS2, USP7, EMP1, PAX6, PAX5, CFDP1, TNFRSF25, ERG, LMX1B, MCTP2, TP53, FLG, COLEC11, FLII, CREM, DLL1, FGD1, PRTG, RECQL4, ARVCF, MNT, CUX1, TBX21, ADAD1, HIVEP1, GTF2IRD2B, WNT2, CCL17, RREB1, EYA3, SPRY4, FZD9, LIF, IGF2, HMGA2, SUCO, TNFRSF10A, TNFRSF10D, T…	1693	521	16792	1.29454	1	0.206451	0.194635
GOTERM_BP_DIRECT	GO:0010942~positive regulation of cell death	8	0.415153	0.0223434	MYCN, DNMT3A, CRH, PDX1, HP, CIDEB, PRODH, DUSP6	1693	29	16792	2.73613	1	0.208545	0.196609
GOTERM_BP_DIRECT	GO:0048662~negative regulation of smooth muscle cell proliferation	8	0.415153	0.0223434	PTGIR, VIPR2, IFNG, IL15, IGFBP3, ADIPOQ, TNFAIP3, COMT	1693	29	16792	2.73613	1	0.208545	0.196609
GOTERM_BP_DIRECT	GO:0071549~cellular response to dexamethasone stimulus	8	0.415153	0.0223434	CASP9, IL6, CRH, EIF4EBP1, DNMT3B, CCL2, AGTR2, FOXO1	1693	29	16792	2.73613	1	0.208545	0.196609
GOTERM_BP_DIRECT	GO:0042733~embryonic digit morphogenesis	12	0.62273	0.0223551	SHH, MYCN, HDAC1, OSR1, GNAQ, ZBTB16, GNA12, LRP5, GLI3, GLI2, BMPR1A, TBX2	1693	56	16792	2.12539	1	0.208545	0.196609
GOTERM_BP_DIRECT	GO:0021762~substantia nigra development	11	0.570835	0.0223752	YWHAE, GLUD1, MAOB, YWHAQ, FGF9, CALM3, MBP, CALM1, CALM2, FGF2, YWHAH	1693	49	16792	2.2266	1	0.208545	0.196609
GOTERM_BP_DIRECT	GO:0098609~cell-cell adhesion	39	2.02387	0.022705	YWHAE, DDX6, YWHAB, USO1, CBL, RTN4, CRKL, TMEM47, PDLIM1, MMP24, FLRT3, CALD1, EPCAM, KIF5B, STK38, EIF4H, FLNB, SFN, PDLIM5, WASF2, MARK2, SPTBN1, TMPO, NOP56, ANXA2, IST1, BAIAP2, YWHAZ, HCFC1, KTN1, RPS26, TJP1, PLCB3, EIF2S3, MAPRE1, PFN1, RAN, PICALM, ADGRL3	1693	271	16792	1.42738	1	0.209789	0.197782
GOTERM_BP_DIRECT	GO:1901214~regulation of neuron death	6	0.311365	0.0227537	DCC, CCL5, TSC1, DHCR24, APOE, EPHB1	1693	17	16792	3.50064	1	0.209789	0.197782
GOTERM_BP_DIRECT	GO:0001508~action potential	6	0.311365	0.0227537	CHRNB2, CHRNB4, CHRNA4, KCNB1, GNAQ, GNA11	1693	17	16792	3.50064	1	0.209789	0.197782
GOTERM_BP_DIRECT	GO:0021522~spinal cord motor neuron differentiation	6	0.311365	0.0227537	SHH, LMO4, ZC4H2, PTCH1, CACNA1A, ISL1	1693	17	16792	3.50064	1	0.209789	0.197782
GOTERM_BP_DIRECT	GO:0048514~blood vessel morphogenesis	6	0.311365	0.0227537	TBX1, SYK, CDH2, RASA1, CYP1B1, SOS1	1693	17	16792	3.50064	1	0.209789	0.197782
GOTERM_BP_DIRECT	GO:0042310~vasoconstriction	6	0.311365	0.0227537	HTR7, HTR1D, HTR1A, HTR2B, HTR1B, SLC6A4	1693	17	16792	3.50064	1	0.209789	0.197782
GOTERM_BP_DIRECT	GO:0050860~negative regulation of T cell receptor signaling pathway	6	0.311365	0.0227537	PRNP, LGALS3, PAWR, PTPN22, UBASH3A, PTPN2	1693	17	16792	3.50064	1	0.209789	0.197782
GOTERM_BP_DIRECT	GO:0051726~regulation of cell cycle	21	1.08978	0.0231347	RB1, CDK19, CDKL5, STAT3, PTEN, TSC2, TSC1, FGF2, ARNTL, PER2, BCR, CDK8, MNT, PTPRC, FIGNL1, IRF1, LEP, MADD, CDK20, CDK14, PRR11	1693	124	16792	1.67974	1	0.212975	0.200785
GOTERM_BP_DIRECT	GO:0009880~embryonic pattern specification	7	0.363259	0.0233012	SHH, SATB2, ZBTB16, NODAL, DISP1, LRP6, FGF10	1693	23	16792	3.01867	1	0.21385	0.201611
GOTERM_BP_DIRECT	GO:0090398~cellular senescence	7	0.363259	0.0233012	PRMT6, MAP2K1, ID2, CALR, HRAS, PML, TBX2	1693	23	16792	3.01867	1	0.21385	0.201611
GOTERM_BP_DIRECT	GO:0016337~single organismal cell-cell adhesion	18	0.934094	0.0236902	CYFIP2, PTPRU, CSTA, CDSN, VCAM1, CTNND1, ICAM2, ICAM3, PSEN1, CDH9, NTN1, LRP6, ICAM1, ARVCF, SRPX2, NRCAM, CTNNA2, CD34	1693	101	16792	1.76765	1	0.217088	0.204663
GOTERM_BP_DIRECT	GO:0071260~cellular response to mechanical stimulus	14	0.726518	0.023869	MAP3K2, HDAC4, CD40, MMP7, IL13, TNFRSF10A, AGT, IL1B, IRF1, FAS, AKT1, TNFRSF8, TLR4, MYD88	1693	71	16792	1.95576	1	0.218392	0.205893
GOTERM_BP_DIRECT	GO:0030154~cell differentiation	61	3.16554	0.0242617	PTPRU, ROBO4, PIWIL4, HIP1, EDA, MYT1L, DDX41, ELK3, NPAP1, YY1, ZIC2, ZIC3, ANPEP, BCL7B, ZIC1, AKT1, NANOS2, HES6, APAF1, OSR1, ETV3, DUSP6, TGFBR2, NR5A1, ETV3L, ERG, RAF1, TP53, FKBP6, TXK, CREM, CPLX2, RASGRP1, DLL1, GNA13, PURA, KLRK1, NEUROD6, GNA12, FLNB, SRY, ZNF423, NKX2-5, SH2B3, SRPK2, NUS1, EYA1, TNK2, EYA3, CBX2, INHBA, FOXN3, NR1D1, FLI1, FEV, SMOC1, TLL2, TLL1, DHCR7, SIM1, TDGF1	1693	462	16792	1.30958	1	0.221647	0.208962
GOTERM_BP_DIRECT	GO:0010043~response to zinc ion	9	0.467047	0.0243547	APOBEC1, P2RX7, SLC30A8, VCAM1, TH, SLC30A4, PTEN, SLC30A10, OTC	1693	36	16792	2.47962	1	0.222158	0.209443
GOTERM_BP_DIRECT	GO:0070301~cellular response to hydrogen peroxide	12	0.62273	0.0252619	NET1, IL6, IL18RAP, PCGF2, AKR1B1, TNFAIP3, CYP1B1, STAT6, ETS1, SIRT1, FOXO1, EZH2	1693	57	16792	2.0881	1	0.227609	0.214582
GOTERM_BP_DIRECT	GO:0019827~stem cell population maintenance	11	0.570835	0.0255255	MED12, DDX6, NIPBL, FZD7, KIT, LIF, NKAP, SMC1A, SMC3, NODAL, BMPR1A	1693	50	16792	2.18207	1	0.227609	0.214582
GOTERM_BP_DIRECT	GO:0007157~heterophilic cell-cell adhesion via plasma membrane cell adhesion molecules	11	0.570835	0.0255255	SELP, PTPRD, NLGN1, VCAM1, CDH2, CADM2, NRXN1, IL1RAPL1, TIGIT, SELE, ICAM1	1693	50	16792	2.18207	1	0.227609	0.214582
GOTERM_BP_DIRECT	GO:0007266~Rho protein signal transduction	11	0.570835	0.0255255	GNA13, COL1A2, PTH, CFL1, GNA12, LIMK1, CDC42EP3, CDH13, MYO9B, KALRN, ADRA2A	1693	50	16792	2.18207	1	0.227609	0.214582
GOTERM_BP_DIRECT	GO:0021902~commitment of neuronal cell to specific neuron type in forebrain	4	0.207577	0.0261908	BCL11B, SATB2, PAX6, TBR1	1693	7	16792	5.66771	1	0.227609	0.214582
GOTERM_BP_DIRECT	GO:0015872~dopamine transport	4	0.207577	0.0261908	CHRM5, DRD1, SLC6A3, SLC18A2	1693	7	16792	5.66771	1	0.227609	0.214582
GOTERM_BP_DIRECT	GO:0002455~humoral immune response mediated by circulating immunoglobulin	4	0.207577	0.0261908	HLA-DRB5, HLA-DRB4, HLA-DRB1, HLA-DQB1	1693	7	16792	5.66771	1	0.227609	0.214582
GOTERM_BP_DIRECT	GO:1900029~positive regulation of ruffle assembly	4	0.207577	0.0261908	NLGN1, COBL, PFN1, HRAS	1693	7	16792	5.66771	1	0.227609	0.214582
GOTERM_BP_DIRECT	GO:0060449~bud elongation involved in lung branching	4	0.207577	0.0261908	RDH10, SPRY2, SPRY1, FGF10	1693	7	16792	5.66771	1	0.227609	0.214582
GOTERM_BP_DIRECT	GO:0040012~regulation of locomotion	4	0.207577	0.0261908	CHRM1, HTR1D, TSHR, SNCA	1693	7	16792	5.66771	1	0.227609	0.214582
GOTERM_BP_DIRECT	GO:0042297~vocal learning	4	0.207577	0.0261908	CNTNAP2, NRXN1, SHANK3, FOXP2	1693	7	16792	5.66771	1	0.227609	0.214582
GOTERM_BP_DIRECT	GO:0050805~negative regulation of synaptic transmission	4	0.207577	0.0261908	BCHE, ADIPOQ, TNR, ADNP	1693	7	16792	5.66771	1	0.227609	0.214582
GOTERM_BP_DIRECT	GO:0051057~positive regulation of small GTPase mediated signal transduction	4	0.207577	0.0261908	RELN, SOS1, SOS2, CDON	1693	7	16792	5.66771	1	0.227609	0.214582
GOTERM_BP_DIRECT	GO:0060998~regulation of dendritic spine development	4	0.207577	0.0261908	CAMK2B, MEF2C, FMR1, DISC1	1693	7	16792	5.66771	1	0.227609	0.214582
GOTERM_BP_DIRECT	GO:0014049~positive regulation of glutamate secretion	4	0.207577	0.0261908	P2RX7, ADORA2A, CCK, AVPR1A	1693	7	16792	5.66771	1	0.227609	0.214582
GOTERM_BP_DIRECT	GO:0051932~synaptic transmission, GABAergic	4	0.207577	0.0261908	GABRB2, GABRA1, GABRG2, DNM1	1693	7	16792	5.66771	1	0.227609	0.214582
GOTERM_BP_DIRECT	GO:0060290~transdifferentiation	4	0.207577	0.0261908	MEF2C, PDX1, GATA4, CD34	1693	7	16792	5.66771	1	0.227609	0.214582
GOTERM_BP_DIRECT	GO:0044321~response to leptin	4	0.207577	0.0261908	STAT3, LEPR, NR1D1, SIRT1	1693	7	16792	5.66771	1	0.227609	0.214582
GOTERM_BP_DIRECT	GO:0007196~adenylate cyclase-inhibiting G-protein coupled glutamate receptor signaling pathway	4	0.207577	0.0261908	GRM3, GRM2, GRM7, GRM8	1693	7	16792	5.66771	1	0.227609	0.214582
GOTERM_BP_DIRECT	GO:0007617~mating behavior	4	0.207577	0.0261908	APP, MTNR1A, TH, DRD1	1693	7	16792	5.66771	1	0.227609	0.214582
GOTERM_BP_DIRECT	GO:0046850~regulation of bone remodeling	4	0.207577	0.0261908	LEP, LEPR, LRP5, SUCO	1693	7	16792	5.66771	1	0.227609	0.214582
GOTERM_BP_DIRECT	GO:2000270~negative regulation of fibroblast apoptotic process	4	0.207577	0.0261908	CFDP1, PIK3CA, CHD8, PIK3CG	1693	7	16792	5.66771	1	0.227609	0.214582
GOTERM_BP_DIRECT	GO:1900121~negative regulation of receptor binding	4	0.207577	0.0261908	ANXA2, HFE, ADIPOQ, PTPRF	1693	7	16792	5.66771	1	0.227609	0.214582
GOTERM_BP_DIRECT	GO:0009072~aromatic amino acid family metabolic process	4	0.207577	0.0261908	TPH2, TPH1, TH, PAH	1693	7	16792	5.66771	1	0.227609	0.214582
GOTERM_BP_DIRECT	GO:0060119~inner ear receptor cell development	4	0.207577	0.0261908	GABRB3, GABRB2, ATP8B1, GABRA5	1693	7	16792	5.66771	1	0.227609	0.214582
GOTERM_BP_DIRECT	GO:0021954~central nervous system neuron development	5	0.259471	0.0262436	NTRK2, GABRB1, CDK5, LEP, NPY	1693	12	16792	4.1327	1	0.227609	0.214582
GOTERM_BP_DIRECT	GO:0071397~cellular response to cholesterol	5	0.259471	0.0262436	PTCH1, INHBA, LRP8, CYP7A1, LRP6	1693	12	16792	4.1327	1	0.227609	0.214582
GOTERM_BP_DIRECT	GO:0042445~hormone metabolic process	5	0.259471	0.0262436	NR5A1, CRHBP, LEP, CACNA1A, PTPN11	1693	12	16792	4.1327	1	0.227609	0.214582
GOTERM_BP_DIRECT	GO:0043032~positive regulation of macrophage activation	5	0.259471	0.0262436	IL10, IL33, IL1RL1, IL4R, IL13	1693	12	16792	4.1327	1	0.227609	0.214582
GOTERM_BP_DIRECT	GO:2000505~regulation of energy homeostasis	5	0.259471	0.0262436	MLXIPL, LEPR, OPRK1, DLL1, FOXO1	1693	12	16792	4.1327	1	0.227609	0.214582
GOTERM_BP_DIRECT	GO:0040015~negative regulation of multicellular organism growth	5	0.259471	0.0262436	RAI1, PTCH1, GNAS, ADRB1, ADRB2	1693	12	16792	4.1327	1	0.227609	0.214582
GOTERM_BP_DIRECT	GO:0042446~hormone biosynthetic process	5	0.259471	0.0262436	TPO, TG, HFE, DIO2, CYP17A1	1693	12	16792	4.1327	1	0.227609	0.214582
GOTERM_BP_DIRECT	GO:0030728~ovulation	5	0.259471	0.0262436	IMMP2L, IL4R, LHB, KMT2B, EREG	1693	12	16792	4.1327	1	0.227609	0.214582
GOTERM_BP_DIRECT	GO:0031669~cellular response to nutrient levels	5	0.259471	0.0262436	IL6, UCN3, KCNB1, MTOR, ICAM1	1693	12	16792	4.1327	1	0.227609	0.214582
GOTERM_BP_DIRECT	GO:0016485~protein processing	14	0.726518	0.0265336	PCSK1, CMA1, PTCH1, PSEN2, ADAM10, GZMB, PSEN1, GLI3, P2RX7, MMP14, ADAMTS2, PITRM1, CPD, CTSG	1693	72	16792	1.92859	1	0.229432	0.2163
GOTERM_BP_DIRECT	GO:0009966~regulation of signal transduction	8	0.415153	0.0266834	CNKSR2, SPRED3, SPRED2, CDH2, GNAS, SPRY3, TDGF1, YWHAG	1693	30	16792	2.64493	1	0.229432	0.2163
GOTERM_BP_DIRECT	GO:0021510~spinal cord development	8	0.415153	0.0266834	MED12, ACTL6B, ACTL6A, ZIC1, NF1, AKT1, DLL1, MTOR	1693	30	16792	2.64493	1	0.229432	0.2163
GOTERM_BP_DIRECT	GO:0001654~eye development	8	0.415153	0.0266834	TGFB2, FOXC1, FGF9, SMOC1, SIX3, PAX6, BMPR1B, MEIS2	1693	30	16792	2.64493	1	0.229432	0.2163
GOTERM_BP_DIRECT	GO:0046326~positive regulation of glucose import	8	0.415153	0.0266834	PTH, INSR, ADIPOQ, SLC1A2, GPC3, AKT1, IGF1, INS	1693	30	16792	2.64493	1	0.229432	0.2163
GOTERM_BP_DIRECT	GO:0097193~intrinsic apoptotic signaling pathway	8	0.415153	0.0266834	MSH6, APAF1, CUL3, CYCS, NBN, HRAS, TP53, PPM1F	1693	30	16792	2.64493	1	0.229432	0.2163
GOTERM_BP_DIRECT	GO:0009952~anterior/posterior pattern specification	15	0.778412	0.0280036	TBX1, RARG, KMT2A, PCGF2, ZBTB16, LRP5, GLI3, GLI2, CRKL, YY1, ARC, ZIC3, HOXA2, BPTF, CDON	1693	80	16792	1.85972	1	0.233283	0.219932
GOTERM_BP_DIRECT	GO:0010040~response to iron(II) ion	3	0.155682	0.0284001	PDX1, ACO1, SNCA	1693	3	16792	9.91849	1	0.233283	0.219932
GOTERM_BP_DIRECT	GO:0032787~monocarboxylic acid metabolic process	3	0.155682	0.0284001	CYP2C9, CYP1A2, GLYAT	1693	3	16792	9.91849	1	0.233283	0.219932
GOTERM_BP_DIRECT	GO:0009449~gamma-aminobutyric acid biosynthetic process	3	0.155682	0.0284001	GAD1, SLC1A3, ABAT	1693	3	16792	9.91849	1	0.233283	0.219932
GOTERM_BP_DIRECT	GO:0098908~regulation of neuronal action potential	3	0.155682	0.0284001	IFNG, FMR1, FGF12	1693	3	16792	9.91849	1	0.233283	0.219932
GOTERM_BP_DIRECT	GO:0002486~antigen processing and presentation of endogenous peptide antigen via MHC class I via ER pathway, TAP-independent	3	0.155682	0.0284001	HLA-B, HLA-C, HLA-A	1693	3	16792	9.91849	1	0.233283	0.219932
GOTERM_BP_DIRECT	GO:0070093~negative regulation of glucagon secretion	3	0.155682	0.0284001	LEP, CRH, CARTPT	1693	3	16792	9.91849	1	0.233283	0.219932
GOTERM_BP_DIRECT	GO:0007198~adenylate cyclase-inhibiting serotonin receptor signaling pathway	3	0.155682	0.0284001	HTR1A, HTR1B, HTR5A	1693	3	16792	9.91849	1	0.233283	0.219932
GOTERM_BP_DIRECT	GO:0032310~prostaglandin secretion	3	0.155682	0.0284001	ABCC4, NOS2, LEP	1693	3	16792	9.91849	1	0.233283	0.219932
GOTERM_BP_DIRECT	GO:0033144~negative regulation of intracellular steroid hormone receptor signaling pathway	3	0.155682	0.0284001	HMGA2, NR0B1, CALR	1693	3	16792	9.91849	1	0.233283	0.219932
GOTERM_BP_DIRECT	GO:0042596~fear response	3	0.155682	0.0284001	ADRB1, DBH, DRD4	1693	3	16792	9.91849	1	0.233283	0.219932
GOTERM_BP_DIRECT	GO:0034776~response to histamine	3	0.155682	0.0284001	DRD2, DRD3, DRD4	1693	3	16792	9.91849	1	0.233283	0.219932
GOTERM_BP_DIRECT	GO:0014854~response to inactivity	3	0.155682	0.0284001	IL10, CAT, DRD2	1693	3	16792	9.91849	1	0.233283	0.219932
GOTERM_BP_DIRECT	GO:0021773~striatal medium spiny neuron differentiation	3	0.155682	0.0284001	BCL11B, INHBA, SHANK3	1693	3	16792	9.91849	1	0.233283	0.219932
GOTERM_BP_DIRECT	GO:0034140~negative regulation of toll-like receptor 3 signaling pathway	3	0.155682	0.0284001	UBQLN1, F2RL1, TNFAIP3	1693	3	16792	9.91849	1	0.233283	0.219932
GOTERM_BP_DIRECT	GO:0003274~endocardial cushion fusion	3	0.155682	0.0284001	ACVR1, TGFB2, TGFBR2	1693	3	16792	9.91849	1	0.233283	0.219932
GOTERM_BP_DIRECT	GO:0033685~negative regulation of luteinizing hormone secretion	3	0.155682	0.0284001	CRH, TACR2, OPRK1	1693	3	16792	9.91849	1	0.233283	0.219932
GOTERM_BP_DIRECT	GO:0033602~negative regulation of dopamine secretion	3	0.155682	0.0284001	CNR1, ABAT, DRD2	1693	3	16792	9.91849	1	0.233283	0.219932
GOTERM_BP_DIRECT	GO:2001179~regulation of interleukin-10 secretion	3	0.155682	0.0284001	HLA-DRB5, HLA-DRB4, HLA-DRB1	1693	3	16792	9.91849	1	0.233283	0.219932
GOTERM_BP_DIRECT	GO:0060559~positive regulation of calcidiol 1-monooxygenase activity	3	0.155682	0.0284001	IFNG, IL1B, TNF	1693	3	16792	9.91849	1	0.233283	0.219932
GOTERM_BP_DIRECT	GO:0045188~regulation of circadian sleep/wake cycle, non-REM sleep	3	0.155682	0.0284001	CHRNB2, IL6, KCNA2	1693	3	16792	9.91849	1	0.233283	0.219932
GOTERM_BP_DIRECT	GO:0060084~synaptic transmission involved in micturition	3	0.155682	0.0284001	CHRNB2, CHRNA3, CHRNB4	1693	3	16792	9.91849	1	0.233283	0.219932
GOTERM_BP_DIRECT	GO:0033076~isoquinoline alkaloid metabolic process	3	0.155682	0.0284001	DDC, TH, CYP2D6	1693	3	16792	9.91849	1	0.233283	0.219932
GOTERM_BP_DIRECT	GO:0033861~negative regulation of NAD(P)H oxidase activity	3	0.155682	0.0284001	IL13, DRD5, INS	1693	3	16792	9.91849	1	0.233283	0.219932
GOTERM_BP_DIRECT	GO:1903421~regulation of synaptic vesicle recycling	3	0.155682	0.0284001	FGF14, CDK5, SNCA	1693	3	16792	9.91849	1	0.233283	0.219932
GOTERM_BP_DIRECT	GO:0042427~serotonin biosynthetic process	3	0.155682	0.0284001	TPH2, DDC, TPH1	1693	3	16792	9.91849	1	0.233283	0.219932
GOTERM_BP_DIRECT	GO:0001976~neurological system process involved in regulation of systemic arterial blood pressure	3	0.155682	0.0284001	MECP2, CALCA, DRD2	1693	3	16792	9.91849	1	0.233283	0.219932
GOTERM_BP_DIRECT	GO:0030801~positive regulation of cyclic nucleotide metabolic process	3	0.155682	0.0284001	CALM3, CALM1, CALM2	1693	3	16792	9.91849	1	0.233283	0.219932
GOTERM_BP_DIRECT	GO:0003166~bundle of His development	3	0.155682	0.0284001	ID2, NKX2-5, TBX5	1693	3	16792	9.91849	1	0.233283	0.219932
GOTERM_BP_DIRECT	GO:0051712~positive regulation of killing of cells of other organism	3	0.155682	0.0284001	FCER2, IFNG, NOS2	1693	3	16792	9.91849	1	0.233283	0.219932
GOTERM_BP_DIRECT	GO:0021697~cerebellar cortex formation	3	0.155682	0.0284001	MAP2K1, CDK5, PTPN11	1693	3	16792	9.91849	1	0.233283	0.219932
GOTERM_BP_DIRECT	GO:0002068~glandular epithelial cell development	3	0.155682	0.0284001	RARG, RARA, RARB	1693	3	16792	9.91849	1	0.233283	0.219932
GOTERM_BP_DIRECT	GO:0051898~negative regulation of protein kinase B signaling	9	0.467047	0.028416	DDIT3, GPER1, MAGI2, PTEN, TSC2, ARRB2, DRD2, SIRT1, DRD3	1693	37	16792	2.41261	1	0.233283	0.219932
GOTERM_BP_DIRECT	GO:0001819~positive regulation of cytokine production	7	0.363259	0.0284938	IL21, HTR2B, TNF, ADRA2A, AGT, EREG, SOD1	1693	24	16792	2.89289	1	0.233283	0.219932
GOTERM_BP_DIRECT	GO:0045742~positive regulation of epidermal growth factor receptor signaling pathway	7	0.363259	0.0284938	HIP1, GPER1, AKT1, CBL, SOS1, MMP9, AGT	1693	24	16792	2.89289	1	0.233283	0.219932
GOTERM_BP_DIRECT	GO:0060324~face development	6	0.311365	0.0289564	MAP2K1, RARG, CHD7, RARA, MAPK1, RAF1	1693	18	16792	3.30616	1	0.234297	0.220888
GOTERM_BP_DIRECT	GO:0001709~cell fate determination	6	0.311365	0.0289564	PTCH1, HOXA2, PAX6, GATA3, DLL1, DSCAML1	1693	18	16792	3.30616	1	0.234297	0.220888
GOTERM_BP_DIRECT	GO:0007413~axonal fasciculation	6	0.311365	0.0289564	CNR1, SEMA3A, NDN, NRCAM, CNTN4, RTN4	1693	18	16792	3.30616	1	0.234297	0.220888
GOTERM_BP_DIRECT	GO:0045807~positive regulation of endocytosis	6	0.311365	0.0289564	ARF1, CALY, GPC3, DLL1, TSPAN1, SNCA	1693	18	16792	3.30616	1	0.234297	0.220888
GOTERM_BP_DIRECT	GO:0033280~response to vitamin D	6	0.311365	0.0289564	CYP27B1, CXCL10, CD4, CYP24A1, PTH, TYR	1693	18	16792	3.30616	1	0.234297	0.220888
GOTERM_BP_DIRECT	GO:0001708~cell fate specification	6	0.311365	0.0289564	TBX1, APC2, SHH, PSEN1, TBX6, CDON	1693	18	16792	3.30616	1	0.234297	0.220888
GOTERM_BP_DIRECT	GO:0032502~developmental process	6	0.311365	0.0289564	COLEC11, PPP2R2C, MTERF4, PNPLA6, COMT, NPAS3	1693	18	16792	3.30616	1	0.234297	0.220888
GOTERM_BP_DIRECT	GO:0030539~male genitalia development	6	0.311365	0.0289564	SHH, LHCGR, FGF8, WT1, DHCR24, LGR4	1693	18	16792	3.30616	1	0.234297	0.220888
GOTERM_BP_DIRECT	GO:0070588~calcium ion transmembrane transport	20	1.03788	0.0289695	P2RY12, TRPC3, CACNA1B, CACNA1A, ATP2B3, PKD1L2, PKD1L3, CACNA1C, ATP2C2, OPRM1, PSEN1, CACNA1H, SLC8A1, TMCO1, GRIN1, TMEM37, CACNA1I, GRIN2A, GRM7, IL1RAPL1	1693	119	16792	1.66697	1	0.234297	0.220888
GOTERM_BP_DIRECT	GO:0006094~gluconeogenesis	10	0.518941	0.0290579	PER2, SLC25A1, GPI, MDH2, GOT2, CRY1, ENO2, SLC25A12, PCK2, SLC25A13	1693	44	16792	2.2542	1	0.234696	0.221263
GOTERM_BP_DIRECT	GO:0001649~osteoblast differentiation	18	0.934094	0.0306169	WWOX, MEF2C, ALYREF, IGFBP3, CLTC, HSPE1, RUNX2, GLI2, HIRA, CYP24A1, FGF9, FIGNL1, CAT, ITGA11, PENK, NF1, AKT1, LGR4	1693	104	16792	1.71666	1	0.246954	0.23282
GOTERM_BP_DIRECT	GO:0030032~lamellipodium assembly	8	0.415153	0.0315631	CYFIP1, KIT, SPATA13, CDH13, ARHGEF4, WASF2, SH2B1, ARHGEF6	1693	31	16792	2.55961	1	0.253562	0.23905
GOTERM_BP_DIRECT	GO:0008016~regulation of heart contraction	8	0.415153	0.0315631	CHRM2, THRB, THRA, TH, CELF2, CACNA1B, CACNA1H, TBX2	1693	31	16792	2.55961	1	0.253562	0.23905
GOTERM_BP_DIRECT	GO:0045765~regulation of angiogenesis	8	0.415153	0.0315631	IL6, LEP, ENPP2, NF1, PROK2, EMP2, ETS1, FGF2	1693	31	16792	2.55961	1	0.253562	0.23905
GOTERM_BP_DIRECT	GO:0051260~protein homooligomerization	27	1.40114	0.0320337	NLGN1, KCNA2, PEX11B, SLC1A1, PRF1, KCNA4, SLC6A1, SLC6A4, SPAST, BID, TGM2, LGI1, PRNP, TOR1A, SYT1, APAF1, KCNB1, SLC34A1, ADIPOQ, TOR1B, KCTD7, CLDN3, ATG16L1, CLPP, KCTD13, FAS, CHMP4A	1693	177	16792	1.51299	1	0.256966	0.242259
GOTERM_BP_DIRECT	GO:0006915~apoptotic process	72	3.73638	0.0320725	RB1, CYFIP2, HIP1, NCF1, SH3KBP1, CSE1L, PRF1, PTEN, TNFAIP3, DDX41, NR3C1, ADRA1A, CASP9, RPS6KA3, PIDD1, FGF8, BCL7C, CASP3, BCL7B, TSPO, IKBKG, IER3, MEF2C, CSNK2A1, APAF1, UNC5B, DCC, IGFBP3, PAWR, TGFBR2, RNF144B, IL1A, IFNG, ADORA2A, TRAF4, IRF1, IL1B, DDIT3, LTA, TNFRSF25, LALBA, RAF1, TP53, SLC25A6, TLR2, ARHGEF6, KMT2A, SEMA3A, NTN1, FOXO1, RTN4, CXCR3, RAD21, MAPK1, NLRP3, SNCA, TFAP2B,…	1693	567	16792	1.25949	1	0.256966	0.242259
GOTERM_BP_DIRECT	GO:0030334~regulation of cell migration	14	0.726518	0.0325066	ROBO4, LMO4, KIF14, PAX6, NTN1, RTN4, DOCK10, GNA13, CDK5, SST, SPATA13, ENPP2, AKT1, PITX2	1693	74	16792	1.87647	1	0.260096	0.24521
GOTERM_BP_DIRECT	GO:0006417~regulation of translation	11	0.570835	0.032756	PTCD3, DDX6, APP, ATXN2, PIWIL4, AIRE, NGDN, AKT1, ACO1, TSC1, PUM3	1693	52	16792	2.09814	1	0.261394	0.246433
GOTERM_BP_DIRECT	GO:0030178~negative regulation of Wnt signaling pathway	11	0.570835	0.032756	MED12, APC2, WWOX, FGF9, CHD8, SIX3, TSC2, HMGA2, CSNK1E, MDFI, DACT1	1693	52	16792	2.09814	1	0.261394	0.246433
GOTERM_BP_DIRECT	GO:0019933~cAMP-mediated signaling	9	0.467047	0.0329215	EPHA5, ADCYAP1, PCLO, GAL, ADCY4, ADCY1, HTR5A, TGM2, ADCY5	1693	38	16792	2.34912	1	0.262365	0.247349
GOTERM_BP_DIRECT	GO:0016569~covalent chromatin modification	19	0.985989	0.0335694	RB1, L3MBTL2, ACTL6B, CHD8, SATB2, CBX2, ATRX, CHD7, SMARCA5, SMARCA1, CHD2, NR3C1, TDRD3, SMARCA4, HIRA, TLK2, ARID2, BCORL1, BPTF	1693	113	16792	1.66771	1	0.267173	0.251882
GOTERM_BP_DIRECT	GO:0046580~negative regulation of Ras protein signal transduction	7	0.363259	0.0343934	TGFB2, SYNGAP1, RASA1, RASA2, NF1, SPRY2, SPRY1	1693	25	16792	2.77718	1	0.273006	0.257381
GOTERM_BP_DIRECT	GO:2000134~negative regulation of G1/S transition of mitotic cell cycle	7	0.363259	0.0343934	RB1, PTEN, BCL2, MYO16, EZH2, SMARCA4, DACT1	1693	25	16792	2.77718	1	0.273006	0.257381
GOTERM_BP_DIRECT	GO:0050901~leukocyte tethering or rolling	5	0.259471	0.0349518	SELP, VCAM1, LEP, SELE, TNF	1693	13	16792	3.8148	1	0.274529	0.258817
GOTERM_BP_DIRECT	GO:0089711~L-glutamate transmembrane transport	5	0.259471	0.0349518	SLC1A1, SLC1A2, SLC1A3, SLC25A12, SLC25A13	1693	13	16792	3.8148	1	0.274529	0.258817
GOTERM_BP_DIRECT	GO:0097284~hepatocyte apoptotic process	5	0.259471	0.0349518	RB1, DNMT3A, FAS, BID, PIK3CG	1693	13	16792	3.8148	1	0.274529	0.258817
GOTERM_BP_DIRECT	GO:0043568~positive regulation of insulin-like growth factor receptor signaling pathway	5	0.259471	0.0349518	GHSR, AR, IGFBP3, PHIP, IGF1	1693	13	16792	3.8148	1	0.274529	0.258817
GOTERM_BP_DIRECT	GO:0002087~regulation of respiratory gaseous exchange by neurological system process	5	0.259471	0.0349518	MECP2, NLGN3, NLGN1, ADORA1, PHOX2B	1693	13	16792	3.8148	1	0.274529	0.258817
GOTERM_BP_DIRECT	GO:0021819~layer formation in cerebral cortex	5	0.259471	0.0349518	RELN, CDK5, NR2E1, GLI3, PAFAH1B1	1693	13	16792	3.8148	1	0.274529	0.258817
GOTERM_BP_DIRECT	GO:0043303~mast cell degranulation	5	0.259471	0.0349518	LAT2, KIT, CPLX2, RASGRP1, PIK3CG	1693	13	16792	3.8148	1	0.274529	0.258817
GOTERM_BP_DIRECT	GO:2000273~positive regulation of receptor activity	5	0.259471	0.0349518	CDK5, ANXA2, HFE, IGF2, BAZ1B	1693	13	16792	3.8148	1	0.274529	0.258817
GOTERM_BP_DIRECT	GO:0045669~positive regulation of osteoblast differentiation	12	0.62273	0.0356135	ACVR1, MEF2C, IL6, CEBPD, GNAS, SUCO, IGF1, BMPR1B, FGF2, GLI3, RUNX2, BMPR1A	1693	60	16792	1.9837	1	0.279361	0.263372
GOTERM_BP_DIRECT	GO:0008589~regulation of smoothened signaling pathway	6	0.311365	0.0361293	PTCH1, ZIC1, GAS1, RORA, GLI2, FGF10	1693	19	16792	3.13215	1	0.280833	0.26476
GOTERM_BP_DIRECT	GO:0007520~myoblast fusion	6	0.311365	0.0361293	GSK3B, NPHS1, NOS1, PITX2, CACNA1H, CDON	1693	19	16792	3.13215	1	0.280833	0.26476
GOTERM_BP_DIRECT	GO:0060716~labyrinthine layer blood vessel development	6	0.311365	0.0361293	NSDHL, MAPK1, AKT1, HES1, WNT2, HS6ST1	1693	19	16792	3.13215	1	0.280833	0.26476
GOTERM_BP_DIRECT	GO:0048260~positive regulation of receptor-mediated endocytosis	6	0.311365	0.0361293	TF, HIP1, SYNJ1, ANXA2, HFE, CBL	1693	19	16792	3.13215	1	0.280833	0.26476
GOTERM_BP_DIRECT	GO:0030220~platelet formation	6	0.311365	0.0361293	CASP9, MEF2C, WDR1, TAL1, CASP3, PTPN11	1693	19	16792	3.13215	1	0.280833	0.26476
GOTERM_BP_DIRECT	GO:0010881~regulation of cardiac muscle contraction by regulation of the release of sequestered calcium ion	6	0.311365	0.0361293	CALM3, DMD, CACNA1C, CALM1, CALM2, SLC8A1	1693	19	16792	3.13215	1	0.280833	0.26476
GOTERM_BP_DIRECT	GO:0050767~regulation of neurogenesis	6	0.311365	0.0361293	PER2, CHD7, TNR, NOS1, DLL1, ARNTL	1693	19	16792	3.13215	1	0.280833	0.26476
GOTERM_BP_DIRECT	GO:0050900~leukocyte migration	20	1.03788	0.0363322	ITGAM, FN1, PTPN11, DBH, MIF, SELE, MMP9, ICAM1, SELP, COL1A2, SELL, PIK3CA, PODXL, ITGAX, F2RL1, KRAS, SOS1, HRAS, CD34, JAM3	1693	122	16792	1.62598	1	0.282045	0.265903
GOTERM_BP_DIRECT	GO:0040008~regulation of growth	11	0.570835	0.0368621	SOCS3, GAP43, IFNG, KAT5, HEPACAM, ACTL6A, NDN, HMGA2, TKT, DLL1, TGFBR2	1693	53	16792	2.05855	1	0.285788	0.269432
GOTERM_BP_DIRECT	GO:0042981~regulation of apoptotic process	31	1.60872	0.0373801	ALK, ROBO4, HIP1, LRP5, NOD2, ETS1, RTN4, CASP9, PIDD1, NTF3, BID, CTSB, NGFR, APAF1, IGFBP3, CARD8, TNFRSF10A, CFLAR, ACTN4, ESR1, TNFRSF10D, TRAF4, CDK5, MADD, FAS, GAS1, TNFRSF25, CALR, RAF1, TP53, BCAR1	1693	213	16792	1.44354	1	0.28943	0.272865
GOTERM_BP_DIRECT	GO:0045165~cell fate commitment	10	0.518941	0.037706	GAP43, FGF8, TAL1, GAS1, SPRY2, GATA4, GATA3, NR2E1, WNT2, PML	1693	46	16792	2.15619	1	0.290827	0.274182
GOTERM_BP_DIRECT	GO:0016575~histone deacetylation	10	0.518941	0.037706	HDAC4, SIN3A, TBL1XR1, HDAC1, CHD4, TBL1X, MTA3, SIRT1, HDAC9, PHF21A	1693	46	16792	2.15619	1	0.290827	0.274182
GOTERM_BP_DIRECT	GO:0051591~response to cAMP	10	0.518941	0.037706	PER1, ALDH3A1, PKLR, PTPRN, CREM, FOSB, OXT, FOS, TYR, SLC6A3	1693	46	16792	2.15619	1	0.290827	0.274182
GOTERM_BP_DIRECT	GO:0030199~collagen fibril organization	9	0.467047	0.0378893	COL3A1, TGFB2, ADAMTS2, FOXC1, COL1A2, ANXA2, NF1, CYP1B1, LOXL2	1693	39	16792	2.28888	1	0.291864	0.27516
GOTERM_BP_DIRECT	GO:0014902~myotube differentiation	4	0.207577	0.0388135	MEF2C, SHH, AVPR1A, BARX2	1693	8	16792	4.95924	1	0.292223	0.275498
GOTERM_BP_DIRECT	GO:0042135~neurotransmitter catabolic process	4	0.207577	0.0388135	MAOB, MAOA, ABAT, COMT	1693	8	16792	4.95924	1	0.292223	0.275498
GOTERM_BP_DIRECT	GO:0002438~acute inflammatory response to antigenic stimulus	4	0.207577	0.0388135	IL31RA, OPRM1, ELANE, ICAM1	1693	8	16792	4.95924	1	0.292223	0.275498
GOTERM_BP_DIRECT	GO:0061049~cell growth involved in cardiac muscle cell development	4	0.207577	0.0388135	GATA4, AGTR2, PDLIM5, AGT	1693	8	16792	4.95924	1	0.292223	0.275498
GOTERM_BP_DIRECT	GO:0042753~positive regulation of circadian rhythm	4	0.207577	0.0388135	FBXW11, NKX2-1, RORA, ARNTL	1693	8	16792	4.95924	1	0.292223	0.275498
GOTERM_BP_DIRECT	GO:0021952~central nervous system projection neuron axonogenesis	4	0.207577	0.0388135	NR4A2, CHRNB2, EPHB1, DCLK1	1693	8	16792	4.95924	1	0.292223	0.275498
GOTERM_BP_DIRECT	GO:2000177~regulation of neural precursor cell proliferation	4	0.207577	0.0388135	SIX3, NF2, SMARCA1, FOXO1	1693	8	16792	4.95924	1	0.292223	0.275498
GOTERM_BP_DIRECT	GO:0035865~cellular response to potassium ion	4	0.207577	0.0388135	CRHBP, CYP11B1, CACNA1H, SOD1	1693	8	16792	4.95924	1	0.292223	0.275498
GOTERM_BP_DIRECT	GO:0006766~vitamin metabolic process	4	0.207577	0.0388135	CYP26A1, CYP27B1, RXRA, CYP24A1	1693	8	16792	4.95924	1	0.292223	0.275498
GOTERM_BP_DIRECT	GO:0042119~neutrophil activation	4	0.207577	0.0388135	KMT2E, CXCL8, CCL5, F2RL1	1693	8	16792	4.95924	1	0.292223	0.275498
GOTERM_BP_DIRECT	GO:2000774~positive regulation of cellular senescence	4	0.207577	0.0388135	PAWR, HMGA2, KRAS, SIRT1	1693	8	16792	4.95924	1	0.292223	0.275498
GOTERM_BP_DIRECT	GO:0009308~amine metabolic process	4	0.207577	0.0388135	AOC3, VCAM1, AOC2, CYP1A1	1693	8	16792	4.95924	1	0.292223	0.275498
GOTERM_BP_DIRECT	GO:0071316~cellular response to nicotine	4	0.207577	0.0388135	NTRK1, KCNJ11, TH, TNF	1693	8	16792	4.95924	1	0.292223	0.275498
GOTERM_BP_DIRECT	GO:0030850~prostate gland development	4	0.207577	0.0388135	AR, SHH, RARA, FKBP4	1693	8	16792	4.95924	1	0.292223	0.275498
GOTERM_BP_DIRECT	GO:0035234~ectopic germ cell programmed cell death	4	0.207577	0.0388135	IL1A, KITLG, IL1B, KIT	1693	8	16792	4.95924	1	0.292223	0.275498
GOTERM_BP_DIRECT	GO:0060124~positive regulation of growth hormone secretion	4	0.207577	0.0388135	KISS1, ADCYAP1, GHRL, DRD2	1693	8	16792	4.95924	1	0.292223	0.275498
GOTERM_BP_DIRECT	GO:0016188~synaptic vesicle maturation	4	0.207577	0.0388135	DLG4, STXBP1, SYP, PICALM	1693	8	16792	4.95924	1	0.292223	0.275498
GOTERM_BP_DIRECT	GO:0034115~negative regulation of heterotypic cell-cell adhesion	4	0.207577	0.0388135	IL10, IL1RN, ADIPOQ, MAP2K5	1693	8	16792	4.95924	1	0.292223	0.275498
GOTERM_BP_DIRECT	GO:0006936~muscle contraction	18	0.934094	0.0389403	GAMT, HCN4, RYR1, OXTR, ITGA1, TACR2, CACNA1H, SLC8A1, LTB4R, LMOD2, SLC6A8, PABPN1, CALD1, TBX20, CALM3, MYH11, CALM1, CALM2	1693	107	16792	1.66853	1	0.29281	0.276051
GOTERM_BP_DIRECT	GO:0016477~cell migration	26	1.34925	0.0390532	GSK3B, ENPEP, FOXC1, FOXE1, SH3KBP1, CUL3, SDC2, PTEN, PTPRF, CDH2, PODXL, HES1, JAK3, GPC6, TSPAN1, APC2, TGFB2, PROP1, TNK2, EMP2, ARC, SPATA13, KCTD13, ERG, BCAR1, FGFR1	1693	172	16792	1.49931	1	0.29329	0.276504
GOTERM_BP_DIRECT	GO:0060021~palate development	14	0.726518	0.0393918	GABRB3, TGFB2, MEF2C, OSR1, SATB2, CHD7, INHBA, GLI3, TGFBR2, LRP6, TBX2, SHH, SOS1, BMPR1A	1693	76	16792	1.82709	1	0.295463	0.278553
GOTERM_BP_DIRECT	GO:2001238~positive regulation of extrinsic apoptotic signaling pathway	7	0.363259	0.0410263	PDIA3, WWOX, GPER1, AGTR2, BID, AGT, PML	1693	26	16792	2.67036	1	0.30619	0.288666
GOTERM_BP_DIRECT	GO:0072661~protein targeting to plasma membrane	7	0.363259	0.0410263	ANXA2, KCNB1, PACS1, PTCH1, ANK3, ATP2C2, SPTBN1	1693	26	16792	2.67036	1	0.30619	0.288666
GOTERM_BP_DIRECT	GO:0006027~glycosaminoglycan catabolic process	7	0.363259	0.0410263	SDC2, GPC3, GPC4, AGRN, GPC6, HSPG2, LYVE1	1693	26	16792	2.67036	1	0.30619	0.288666
GOTERM_BP_DIRECT	GO:0070328~triglyceride homeostasis	7	0.363259	0.0410263	MLXIPL, MED13, IL18, LPL, MIA2, RORA, APOE	1693	26	16792	2.67036	1	0.30619	0.288666
GOTERM_BP_DIRECT	GO:0010468~regulation of gene expression	17	0.8822	0.0418123	IL10, PTH, DNMT3A, IGF1, PHOX2B, PTHLH, TGFBR2, NIPBL, PIK3CA, GDNF, CYP1A2, BCL2, NF1, DNMT3B, GNRH1, APOE, MCPH1	1693	100	16792	1.68614	1	0.311668	0.29383
GOTERM_BP_DIRECT	GO:0006461~protein complex assembly	19	0.985989	0.0420822	CD40, KMT2A, MAX, HFE, SLC2A1, LIN7A, WASL, PML, CHAF1B, OCLN, DLG4, IL2RB, MATN1, FAS, HES1, TP53, VAMP2, SHANK1, PICALM	1693	116	16792	1.62458	1	0.31329	0.295359
GOTERM_BP_DIRECT	GO:0045860~positive regulation of protein kinase activity	10	0.518941	0.0426257	ADCYAP1, CD4, RELN, PTPRC, TRAF4, CDK5, JTB, GCG, TNF, EREG	1693	47	16792	2.11032	1	0.316943	0.298803
GOTERM_BP_DIRECT	GO:0002088~lens development in camera-type eye	8	0.415153	0.0430306	FOXE3, SIX3, PAX6, GATA3, WNT2, TGFBR2, CDON, PITX3	1693	33	16792	2.40448	1	0.319161	0.300895
GOTERM_BP_DIRECT	GO:0045747~positive regulation of Notch signaling pathway	8	0.415153	0.0430306	EYA1, STAT3, KIT, HES1, NOD2, DLL1, TSPAN33, FGF10	1693	33	16792	2.40448	1	0.319161	0.300895
GOTERM_BP_DIRECT	GO:0045454~cell redox homeostasis	14	0.726518	0.0431952	PDIA3, NOS2, NCF1, NOS3, TXNRD2, DIO2, TXN, IL6, TMX3, DDIT3, KRIT1, NOS1, P4HB, CAMP	1693	77	16792	1.80336	1	0.319986	0.301672
GOTERM_BP_DIRECT	GO:0043280~positive regulation of cysteine-type endopeptidase activity involved in apoptotic process	9	0.467047	0.0433351	BCAP31, CARD8, GPER1, F2R, NLRP3, SIRT1, TNF, NODAL, PPM1F	1693	40	16792	2.23166	1	0.320231	0.301903
GOTERM_BP_DIRECT	GO:0006821~chloride transport	9	0.467047	0.0433351	GABRA2, GABRA1, CLCN4, GABRA6, GABRA5, TSPO, GABRG3, GABRG2, BEST1	1693	40	16792	2.23166	1	0.320231	0.301903
GOTERM_BP_DIRECT	GO:0035584~calcium-mediated signaling using intracellular calcium source	6	0.311365	0.044301	SELP, BCAP31, NTRK2, VCAM1, CCL20, HOMER2	1693	20	16792	2.97555	1	0.326162	0.307495
GOTERM_BP_DIRECT	GO:0050850~positive regulation of calcium-mediated signaling	6	0.311365	0.044301	HINT1, CD4, SYK, CD8A, CCL4, CDH13	1693	20	16792	2.97555	1	0.326162	0.307495
GOTERM_BP_DIRECT	GO:0071375~cellular response to peptide hormone stimulus	6	0.311365	0.044301	POR, MAX, CYP11A1, CYP11B1, GPER1, MEN1	1693	20	16792	2.97555	1	0.326162	0.307495
GOTERM_BP_DIRECT	GO:0001678~cellular glucose homeostasis	5	0.259471	0.0451335	HKDC1, CARTPT, SIRT1, FOXO1, HK1	1693	14	16792	3.54232	1	0.32986	0.310981
GOTERM_BP_DIRECT	GO:0007064~mitotic sister chromatid cohesion	5	0.259471	0.0451335	NIPBL, RAD21, POGZ, SMC1A, SMC3	1693	14	16792	3.54232	1	0.32986	0.310981
GOTERM_BP_DIRECT	GO:0048665~neuron fate specification	5	0.259471	0.0451335	EYA1, FEV, NTRK3, DLL1, ISL1	1693	14	16792	3.54232	1	0.32986	0.310981
GOTERM_BP_DIRECT	GO:0043409~negative regulation of MAPK cascade	5	0.259471	0.0451335	P2RX7, GSTP1, NF1, NF2, ASH1L	1693	14	16792	3.54232	1	0.32986	0.310981
GOTERM_BP_DIRECT	GO:0021794~thalamus development	5	0.259471	0.0451335	CNTNAP2, SHH, PTCHD1, SLC6A4, LRP6	1693	14	16792	3.54232	1	0.32986	0.310981
GOTERM_BP_DIRECT	GO:0042311~vasodilation	5	0.259471	0.0451335	ADORA2A, ITGA1, DRD1, APOE, AGT	1693	14	16792	3.54232	1	0.32986	0.310981
GOTERM_BP_DIRECT	GO:0048812~neuron projection morphogenesis	10	0.518941	0.0479586	NTF4, KIRREL3, ADORA2A, SLC9A6, ITGA1, NTF3, DTNBP1, DMD, NGF, MNX1	1693	48	16792	2.06635	1	0.35008	0.330044
GOTERM_BP_DIRECT	GO:0001822~kidney development	15	0.778412	0.0481225	CDKN1C, TFAP2B, TGFB2, ACE, MME, SLC34A1, ODC1, TET2, TSC1, PKD1L3, GATA3, AGT, GLI2, SULF2, WT1	1693	86	16792	1.72997	1	0.350407	0.330352
GOTERM_BP_DIRECT	GO:0033077~T cell differentiation in thymus	7	0.363259	0.0484127	SHH, BCL11B, FZD7, BCL2, NKAP, LIG4, GLI3	1693	27	16792	2.57146	1	0.350407	0.330352
GOTERM_BP_DIRECT	GO:0048863~stem cell differentiation	7	0.363259	0.0484127	EPCAM, OSR1, KIT, PDX1, LIF, HMGA2, RUNX2	1693	27	16792	2.57146	1	0.350407	0.330352
GOTERM_BP_DIRECT	GO:0031069~hair follicle morphogenesis	7	0.363259	0.0484127	TGFB2, SHH, FOXE1, TMEM79, BCL2, TGM3, FGF10	1693	27	16792	2.57146	1	0.350407	0.330352
GOTERM_BP_DIRECT	GO:0055007~cardiac muscle cell differentiation	7	0.363259	0.0484127	AKAP13, TSC1, CALR, SOX6, NKX2-5, TBX5, FOXP1	1693	27	16792	2.57146	1	0.350407	0.330352
GOTERM_BP_DIRECT	GO:0048678~response to axon injury	7	0.363259	0.0484127	NTRK1, MAX, FLRT3, NTRK3, DRD2, FGF2, SOD1	1693	27	16792	2.57146	1	0.350407	0.330352
GOTERM_BP_DIRECT	GO:0042476~odontogenesis	7	0.363259	0.0484127	TGFB2, FGF8, COL1A2, OSR1, LAMB1, INHBA, PITX2	1693	27	16792	2.57146	1	0.350407	0.330352
GOTERM_BP_DIRECT	GO:0007186~G-protein coupled receptor signaling pathway	107	5.55267	0.0488568	CHRM2, OXTR, VIPR2, CHRM1, HTR4, RGS1, ENPP2, PROK2, OXER1, AKT1, TGM2, GHSR, LHCGR, TAAR9, F2R, CARTPT, AGTR2, LHB, GPR85, MCHR1, HRH1, TBXA2R, APOE, DRD3, HTR1E, INSR, FZD7, HTR1A, FZD9, PPBP, CXCL10, PYY, GNAL, GNAQ, GNAS, GNB3, CALM3, GNB5, CALM1, CALM2, CXCL9, CXCL8, PTGDR2, HTR2B, CXCL1, ADRA1B, ADRA1A, GRM1, PIK3CG, LTB4R, AKAP13, GRM7, GPER1, CCR9, GNRHR, GAST, GPR139, CCR6, CCR4, TSHB, P…	1693	899	16792	1.18051	1	0.353195	0.33298
GOTERM_BP_DIRECT	GO:0048839~inner ear development	9	0.467047	0.0492726	TGFB2, SHH, CEBPD, PCDH15, PTPN11, LIN7A, HOXA1, DLL1, PHOX2B	1693	41	16792	2.17723	1	0.355772	0.33541
GOTERM_BP_DIRECT	GO:0007585~respiratory gaseous exchange	8	0.415153	0.0496541	MECP2, CYSLTR1, TRAF4, CHRNA4, ELN, HNMT, GRIN1, TMPRSS11D	1693	34	16792	2.33376	1	0.358095	0.3376
GOTERM_BP_DIRECT	GO:0050680~negative regulation of epithelial cell proliferation	11	0.570835	0.0512783	CDKN1C, RB1, AR, MEF2C, TGFB2, PTCH1, PTEN, GPC3, PAX6, EREG, MEN1	1693	56	16792	1.94827	1	0.358451	0.337936
GOTERM_BP_DIRECT	GO:0016049~cell growth	11	0.570835	0.0512783	PRMT6, AR, IL6, TGFB2, BCL2, CACNA1A, EMP1, NDNF, IL7R, ADRA1A, MTOR	1693	56	16792	1.94827	1	0.358451	0.337936
GOTERM_BP_DIRECT	GO:0010513~positive regulation of phosphatidylinositol biosynthetic process	3	0.155682	0.0530228	HTR2B, HTR2C, HTR2A	1693	4	16792	7.43887	1	0.358451	0.337936
GOTERM_BP_DIRECT	GO:0008628~hormone-mediated apoptotic signaling pathway	3	0.155682	0.0530228	PTH, SST, CRH	1693	4	16792	7.43887	1	0.358451	0.337936
GOTERM_BP_DIRECT	GO:0032232~negative regulation of actin filament bundle assembly	3	0.155682	0.0530228	PFN1, SHANK3, SHANK1	1693	4	16792	7.43887	1	0.358451	0.337936
GOTERM_BP_DIRECT	GO:0072676~lymphocyte migration	3	0.155682	0.0530228	TBX21, GATA3, CCR6	1693	4	16792	7.43887	1	0.358451	0.337936
GOTERM_BP_DIRECT	GO:0021764~amygdala development	3	0.155682	0.0530228	NF1, TBR1, NR2E1	1693	4	16792	7.43887	1	0.358451	0.337936
GOTERM_BP_DIRECT	GO:0002125~maternal aggressive behavior	3	0.155682	0.0530228	CRHBP, OXT, AVPR1A	1693	4	16792	7.43887	1	0.358451	0.337936
GOTERM_BP_DIRECT	GO:0014044~Schwann cell development	3	0.155682	0.0530228	MED12, CDK5, NF1	1693	4	16792	7.43887	1	0.358451	0.337936
GOTERM_BP_DIRECT	GO:0018119~peptidyl-cysteine S-nitrosylation	3	0.155682	0.0530228	NOS2, NOS1, ADH5	1693	4	16792	7.43887	1	0.358451	0.337936
GOTERM_BP_DIRECT	GO:0014063~negative regulation of serotonin secretion	3	0.155682	0.0530228	MAOB, HRH3, HTR1B	1693	4	16792	7.43887	1	0.358451	0.337936
GOTERM_BP_DIRECT	GO:0071514~genetic imprinting	3	0.155682	0.0530228	CDKN1C, GNAS, NDN	1693	4	16792	7.43887	1	0.358451	0.337936
GOTERM_BP_DIRECT	GO:0007621~negative regulation of female receptivity	3	0.155682	0.0530228	THRB, PPP1R1B, AVPR1A	1693	4	16792	7.43887	1	0.358451	0.337936
GOTERM_BP_DIRECT	GO:0070779~D-aspartate import	3	0.155682	0.0530228	SLC1A1, SLC1A2, SLC1A3	1693	4	16792	7.43887	1	0.358451	0.337936
GOTERM_BP_DIRECT	GO:0002925~positive regulation of humoral immune response mediated by circulating immunoglobulin	3	0.155682	0.0530228	FCER2, LTA, TNF	1693	4	16792	7.43887	1	0.358451	0.337936
GOTERM_BP_DIRECT	GO:1900015~regulation of cytokine production involved in inflammatory response	3	0.155682	0.0530228	PER1, NOS2, LEP	1693	4	16792	7.43887	1	0.358451	0.337936
GOTERM_BP_DIRECT	GO:0014827~intestine smooth muscle contraction	3	0.155682	0.0530228	HTR1D, TACR2, HTR2B	1693	4	16792	7.43887	1	0.358451	0.337936
GOTERM_BP_DIRECT	GO:0045759~negative regulation of action potential	3	0.155682	0.0530228	CHRNB2, CNR2, CNR1	1693	4	16792	7.43887	1	0.358451	0.337936
GOTERM_BP_DIRECT	GO:0008038~neuron recognition	3	0.155682	0.0530228	CNTNAP2, NTM, OPCML	1693	4	16792	7.43887	1	0.358451	0.337936
GOTERM_BP_DIRECT	GO:0035625~epidermal growth factor-activated receptor transactivation by G-protein coupled receptor signaling pathway	3	0.155682	0.0530228	ADRA2C, ADRA2B, ADRA2A	1693	4	16792	7.43887	1	0.358451	0.337936
GOTERM_BP_DIRECT	GO:0007260~tyrosine phosphorylation of STAT protein	3	0.155682	0.0530228	LEP, F2R, JAK3	1693	4	16792	7.43887	1	0.358451	0.337936
GOTERM_BP_DIRECT	GO:0010523~negative regulation of calcium ion transport into cytosol	3	0.155682	0.0530228	CALCA, BCL2, NOS1	1693	4	16792	7.43887	1	0.358451	0.337936
GOTERM_BP_DIRECT	GO:0031547~brain-derived neurotrophic factor receptor signaling pathway	3	0.155682	0.0530228	NTRK2, SLC9A6, BDNF	1693	4	16792	7.43887	1	0.358451	0.337936
GOTERM_BP_DIRECT	GO:0051464~positive regulation of cortisol secretion	3	0.155682	0.0530228	GAL, CRH, GHRL	1693	4	16792	7.43887	1	0.358451	0.337936
GOTERM_BP_DIRECT	GO:0032095~regulation of response to food	3	0.155682	0.0530228	PRKCG, GHRL, MTOR	1693	4	16792	7.43887	1	0.358451	0.337936
GOTERM_BP_DIRECT	GO:0014054~positive regulation of gamma-aminobutyric acid secretion	3	0.155682	0.0530228	P2RX7, TRH, SLC6A1	1693	4	16792	7.43887	1	0.358451	0.337936
GOTERM_BP_DIRECT	GO:0042421~norepinephrine biosynthetic process	3	0.155682	0.0530228	TH, GATA3, DBH	1693	4	16792	7.43887	1	0.358451	0.337936
GOTERM_BP_DIRECT	GO:0015853~adenine transport	3	0.155682	0.0530228	SLC25A5, SLC25A4, SLC25A6	1693	4	16792	7.43887	1	0.358451	0.337936
GOTERM_BP_DIRECT	GO:0051938~L-glutamate import	3	0.155682	0.0530228	SLC1A1, SLC1A2, SLC1A3	1693	4	16792	7.43887	1	0.358451	0.337936
GOTERM_BP_DIRECT	GO:0035771~interleukin-4-mediated signaling pathway	3	0.155682	0.0530228	IL4R, STAT6, JAK3	1693	4	16792	7.43887	1	0.358451	0.337936
GOTERM_BP_DIRECT	GO:0060024~rhythmic synaptic transmission	3	0.155682	0.0530228	NLGN3, PTEN, CACNA1A	1693	4	16792	7.43887	1	0.358451	0.337936
GOTERM_BP_DIRECT	GO:0007442~hindgut morphogenesis	3	0.155682	0.0530228	SHH, GLI3, GLI2	1693	4	16792	7.43887	1	0.358451	0.337936
GOTERM_BP_DIRECT	GO:0014042~positive regulation of neuron maturation	3	0.155682	0.0530228	RET, BCL2, MTOR	1693	4	16792	7.43887	1	0.358451	0.337936
GOTERM_BP_DIRECT	GO:0001994~norepinephrine-epinephrine vasoconstriction involved in regulation of systemic arterial blood pressure	3	0.155682	0.0530228	ADRA1B, ADRA1A, DRD5	1693	4	16792	7.43887	1	0.358451	0.337936
GOTERM_BP_DIRECT	GO:1900271~regulation of long-term synaptic potentiation	3	0.155682	0.0530228	NLGN3, NF1, SHANK3	1693	4	16792	7.43887	1	0.358451	0.337936
GOTERM_BP_DIRECT	GO:0016199~axon midline choice point recognition	3	0.155682	0.0530228	ROBO3, APP, ROBO1	1693	4	16792	7.43887	1	0.358451	0.337936
GOTERM_BP_DIRECT	GO:0035655~interleukin-18-mediated signaling pathway	3	0.155682	0.0530228	IL18, AKT1, IL18R1	1693	4	16792	7.43887	1	0.358451	0.337936
GOTERM_BP_DIRECT	GO:0045986~negative regulation of smooth muscle contraction	3	0.155682	0.0530228	CALCA, CALCRL, ADRB2	1693	4	16792	7.43887	1	0.358451	0.337936
GOTERM_BP_DIRECT	GO:0032226~positive regulation of synaptic transmission, dopaminergic	3	0.155682	0.0530228	CHRNB2, PINK1, ARRB2	1693	4	16792	7.43887	1	0.358451	0.337936
GOTERM_BP_DIRECT	GO:0045472~response to ether	3	0.155682	0.0530228	TH, CRH, OXT	1693	4	16792	7.43887	1	0.358451	0.337936
GOTERM_BP_DIRECT	GO:0097118~neuroligin clustering involved in postsynaptic membrane assembly	3	0.155682	0.0530228	CDH2, NRXN1, MAGI2	1693	4	16792	7.43887	1	0.358451	0.337936
GOTERM_BP_DIRECT	GO:0034766~negative regulation of ion transmembrane transport	3	0.155682	0.0530228	CRBN, YWHAQ, CHRFAM7A	1693	4	16792	7.43887	1	0.358451	0.337936
GOTERM_BP_DIRECT	GO:0046498~S-adenosylhomocysteine metabolic process	3	0.155682	0.0530228	GAMT, DNMT3A, DNMT3B	1693	4	16792	7.43887	1	0.358451	0.337936
GOTERM_BP_DIRECT	GO:0071677~positive regulation of mononuclear cell migration	3	0.155682	0.0530228	IL4, LGALS3, TNF	1693	4	16792	7.43887	1	0.358451	0.337936
GOTERM_BP_DIRECT	GO:0015842~aminergic neurotransmitter loading into synaptic vesicle	3	0.155682	0.0530228	DDC, TH, SLC18A2	1693	4	16792	7.43887	1	0.358451	0.337936
GOTERM_BP_DIRECT	GO:0046959~habituation	3	0.155682	0.0530228	EPM2A, DRD1, SHANK1	1693	4	16792	7.43887	1	0.358451	0.337936
GOTERM_BP_DIRECT	GO:0046661~male sex differentiation	3	0.155682	0.0530228	DMRT1, DMRT3, FKBP4	1693	4	16792	7.43887	1	0.358451	0.337936
GOTERM_BP_DIRECT	GO:0032673~regulation of interleukin-4 production	3	0.155682	0.0530228	HLA-DRB5, HLA-DRB4, HLA-DRB1	1693	4	16792	7.43887	1	0.358451	0.337936
GOTERM_BP_DIRECT	GO:0007492~endoderm development	6	0.311365	0.0534883	MED12, ARC, KIF16B, NKX2-1, GATA4, BPTF	1693	21	16792	2.83385	1	0.358451	0.337936
GOTERM_BP_DIRECT	GO:0035249~synaptic transmission, glutamatergic	6	0.311365	0.0534883	ADORA2A, CDK5, GRIK5, CACNA1A, CDH8, GRIN1	1693	21	16792	2.83385	1	0.358451	0.337936
GOTERM_BP_DIRECT	GO:0050769~positive regulation of neurogenesis	6	0.311365	0.0534883	SPEN, GPER1, LIG4, OPRM1, WNT2, TRIM32	1693	21	16792	2.83385	1	0.358451	0.337936
GOTERM_BP_DIRECT	GO:0060013~righting reflex	4	0.207577	0.0539501	AUTS2, PCDH15, FOXP2, SHANK1	1693	9	16792	4.40822	1	0.358451	0.337936
GOTERM_BP_DIRECT	GO:0045741~positive regulation of epidermal growth factor-activated receptor activity	4	0.207577	0.0539501	EPGN, ADORA1, ADRA2A, EREG	1693	9	16792	4.40822	1	0.358451	0.337936
GOTERM_BP_DIRECT	GO:0001973~adenosine receptor signaling pathway	4	0.207577	0.0539501	P2RY12, ADORA2A, ADORA1, ADCY5	1693	9	16792	4.40822	1	0.358451	0.337936
GOTERM_BP_DIRECT	GO:0032836~glomerular basement membrane development	4	0.207577	0.0539501	NPHS1, WT1, COL4A4, SULF2	1693	9	16792	4.40822	1	0.358451	0.337936
GOTERM_BP_DIRECT	GO:0046638~positive regulation of alpha-beta T cell differentiation	4	0.207577	0.0539501	SHH, SYK, NKAP, GLI3	1693	9	16792	4.40822	1	0.358451	0.337936
GOTERM_BP_DIRECT	GO:0010226~response to lithium ion	4	0.207577	0.0539501	EIF2B5, TFAP2B, PKLR, ADCY1	1693	9	16792	4.40822	1	0.358451	0.337936
GOTERM_BP_DIRECT	GO:0045922~negative regulation of fatty acid metabolic process	4	0.207577	0.0539501	UGT1A10, UGT1A9, UGT1A8, INS	1693	9	16792	4.40822	1	0.358451	0.337936
GOTERM_BP_DIRECT	GO:0008635~activation of cysteine-type endopeptidase activity involved in apoptotic process by cytochrome c	4	0.207577	0.0539501	CASP9, APAF1, CASP3, CYCS	1693	9	16792	4.40822	1	0.358451	0.337936
GOTERM_BP_DIRECT	GO:2001223~negative regulation of neuron migration	4	0.207577	0.0539501	COL3A1, NRG3, STAT3, GNRH1	1693	9	16792	4.40822	1	0.358451	0.337936
GOTERM_BP_DIRECT	GO:0050778~positive regulation of immune response	4	0.207577	0.0539501	TGFB2, IL15, CTSG, ELANE	1693	9	16792	4.40822	1	0.358451	0.337936
GOTERM_BP_DIRECT	GO:0021795~cerebral cortex cell migration	4	0.207577	0.0539501	CX3CR1, HTR6, NKX2-1, PSEN1	1693	9	16792	4.40822	1	0.358451	0.337936
GOTERM_BP_DIRECT	GO:2000059~negative regulation of protein ubiquitination involved in ubiquitin-dependent protein catabolic process	4	0.207577	0.0539501	HFE, PSEN1, PML, TAF1	1693	9	16792	4.40822	1	0.358451	0.337936
GOTERM_BP_DIRECT	GO:0033555~multicellular organismal response to stress	4	0.207577	0.0539501	PPP3CA, GRM7, PTEN, NOS1	1693	9	16792	4.40822	1	0.358451	0.337936
GOTERM_BP_DIRECT	GO:0090394~negative regulation of excitatory postsynaptic potential	4	0.207577	0.0539501	NLGN3, NLGN4X, NPY2R, PTEN	1693	9	16792	4.40822	1	0.358451	0.337936
GOTERM_BP_DIRECT	GO:0090197~positive regulation of chemokine secretion	4	0.207577	0.0539501	IL33, IL1RL1, IL4R, LPL	1693	9	16792	4.40822	1	0.358451	0.337936
GOTERM_BP_DIRECT	GO:0050665~hydrogen peroxide biosynthetic process	4	0.207577	0.0539501	MAOB, CYP1A2, CYP1A1, SOD1	1693	9	16792	4.40822	1	0.358451	0.337936
GOTERM_BP_DIRECT	GO:0034405~response to fluid shear stress	4	0.207577	0.0539501	P2RX7, CSF2, NOS3, AKT1	1693	9	16792	4.40822	1	0.358451	0.337936
GOTERM_BP_DIRECT	GO:0042754~negative regulation of circadian rhythm	4	0.207577	0.0539501	PER2, SIN3A, CRY2, CRY1	1693	9	16792	4.40822	1	0.358451	0.337936
GOTERM_BP_DIRECT	GO:0070475~rRNA base methylation	4	0.207577	0.0539501	NSUN5P1, NSUN5P2, NSUN5, NOP2	1693	9	16792	4.40822	1	0.358451	0.337936
GOTERM_BP_DIRECT	GO:0045199~maintenance of epithelial cell apical/basal polarity	4	0.207577	0.0539501	WDR1, LIN7A, LIN7C, LIN7B	1693	9	16792	4.40822	1	0.358451	0.337936
GOTERM_BP_DIRECT	GO:0006024~glycosaminoglycan biosynthetic process	9	0.467047	0.0557127	SDC2, XYLT2, GPC3, GPC4, AGRN, HS6ST1, GPC6, B4GALT7, HSPG2	1693	42	16792	2.12539	1	0.369752	0.34859
GOTERM_BP_DIRECT	GO:0045931~positive regulation of mitotic cell cycle	7	0.363259	0.0565662	APP, TAL1, EIF4EBP1, PTPN11, BRCA2, PAFAH1B1, FGF10	1693	28	16792	2.47962	1	0.371948	0.35066
GOTERM_BP_DIRECT	GO:0014898~cardiac muscle hypertrophy in response to stress	5	0.259471	0.0567883	HDAC4, KDM4A, PPP3CA, MEF2C, EZH2	1693	15	16792	3.30616	1	0.371948	0.35066
GOTERM_BP_DIRECT	GO:0050930~induction of positive chemotaxis	5	0.259471	0.0567883	CXCL8, ARTN, NTF3, IL16, FGF10	1693	15	16792	3.30616	1	0.371948	0.35066
GOTERM_BP_DIRECT	GO:0001964~startle response	5	0.259471	0.0567883	MECP2, GRIN2A, PENK, PCDH15, GRIN2D	1693	15	16792	3.30616	1	0.371948	0.35066
GOTERM_BP_DIRECT	GO:0001953~negative regulation of cell-matrix adhesion	5	0.259471	0.0567883	RASA1, NF1, CASK, SEMA3E, NF2	1693	15	16792	3.30616	1	0.371948	0.35066
GOTERM_BP_DIRECT	GO:0060397~JAK-STAT cascade involved in growth hormone signaling pathway	5	0.259471	0.0567883	GHR, STAT3, MAPK1, PRL, JAK3	1693	15	16792	3.30616	1	0.371948	0.35066
GOTERM_BP_DIRECT	GO:0032270~positive regulation of cellular protein metabolic process	5	0.259471	0.0567883	ADIPOQ, AKT1, INHBA, AGT, INS	1693	15	16792	3.30616	1	0.371948	0.35066
GOTERM_BP_DIRECT	GO:0046688~response to copper ion	5	0.259471	0.0567883	IL1A, PRNP, LOXL2, SOD1, ICAM1	1693	15	16792	3.30616	1	0.371948	0.35066
GOTERM_BP_DIRECT	GO:0045190~isotype switching	5	0.259471	0.0567883	MSH6, MSH2, LIG4, NBN, MLH1	1693	15	16792	3.30616	1	0.371948	0.35066
GOTERM_BP_DIRECT	GO:0046928~regulation of neurotransmitter secretion	5	0.259471	0.0567883	MEF2C, CHRNB4, FMR1, CAMK2A, HCRT	1693	15	16792	3.30616	1	0.371948	0.35066
GOTERM_BP_DIRECT	GO:2000251~positive regulation of actin cytoskeleton reorganization	5	0.259471	0.0567883	CDK5, NTRK3, NTF3, BAIAP2, HRAS	1693	15	16792	3.30616	1	0.371948	0.35066
GOTERM_BP_DIRECT	GO:0051044~positive regulation of membrane protein ectodomain proteolysis	5	0.259471	0.0567883	IFNG, IL1B, APOE, TNF, ADRA2A	1693	15	16792	3.30616	1	0.371948	0.35066
GOTERM_BP_DIRECT	GO:0071902~positive regulation of protein serine/threonine kinase activity	8	0.415153	0.0568883	MAP2K1, IGF2, SPRY2, CALM3, CALM1, CALM2, EZH2, SNCA	1693	35	16792	2.26708	1	0.372196	0.350894
GOTERM_BP_DIRECT	GO:0035019~somatic stem cell population maintenance	12	0.62273	0.058903	ZIC3, STAT3, KIT, LRP5, HMGA2, LIG4, HES1, NR2E1, RAF1, TDGF1, FGF2, FGF10	1693	65	16792	1.83111	1	0.384119	0.362135
GOTERM_BP_DIRECT	GO:0043087~regulation of GTPase activity	12	0.62273	0.058903	EPHA5, NTRK2, SYNGAP1, NF1, OCRL, ARHGEF5, FGD1, PRKG1, RASIP1, MTOR, SOD1, PAFAH1B1	1693	65	16792	1.83111	1	0.384119	0.362135
GOTERM_BP_DIRECT	GO:0046330~positive regulation of JNK cascade	12	0.62273	0.058903	IL1A, TRAF4, IL1B, FZD7, TLR9, F2RL1, NOD2, HRAS, TNF, TLR4, RASGRP1, MYD88	1693	65	16792	1.83111	1	0.384119	0.362135
GOTERM_BP_DIRECT	GO:0034260~negative regulation of GTPase activity	9	0.467047	0.0626639	ADCYAP1, TTC8, KLRK1, PTPRN2, TNK2, SPRY2, SPRY1, ARRB2, HRAS	1693	43	16792	2.07596	1	0.407757	0.38442
GOTERM_BP_DIRECT	GO:0030155~regulation of cell adhesion	9	0.467047	0.0626639	RET, PPP1CB, PPP1R12A, CXCL8, IL18, KIF14, DLL1, PML, ICAM1	1693	43	16792	2.07596	1	0.407757	0.38442
GOTERM_BP_DIRECT	GO:0046777~protein autophosphorylation	25	1.29735	0.0629395	ALK, CAMK2B, GSK3B, SMG1, TXK, CAMK2A, AKT1, EPHB1, MARK2, PRKCG, NTRK1, PDGFRA, NTRK2, CDKL5, SYK, NTRK3, INSR, DYRK1A, MTOR, BCR, CDK5, KIT, FGFR3, FGFR1, TAF1	1693	172	16792	1.44164	1	0.409107	0.385692
GOTERM_BP_DIRECT	GO:0032435~negative regulation of proteasomal ubiquitin-dependent protein catabolic process	6	0.311365	0.0636957	SHH, HFE, TLK2, WAC, CLEC16A, FHIT	1693	22	16792	2.70504	1	0.413126	0.389482
GOTERM_BP_DIRECT	GO:0002230~positive regulation of defense response to virus by host	6	0.311365	0.0636957	IL4, SIN3A, IL23R, PTPN22, IL12RB1, PML	1693	22	16792	2.70504	1	0.413126	0.389482
GOTERM_BP_DIRECT	GO:0030183~B cell differentiation	12	0.62273	0.0645381	NTRK1, IL10, IL4, HDAC4, CD79A, VCAM1, MSH2, FZD9, HDAC9, JAK3, TSHR, PTPN2	1693	66	16792	1.80336	1	0.418137	0.394206
GOTERM_BP_DIRECT	GO:0030177~positive regulation of Wnt signaling pathway	8	0.415153	0.0647412	SHH, CSNK2A1, DISC1, ATP6V0C, SMARCA4, SULF2, TLR2, DACT1	1693	36	16792	2.20411	1	0.418548	0.394593
GOTERM_BP_DIRECT	GO:0048469~cell maturation	8	0.415153	0.0647412	IL21, IL15, ID2, BTK, HES1, GATA3, RUNX2, FGFR1	1693	36	16792	2.20411	1	0.418548	0.394593
GOTERM_BP_DIRECT	GO:0035774~positive regulation of insulin secretion involved in cellular response to glucose stimulus	7	0.363259	0.0654939	HLA-DRB5, HLA-DRB4, KIF5B, CRH, PDX1, GCG, HLA-DRB1	1693	29	16792	2.39412	1	0.422958	0.39875
GOTERM_BP_DIRECT	GO:0032481~positive regulation of type I interferon production	10	0.518941	0.0665288	POLR3A, SYK, POLR3B, POLR3C, IRF1, POLR3H, STAT6, PTPN22, DDX41, MYD88	1693	51	16792	1.9448	1	0.428717	0.40418
GOTERM_BP_DIRECT	GO:0007519~skeletal muscle tissue development	10	0.518941	0.0665288	MEF2C, NPHS1, CDK5, ELN, NF1, DMD, FLNB, CFLAR, FOXP2, FOXP1	1693	51	16792	1.9448	1	0.428717	0.40418
GOTERM_BP_DIRECT	GO:0051607~defense response to virus	24	1.24546	0.0681497	CD86, APOBEC1, IL33, CXCL9, CD40, PRF1, OPRK1, DDX41, PML, CXCL10, IL6, POLR3A, PTPRC, IFNG, POLR3B, CD8A, POLR3C, IRF1, ITGAX, BCL2, F2RL1, NLRP3, POLR3H, IRF9	1693	165	16792	1.44269	1	0.438691	0.413583
GOTERM_BP_DIRECT	GO:0035994~response to muscle stretch	5	0.259471	0.0698911	GPI, DMD, FOS, RAF1, SLC8A1	1693	16	16792	3.09953	1	0.445593	0.42009
GOTERM_BP_DIRECT	GO:0006349~regulation of gene expression by genetic imprinting	5	0.259471	0.0698911	MECP2, GSK3B, DNMT3L, DNMT3A, IGF2	1693	16	16792	3.09953	1	0.445593	0.42009
GOTERM_BP_DIRECT	GO:0097194~execution phase of apoptosis	5	0.259471	0.0698911	CASP3, MADD, CIDEB, AKT1, CFLAR	1693	16	16792	3.09953	1	0.445593	0.42009
GOTERM_BP_DIRECT	GO:2000045~regulation of G1/S transition of mitotic cell cycle	5	0.259471	0.0698911	ID2, PSME1, KIF14, PSME2, BID	1693	16	16792	3.09953	1	0.445593	0.42009
GOTERM_BP_DIRECT	GO:2001234~negative regulation of apoptotic signaling pathway	5	0.259471	0.0698911	NR4A2, MNT, PCGF2, BCL2, PSEN1	1693	16	16792	3.09953	1	0.445593	0.42009
GOTERM_BP_DIRECT	GO:0050995~negative regulation of lipid catabolic process	5	0.259471	0.0698911	IL1B, ADORA1, TNF, ADRA2A, INS	1693	16	16792	3.09953	1	0.445593	0.42009
GOTERM_BP_DIRECT	GO:0014002~astrocyte development	5	0.259471	0.0698911	EIF2B5, DRD1, DLL1, TLR4, GFAP	1693	16	16792	3.09953	1	0.445593	0.42009
GOTERM_BP_DIRECT	GO:0007405~neuroblast proliferation	5	0.259471	0.0698911	SHH, DAGLA, ARTN, FZD9, PAFAH1B1	1693	16	16792	3.09953	1	0.445593	0.42009
GOTERM_BP_DIRECT	GO:0003222~ventricular trabecula myocardium morphogenesis	5	0.259471	0.0698911	TGFB2, FOXH1, CHD7, NKX2-5, BMPR1A	1693	16	16792	3.09953	1	0.445593	0.42009
GOTERM_BP_DIRECT	GO:0019731~antibacterial humoral response	9	0.467047	0.0701319	APP, CALCA, NPY, HLA-A, RNASE3, VIP, TAC1, CAMP, HLA-E	1693	44	16792	2.02878	1	0.445595	0.420092
GOTERM_BP_DIRECT	GO:0043268~positive regulation of potassium ion transport	4	0.207577	0.0714529	KIF5B, ADORA1, DRD1, ADRA2A	1693	10	16792	3.9674	1	0.445595	0.420092
GOTERM_BP_DIRECT	GO:0035136~forelimb morphogenesis	4	0.207577	0.0714529	TFAP2B, NIPBL, ZBTB16, TBX5	1693	10	16792	3.9674	1	0.445595	0.420092
GOTERM_BP_DIRECT	GO:0006983~ER overload response	4	0.207577	0.0714529	GSK3B, DDIT3, TP53, TMCO1	1693	10	16792	3.9674	1	0.445595	0.420092
GOTERM_BP_DIRECT	GO:0003197~endocardial cushion development	4	0.207577	0.0714529	GATA4, CRELD1, ERG, TBX5	1693	10	16792	3.9674	1	0.445595	0.420092
GOTERM_BP_DIRECT	GO:0051775~response to redox state	4	0.207577	0.0714529	CLOCK, ADH5, NPAS2, ARNTL	1693	10	16792	3.9674	1	0.445595	0.420092
GOTERM_BP_DIRECT	GO:0061001~regulation of dendritic spine morphogenesis	4	0.207577	0.0714529	CDK5, CFL1, PDLIM5, SHANK3	1693	10	16792	3.9674	1	0.445595	0.420092
GOTERM_BP_DIRECT	GO:0008347~glial cell migration	4	0.207577	0.0714529	P2RY12, TGFB2, TSPO, NDN	1693	10	16792	3.9674	1	0.445595	0.420092
GOTERM_BP_DIRECT	GO:0006105~succinate metabolic process	4	0.207577	0.0714529	GHR, SUCLA2, SUCLG1, SDHB	1693	10	16792	3.9674	1	0.445595	0.420092
GOTERM_BP_DIRECT	GO:0051481~negative regulation of cytosolic calcium ion concentration	4	0.207577	0.0714529	OPRM1, DRD2, SLC8A1, GTF2I	1693	10	16792	3.9674	1	0.445595	0.420092
GOTERM_BP_DIRECT	GO:0060252~positive regulation of glial cell proliferation	4	0.207577	0.0714529	PLAG1, LTA, TSPO, MTOR	1693	10	16792	3.9674	1	0.445595	0.420092
GOTERM_BP_DIRECT	GO:0051146~striated muscle cell differentiation	4	0.207577	0.0714529	RB1, CDH2, AKT1, KRAS	1693	10	16792	3.9674	1	0.445595	0.420092
GOTERM_BP_DIRECT	GO:0061072~iris morphogenesis	4	0.207577	0.0714529	FOXE3, PAX6, PITX2, WNT2	1693	10	16792	3.9674	1	0.445595	0.420092
GOTERM_BP_DIRECT	GO:0002675~positive regulation of acute inflammatory response	4	0.207577	0.0714529	IL6, NPY5R, TAC1, PIK3CG	1693	10	16792	3.9674	1	0.445595	0.420092
GOTERM_BP_DIRECT	GO:0031115~negative regulation of microtubule polymerization	4	0.207577	0.0714529	STMN1, FKBP4, MAPRE1, SNCA	1693	10	16792	3.9674	1	0.445595	0.420092
GOTERM_BP_DIRECT	GO:0033089~positive regulation of T cell differentiation in thymus	4	0.207577	0.0714529	SHH, IL7R, RASGRP1, GLI2	1693	10	16792	3.9674	1	0.445595	0.420092
GOTERM_BP_DIRECT	GO:0071803~positive regulation of podosome assembly	4	0.207577	0.0714529	CSF2, IL5, TNF, ARHGEF5	1693	10	16792	3.9674	1	0.445595	0.420092
GOTERM_BP_DIRECT	GO:0046888~negative regulation of hormone secretion	4	0.207577	0.0714529	IL6, ADIPOQ, ADORA1, LIF	1693	10	16792	3.9674	1	0.445595	0.420092
GOTERM_BP_DIRECT	GO:2000727~positive regulation of cardiac muscle cell differentiation	4	0.207577	0.0714529	GSK3B, MEF2C, ARRB2, FOXP1	1693	10	16792	3.9674	1	0.445595	0.420092
GOTERM_BP_DIRECT	GO:2000036~regulation of stem cell population maintenance	4	0.207577	0.0714529	TAL1, CNOT1, HMGA2, NODAL	1693	10	16792	3.9674	1	0.445595	0.420092
GOTERM_BP_DIRECT	GO:0002021~response to dietary excess	4	0.207577	0.0714529	PCSK1N, TBL1XR1, LEP, APOE	1693	10	16792	3.9674	1	0.445595	0.420092
GOTERM_BP_DIRECT	GO:0061077~chaperone-mediated protein folding	8	0.415153	0.0732171	FKBP10, TOR1A, CSNK2A1, DNAJC24, CALR, FKBP4, FKBP6, FKBP5	1693	37	16792	2.14454	1	0.456123	0.430017
GOTERM_BP_DIRECT	GO:0034097~response to cytokine	10	0.518941	0.0735976	IL4, COL3A1, OXTR, SYNJ1, PDX1, BCL2, RARA, FOS, TIMP1, PML	1693	52	16792	1.9074	1	0.458017	0.431803
GOTERM_BP_DIRECT	GO:0048754~branching morphogenesis of an epithelial tube	6	0.311365	0.0749165	MMP14, SHH, MYCN, RASIP1, GLI2, FGF10	1693	23	16792	2.58743	1	0.464777	0.438176
GOTERM_BP_DIRECT	GO:0045662~negative regulation of myoblast differentiation	6	0.311365	0.0749165	CXCL10, DDIT3, IL18, DLL1, TNF, CCL17	1693	23	16792	2.58743	1	0.464777	0.438176
GOTERM_BP_DIRECT	GO:0009617~response to bacterium	6	0.311365	0.0749165	NOS2, CCL2, WASL, BAIAP2, PPM1D, CCR4	1693	23	16792	2.58743	1	0.464777	0.438176
GOTERM_BP_DIRECT	GO:0007052~mitotic spindle organization	7	0.363259	0.0751965	STMN1, RCC1, KIF11, SMC1A, SMC3, PCNT, RAN	1693	30	16792	2.31431	1	0.46555	0.438905
GOTERM_BP_DIRECT	GO:0071773~cellular response to BMP stimulus	7	0.363259	0.0751965	TMEM100, ACVR1, GATA3, BMPR1B, PHOX2B, RUNX2, BMPR1A	1693	30	16792	2.31431	1	0.46555	0.438905
GOTERM_BP_DIRECT	GO:0007179~transforming growth factor beta receptor signaling pathway	15	0.778412	0.0765875	ACVR1, TGFB2, USP9X, FSHB, FOXH1, FOS, ARRB2, CBL, PML, TGFBR2, COL3A1, CREB1, COL1A2, CCL2, BMPR1A	1693	92	16792	1.61714	1	0.473673	0.446563
GOTERM_BP_DIRECT	GO:0018105~peptidyl-serine phosphorylation	19	0.985989	0.0767349	PRKCG, GSK3B, SMG1, SYK, CAMK2A, DYRK1A, CSNK1E, MTOR, DCLK1, TGFBR2, PINK1, CDK5, STK38, TLK2, BCL2, AKT1, MAPK1, TDGF1, TAF1	1693	125	16792	1.50761	1	0.474095	0.446961
GOTERM_BP_DIRECT	GO:0009749~response to glucose	12	0.62273	0.0768282	EIF2B5, SLC30A8, PKLR, UCN3, CASP3, ADIPOQ, PTEN, LPL, TRH, SLC8A1, VAMP2, TGFBR2	1693	68	16792	1.75032	1	0.474183	0.447044
GOTERM_BP_DIRECT	GO:0030838~positive regulation of actin filament polymerization	9	0.467047	0.0781198	CCL11, NPHS1, CDC42EP3, PFN1, BAIAP2, MTOR, LMOD2, ICAM1, CCL26	1693	45	16792	1.9837	1	0.481163	0.453624
GOTERM_BP_DIRECT	GO:0006687~glycosphingolipid metabolic process	9	0.467047	0.0781198	GALC, STS, SMPD1, KIT, PSAP, CREM, ARSD, GLA, ARSB	1693	45	16792	1.9837	1	0.481163	0.453624
GOTERM_BP_DIRECT	GO:0006091~generation of precursor metabolites and energy	10	0.518941	0.0811116	POMC, GNPDA1, ADIPOQ, PDX1, ACO2, AVPR1A, SLC25A4, MCHR1, DHTKD1, RUNX1T1	1693	53	16792	1.87141	1	0.488362	0.460412
GOTERM_BP_DIRECT	GO:0008625~extrinsic apoptotic signaling pathway via death domain receptors	8	0.415153	0.0823161	BCL2, NF1, FAS, TNFRSF10A, NGF, BID, TNF, TNFRSF10D	1693	38	16792	2.0881	1	0.488362	0.460412
GOTERM_BP_DIRECT	GO:0009790~embryo development	8	0.415153	0.0823161	TGFB2, SHH, NR5A2, CELF1, RASA1, EHMT1, TDGF1, MDFI	1693	38	16792	2.0881	1	0.488362	0.460412
GOTERM_BP_DIRECT	GO:2001237~negative regulation of extrinsic apoptotic signaling pathway	8	0.415153	0.0823161	ACVR1, IL4, LGALS3, AR, GSTP1, PHIP, CFLAR, IGF1	1693	38	16792	2.0881	1	0.488362	0.460412
GOTERM_BP_DIRECT	GO:2000343~positive regulation of chemokine (C-X-C motif) ligand 2 production	3	0.155682	0.0825481	HDAC1, MIF, TNF	1693	5	16792	5.95109	1	0.488362	0.460412
GOTERM_BP_DIRECT	GO:0006706~steroid catabolic process	3	0.155682	0.0825481	STS, CYP1A2, CYP3A4	1693	5	16792	5.95109	1	0.488362	0.460412
GOTERM_BP_DIRECT	GO:0048752~semicircular canal morphogenesis	3	0.155682	0.0825481	TBX1, EYA1, CHD7	1693	5	16792	5.95109	1	0.488362	0.460412
GOTERM_BP_DIRECT	GO:0031622~positive regulation of fever generation	3	0.155682	0.0825481	CNR1, IL1B, TNF	1693	5	16792	5.95109	1	0.488362	0.460412
GOTERM_BP_DIRECT	GO:0032876~negative regulation of DNA endoreduplication	3	0.155682	0.0825481	STAG2, SMC1A, SMC3	1693	5	16792	5.95109	1	0.488362	0.460412
GOTERM_BP_DIRECT	GO:0042471~ear morphogenesis	3	0.155682	0.0825481	TBX1, NIPBL, EYA1	1693	5	16792	5.95109	1	0.488362	0.460412
GOTERM_BP_DIRECT	GO:0060509~Type I pneumocyte differentiation	3	0.155682	0.0825481	CREB1, THRB, THRA	1693	5	16792	5.95109	1	0.488362	0.460412
GOTERM_BP_DIRECT	GO:0033564~anterior/posterior axon guidance	3	0.155682	0.0825481	UNC5B, DCC, NTN1	1693	5	16792	5.95109	1	0.488362	0.460412
GOTERM_BP_DIRECT	GO:0032962~positive regulation of inositol trisphosphate biosynthetic process	3	0.155682	0.0825481	HRH1, LHCGR, GPER1	1693	5	16792	5.95109	1	0.488362	0.460412
GOTERM_BP_DIRECT	GO:0003289~atrial septum primum morphogenesis	3	0.155682	0.0825481	ACVR1, TGFB2, GATA4	1693	5	16792	5.95109	1	0.488362	0.460412
GOTERM_BP_DIRECT	GO:1900113~negative regulation of histone H3-K9 trimethylation	3	0.155682	0.0825481	KDM4A, KDM4B, KDM4D	1693	5	16792	5.95109	1	0.488362	0.460412
GOTERM_BP_DIRECT	GO:0034392~negative regulation of smooth muscle cell apoptotic process	3	0.155682	0.0825481	IGF1, ARRB2, LRP6	1693	5	16792	5.95109	1	0.488362	0.460412
GOTERM_BP_DIRECT	GO:0051823~regulation of synapse structural plasticity	3	0.155682	0.0825481	CAMK2B, CTNNA2, DRD2	1693	5	16792	5.95109	1	0.488362	0.460412
GOTERM_BP_DIRECT	GO:0051583~dopamine uptake involved in synaptic transmission	3	0.155682	0.0825481	SLC6A2, SLC6A3, SNCA	1693	5	16792	5.95109	1	0.488362	0.460412
GOTERM_BP_DIRECT	GO:0021631~optic nerve morphogenesis	3	0.155682	0.0825481	CHRNB2, EPHB1, GLI3	1693	5	16792	5.95109	1	0.488362	0.460412
GOTERM_BP_DIRECT	GO:0002503~peptide antigen assembly with MHC class II protein complex	3	0.155682	0.0825481	HLA-DMA, HLA-DRB4, HLA-DRB1	1693	5	16792	5.95109	1	0.488362	0.460412
GOTERM_BP_DIRECT	GO:0060603~mammary gland duct morphogenesis	3	0.155682	0.0825481	PTCH1, NTN1, GLI2	1693	5	16792	5.95109	1	0.488362	0.460412
GOTERM_BP_DIRECT	GO:0014834~skeletal muscle satellite cell maintenance involved in skeletal muscle regeneration	3	0.155682	0.0825481	FZD7, IGF1, EZH2	1693	5	16792	5.95109	1	0.488362	0.460412
GOTERM_BP_DIRECT	GO:0060019~radial glial cell differentiation	3	0.155682	0.0825481	CDH2, STAT3, FGF10	1693	5	16792	5.95109	1	0.488362	0.460412
GOTERM_BP_DIRECT	GO:0031052~chromosome breakage	3	0.155682	0.0825481	CD19, HMGA2, BRCA2	1693	5	16792	5.95109	1	0.488362	0.460412
GOTERM_BP_DIRECT	GO:0060662~salivary gland cavitation	3	0.155682	0.0825481	SHH, EDA, TGM2	1693	5	16792	5.95109	1	0.488362	0.460412
GOTERM_BP_DIRECT	GO:0071864~positive regulation of cell proliferation in bone marrow	3	0.155682	0.0825481	MEF2C, IL6, PTH	1693	5	16792	5.95109	1	0.488362	0.460412
GOTERM_BP_DIRECT	GO:0046883~regulation of hormone secretion	3	0.155682	0.0825481	HTR1A, SCG5, HTR2A	1693	5	16792	5.95109	1	0.488362	0.460412
GOTERM_BP_DIRECT	GO:0045838~positive regulation of membrane potential	3	0.155682	0.0825481	UCN3, SLC34A1, ANK3	1693	5	16792	5.95109	1	0.488362	0.460412
GOTERM_BP_DIRECT	GO:2000566~positive regulation of CD8-positive, alpha-beta T cell proliferation	3	0.155682	0.0825481	PTPN22, HLA-A, HLA-E	1693	5	16792	5.95109	1	0.488362	0.460412
GOTERM_BP_DIRECT	GO:0007610~behavior	3	0.155682	0.0825481	NPY, HTR2B, OPRK1	1693	5	16792	5.95109	1	0.488362	0.460412
GOTERM_BP_DIRECT	GO:1905007~positive regulation of epithelial to mesenchymal transition involved in endocardial cushion formation	3	0.155682	0.0825481	ACVR1, TGFB2, TGFBR2	1693	5	16792	5.95109	1	0.488362	0.460412
GOTERM_BP_DIRECT	GO:0007262~STAT protein import into nucleus	3	0.155682	0.0825481	F2R, HES1, JAK3	1693	5	16792	5.95109	1	0.488362	0.460412
GOTERM_BP_DIRECT	GO:0033600~negative regulation of mammary gland epithelial cell proliferation	3	0.155682	0.0825481	GATA3, BRCA2, ROBO1	1693	5	16792	5.95109	1	0.488362	0.460412
GOTERM_BP_DIRECT	GO:0042270~protection from natural killer cell mediated cytotoxicity	3	0.155682	0.0825481	HLA-B, HLA-A, HLA-E	1693	5	16792	5.95109	1	0.488362	0.460412
GOTERM_BP_DIRECT	GO:2000987~positive regulation of behavioral fear response	3	0.155682	0.0825481	MEF2C, PENK, CRH	1693	5	16792	5.95109	1	0.488362	0.460412
GOTERM_BP_DIRECT	GO:1903361~protein localization to basolateral plasma membrane	3	0.155682	0.0825481	LIN7A, LIN7C, LIN7B	1693	5	16792	5.95109	1	0.488362	0.460412
GOTERM_BP_DIRECT	GO:0043270~positive regulation of ion transport	3	0.155682	0.0825481	P2RY12, CHRM1, LEP	1693	5	16792	5.95109	1	0.488362	0.460412
GOTERM_BP_DIRECT	GO:0036035~osteoclast development	3	0.155682	0.0825481	ANXA2, PAFAH1B1, FOXP1	1693	5	16792	5.95109	1	0.488362	0.460412
GOTERM_BP_DIRECT	GO:0051343~positive regulation of cyclic-nucleotide phosphodiesterase activity	3	0.155682	0.0825481	CALM3, CALM1, CALM2	1693	5	16792	5.95109	1	0.488362	0.460412
GOTERM_BP_DIRECT	GO:0060043~regulation of cardiac muscle cell proliferation	3	0.155682	0.0825481	NKX2-5, BMPR1A, FOXP1	1693	5	16792	5.95109	1	0.488362	0.460412
GOTERM_BP_DIRECT	GO:0001933~negative regulation of protein phosphorylation	11	0.570835	0.0827735	PRNP, NTRK3, IGFBP3, PTEN, PAX6, ARRB2, IL2, MTOR, LRP6, MEN1, SNCA	1693	61	16792	1.78858	1	0.488731	0.460759
GOTERM_BP_DIRECT	GO:0008104~protein localization	11	0.570835	0.0827735	MECP2, GRIN2A, NBEA, IST1, TSC2, NRCAM, DHCR24, NR0B1, DRD2, TP53, MLH3	1693	61	16792	1.78858	1	0.488731	0.460759
GOTERM_BP_DIRECT	GO:0044267~cellular protein metabolic process	18	0.934094	0.0833159	SFTA3, APP, CALCA, USP9X, SLC34A1, MMP2, IGFBP3, IGF2, PRL, IGF1, HSPG2, INS, TTR, ADORA2A, PAPPA, CTSG, L2HGDH, SNCA	1693	118	16792	1.51299	1	0.491202	0.463088
GOTERM_BP_DIRECT	GO:0007224~smoothened signaling pathway	12	0.62273	0.0834891	SHH, NSDHL, PTCHD1, PTCH1, PDX1, HES1, PAX6, GLI3, GLI2, DISP1, TGFBR2, CDON	1693	69	16792	1.72495	1	0.491202	0.463088
GOTERM_BP_DIRECT	GO:0001938~positive regulation of endothelial cell proliferation	12	0.62273	0.0834891	CCL11, NF1, HTR2B, CDH13, CCL2, AKT1, WNT2, SIRT1, FGF2, CCR3, MTOR, CCL26	1693	69	16792	1.72495	1	0.491202	0.463088
GOTERM_BP_DIRECT	GO:0032869~cellular response to insulin stimulus	13	0.674624	0.0835198	APOBEC1, GHSR, PKLR, GSTP1, INSR, ADIPOQ, HDAC9, FOXO1, GHR, CCL2, AKT1, YWHAG, VAMP2	1693	77	16792	1.67455	1	0.491202	0.463088
GOTERM_BP_DIRECT	GO:0061178~regulation of insulin secretion involved in cellular response to glucose stimulus	5	0.259471	0.0843949	EPHA5, NRXN1, LRP5, NR1D1, ADCY5	1693	17	16792	2.9172	1	0.492482	0.464295
GOTERM_BP_DIRECT	GO:0070509~calcium ion import	5	0.259471	0.0843949	CACNA1I, CDK5, CASK, CACNA1H, SLC8A1	1693	17	16792	2.9172	1	0.492482	0.464295
GOTERM_BP_DIRECT	GO:2000778~positive regulation of interleukin-6 secretion	5	0.259471	0.0843949	IL1B, F2R, F2RL1, PAEP, IL17A	1693	17	16792	2.9172	1	0.492482	0.464295
GOTERM_BP_DIRECT	GO:0048663~neuron fate commitment	5	0.259471	0.0843949	TGFB2, SHH, GSX1, ID2, PAX6	1693	17	16792	2.9172	1	0.492482	0.464295
GOTERM_BP_DIRECT	GO:0006171~cAMP biosynthetic process	5	0.259471	0.0843949	CALCRL, ADORA2A, ADCY4, ADCY1, ADCY5	1693	17	16792	2.9172	1	0.492482	0.464295
GOTERM_BP_DIRECT	GO:1902041~regulation of extrinsic apoptotic signaling pathway via death domain receptors	5	0.259471	0.0843949	LGALS3, MADD, FAS, TNFRSF10A, CFLAR	1693	17	16792	2.9172	1	0.492482	0.464295
GOTERM_BP_DIRECT	GO:0032722~positive regulation of chemokine production	5	0.259471	0.0843949	IL6, TLR9, TNF, TLR4, TLR2	1693	17	16792	2.9172	1	0.492482	0.464295
GOTERM_BP_DIRECT	GO:0021542~dentate gyrus development	5	0.259471	0.0843949	MEF2C, NEUROD6, PTEN, DRD1, NR2E1	1693	17	16792	2.9172	1	0.492482	0.464295
GOTERM_BP_DIRECT	GO:0045671~negative regulation of osteoclast differentiation	6	0.311365	0.087133	IL4, CALCA, NF1, CARTPT, TLR4, FBN1	1693	24	16792	2.47962	1	0.506978	0.477962
GOTERM_BP_DIRECT	GO:0034341~response to interferon-gamma	6	0.311365	0.087133	CD86, CYP27B1, CIITA, SLC30A8, IL23R, SNCA	1693	24	16792	2.47962	1	0.506978	0.477962
GOTERM_BP_DIRECT	GO:0030099~myeloid cell differentiation	6	0.311365	0.087133	CDKN1C, ZBTB16, TET2, KAT8, PML, RUNX1	1693	24	16792	2.47962	1	0.506978	0.477962
GOTERM_BP_DIRECT	GO:0050821~protein stabilization	20	1.03788	0.0892108	USP7, USP27X, HIP1, STXBP1, PTEN, CSN3, TSC1, IGF1, PML, HCFC1, PINK1, CREB1, PER3, GNAQ, VHL, CALR, PFN1, TSPAN1, DSC3, TAF1	1693	136	16792	1.4586	1	0.518565	0.488885
GOTERM_BP_DIRECT	GO:0008286~insulin receptor signaling pathway	13	0.674624	0.0901147	ATP6V1A, INSR, IGF2, BAIAP2, FOXO1, INS, EIF4EBP1, AKT1, PHIP, SOS1, ATP6V0C, PTPN2, BCAR1	1693	78	16792	1.65308	1	0.523311	0.493361
GOTERM_BP_DIRECT	GO:0050927~positive regulation of positive chemotaxis	4	0.207577	0.0911294	NTRK3, CDH13, F2RL1, CCR4	1693	11	16792	3.60672	1	0.525133	0.495078
GOTERM_BP_DIRECT	GO:0032700~negative regulation of interleukin-17 production	4	0.207577	0.0911294	PRNP, IFNG, TLR4, FOXP3	1693	11	16792	3.60672	1	0.525133	0.495078
GOTERM_BP_DIRECT	GO:0021756~striatum development	4	0.207577	0.0911294	CNTNAP2, RARB, DRD1, DRD2	1693	11	16792	3.60672	1	0.525133	0.495078
GOTERM_BP_DIRECT	GO:0002446~neutrophil mediated immunity	4	0.207577	0.0911294	KMT2E, IL6, ACE, WDR1	1693	11	16792	3.60672	1	0.525133	0.495078
GOTERM_BP_DIRECT	GO:0003181~atrioventricular valve morphogenesis	4	0.207577	0.0911294	ACVR1, TGFB2, TBX5, TGFBR2	1693	11	16792	3.60672	1	0.525133	0.495078
GOTERM_BP_DIRECT	GO:0030517~negative regulation of axon extension	4	0.207577	0.0911294	CDK5, BCL11A, NTN1, RTN4	1693	11	16792	3.60672	1	0.525133	0.495078
GOTERM_BP_DIRECT	GO:0043306~positive regulation of mast cell degranulation	4	0.207577	0.0911294	IL4, IL4R, SYK, IL13	1693	11	16792	3.60672	1	0.525133	0.495078
GOTERM_BP_DIRECT	GO:0033169~histone H3-K9 demethylation	4	0.207577	0.0911294	KDM3B, KDM4D, JMJD1C, PHF8	1693	11	16792	3.60672	1	0.525133	0.495078
GOTERM_BP_DIRECT	GO:0048704~embryonic skeletal system morphogenesis	8	0.415153	0.0920344	PDGFRA, MYCN, EYA1, SATB2, PCGF2, DSCAML1, GLI3, MDFI	1693	39	16792	2.03456	1	0.528823	0.498557
GOTERM_BP_DIRECT	GO:0007223~Wnt signaling pathway, calcium modulating pathway	8	0.415153	0.0920344	PPP3CA, PLCB3, AGO2, CAMK2A, CALM3, CALM1, CALM2, TNRC6B	1693	39	16792	2.03456	1	0.528823	0.498557
GOTERM_BP_DIRECT	GO:0006605~protein targeting	8	0.415153	0.0920344	YWHAE, NLGN1, YWHAQ, YWHAB, TRAK1, YWHAZ, PML, YWHAG	1693	39	16792	2.03456	1	0.528823	0.498557
GOTERM_BP_DIRECT	GO:0030336~negative regulation of cell migration	15	0.778412	0.09422	CX3CR1, PTPRU, MAGI2, ADIPOQ, PTEN, TBX5, ROBO1, SHH, NKX2-1, BCL2, NF1, CYP1B1, NF2, ARID2, DRD2	1693	95	16792	1.56608	1	0.540863	0.509907
GOTERM_BP_DIRECT	GO:0043647~inositol phosphate metabolic process	9	0.467047	0.095654	NUDT10, PLCB3, SYNJ1, INPP1, PTEN, CALM3, OCRL, CALM1, CALM2	1693	47	16792	1.89928	1	0.547927	0.516567
GOTERM_BP_DIRECT	GO:0008630~intrinsic apoptotic signaling pathway in response to DNA damage	9	0.467047	0.095654	CASP9, MSH6, BCL2, CIDEB, SFN, MLH1, SIRT1, TNF, PML	1693	47	16792	1.89928	1	0.547927	0.516567
GOTERM_BP_DIRECT	GO:0090090~negative regulation of canonical Wnt signaling pathway	23	1.19357	0.0957249	APC2, INVS, GSK3B, PSMD12, HDAC1, CUL3, CHD8, CTNND1, KLHL12, PRICKLE1, ISL1, FOXO1, GLI3, LRP6, SHH, CDH2, DDIT3, PSME1, GPC3, PSME2, APOE, NKX2-5, DACT1	1693	163	16792	1.39954	1	0.547927	0.516567
GOTERM_BP_DIRECT	GO:0035115~embryonic forelimb morphogenesis	7	0.363259	0.0968984	SHH, NIPBL, RDH10, OSR1, CACNA1C, TBX5, RUNX2	1693	32	16792	2.16967	1	0.552008	0.520414
GOTERM_BP_DIRECT	GO:0051480~regulation of cytosolic calcium ion concentration	7	0.363259	0.0968984	RYR1, CALCA, GPER1, FZD9, HCRTR2, PVALB, HCRTR1	1693	32	16792	2.16967	1	0.552008	0.520414
GOTERM_BP_DIRECT	GO:0006694~steroid biosynthetic process	7	0.363259	0.0968984	NSDHL, CYP21A2, HSD17B2, TSPO, NR0B1, CYP19A1, CYP17A1	1693	32	16792	2.16967	1	0.552008	0.520414
GOTERM_BP_DIRECT	GO:0007259~JAK-STAT cascade	7	0.363259	0.0968984	GHR, SOCS3, STAT3, IL31RA, STAT4, CCL2, FGFR3	1693	32	16792	2.16967	1	0.552008	0.520414
GOTERM_BP_DIRECT	GO:0042100~B cell proliferation	7	0.363259	0.0968984	IL10, CD79A, MEF2C, CD40, PTPRC, BCL2, IL7R	1693	32	16792	2.16967	1	0.552008	0.520414
GOTERM_BP_DIRECT	GO:0006405~RNA export from nucleus	10	0.518941	0.0974766	NPAP1, NXF1, POM121L2, CHTOP, POM121C, NCBP1, NCBP2, ALYREF, UPF3B, NUP98	1693	55	16792	1.80336	1	0.554774	0.523023
GOTERM_BP_DIRECT	GO:0007586~digestion	11	0.570835	0.0980838	PYY, FABP2, UCN3, AMY1A, SST, NPY, AMY1B, AMY1C, CTSE, PRSS3, SULT2A1	1693	63	16792	1.7318	1	0.557172	0.525283
GOTERM_BP_DIRECT	GO:0050727~regulation of inflammatory response	11	0.570835	0.0980838	TNIP1, FANCD2, CMA1, OTUD7A, TNFAIP3, NOD2, SELE, ESR1, MYD88, MCPH1, FOXP1	1693	63	16792	1.7318	1	0.557172	0.525283

## Sheet: dyslexia
Category	Term	Count	%	PValue	Genes	List Total	Pop Hits	Pop Total	Fold Enrichment	Bonferroni	Benjamini	FDR
GOTERM_BP_DIRECT	GO:0007268~chemical synaptic transmission	41	4.41335	1.34856e-13	GRIA1, GABRB2, VIPR1, CHRNA4, KCNA1, CACNA1B, SLC1A2, GRIK1, SLC6A1, CACNA1E, GRM1, CACNA1G, GRM3, GRM4, DLGAP1, GABRD, SCN1B, GRIA4, DRD5, SLC12A5, KCND2, HTR1F, GABRA5, PMCHL1, SLC6A13, HTR1A, OPRM1, PDYN, GRIN2B, SYN1, GRIN1, PTPRD, CACNB4, CDK5, DLG4, KCNQ2, KCNQ3, PPT1, CRH, PDE7B, PAFAH1B1	722	240	16792	3.97318	4.9411e-10	4.93977e-10	4.83862e-10
GOTERM_BP_DIRECT	GO:0001764~neuron migration	22	2.36814	3.10224e-09	HSP90AA1, CDKL5, DYX1C1, SRF, NDE1, DCDC2, TWIST1, PAX6, PSEN1, DCLK1, ASPM, TUBB2B, RELN, CDK5, DCX, RAPGEF2, FYN, MAPT, DISC1, KIAA0319, PAFAH1B1, NDEL1	722	105	16792	4.87302	1.13635e-05	5.68176e-06	5.56543e-06
GOTERM_BP_DIRECT	GO:0070588~calcium ion transmembrane transport	23	2.47578	6.14773e-09	TRPC6, CACNA1B, CACNA1A, CACNA2D2, ATP2C2, OPRM1, PSEN1, PKD2, CACNA1E, PKD1, CACNA1H, CACNA1G, GRIN1, CACNA1I, CACNB4, ASPH, STIM2, ORAI3, ORAI2, ORAI1, CACNG2, CACNG3, TRPM3	722	119	16792	4.49517	2.25189e-05	7.50638e-06	7.35268e-06
GOTERM_BP_DIRECT	GO:0008306~associative learning	11	1.18407	2.27221e-08	CHRNB2, RELN, GABRA5, SRF, CHRNA7, CRH, PPT1, CHRFAM7A, DRD2, NRGN, DRD5	722	24	16792	10.6597	8.32278e-05	1.59741e-05	1.56471e-05
GOTERM_BP_DIRECT	GO:0048813~dendrite morphogenesis	13	1.39935	2.46935e-08	RBFOX2, DSCAM, CACNA1A, VLDLR, DCLK1, KLF7, CDK5, MAP2, DCX, TMEM106B, FYN, RAC1, PICALM	722	37	16792	8.1716	9.04483e-05	1.59741e-05	1.56471e-05
GOTERM_BP_DIRECT	GO:0007399~nervous system development	36	3.87513	2.61657e-08	PCSK2, APP, ACHE, PRPS1, NRSN1, GRIK1, VLDLR, ROBO1, NRGN, MOBP, ERBB4, NEUROD6, SMPD1, INSC, APOB, NDEL1, EPM2A, LGI1, RBFOX2, DSCAM, PHF10, BDNF, TMOD2, DYRK1A, VPS13A, SEMA4F, DCLK1, FGF14, KIF2A, DLG4, MAP1B, SCN8A, KCNQ2, PPT1, DCX, TPP1	722	287	16792	2.91733	9.58403e-05	1.59741e-05	1.56471e-05
GOTERM_BP_DIRECT	GO:0007411~axon guidance	25	2.69107	7.75553e-08	ROBO2, SEMA3C, ARX, NTN4, GLI3, ROBO1, ZNF280D, SPTA1, CDH4, RELN, FLRT2, KIF5C, SLIT1, FYN, RAC1, SCN1B, SPTBN1, LGI1, BDNF, SEMA4F, PAX6, UNC5D, SPTB, KLF7, SOS1	722	159	16792	3.65686	0.000284045	4.05836e-05	3.97526e-05
GOTERM_BP_DIRECT	GO:0086010~membrane depolarization during action potential	11	1.18407	1.30028e-07	CACNA1I, SCN8A, CACNA1B, CACNA1A, SCN7A, SCN2A, SCN3A, CACNA1E, CACNA1H, CACNA1G, SCN1A	722	28	16792	9.13692	0.000476181	5.77649e-05	5.65821e-05
GOTERM_BP_DIRECT	GO:0060078~regulation of postsynaptic membrane potential	10	1.07643	1.41928e-07	FGF14, SCN8A, SCN7A, SCN2A, PKD2, SCN3A, HCN2, SCN1B, HCN1, SCN1A	722	22	16792	10.5716	0.000519749	5.77649e-05	5.65821e-05
GOTERM_BP_DIRECT	GO:0034765~regulation of ion transmembrane transport	20	2.15285	2.36711e-07	KCND2, KCNA1, CACNA1B, CACNA1A, CACNA2D2, NEDD4L, WWP2, CACNA1E, CACNA1H, CACNA1G, CACNA1I, SCN8A, KCNQ2, KCNQ3, SCN7A, SCN2A, SCN3A, HCN2, HCN1, SCN1A	722	111	16792	4.19056	0.000866696	8.67072e-05	8.49319e-05
GOTERM_BP_DIRECT	GO:0042493~response to drug	35	3.76749	3.36704e-07	NNMT, ABCB1, SEMA3C, MAOB, SLC1A2, LPL, ABAT, COMT, SLC6A3, TXN2, ICAM1, ALAD, CASP3, SMPD1, TSPO, FYN, DRD1, DRD2, DRD3, SNCA, IL10, BCHE, EMX2, HSP90AA1, SLC12A5, HTR1F, SOD1, IL6, DAB1, NPC1, IFNG, DAD1, CDK1, CRH, GCLM	722	304	16792	2.67769	0.00123259	0.000112122	0.000109827
GOTERM_BP_DIRECT	GO:0007626~locomotory behavior	17	1.82992	4.71294e-07	CHRNB2, APP, DSCAM, CHRNA4, CACNA1B, VPS13A, ABAT, OPRM1, SLC6A3, GRM1, SOD1, FIG4, MEIS1, LRRTM1, AVP, DRD2, DRD3	722	84	16792	4.7069	0.00172486	0.000143862	0.000140917
GOTERM_BP_DIRECT	GO:0019226~transmission of nerve impulse	9	0.968784	8.84361e-07	CNTNAP2, CHRM5, CACNA1A, DRD1, CACNG2, CACNG3, SOD1, PAFAH1B1, DRD5	722	20	16792	10.4659	0.00323418	0.000249186	0.000244084
GOTERM_BP_DIRECT	GO:0045429~positive regulation of nitric oxide biosynthetic process	12	1.29171	1.38517e-06	IL6, HSP90AA1, IFNG, NOS1AP, OPRM1, JAK2, PKD2, ESR1, TNF, AIF1, CLU, ICAM1	722	43	16792	6.4905	0.00506102	0.000362419	0.000354999
GOTERM_BP_DIRECT	GO:0007214~gamma-aminobutyric acid signaling pathway	9	0.968784	2.07951e-06	GABRB2, GABRA1, GABBR1, GABRA6, GABRA5, PLCL2, CACNA1A, GABRG3, GABRG2	722	22	16792	9.51448	0.00758831	0.000507816	0.000497418
GOTERM_BP_DIRECT	GO:0051899~membrane depolarization	9	0.968784	6.27165e-06	CHRNB2, CACNB4, CHRNA4, CACNA1B, CACNA1A, PARK7, CACNG2, CACNA1E, SCN1B	722	25	16792	8.37274	0.0227112	0.00143582	0.00140642
GOTERM_BP_DIRECT	GO:0002115~store-operated calcium entry	6	0.645856	7.23554e-06	CRACR2A, STIM1, STIM2, ORAI3, ORAI2, ORAI1	722	8	16792	17.4432	0.0261557	0.00155905	0.00152713
GOTERM_BP_DIRECT	GO:0001963~synaptic transmission, dopaminergic	7	0.753498	8.12892e-06	CDK5, CRH, DRD1, DRD2, DRD3, DRD4, DRD5	722	13	16792	12.5233	0.0293374	0.00165423	0.00162036
GOTERM_BP_DIRECT	GO:0000226~microtubule cytoskeleton organization	14	1.507	8.79252e-06	ULK4, DCLK2, TUBG1, EML1, MAP2, MAP1B, CDK1, NEFL, MAPT, DISC1, PCNT, NEFH, CDK5RAP2, PAFAH1B1	722	71	16792	4.58601	0.031694	0.00169511	0.0016604
GOTERM_BP_DIRECT	GO:0006936~muscle contraction	17	1.82992	1.27556e-05	TMOD1, RYR1, VIPR1, CAV3, TMOD4, TMOD3, TMOD2, ACTG2, CACNA1H, MYOM2, TTN, MYH2, PABPN1, ASPH, SCN7A, ANKRD2, MYH7	722	107	16792	3.69514	0.0456494	0.002309	0.00226173
GOTERM_BP_DIRECT	GO:0048148~behavioral response to cocaine	7	0.753498	1.3709e-05	CDK5, ABAT, DRD1, DRD2, DRD3, DRD4, SNCA	722	14	16792	11.6288	0.0489763	0.002309	0.00226173
GOTERM_BP_DIRECT	GO:0043524~negative regulation of neuron apoptotic process	19	2.04521	1.38679e-05	GABRB3, GABRB2, BDNF, GABRA5, STXBP1, CACNA1A, BRAF, PARK7, PSEN1, GRIN1, SOD1, GCLC, PPT1, NEFL, FYN, APOE, JAK2, GCLM, SNCA	722	132	16792	3.34769	0.0495297	0.002309	0.00226173
GOTERM_BP_DIRECT	GO:0019228~neuronal action potential	9	0.968784	1.6073e-05	CACNA1I, KCND2, KCNA1, SCN8A, SCN7A, DRD1, SCN2A, SCN3A, SCN1A	722	28	16792	7.47566	0.0571763	0.00249644	0.00244532
GOTERM_BP_DIRECT	GO:0042391~regulation of membrane potential	14	1.507	1.63567e-05	CAV3, CHRNA4, CHRNA7, KCNA1, LRRK2, NEDD4L, WWP2, CACNA1H, CACNA1G, GRIN1, CHRFAM7A, DLD, HCN2, HCN1	722	75	16792	4.34142	0.0581554	0.00249644	0.00244532
GOTERM_BP_DIRECT	GO:0035094~response to nicotine	10	1.07643	1.9884e-05	CHRNB2, CHRNA2, CHRNA4, CHRNA7, CASP3, ABAT, CHRFAM7A, AVP, DRD2, SLC6A3	722	37	16792	6.28584	0.0702465	0.0029134	0.00285375
GOTERM_BP_DIRECT	GO:0007052~mitotic spindle organization	9	0.968784	2.80459e-05	DYNC1H1, STIL, KIF2A, RCC1, WDR62, PCNT, EML1, RAN, AURKA	722	30	16792	6.97729	0.0976326	0.00380489	0.00372699
GOTERM_BP_DIRECT	GO:0045773~positive regulation of axon extension	9	0.968784	2.80459e-05	CDH4, CDKL5, SRF, MAP1B, RUFY3, MAPT, DISC1, PAFAH1B1, NDEL1	722	30	16792	6.97729	0.0976326	0.00380489	0.00372699
GOTERM_BP_DIRECT	GO:0043066~negative regulation of apoptotic process	40	4.30571	3.28308e-05	AVEN, TWIST2, PSEN2, TWIST1, PSEN1, TRIAP1, PARK7, AIF1, GLI3, AURKA, PRAMEF17, BAG6, UBB, ERBB4, CASP3, FLNA, CD59, SOX9, SNCA, IER3, IL10, PRNP, STIL, CBX4, BCL11B, NR1H4, BRAF, IL2, GCLC, IL6, DAD1, ALB, CDK1, PPT1, DPEP1, AIPL1, AVP, CRYAA, RAF1, SQSTM1	722	455	16792	2.04463	0.113311	0.00423161	0.00414497
GOTERM_BP_DIRECT	GO:0060292~long term synaptic depression	7	0.753498	3.39532e-05	GRIA1, ARF1, SRF, STXBP1, PICK1, DRD1, DRD5	722	16	16792	10.1752	0.116949	0.00423161	0.00414497
GOTERM_BP_DIRECT	GO:0051966~regulation of synaptic transmission, glutamatergic	8	0.861141	3.50532e-05	GRM3, GRM4, LRRK2, GRIK1, PSEN1, DKK1, DGKI, GRM1	722	23	16792	8.08961	0.1205	0.00423161	0.00414497
GOTERM_BP_DIRECT	GO:0001975~response to amphetamine	9	0.968784	3.63884e-05	DRD1, DRD2, HDAC9, DRD3, DRD4, GRIN1, SOD1, ICAM1, DRD5	722	31	16792	6.75221	0.124792	0.00423161	0.00414497
GOTERM_BP_DIRECT	GO:0034220~ion transmembrane transport	24	2.58342	3.69674e-05	GABRB3, GRIA1, RYR1, GABRB2, GABRA1, GABRB1, GABRA6, GABRA5, CHRNA7, NEDD4L, GRIK1, ATP2C2, GABRG3, GRIN2B, CLCN2, GABRG2, UBB, ASPH, DLG4, CHRFAM7A, CASQ1, RAF1, GRIA4, ATP6V1F	722	210	16792	2.65801	0.126646	0.00423161	0.00414497
GOTERM_BP_DIRECT	GO:0045471~response to ethanol	16	1.72228	4.1028e-05	CHRNB2, MAOB, ABAT, HMGCR, GRIN2B, SLC6A3, IL2, GRIN1, SOD1, ICAM1, ALAD, CRH, CDK1, FYN, AVP, DRD3	722	105	16792	3.54402	0.13954	0.00455411	0.00446086
GOTERM_BP_DIRECT	GO:0006810~transport	33	3.55221	4.38889e-05	GABRB3, OSCP1, GABRB2, GABRB1, ABCB1, CACNA1B, GRIK1, SLC6A1, FABP12, CACNA1E, CLCN2, CACNA1H, BAG6, SEC14L2, CACNA1I, CACNG2, GABRD, AP2M1, SLC25A46, GRIA4, GABRA1, SLC12A5, GABRA6, GABRA5, SYPL2, GRIN2B, SORL1, GABRG2, TM9SF2, DHX40, CACNB4, SLC7A7, ALB	722	348	16792	2.20546	0.148511	0.00472838	0.00463157
GOTERM_BP_DIRECT	GO:0042220~response to cocaine	9	0.968784	4.67058e-05	CHRNB2, HSP90AA1, SMPD1, OPRM1, SLC6A1, DRD2, DRD3, SLC6A3, DRD5	722	32	16792	6.5412	0.157252	0.0048881	0.00478801
GOTERM_BP_DIRECT	GO:0048013~ephrin receptor signaling pathway	14	1.507	7.28683e-05	ACTR2, EPHA4, PSEN2, PTPN11, GRIN2B, RHOA, ACTB, GRIN1, CDC42, NCSTN, ARPC3, FYN, RAC1, AP2M1	722	86	16792	3.78612	0.23427	0.00741435	0.00726254
GOTERM_BP_DIRECT	GO:0001867~complement activation, lectin pathway	5	0.538213	0.000106342	FCN1, FCN2, FCN3, MASP2, MBL2	722	7	16792	16.6126	0.32264	0.0105279	0.0103123
GOTERM_BP_DIRECT	GO:0007611~learning or memory	9	0.968784	0.000115415	PRNP, CASP3, TMOD2, CRH, S100B, DRD3, GRIN2B, PAFAH1B1, AFF2	722	36	16792	5.8144	0.344784	0.0108771	0.0106543
GOTERM_BP_DIRECT	GO:0021766~hippocampus development	11	1.18407	0.000118778	RELN, SLC32A1, CDK5, SRF, CASP3, KCNA1, DCX, DCLK2, NEFL, GLI3, PAFAH1B1	722	56	16792	4.56846	0.352805	0.0108771	0.0106543
GOTERM_BP_DIRECT	GO:0021987~cerebral cortex development	11	1.18407	0.000118778	ASPM, CNTNAP2, CDH2, NDE1, NEFL, FAT4, WDR62, FOXP2, MCPH1, GRIN1, PAFAH1B1	722	56	16792	4.56846	0.352805	0.0108771	0.0106543
GOTERM_BP_DIRECT	GO:0007612~learning	11	1.18407	0.000138585	CHRNB2, BCHE, CNTNAP2, SLC12A5, DLG4, FYN, DRD1, COMT, SLC6A1, DRD3, DRD5	722	57	16792	4.48831	0.398105	0.0121135	0.0118655
GOTERM_BP_DIRECT	GO:0021819~layer formation in cerebral cortex	6	0.645856	0.000138894	ADGRG1, RELN, CDK5, DCX, GLI3, PAFAH1B1	722	13	16792	10.7343	0.398786	0.0121135	0.0118655
GOTERM_BP_DIRECT	GO:0006874~cellular calcium ion homeostasis	14	1.507	0.000164985	CHRNA7, SYPL2, ATP2C2, GRIN1, STIM1, SV2A, STIM2, STC2, CHRFAM7A, APOE, DRD2, DRD3, DRD4, DRD5	722	93	16792	3.50115	0.453592	0.0140544	0.0137667
GOTERM_BP_DIRECT	GO:0060291~long-term synaptic potentiation	9	0.968784	0.000172888	RELN, LRRTM1, CRH, BRAF, ITPR3, DRD1, S100B, SNCA, GFAP	722	38	16792	5.50838	0.469186	0.0143929	0.0140982
GOTERM_BP_DIRECT	GO:0000132~establishment of mitotic spindle orientation	7	0.753498	0.000191366	NDE1, HTT, PAX6, MCPH1, PAFAH1B1, CDK5RAP2, NDEL1	722	21	16792	7.75254	0.503931	0.0155772	0.0152582
GOTERM_BP_DIRECT	GO:0007420~brain development	21	2.2605	0.000200487	EOMES, NAPA, ROBO2, CNTNAP2, ZFHX3, GABRA5, FOXG1, CTNND1, PTPN11, TBR1, SEPT4, PCDH19, EML1, AFF2, BAG6, IMMP2L, ADGRG1, RELN, PPT1, HESX1, CDK5RAP2	722	190	16792	2.57058	0.520235	0.0156783	0.0153573
GOTERM_BP_DIRECT	GO:0071420~cellular response to histamine	5	0.538213	0.000205449	GABRB3, GABRB2, GABRA1, GABRB1, GABRG2	722	8	16792	14.536	0.528878	0.0156783	0.0153573
GOTERM_BP_DIRECT	GO:0042135~neurotransmitter catabolic process	5	0.538213	0.000205449	ALDH5A1, MAOB, MAOA, ABAT, COMT	722	8	16792	14.536	0.528878	0.0156783	0.0153573
GOTERM_BP_DIRECT	GO:0060999~positive regulation of dendritic spine development	7	0.753498	0.000253634	ARF1, FMR1, RAC1, APOE, PSEN1, PPP1R9A, IL2	722	22	16792	7.40015	0.605122	0.0189604	0.0185722
GOTERM_BP_DIRECT	GO:0000086~G2/M transition of mitotic cell cycle	17	1.82992	0.000263822	DYNC1H1, HSP90AA1, ABCB1, NDE1, DYNLL1, TUBG1, AURKA, TPX2, TUBA1A, UBB, CENPJ, CDK1, CEP63, PCNT, OPTN, CDK5RAP2, PAFAH1B1	722	137	16792	2.88598	0.619591	0.0193276	0.0189319
GOTERM_BP_DIRECT	GO:0007628~adult walking behavior	8	0.861141	0.000278587	EPHA4, DAB1, NPC1, CACNA1A, DRD1, MAPT, DRD2, SCN1A	722	31	16792	6.00197	0.639623	0.0200091	0.0195994
GOTERM_BP_DIRECT	GO:0007613~memory	11	1.18407	0.000284454	CHRNB2, CHRNA7, CHRFAM7A, ABCA7, ITPR3, DRD1, VLDLR, PSEN1, NTAN1, S100B, PLA2G6	722	62	16792	4.12635	0.647288	0.0200376	0.0196273
GOTERM_BP_DIRECT	GO:0046688~response to copper ion	6	0.645856	0.000301652	IL1A, PRNP, AANAT, CDK1, SOD1, ICAM1	722	15	16792	9.30305	0.668828	0.0208481	0.0204213
GOTERM_BP_DIRECT	GO:0008344~adult locomotory behavior	10	1.07643	0.000330646	TMOD1, APP, LGI4, PPT1, PARK7, NTAN1, DRD4, GRIN1, PAFAH1B1, SNCA	722	52	16792	4.47262	0.702207	0.0220299	0.0215789
GOTERM_BP_DIRECT	GO:0007194~negative regulation of adenylate cyclase activity	7	0.753498	0.00033078	GRM3, GABBR1, OPRM1, DRD2, DRD3, ADRA2A, DRD4	722	23	16792	7.07841	0.702353	0.0220299	0.0215789
GOTERM_BP_DIRECT	GO:0006816~calcium ion transport	12	1.29171	0.000380369	RYR1, CHRNB2, CHRNA4, CHRNA7, PSEN2, SARAF, CACNA1A, FYN, CHRFAM7A, KCNN4, PKD2, CACNG3	722	76	16792	3.67226	0.751809	0.0248802	0.0243708
GOTERM_BP_DIRECT	GO:0000165~MAPK cascade	25	2.69107	0.000405876	PSMB11, SHC2, LRRK2, TNF, SPTA1, UBB, PABPN1, ERBB4, NEFL, FYN, JAK2, SPTBN1, MAP3K4, BRAF, GRIN2B, SPTB, IL2, GRIN1, KITLG, DLG4, FGF18, RAPGEF2, RAF1, SOS1, FGFR3	722	262	16792	2.21924	0.773956	0.0260829	0.0255488
GOTERM_BP_DIRECT	GO:0008283~cell proliferation	31	3.33692	0.000553788	YAP1, ACHE, DAZAP1, ENPEP, EHF, ELN, CSE1L, CHRM5, PRL, HLCS, ERBB4, TSPO, ASCC3, RAC1, LGI1, PRMT5, STIL, HTR1A, S100B, IL1A, TPX2, KITLG, CDK5, KRT16, ELF5, CDK1, RAF1, MAPRE2, BCAR1, BLZF1, PICALM	722	366	16792	1.96991	0.868545	0.0349746	0.0342585
GOTERM_BP_DIRECT	GO:0042053~regulation of dopamine metabolic process	5	0.538213	0.000575214	CHRNB2, HTR1A, DRD1, SLC6A3, DRD4	722	10	16792	11.6288	0.878472	0.0351079	0.0343891
GOTERM_BP_DIRECT	GO:0061001~regulation of dendritic spine morphogenesis	5	0.538213	0.000575214	EPHA4, CDK5, LRRK2, PDLIM5, PPP1R9A	722	10	16792	11.6288	0.878472	0.0351079	0.0343891
GOTERM_BP_DIRECT	GO:0008542~visual learning	9	0.968784	0.000584653	CHRNB2, APP, CDK5, BRAF, HMGCR, DRD1, DRD2, DRD3, GRIN1	722	45	16792	4.65152	0.882605	0.0351079	0.0343891
GOTERM_BP_DIRECT	GO:0007417~central nervous system development	15	1.61464	0.000633169	ROBO2, CHST8, NCKAP1, MOG, NCAN, GRIK1, PAX6, S100B, DCLK1, ALDH5A1, RELN, PDGFC, DCX, FYN, TPP1	722	120	16792	2.9072	0.90173	0.037408	0.0366421
GOTERM_BP_DIRECT	GO:0007195~adenylate cyclase-inhibiting dopamine receptor signaling pathway	4	0.430571	0.000738723	FLNA, DRD2, DRD3, DRD4	722	5	16792	18.6061	0.93326	0.0409992	0.0401597
GOTERM_BP_DIRECT	GO:0045053~protein retention in Golgi apparatus	4	0.430571	0.000738723	VPS13C, VPS13D, VPS13A, SORL1	722	5	16792	18.6061	0.93326	0.0409992	0.0401597
GOTERM_BP_DIRECT	GO:0042420~dopamine catabolic process	4	0.430571	0.000738723	MAOB, MAOA, COMT, SLC6A3	722	5	16792	18.6061	0.93326	0.0409992	0.0401597
GOTERM_BP_DIRECT	GO:1902430~negative regulation of beta-amyloid formation	4	0.430571	0.000738723	ABCA7, APOE, CLU, SORL1	722	5	16792	18.6061	0.93326	0.0409992	0.0401597
GOTERM_BP_DIRECT	GO:0007568~aging	18	1.93757	0.000750636	IL10, TRPC6, SLC32A1, FOXG1, ABAT, HMGCR, PPP1R9A, SLC6A3, SOD1, NFKB2, GCLC, IL6, KRT16, TSPO, DMD, GCLM, DLD, SNCA	722	165	16792	2.53719	0.936111	0.0410385	0.0401982
GOTERM_BP_DIRECT	GO:0045860~positive regulation of protein kinase activity	9	0.968784	0.000790881	DAB1, RELN, CDK5, RPLP1, RAPGEF2, VLDLR, PPP1R9A, TNF, DDR2	722	47	16792	4.45359	0.944875	0.0426029	0.0417306
GOTERM_BP_DIRECT	GO:0006979~response to oxidative stress	14	1.507	0.000865213	PRNP, APP, CHRNA4, PNKP, LRRK2, ETFDH, PSEN1, ALAD, MMP14, GCLC, STC2, APOE, GCLM, MBL2	722	110	16792	2.96006	0.958024	0.0444288	0.0435191
GOTERM_BP_DIRECT	GO:0034332~adherens junction organization	8	0.861141	0.000872029	CDC42, CDH4, CDH2, CADM2, CDH10, CDH11, CTNND1, CDH13	722	37	16792	5.02867	0.95906	0.0444288	0.0435191
GOTERM_BP_DIRECT	GO:0042417~dopamine metabolic process	5	0.538213	0.000873293	DRD1, DRD2, SNCAIP, DRD3, DRD4	722	11	16792	10.5716	0.959249	0.0444288	0.0435191
GOTERM_BP_DIRECT	GO:0048149~behavioral response to ethanol	5	0.538213	0.000873293	CHRNA7, CHRFAM7A, OPRM1, DRD2, DRD4	722	11	16792	10.5716	0.959249	0.0444288	0.0435191
GOTERM_BP_DIRECT	GO:0048010~vascular endothelial growth factor receptor signaling pathway	11	1.18407	0.000965239	CDC42, NCKAP1, CYFIP1, HSP90AA1, SHC2, ELMO1, FYN, RAC1, RHOA, ACTB, BCAR1	722	72	16792	3.55325	0.970911	0.0477793	0.0468011
GOTERM_BP_DIRECT	GO:0007015~actin filament organization	11	1.18407	0.000965239	SPTA1, TMOD1, ARF1, CAV3, TMOD4, RUFY3, TMOD3, TMOD2, WHAMM, PPP1R9A, BCAR1	722	72	16792	3.55325	0.970911	0.0477793	0.0468011
GOTERM_BP_DIRECT	GO:0046716~muscle cell cellular homeostasis	6	0.645856	0.00101241	IL6, CAV3, SRF, DMD, SGCZ, SOD1	722	19	16792	7.34451	0.975531	0.0494461	0.0484337
GOTERM_BP_DIRECT	GO:0060079~excitatory postsynaptic potential	7	0.753498	0.00102792	CDK5, LRRK2, OPRM1, PPP1R9A, DGKI, GRIN1, SNCA	722	28	16792	5.8144	0.976884	0.0495431	0.0485287
GOTERM_BP_DIRECT	GO:0035556~intracellular signal transduction	32	3.44456	0.00128623	SHC2, LRRK2, PSEN2, PSEN1, DCDC2C, DCDC2B, AKT3, SH3BP5, FYN, RAC1, JAK2, DRD2, RGS6, MAP3K4, SH2B1, ARFGEF2, PRKCH, DAPK3, PLCL2, DCDC2, DCLK2, DCDC1, DCLK1, RP1L1, RP1, CAMK4, DCX, RAPGEF2, RAF1, PLCB2, SQSTM1, DGKI	722	403	16792	1.84676	0.991036	0.0611878	0.059935
GOTERM_BP_DIRECT	GO:0030168~platelet activation	14	1.507	0.0013112	PRKCH, TRPC6, SRF, PTPN11, ITPR3, F2, RHOA, ADRA2A, IL6, FLNA, FYN, RAC1, RAF1, DGKI	722	115	16792	2.83136	0.99182	0.0615758	0.060315
GOTERM_BP_DIRECT	GO:0007269~neurotransmitter secretion	9	0.968784	0.00137739	HSPA8, GRM4, SLC32A1, STXBP1, CHAT, PPT1, CACNA1B, SYN1, DGKI	722	51	16792	4.10429	0.993583	0.0638654	0.0625578
GOTERM_BP_DIRECT	GO:1901215~negative regulation of neuron death	8	0.861141	0.00141246	CHGA, IL6, CDK5, LRRK2, PARK7, APOE, SORL1, SNCA	722	40	16792	4.65152	0.994358	0.0638909	0.0625828
GOTERM_BP_DIRECT	GO:0032237~activation of store-operated calcium channel activity	4	0.430571	0.00143026	CRACR2A, STIM1, ASPH, STIM2	722	6	16792	15.5051	0.994715	0.0638909	0.0625828
GOTERM_BP_DIRECT	GO:0001661~conditioned taste aversion	4	0.430571	0.00143026	CHRNB2, TBR1, DRD1, GRIN1	722	6	16792	15.5051	0.994715	0.0638909	0.0625828
GOTERM_BP_DIRECT	GO:0014059~regulation of dopamine secretion	5	0.538213	0.00176641	CHRNB2, CHRNA4, DRD2, DRD3, SNCA	722	13	16792	8.94524	0.99846	0.0761221	0.0745635
GOTERM_BP_DIRECT	GO:0035418~protein localization to synapse	5	0.538213	0.00176641	RELN, NPHS1, CDK5, DLG4, LRRTM1	722	13	16792	8.94524	0.99846	0.0761221	0.0745635
GOTERM_BP_DIRECT	GO:0060134~prepulse inhibition	5	0.538213	0.00176641	DRD1, DRD2, DRD3, SLC6A3, GRIN1	722	13	16792	8.94524	0.99846	0.0761221	0.0745635
GOTERM_BP_DIRECT	GO:0030032~lamellipodium assembly	7	0.753498	0.00180059	CYFIP1, CCDC88A, SPATA13, CDH13, RAC1, WHAMM, SH2B1	722	31	16792	5.25172	0.998642	0.0766927	0.0751224
GOTERM_BP_DIRECT	GO:1902476~chloride transmembrane transport	12	1.29171	0.00209734	GABRB3, GABRB2, GABRA1, GABRB1, SLC12A5, GABRA6, GABRA5, SLC4A1, GABRD, GABRG3, CLCN2, GABRG2	722	93	16792	3.00098	0.999543	0.0883054	0.0864974
GOTERM_BP_DIRECT	GO:0035729~cellular response to hepatocyte growth factor stimulus	5	0.538213	0.0023896	IL10, IL6, GCLC, GCLM, BCAR1	722	14	16792	8.30629	0.999844	0.0964805	0.094505
GOTERM_BP_DIRECT	GO:0051932~synaptic transmission, GABAergic	4	0.430571	0.00242321	GABRB2, GABRA1, RAC1, GABRG2	722	7	16792	13.2901	0.999862	0.0964805	0.094505
GOTERM_BP_DIRECT	GO:0051694~pointed-end actin filament capping	4	0.430571	0.00242321	TMOD1, TMOD4, TMOD3, TMOD2	722	7	16792	13.2901	0.999862	0.0964805	0.094505
GOTERM_BP_DIRECT	GO:0021796~cerebral cortex regionalization	4	0.430571	0.00242321	EOMES, EMX2, ADGRG1, PAX6	722	7	16792	13.2901	0.999862	0.0964805	0.094505
GOTERM_BP_DIRECT	GO:0043931~ossification involved in bone maturation	4	0.430571	0.00242321	RYR1, DCHS1, FAT4, RHOA	722	7	16792	13.2901	0.999862	0.0964805	0.094505
GOTERM_BP_DIRECT	GO:0001666~response to hypoxia	17	1.82992	0.00304982	RYR1, CHRNB2, PKLR, CHRNA4, SRF, CHRNA7, PSEN2, ABAT, TXN2, ALAD, MMP14, SCFD1, CASP3, CHRFAM7A, RAF1, DRD2, TLR2	722	172	16792	2.29872	0.999986	0.119446	0.117
GOTERM_BP_DIRECT	GO:0035235~ionotropic glutamate receptor signaling pathway	6	0.645856	0.00309782	GRIA1, APP, GRIK1, GRIN2B, GRIN1, GRIA4	722	24	16792	5.8144	0.999988	0.119446	0.117
GOTERM_BP_DIRECT	GO:0048675~axon extension	6	0.645856	0.00309782	CYFIP1, CDK5, MAP1B, DCX, MAPT, DCLK1	722	24	16792	5.8144	0.999988	0.119446	0.117
GOTERM_BP_DIRECT	GO:0035640~exploration behavior	5	0.538213	0.00314886	CHRNA4, LRRTM1, LRRK2, HTR1A, ABAT	722	15	16792	7.75254	0.99999	0.120149	0.117689
GOTERM_BP_DIRECT	GO:0007156~homophilic cell adhesion via plasma membrane adhesion molecules	16	1.72228	0.0033423	ROBO2, DSCAM, PCDH10, CADM2, PCDH11X, PCDH19, PKD1, ROBO1, CDH4, CDH2, CDH10, CDH11, CDH13, DCHS1, ME2, FAT4	722	158	16792	2.3552	0.999995	0.126215	0.123631
GOTERM_BP_DIRECT	GO:0043406~positive regulation of MAP kinase activity	9	0.968784	0.00355208	KITLG, LRRK2, FGF18, DIRAS2, PDGFC, PDE5A, PSEN1, TNF, ADRA2A	722	59	16792	3.54777	0.999998	0.132768	0.13005
GOTERM_BP_DIRECT	GO:0070374~positive regulation of ERK1 and ERK2 cascade	17	1.82992	0.00361963	BRAF, TREM2, ABCA7, PTPN11, HMGCR, OPRM1, TNF, ICAM1, IL6, ERBB4, FSHR, PDGFC, FGF18, GCNT2, RAPGEF2, DRD2, FGFR3	722	175	16792	2.25931	0.999998	0.133499	0.130766
GOTERM_BP_DIRECT	GO:0008090~retrograde axonal transport	4	0.430571	0.00375386	NEFL, SOD1, PAFAH1B1, NDEL1	722	8	16792	11.6288	0.999999	0.133499	0.130766
GOTERM_BP_DIRECT	GO:0016188~synaptic vesicle maturation	4	0.430571	0.00375386	DLG4, STXBP1, SYP, PICALM	722	8	16792	11.6288	0.999999	0.133499	0.130766
GOTERM_BP_DIRECT	GO:0006623~protein targeting to vacuole	4	0.430571	0.00375386	VPS13C, VPS41, VPS13D, VPS13A	722	8	16792	11.6288	0.999999	0.133499	0.130766
GOTERM_BP_DIRECT	GO:0051963~regulation of synapse assembly	4	0.430571	0.00375386	CHRNB2, PDLIM5, PPP1R9A, GRIN1	722	8	16792	11.6288	0.999999	0.133499	0.130766
GOTERM_BP_DIRECT	GO:0045732~positive regulation of protein catabolic process	9	0.968784	0.00394795	NSF, VCP, GGA3, APC, GPC3, NEDD4L, SOX9, ATG7, SORL1	722	60	16792	3.48864	0.999999	0.137612	0.134795
GOTERM_BP_DIRECT	GO:0045956~positive regulation of calcium ion-dependent exocytosis	5	0.538213	0.00405737	CACNA1I, ARF1, CDK5, STXBP1, CACNA1G	722	16	16792	7.26801	1	0.137612	0.134795
GOTERM_BP_DIRECT	GO:0048011~neurotrophin TRK receptor signaling pathway	5	0.538213	0.00405737	CASP3, PTPN11, RAF1, SOS1, BCAR1	722	16	16792	7.26801	1	0.137612	0.134795
GOTERM_BP_DIRECT	GO:0044130~negative regulation of growth of symbiont in host	5	0.538213	0.00405737	IL10, IFNG, TNF, SQSTM1, MBL2	722	16	16792	7.26801	1	0.137612	0.134795
GOTERM_BP_DIRECT	GO:0032012~regulation of ARF protein signal transduction	5	0.538213	0.00405737	ARFGEF1, ARFGEF2, PSD3, GBF1, CYTH1	722	16	16792	7.26801	1	0.137612	0.134795
GOTERM_BP_DIRECT	GO:0035176~social behavior	8	0.861141	0.00414818	CHRNB2, CNTNAP2, DLG4, VPS13A, AVP, DRD3, DRD4, GRIN1	722	48	16792	3.87627	1	0.139402	0.136547
GOTERM_BP_DIRECT	GO:0040014~regulation of multicellular organism growth	6	0.645856	0.00446642	APP, CACNA2D2, PTPN11, PRL, DRD3, SOD1	722	26	16792	5.36714	1	0.148732	0.145686
GOTERM_BP_DIRECT	GO:0007271~synaptic transmission, cholinergic	7	0.753498	0.0045715	CHRNB2, CHRNA2, CHRNA4, CHRNA7, CHRM5, CHRFAM7A, APOE	722	37	16792	4.40009	1	0.150859	0.147771
GOTERM_BP_DIRECT	GO:0021762~substantia nigra development	8	0.861141	0.00466424	CDC42, MAOB, YWHAQ, SYPL2, DYNLL1, INA, RHOA, ACTB	722	49	16792	3.79716	1	0.152546	0.149422
GOTERM_BP_DIRECT	GO:0006914~autophagy	14	1.507	0.00475288	EPM2A, VCP, LRRK2, VPS13A, PARK7, C9ORF72, NPC1, VPS41, CHMP2B, PIK3C3, ATG7, SQSTM1, OPTN, UBQLN2	722	133	16792	2.44817	1	0.154069	0.150915
GOTERM_BP_DIRECT	GO:1901216~positive regulation of neuron death	5	0.538213	0.00512774	PARP1, ZNF746, APOE, CLU, PICALM	722	17	16792	6.84048	1	0.15977	0.156499
GOTERM_BP_DIRECT	GO:0070509~calcium ion import	5	0.538213	0.00512774	CACNA1I, CDK5, ORAI1, CACNA1H, CACNA1G	722	17	16792	6.84048	1	0.15977	0.156499
GOTERM_BP_DIRECT	GO:0007157~heterophilic cell-cell adhesion via plasma membrane cell adhesion molecules	8	0.861141	0.00522722	PTPRD, CDH4, CDH2, TENM4, CADM2, DCHS1, FAT4, ICAM1	722	50	16792	3.72122	1	0.15977	0.156499
GOTERM_BP_DIRECT	GO:0042157~lipoprotein metabolic process	7	0.753498	0.00523555	APOL5, PRKACG, ALB, LPL, APOE, APOB, PRKACB	722	38	16792	4.2843	1	0.15977	0.156499
GOTERM_BP_DIRECT	GO:0000381~regulation of alternative mRNA splicing, via spliceosome	7	0.753498	0.00523555	RBFOX2, RBM8A, RBFOX3, FMR1, CELF3, DYRK1A, CELF4	722	38	16792	4.2843	1	0.15977	0.156499
GOTERM_BP_DIRECT	GO:0003341~cilium movement	6	0.645856	0.00529112	RSPH4A, DNAH11, DYX1C1, CCDC103, DNAAF1, DNAH5	722	27	16792	5.16836	1	0.15977	0.156499
GOTERM_BP_DIRECT	GO:0009611~response to wounding	9	0.968784	0.0053418	ACHE, CDK5, SLC1A2, PAX6, NMNAT3, RAC1, F2, AURKA, GFAP	722	63	16792	3.32252	1	0.15977	0.156499
GOTERM_BP_DIRECT	GO:0034776~response to histamine	3	0.322928	0.00536576	DRD2, DRD3, DRD4	722	3	16792	23.2576	1	0.15977	0.156499
GOTERM_BP_DIRECT	GO:1903421~regulation of synaptic vesicle recycling	3	0.322928	0.00536576	FGF14, CDK5, SNCA	722	3	16792	23.2576	1	0.15977	0.156499
GOTERM_BP_DIRECT	GO:0030903~notochord development	4	0.430571	0.00545217	YAP1, STIL, COBL, SOX9	722	9	16792	10.3367	1	0.15977	0.156499
GOTERM_BP_DIRECT	GO:0035988~chondrocyte proliferation	4	0.430571	0.00545217	MMP14, MMP16, FGFR3, DDR2	722	9	16792	10.3367	1	0.15977	0.156499
GOTERM_BP_DIRECT	GO:0035095~behavioral response to nicotine	4	0.430571	0.00545217	CHRNB2, CHRNA4, CHRNA7, CHRFAM7A	722	9	16792	10.3367	1	0.15977	0.156499
GOTERM_BP_DIRECT	GO:0007165~signal transduction	69	7.42734	0.00554779	GABRB3, GABRB1, CD83, TENM4, CTNND2, VLDLR, NRGN, ELK3, SALL4, SMPD1, AKT3, TSPO, SOX9, JAK2, PRKACB, GTF2I, CHRNB2, HSP90AA1, PRKCH, UNC5D, ANK1, ADRA2A, NPC1, CRH, PDE5A, AVP, RAF1, SOS1, MAPRE2, OPTN, DDR2, TLR2, GRIA1, DTHD1, GRN, CHRNA2, CHRNA4, CHRNA7, LILRA2, RASGRP2, CACNA1I, ERBB4, SH3BP5, NLRP3, HIVEP3, FLNB, GABRD, REM2, SH2B1, BCL11B, GABRA6, GABRA5, NR1H4, ESR1, SORL1, ARHGAP24, ESR2…	722	1161	16792	1.38224	1	0.161282	0.15798
GOTERM_BP_DIRECT	GO:0071805~potassium ion transmembrane transport	13	1.39935	0.00583044	SLC12A5, KCND2, KCNK9, KCNA1, KCNIP4, PKD2, KCNT1, KCNQ2, KCNQ3, KCNN2, KCNN4, HCN2, HCN1	722	121	16792	2.49875	1	0.168165	0.164721
GOTERM_BP_DIRECT	GO:0010629~negative regulation of gene expression	14	1.507	0.00609218	ACE, WWP2, PARK7, AIF1, ESR1, TNF, CDC42, IFNG, STC2, CRH, FYN, DIP2A, TARDBP, PICALM	722	137	16792	2.37669	1	0.174001	0.170438
GOTERM_BP_DIRECT	GO:0032715~negative regulation of interleukin-6 production	6	0.645856	0.0062179	IL10, SELENOS, CHRNA7, NR1H4, CHRFAM7A, TNF	722	28	16792	4.98378	1	0.174001	0.170438
GOTERM_BP_DIRECT	GO:0007616~long-term memory	6	0.645856	0.0062179	GRIA1, RELN, SRF, CAMK4, DRD2, GRIN1	722	28	16792	4.98378	1	0.174001	0.170438
GOTERM_BP_DIRECT	GO:0000187~activation of MAPK activity	12	1.29171	0.00622279	SHC2, GRM4, UBB, CHRNA7, LRRK2, CDK1, PTPN11, CHRFAM7A, TNF, DRD4, GRM1, SOD1	722	107	16792	2.60833	1	0.174001	0.170438
GOTERM_BP_DIRECT	GO:0007020~microtubule nucleation	5	0.538213	0.00637193	NDE1, CENPJ, TUBGCP5, TUBG1, NDEL1	722	18	16792	6.46045	1	0.175492	0.171898
GOTERM_BP_DIRECT	GO:0048169~regulation of long-term neuronal synaptic plasticity	5	0.538213	0.00637193	DLG4, SYP, DRD2, GRIN1, SNCA	722	18	16792	6.46045	1	0.175492	0.171898
GOTERM_BP_DIRECT	GO:0006821~chloride transport	7	0.753498	0.00677143	GABRA1, GABRA6, GABRA5, TSPO, SLC4A1, GABRG3, GABRG2	722	40	16792	4.07008	1	0.185102	0.181312
GOTERM_BP_DIRECT	GO:0043547~positive regulation of GTPase activity	38	4.09042	0.00720541	RTN4R, DOCK4, SHC2, LRRK2, RASGRP2, ICAM1, SPTA1, ERBB4, PSD3, NEFL, RCC1, FYN, RAC1, JAK2, RGS8, RGS6, CYTH1, SPTBN1, NDEL1, ARFGEF1, ARFGEF2, CDKL5, DENND4A, GBF1, TSC2, GRIN2B, SPTB, ARHGAP24, IL2, GRIN1, KITLG, DLG4, FGF18, SPATA13, ELMO1, RAPGEF2, SOS1, FGFR3	722	565	16792	1.56423	1	0.195507	0.191504
GOTERM_BP_DIRECT	GO:0016477~cell migration	16	1.72228	0.00731201	ENPEP, NDE1, RHOA, CCDC88A, ADGRG1, APC, CDH2, ERBB4, SPATA13, ELMO1, CDK1, FYN, JAK2, GPC6, BCAR1, NDEL1	722	172	16792	2.1635	1	0.196941	0.192908
GOTERM_BP_DIRECT	GO:0033160~positive regulation of protein import into nucleus, translocation	4	0.430571	0.00754229	IL6, HSP90AA1, CDK1, JAK2	722	10	16792	9.30305	1	0.200199	0.196099
GOTERM_BP_DIRECT	GO:0042416~dopamine biosynthetic process	4	0.430571	0.00754229	DDC, GPR37, SLC6A3, SNCA	722	10	16792	9.30305	1	0.200199	0.196099
GOTERM_BP_DIRECT	GO:0050771~negative regulation of axonogenesis	5	0.538213	0.00780113	RTN4R, DAB1, RUFY3, PSEN1, RHOA	722	19	16792	6.12043	1	0.204111	0.199932
GOTERM_BP_DIRECT	GO:0016601~Rac protein signal transduction	5	0.538213	0.00780113	NCKAP1, CYFIP1, ELMO1, CDH13, AIF1	722	19	16792	6.12043	1	0.204111	0.199932
GOTERM_BP_DIRECT	GO:0045944~positive regulation of transcription from RNA polymerase II promoter	59	6.35091	0.00833486	APP, EHF, TRIAP1, PARK7, PKD2, PKD1, TNF, GLI3, ELK3, SALL4, SOX9, EOMES, IL10, NKX2-8, PARP1, LMO4, TCF12, PAX6, TBR1, ETV6, IL1A, IFNG, ELF5, RFX4, TET3, CDH13, RAF1, SQSTM1, TLR2, YAP1, CEBPD, CEBPE, SRF, TWIST1, RLF, UBB, NEUROD6, ZNF746, NLRP3, OTX1, DRD2, DRD3, E2F7, GSX1, BCL11B, AUTS2, NR1H4, WWP2, ESRRG, INO80, ESR1, IL2, NFKB2, GRIN1, CDK8, PER1, IL6, MEIS1, TNIP1	722	981	16792	1.39878	1	0.216529	0.212096
GOTERM_BP_DIRECT	GO:0038096~Fc-gamma receptor signaling pathway involved in phagocytosis	13	1.39935	0.00850045	NCKAP1, ACTR2, CYFIP1, HSP90AA1, PLA2G6, ACTB, CDC42, MYH2, FCGR2A, ARPC3, ELMO1, FYN, RAC1	722	127	16792	2.3807	1	0.219276	0.214786
GOTERM_BP_DIRECT	GO:0022008~neurogenesis	7	0.753498	0.00860976	BCL11B, PRDM6, DCHS1, FAT4, WDR62, ETV6, CDK5RAP2	722	42	16792	3.87627	1	0.220542	0.216027
GOTERM_BP_DIRECT	GO:0006888~ER to Golgi vesicle-mediated transport	15	1.61464	0.00910987	NAPA, NSF, GRIA1, DYNC1H1, VCP, USO1, GBF1, F2, DYNLL1, SPTB, ANK1, SPTA1, CD59, WHAMM, SPTBN1	722	160	16792	2.1804	1	0.231732	0.226988
GOTERM_BP_DIRECT	GO:0002052~positive regulation of neuroblast proliferation	5	0.538213	0.00942577	ASPM, PAX6, DISC1, DRD2, GLI3	722	20	16792	5.8144	1	0.238114	0.233239
GOTERM_BP_DIRECT	GO:0048538~thymus development	7	0.753498	0.00965174	BCL11B, LMO4, SRF, BRAF, PSEN1, RAF1, SOD1	722	43	16792	3.78612	1	0.242153	0.237195
GOTERM_BP_DIRECT	GO:0022028~tangential migration from the subventricular zone to the olfactory bulb	3	0.322928	0.0104263	SRF, LRRK2, SLIT1	722	4	16792	17.4432	1	0.250264	0.24514
GOTERM_BP_DIRECT	GO:0045964~positive regulation of dopamine metabolic process	3	0.322928	0.0104263	GPR37, MAOB, ABAT	722	4	16792	17.4432	1	0.250264	0.24514
GOTERM_BP_DIRECT	GO:0016199~axon midline choice point recognition	3	0.322928	0.0104263	ROBO2, APP, ROBO1	722	4	16792	17.4432	1	0.250264	0.24514
GOTERM_BP_DIRECT	GO:0051900~regulation of mitochondrial depolarization	3	0.322928	0.0104263	GCLC, LRRK2, GCLM	722	4	16792	17.4432	1	0.250264	0.24514
GOTERM_BP_DIRECT	GO:0046959~habituation	3	0.322928	0.0104263	EPM2A, DRD1, DGKI	722	4	16792	17.4432	1	0.250264	0.24514
GOTERM_BP_DIRECT	GO:1902177~positive regulation of oxidative stress-induced intrinsic apoptotic signaling pathway	3	0.322928	0.0104263	SFPQ, PARK7, SOD1	722	4	16792	17.4432	1	0.250264	0.24514
GOTERM_BP_DIRECT	GO:0043065~positive regulation of apoptotic process	23	2.47578	0.0104533	DAPK3, PSEN2, PSEN1, SEPT4, S100B, CLU, TNF, GRIN1, SOD1, IL6, NCSTN, APC, UBB, ERBB4, SMPD1, JMY, TSPO, ACIN1, RAC1, SOS1, ATG7, SQSTM1, SNCA	722	300	16792	1.78308	1	0.250264	0.24514
GOTERM_BP_DIRECT	GO:0009636~response to toxic substance	10	1.07643	0.0105874	GABRB1, SCFD1, MAOB, SRF, CDK1, NEFL, SLC6A1, DRD2, TLR2, SRSF9	722	85	16792	2.73619	1	0.25183	0.246674
GOTERM_BP_DIRECT	GO:0051480~regulation of cytosolic calcium ion concentration	6	0.645856	0.0110673	RYR1, CALB2, TRPC6, TMEM178A, F2, PVALB	722	32	16792	4.3608	1	0.261546	0.25619
GOTERM_BP_DIRECT	GO:0050772~positive regulation of axonogenesis	5	0.538213	0.0112554	ROBO2, NEFL, BRAF, RHOA, ROBO1	722	21	16792	5.53753	1	0.264285	0.258874
GOTERM_BP_DIRECT	GO:0060041~retina development in camera-type eye	8	0.861141	0.0117287	RP1L1, RD3, ACHE, RP1, PAX6, RORB, SOX9, CLCN2	722	58	16792	3.20795	1	0.273645	0.268042
GOTERM_BP_DIRECT	GO:0016485~protein processing	9	0.968784	0.0118078	PCSK1, MMP14, NCSTN, MMP16, PSEN2, PIK3C3, PSEN1, PCSK6, GLI3	722	72	16792	2.9072	1	0.273747	0.268142
GOTERM_BP_DIRECT	GO:0061337~cardiac conduction	7	0.753498	0.0119996	CACNB4, KCND2, KCNIP4, CACNA2D2, CACNG2, CACNG3, SCN1B	722	45	16792	3.61785	1	0.276443	0.270783
GOTERM_BP_DIRECT	GO:0035725~sodium ion transmembrane transport	9	0.968784	0.0127781	SCN8A, SCN7A, SCN2A, PKD2, SCN3A, HCN2, SCN1B, HCN1, SCN1A	722	73	16792	2.86738	1	0.291445	0.285477
GOTERM_BP_DIRECT	GO:0035385~Roundabout signaling pathway	4	0.430571	0.012969	ROBO2, SLIT1, RHOA, ROBO1	722	12	16792	7.75254	1	0.291445	0.285477
GOTERM_BP_DIRECT	GO:0007191~adenylate cyclase-activating dopamine receptor signaling pathway	4	0.430571	0.012969	DRD1, OPRM1, DRD3, DRD5	722	12	16792	7.75254	1	0.291445	0.285477
GOTERM_BP_DIRECT	GO:0001774~microglial cell activation	4	0.430571	0.012969	AIF1, CLU, TLR2, SNCA	722	12	16792	7.75254	1	0.291445	0.285477
GOTERM_BP_DIRECT	GO:0090316~positive regulation of intracellular protein transport	5	0.538213	0.0132987	CDC42, ASPH, RUFY3, KIF20B, PCNT	722	22	16792	5.28582	1	0.293757	0.287743
GOTERM_BP_DIRECT	GO:0050885~neuromuscular process controlling balance	7	0.753498	0.0133125	APP, RBFOX2, DLG4, CACNA1A, NEFL, TPP1, PAFAH1B1	722	46	16792	3.5392	1	0.293757	0.287743
GOTERM_BP_DIRECT	GO:0000186~activation of MAPKK activity	7	0.753498	0.0133125	LRRK2, BRAF, PSEN1, JAK2, RAF1, MAP3K4, GRM1	722	46	16792	3.5392	1	0.293757	0.287743
GOTERM_BP_DIRECT	GO:0007517~muscle organ development	10	1.07643	0.0140672	ACHE, ZFHX3, MYH3, CAV3, TCF12, TWIST1, DMD, ANKRD2, SGCZ, CACNA1H	722	89	16792	2.61322	1	0.308551	0.302233
GOTERM_BP_DIRECT	GO:0032092~positive regulation of protein binding	8	0.861141	0.0152502	SPTA1, ACE, CDK5, EPB41, LRRK2, RAPGEF2, PKD1, RAN	722	61	16792	3.05018	1	0.330541	0.323773
GOTERM_BP_DIRECT	GO:0001933~negative regulation of protein phosphorylation	8	0.861141	0.0152502	PRNP, LRRK2, CTDSPL, PAX6, PARK7, TARDBP, IL2, SNCA	722	61	16792	3.05018	1	0.330541	0.323773
GOTERM_BP_DIRECT	GO:0060047~heart contraction	4	0.430571	0.0163298	CDC42, ACE, SGCZ, SOD1	722	13	16792	7.15619	1	0.332518	0.32571
GOTERM_BP_DIRECT	GO:0050435~beta-amyloid metabolic process	4	0.430571	0.0163298	BACE1, NCSTN, ACE, PSEN2	722	13	16792	7.15619	1	0.332518	0.32571
GOTERM_BP_DIRECT	GO:0007009~plasma membrane organization	4	0.430571	0.0163298	SPTA1, CAV3, FAT4, SPTBN1	722	13	16792	7.15619	1	0.332518	0.32571
GOTERM_BP_DIRECT	GO:0030239~myofibril assembly	4	0.430571	0.0163298	TMOD1, TMOD4, TMOD3, TMOD2	722	13	16792	7.15619	1	0.332518	0.32571
GOTERM_BP_DIRECT	GO:0006878~cellular copper ion homeostasis	4	0.430571	0.0163298	PRNP, APP, ARF1, SCO1	722	13	16792	7.15619	1	0.332518	0.32571
GOTERM_BP_DIRECT	GO:0051583~dopamine uptake involved in synaptic transmission	3	0.322928	0.0168846	PARK7, SLC6A3, SNCA	722	5	16792	13.9546	1	0.332518	0.32571
GOTERM_BP_DIRECT	GO:0031579~membrane raft organization	3	0.322928	0.0168846	NPC1, CAV3, PPT1	722	5	16792	13.9546	1	0.332518	0.32571
GOTERM_BP_DIRECT	GO:0015812~gamma-aminobutyric acid transport	3	0.322928	0.0168846	SLC32A1, SLC6A13, SLC6A1	722	5	16792	13.9546	1	0.332518	0.32571
GOTERM_BP_DIRECT	GO:0033504~floor plate development	3	0.322928	0.0168846	STIL, COBL, FERD3L	722	5	16792	13.9546	1	0.332518	0.32571
GOTERM_BP_DIRECT	GO:0051584~regulation of dopamine uptake involved in synaptic transmission	3	0.322928	0.0168846	DRD1, DRD2, DRD3	722	5	16792	13.9546	1	0.332518	0.32571
GOTERM_BP_DIRECT	GO:0060052~neurofilament cytoskeleton organization	3	0.322928	0.0168846	INA, SOD1, NDEL1	722	5	16792	13.9546	1	0.332518	0.32571
GOTERM_BP_DIRECT	GO:0006873~cellular ion homeostasis	3	0.322928	0.0168846	SLC12A5, RHAG, SLC4A1	722	5	16792	13.9546	1	0.332518	0.32571
GOTERM_BP_DIRECT	GO:0032225~regulation of synaptic transmission, dopaminergic	3	0.322928	0.0168846	CHRNB2, CHRNA7, CHRFAM7A	722	5	16792	13.9546	1	0.332518	0.32571
GOTERM_BP_DIRECT	GO:0007100~mitotic centrosome separation	3	0.322928	0.0168846	NDE1, AURKA, NDEL1	722	5	16792	13.9546	1	0.332518	0.32571
GOTERM_BP_DIRECT	GO:0019740~nitrogen utilization	3	0.322928	0.0168846	RHAG, RHCE, RHD	722	5	16792	13.9546	1	0.332518	0.32571
GOTERM_BP_DIRECT	GO:0032387~negative regulation of intracellular transport	3	0.322928	0.0168846	MAP1B, MAPT, CRYAA	722	5	16792	13.9546	1	0.332518	0.32571
GOTERM_BP_DIRECT	GO:0033081~regulation of T cell differentiation in thymus	3	0.322928	0.0168846	CAMK4, SOS1, SOD1	722	5	16792	13.9546	1	0.332518	0.32571
GOTERM_BP_DIRECT	GO:0045454~cell redox homeostasis	9	0.968784	0.0172484	ERP44, IL6, GCLC, SELENOS, GLRX3, GSR, P4HB, DLD, TXN2	722	77	16792	2.71842	1	0.337866	0.330949
GOTERM_BP_DIRECT	GO:0072659~protein localization to plasma membrane	8	0.861141	0.0179791	CAV3, STXBP1, KCNIP4, FLNA, RAPGEF2, DCHS1, RAC1, TNF	722	63	16792	2.95335	1	0.346289	0.339199
GOTERM_BP_DIRECT	GO:0007088~regulation of mitotic nuclear division	5	0.538213	0.0180566	CDC42, PRMT5, DAPK3, RCC1, KIF20B	722	24	16792	4.84534	1	0.346289	0.339199
GOTERM_BP_DIRECT	GO:0050482~arachidonic acid secretion	5	0.538213	0.0180566	ACE, PLA2G4A, DRD2, DRD3, DRD4	722	24	16792	4.84534	1	0.346289	0.339199
GOTERM_BP_DIRECT	GO:0090102~cochlea development	5	0.538213	0.0180566	GABRB3, GABRB2, GABRA5, DCHS1, PAFAH1B1	722	24	16792	4.84534	1	0.346289	0.339199
GOTERM_BP_DIRECT	GO:0018105~peptidyl-serine phosphorylation	12	1.29171	0.0187349	PRKCH, CDK5, LRRK2, CAMK4, AKT3, DCLK3, DYRK1A, CDK1, DCX, DCLK2, PKD1, DCLK1	722	125	16792	2.23273	1	0.357426	0.350108
GOTERM_BP_DIRECT	GO:0032436~positive regulation of proteasomal ubiquitin-dependent protein catabolic process	8	0.861141	0.0194649	VCP, GCLC, LRRK2, STUB1, ARIH1, PSEN1, CLU, AURKA	722	64	16792	2.9072	1	0.369429	0.361865
GOTERM_BP_DIRECT	GO:0047496~vesicle transport along microtubule	4	0.430571	0.0201316	NDE1, HTT, PAFAH1B1, NDEL1	722	14	16792	6.64503	1	0.376236	0.368532
GOTERM_BP_DIRECT	GO:0043254~regulation of protein complex assembly	4	0.430571	0.0201316	HSPA8, HSP90AA1, PTPN11, GFAP	722	14	16792	6.64503	1	0.376236	0.368532
GOTERM_BP_DIRECT	GO:0007625~grooming behavior	4	0.430571	0.0201316	PPT1, DRD1, AVP, DRD2	722	14	16792	6.64503	1	0.376236	0.368532
GOTERM_BP_DIRECT	GO:0033344~cholesterol efflux	5	0.538213	0.020784	NPC1, NPC2, ABCA7, APOE, APOB	722	25	16792	4.65152	1	0.384505	0.376632
GOTERM_BP_DIRECT	GO:0046686~response to cadmium ion	5	0.538213	0.020784	ALAD, PRNP, GCLC, NPC1, CDK1	722	25	16792	4.65152	1	0.384505	0.376632
GOTERM_BP_DIRECT	GO:0014068~positive regulation of phosphatidylinositol 3-kinase signaling	8	0.861141	0.0210343	RELN, ERBB4, FSHR, PDGFC, FYN, SOX9, F2, JAK2	722	65	16792	2.86248	1	0.385243	0.377355
GOTERM_BP_DIRECT	GO:0051384~response to glucocorticoid	8	0.861141	0.0210343	ALAD, IL10, BCHE, IL6, CASP3, S100B, TNF, AIF1	722	65	16792	2.86248	1	0.385243	0.377355
GOTERM_BP_DIRECT	GO:0007519~skeletal muscle tissue development	7	0.753498	0.021399	NPHS1, CDK5, ELN, DMD, FLNB, CASQ1, FOXP2	722	51	16792	3.19222	1	0.389974	0.381989
GOTERM_BP_DIRECT	GO:0030049~muscle filament sliding	6	0.645856	0.0223647	TMOD1, MYH2, MYH3, DMD, MYH7, TTN	722	38	16792	3.67226	1	0.403555	0.395293
GOTERM_BP_DIRECT	GO:0032720~negative regulation of tumor necrosis factor production	6	0.645856	0.0223647	IL10, SELENOS, CHRNA7, TSPO, TWIST1, CHRFAM7A	722	38	16792	3.67226	1	0.403555	0.395293
GOTERM_BP_DIRECT	GO:0019233~sensory perception of pain	7	0.753498	0.0233419	CHRNB2, KCND2, CDK5, CHRNA4, OPRM1, GRM1, GRIN1	722	52	16792	3.13083	1	0.413546	0.405078
GOTERM_BP_DIRECT	GO:0071222~cellular response to lipopolysaccharide	11	1.18407	0.0234954	IL10, IL6, IFNG, SELENOS, PABPN1, CEBPE, NR1H4, TSPO, NLRP3, TNF, ICAM1	722	113	16792	2.26402	1	0.413546	0.405078
GOTERM_BP_DIRECT	GO:0001958~endochondral ossification	5	0.538213	0.0237509	MMP14, MMP16, FGF18, FGFR3, RUNX2	722	26	16792	4.47262	1	0.413546	0.405078
GOTERM_BP_DIRECT	GO:0007274~neuromuscular synaptic transmission	5	0.538213	0.0237509	CHRNB2, CHRNA2, CHRNA4, STXBP1, CACNA1A	722	26	16792	4.47262	1	0.413546	0.405078
GOTERM_BP_DIRECT	GO:0051928~positive regulation of calcium ion transport	5	0.538213	0.0237509	CRACR2A, TRPC6, STIM2, TSPO, ORAI1	722	26	16792	4.47262	1	0.413546	0.405078
GOTERM_BP_DIRECT	GO:0030036~actin cytoskeleton organization	12	1.29171	0.0242881	CDC42, EPB41, TMOD3, MOB2, ELMO1, FLNB, RAC1, DYNLL1, RHOA, ADRA2A, RAN, PAFAH1B1	722	130	16792	2.14686	1	0.413546	0.405078
GOTERM_BP_DIRECT	GO:0051044~positive regulation of membrane protein ectodomain proteolysis	4	0.430571	0.0243773	IFNG, APOE, TNF, ADRA2A	722	15	16792	6.20203	1	0.413546	0.405078
GOTERM_BP_DIRECT	GO:0007215~glutamate receptor signaling pathway	4	0.430571	0.0243773	FMR1, GRIK1, GRIN2B, GRIA4	722	15	16792	6.20203	1	0.413546	0.405078
GOTERM_BP_DIRECT	GO:0048026~positive regulation of mRNA splicing, via spliceosome	4	0.430571	0.0243773	HSPA8, DAZAP1, CELF3, CELF4	722	15	16792	6.20203	1	0.413546	0.405078
GOTERM_BP_DIRECT	GO:2000310~regulation of N-methyl-D-aspartate selective glutamate receptor activity	4	0.430571	0.0243773	RELN, DLG4, CRH, OPRM1	722	15	16792	6.20203	1	0.413546	0.405078
GOTERM_BP_DIRECT	GO:0036158~outer dynein arm assembly	4	0.430571	0.0243773	DYX1C1, CCDC103, DNAAF1, DNAH5	722	15	16792	6.20203	1	0.413546	0.405078
GOTERM_BP_DIRECT	GO:0050796~regulation of insulin secretion	8	0.861141	0.0244326	IFNG, SLC2A1, CACNA1A, CACNA2D2, ITPR3, TNF, CACNA1E, ADRA2A	722	67	16792	2.77703	1	0.413546	0.405078
GOTERM_BP_DIRECT	GO:0021984~adenohypophysis development	3	0.322928	0.0246118	GSX1, DRD2, SLC6A3	722	6	16792	11.6288	1	0.413546	0.405078
GOTERM_BP_DIRECT	GO:0021853~cerebral cortex GABAergic interneuron migration	3	0.322928	0.0246118	ARX, DRD1, DRD2	722	6	16792	11.6288	1	0.413546	0.405078
GOTERM_BP_DIRECT	GO:0021517~ventral spinal cord development	3	0.322928	0.0246118	DAB1, RELN, VLDLR	722	6	16792	11.6288	1	0.413546	0.405078
GOTERM_BP_DIRECT	GO:0050890~cognition	6	0.645856	0.024776	CHRNB2, CYFIP1, CHRNA4, CHRNA7, CHMP2B, CHRFAM7A	722	39	16792	3.5781	1	0.414404	0.405919
GOTERM_BP_DIRECT	GO:0048678~response to axon injury	5	0.538213	0.0269613	CDK1, DRD2, AIF1, TXN2, SOD1	722	27	16792	4.30697	1	0.448905	0.439714
GOTERM_BP_DIRECT	GO:0030317~sperm motility	7	0.753498	0.0275745	CACNA1I, DNAH11, CHRNA7, DNAH5, CELF3, CHRFAM7A, APOB	722	54	16792	3.01488	1	0.454979	0.445663
GOTERM_BP_DIRECT	GO:0006644~phospholipid metabolic process	7	0.753498	0.0275745	ABHD4, JMJD7-PLA2G4B, PLA2G4B, LPL, PLA2G4A, PLCB2, SNCA	722	54	16792	3.01488	1	0.454979	0.445663
GOTERM_BP_DIRECT	GO:0031175~neuron projection development	10	1.07643	0.0279198	ARFGEF1, LGI1, APP, CNTNAP2, IL6, CDK5, MAP2, SRF, RAPGEF2, PPP1R9A	722	100	16792	2.32576	1	0.458611	0.449221
GOTERM_BP_DIRECT	GO:0048168~regulation of neuronal synaptic plasticity	4	0.430571	0.0290666	SYP, RAC1, APOE, S100B	722	16	16792	5.8144	1	0.469034	0.459431
GOTERM_BP_DIRECT	GO:0051642~centrosome localization	4	0.430571	0.0290666	NIN, NDE1, AURKA, NDEL1	722	16	16792	5.8144	1	0.469034	0.459431
GOTERM_BP_DIRECT	GO:0007405~neuroblast proliferation	4	0.430571	0.0290666	NDE1, KCNA1, EML1, PAFAH1B1	722	16	16792	5.8144	1	0.469034	0.459431
GOTERM_BP_DIRECT	GO:0007099~centriole replication	4	0.430571	0.0290666	CENPJ, WDR62, CEP63, CDK5RAP2	722	16	16792	5.8144	1	0.469034	0.459431
GOTERM_BP_DIRECT	GO:0007204~positive regulation of cytosolic calcium ion concentration	12	1.29171	0.0295255	TRPC6, CAV3, DLG4, CACNA1A, ITPR3, AVP, OPRM1, JAK2, PLA2G6, ESR1, PKD1, IL2	722	134	16792	2.08277	1	0.47435	0.464638
GOTERM_BP_DIRECT	GO:0007368~determination of left/right symmetry	7	0.753498	0.029869	STIL, DNAH11, DYX1C1, DNAH5, RTTN, PCSK6, PKD2	722	55	16792	2.96006	1	0.477774	0.467991
GOTERM_BP_DIRECT	GO:0033138~positive regulation of peptidyl-serine phosphorylation	8	0.861141	0.0302072	CDC42, IL6, BRAF, PARK7, AVP, RAF1, TNF, SNCA	722	70	16792	2.65801	1	0.481082	0.471232
GOTERM_BP_DIRECT	GO:0050690~regulation of defense response to virus by virus	5	0.538213	0.0304185	ARF1, ELMO1, FYN, RAC1, AP2M1	722	28	16792	4.15315	1	0.482351	0.472474
GOTERM_BP_DIRECT	GO:0045740~positive regulation of DNA replication	6	0.645856	0.0329857	CDC42, IL6, KITLG, PDGFC, CDK1, RAC1	722	42	16792	3.32252	1	0.506875	0.496496
GOTERM_BP_DIRECT	GO:0001658~branching involved in ureteric bud morphogenesis	6	0.645856	0.0329857	GPC3, DCHS1, FAT4, SOX9, PKD2, GLI3	722	42	16792	3.32252	1	0.506875	0.496496
GOTERM_BP_DIRECT	GO:0030814~regulation of cAMP metabolic process	3	0.322928	0.0334872	DRD2, PKD2, DRD3	722	7	16792	9.96755	1	0.506875	0.496496
GOTERM_BP_DIRECT	GO:2001256~regulation of store-operated calcium entry	3	0.322928	0.0334872	STIM1, STC2, SARAF	722	7	16792	9.96755	1	0.506875	0.496496
GOTERM_BP_DIRECT	GO:0042297~vocal learning	3	0.322928	0.0334872	CNTNAP2, HTT, FOXP2	722	7	16792	9.96755	1	0.506875	0.496496
GOTERM_BP_DIRECT	GO:1902004~positive regulation of beta-amyloid formation	3	0.322928	0.0334872	APOE, CLU, PICALM	722	7	16792	9.96755	1	0.506875	0.496496
GOTERM_BP_DIRECT	GO:2000574~regulation of microtubule motor activity	3	0.322928	0.0334872	NDE1, PAFAH1B1, NDEL1	722	7	16792	9.96755	1	0.506875	0.496496
GOTERM_BP_DIRECT	GO:0060119~inner ear receptor cell development	3	0.322928	0.0334872	GABRB3, GABRB2, GABRA5	722	7	16792	9.96755	1	0.506875	0.496496
GOTERM_BP_DIRECT	GO:0043654~recognition of apoptotic cell	3	0.322928	0.0334872	FCN1, FCN2, FCN3	722	7	16792	9.96755	1	0.506875	0.496496
GOTERM_BP_DIRECT	GO:0015872~dopamine transport	3	0.322928	0.0334872	CHRM5, DRD1, SLC6A3	722	7	16792	9.96755	1	0.506875	0.496496
GOTERM_BP_DIRECT	GO:0021902~commitment of neuronal cell to specific neuron type in forebrain	3	0.322928	0.0334872	BCL11B, PAX6, TBR1	722	7	16792	9.96755	1	0.506875	0.496496
GOTERM_BP_DIRECT	GO:0042113~B cell activation	5	0.538213	0.034125	CHRNB2, CHRNA4, CHRNA7, CHRFAM7A, HDAC9	722	29	16792	4.00993	1	0.50713	0.496746
GOTERM_BP_DIRECT	GO:1901214~regulation of neuron death	4	0.430571	0.0341963	UBB, LRRK2, APOE, CLU	722	17	16792	5.47238	1	0.50713	0.496746
GOTERM_BP_DIRECT	GO:0048265~response to pain	4	0.430571	0.0341963	RELN, CRH, CACNA1B, COMT	722	17	16792	5.47238	1	0.50713	0.496746
GOTERM_BP_DIRECT	GO:0042523~positive regulation of tyrosine phosphorylation of Stat5 protein	4	0.430571	0.0341963	ERBB4, FYN, JAK2, IL2	722	17	16792	5.47238	1	0.50713	0.496746
GOTERM_BP_DIRECT	GO:0050775~positive regulation of dendrite morphogenesis	4	0.430571	0.0341963	PTPRD, EPHA4, CDKL5, CUX1	722	17	16792	5.47238	1	0.50713	0.496746
GOTERM_BP_DIRECT	GO:0046777~protein autophosphorylation	14	1.507	0.0344452	EPHA4, CDKL5, LRRK2, DAPK3, DYRK1A, AURKA, STK24, CDK5, ERBB4, CAMK4, DCX, JAK2, FGFR3, DDR2	722	172	16792	1.89306	1	0.508761	0.498344
GOTERM_BP_DIRECT	GO:0032091~negative regulation of protein binding	7	0.753498	0.0348248	ACE, LRRK2, STUB1, PARK7, SORL1, DKK1, AURKA	722	57	16792	2.8562	1	0.512303	0.501813
GOTERM_BP_DIRECT	GO:0014823~response to activity	6	0.645856	0.0360559	ALAD, IL10, GCLC, MYH2, CDK1, GCLM	722	43	16792	3.24525	1	0.526187	0.515413
GOTERM_BP_DIRECT	GO:0030155~regulation of cell adhesion	6	0.645856	0.0360559	SRF, SOX9, CYTIP, PKD1, CYTH1, ICAM1	722	43	16792	3.24525	1	0.526187	0.515413
GOTERM_BP_DIRECT	GO:0051091~positive regulation of sequence-specific DNA binding transcription factor activity	10	1.07643	0.0366329	IL10, IL6, SRF, JMY, PARK7, JAK2, ESR1, TNF, ESR2, DDR2	722	105	16792	2.21501	1	0.532486	0.521583
GOTERM_BP_DIRECT	GO:0045776~negative regulation of blood pressure	5	0.538213	0.0380823	CRH, ABAT, DRD2, DRD3, DRD5	722	30	16792	3.87627	1	0.549195	0.53795
GOTERM_BP_DIRECT	GO:0021915~neural tube development	5	0.538213	0.0380823	STIL, SEMA3C, DCHS1, PKD2, PKD1	722	30	16792	3.87627	1	0.549195	0.53795
GOTERM_BP_DIRECT	GO:0030334~regulation of cell migration	8	0.861141	0.0392417	CDK5, ERBB4, LMO4, SPATA13, FLNA, PAX6, RAC1, RHOA	722	74	16792	2.51434	1	0.558028	0.546602
GOTERM_BP_DIRECT	GO:0007030~Golgi organization	8	0.861141	0.0392417	ARFGEF1, CDC42, LRRK2, USO1, GBF1, HTT, BLZF1, OPTN	722	74	16792	2.51434	1	0.558028	0.546602
GOTERM_BP_DIRECT	GO:0007155~cell adhesion	29	3.12164	0.0395913	ROBO2, APP, ACHE, CNTNAP2, PCDH10, CTNND2, NCAN, CTNND1, ROBO1, ICAM1, ADGRG1, CDH4, RELN, CDH2, RAC1, SCN1B, EPHA4, DSCAM, MOG, CNTN5, IL2, KITLG, APC, NPHS1, CDH11, CDH13, CNTNAP5, BCAR1, DDR2	722	459	16792	1.46944	1	0.558028	0.546602
GOTERM_BP_DIRECT	GO:0010039~response to iron ion	4	0.430571	0.0397612	ALAD, ABAT, DRD2, SLC6A3	722	18	16792	5.16836	1	0.558028	0.546602
GOTERM_BP_DIRECT	GO:0051412~response to corticosterone	4	0.430571	0.0397612	AANAT, MAOB, CRH, NEFL	722	18	16792	5.16836	1	0.558028	0.546602
GOTERM_BP_DIRECT	GO:0045807~positive regulation of endocytosis	4	0.430571	0.0397612	ARF1, GPC3, NEDD4L, SNCA	722	18	16792	5.16836	1	0.558028	0.546602
GOTERM_BP_DIRECT	GO:0071539~protein localization to centrosome	4	0.430571	0.0397612	STIL, DISC1, MCPH1, AURKA	722	18	16792	5.16836	1	0.558028	0.546602
GOTERM_BP_DIRECT	GO:0045892~negative regulation of transcription, DNA-templated	31	3.33692	0.0401943	CEBPD, PRDM6, FOXG1, PRDM5, TWIST2, TWIST1, RORB, HDAC9, TNF, GLI3, ELK3, FERD3L, PRAMEF17, ZNF280D, YWHAQ, HESX1, ZNF746, SOX9, RUNX1T1, HSPA8, ZFHX3, RBFOX2, CBX4, WWP2, RUNX2, FOXP2, PER1, GCFC2, SFPQ, GCLC, CDK5	722	499	16792	1.44486	1	0.561954	0.550448
GOTERM_BP_DIRECT	GO:0043200~response to amino acid	5	0.538213	0.0422913	ALAD, IL6, CASP3, SLC1A2, ICAM1	722	31	16792	3.75123	1	0.584442	0.572475
GOTERM_BP_DIRECT	GO:0060080~inhibitory postsynaptic potential	3	0.322928	0.0433983	GABRB3, CHRNA4, DRD4	722	8	16792	8.72161	1	0.584442	0.572475
GOTERM_BP_DIRECT	GO:0061180~mammary gland epithelium development	3	0.322928	0.0433983	ORAI1, ATP2C2, JAK2	722	8	16792	8.72161	1	0.584442	0.572475
GOTERM_BP_DIRECT	GO:1900744~regulation of p38MAPK cascade	3	0.322928	0.0433983	PER1, CAV3, ULK4	722	8	16792	8.72161	1	0.584442	0.572475
GOTERM_BP_DIRECT	GO:0002438~acute inflammatory response to antigenic stimulus	3	0.322928	0.0433983	SERPINC1, OPRM1, ICAM1	722	8	16792	8.72161	1	0.584442	0.572475
GOTERM_BP_DIRECT	GO:0046549~retinal cone cell development	3	0.322928	0.0433983	RP1, RORB, HCN1	722	8	16792	8.72161	1	0.584442	0.572475
GOTERM_BP_DIRECT	GO:0050966~detection of mechanical stimulus involved in sensory perception of pain	3	0.322928	0.0433983	KCNA1, FYN, SCN1A	722	8	16792	8.72161	1	0.584442	0.572475
GOTERM_BP_DIRECT	GO:0010269~response to selenium ion	3	0.322928	0.0433983	ALAD, MAOB, APOB	722	8	16792	8.72161	1	0.584442	0.572475
GOTERM_BP_DIRECT	GO:0021952~central nervous system projection neuron axonogenesis	3	0.322928	0.0433983	CHRNB2, DCX, DCLK1	722	8	16792	8.72161	1	0.584442	0.572475
GOTERM_BP_DIRECT	GO:0042987~amyloid precursor protein catabolic process	3	0.322928	0.0433983	NCSTN, PSEN2, PSEN1	722	8	16792	8.72161	1	0.584442	0.572475
GOTERM_BP_DIRECT	GO:0016236~macroautophagy	8	0.861141	0.0443565	UBB, MFN1, MFN2, PIK3C3, DYNLL1, ATG7, SQSTM1, OPTN	722	76	16792	2.44817	1	0.592985	0.580843
GOTERM_BP_DIRECT	GO:0030324~lung development	8	0.861141	0.0443565	BAG6, NKX2-8, MMP14, DNAAF1, FGF18, CRH, GPC3, GLI3	722	76	16792	2.44817	1	0.592985	0.580843
GOTERM_BP_DIRECT	GO:0007010~cytoskeleton organization	13	1.39935	0.0448893	SPTB, ANK1, ACTB, TUBB2B, TUBA1A, KRT16, DMD, SOX9, APOE, CYLC2, KRT6B, SPTBN1, TUBA8	722	161	16792	1.87794	1	0.596426	0.584214
GOTERM_BP_DIRECT	GO:0030220~platelet formation	4	0.430571	0.0457537	SRF, CASP3, NBEAL2, PTPN11	722	19	16792	4.89634	1	0.596426	0.584214
GOTERM_BP_DIRECT	GO:0002026~regulation of the force of heart contraction	4	0.430571	0.0457537	CHGA, IFNG, GLRX3, MYH7	722	19	16792	4.89634	1	0.596426	0.584214
GOTERM_BP_DIRECT	GO:0051298~centrosome duplication	4	0.430571	0.0457537	STIL, NDE1, TUBGCP5, PKD2	722	19	16792	4.89634	1	0.596426	0.584214
GOTERM_BP_DIRECT	GO:0008045~motor neuron axon guidance	4	0.430571	0.0457537	EPHA4, CDK5, KIF5C, SLIT1	722	19	16792	4.89634	1	0.596426	0.584214
GOTERM_BP_DIRECT	GO:0006892~post-Golgi vesicle-mediated transport	4	0.430571	0.0457537	ARF1, SCFD1, GBF1, SORL1	722	19	16792	4.89634	1	0.596426	0.584214
GOTERM_BP_DIRECT	GO:0032332~positive regulation of chondrocyte differentiation	4	0.430571	0.0457537	FGF18, SOX9, GLI3, RUNX2	722	19	16792	4.89634	1	0.596426	0.584214
GOTERM_BP_DIRECT	GO:0007416~synapse assembly	7	0.753498	0.0462506	ACHE, DSCAM, CDK5, BDNF, CACNA1A, DRD1, DRD2	722	61	16792	2.66891	1	0.597087	0.584861
GOTERM_BP_DIRECT	GO:0008104~protein localization	7	0.753498	0.0462506	CUTA, CAV3, KIF5C, VPS13A, TSC2, DRD2, SQSTM1	722	61	16792	2.66891	1	0.597087	0.584861
GOTERM_BP_DIRECT	GO:0048666~neuron development	6	0.645856	0.0462934	FIG4, TENM4, TDP2, SRF, PPT1, PSEN1	722	46	16792	3.0336	1	0.597087	0.584861
GOTERM_BP_DIRECT	GO:0046677~response to antibiotic	5	0.538213	0.0467518	IL6, HSP90AA1, CASP3, JAK2, SOD1	722	32	16792	3.634	1	0.597839	0.585598
GOTERM_BP_DIRECT	GO:0006811~ion transport	11	1.18407	0.0468413	CHRNB2, GABRB2, GABRA1, GABRB1, SLC12A5, CHRNA2, SLC32A1, CHRNA4, CHRNA7, SLC1A2, CHRFAM7A	722	127	16792	2.01444	1	0.597839	0.585598
GOTERM_BP_DIRECT	GO:0001934~positive regulation of protein phosphorylation	11	1.18407	0.0468413	ERBB4, LRRK2, MOB2, CRH, SOX9, RAC1, F2, PLA2G6, TNF, AIF1, SQSTM1	722	127	16792	2.01444	1	0.597839	0.585598
GOTERM_BP_DIRECT	GO:0001843~neural tube closure	8	0.861141	0.0470673	STIL, LMO4, SALL4, TSC2, COBL, TWIST1, KIF20B, PRKACB	722	77	16792	2.41638	1	0.598637	0.58638
GOTERM_BP_DIRECT	GO:0031295~T cell costimulation	8	0.861141	0.0498816	CDC42, TRAC, PTPN11, FYN, RAC1, HLA-DRB1, HLA-DQA1, HLA-DQB1	722	78	16792	2.3854	1	0.632206	0.619261
GOTERM_BP_DIRECT	GO:0032760~positive regulation of tumor necrosis factor production	6	0.645856	0.0500518	ARFGEF2, IFNG, TWIST1, JAK2, CLU, TLR2	722	47	16792	2.96906	1	0.632206	0.619261
GOTERM_BP_DIRECT	GO:0030182~neuron differentiation	9	0.968784	0.0514492	NAPA, PTPRD, EMX2, TRPC6, CDK5, CASP3, DAPK3, HDAC9, RUNX2	722	95	16792	2.20335	1	0.645582	0.632364
GOTERM_BP_DIRECT	GO:0002027~regulation of heart rate	5	0.538213	0.0514633	CAV3, DMD, TNNI3K, DRD2, MYH7	722	33	16792	3.52388	1	0.645582	0.632364
GOTERM_BP_DIRECT	GO:0045664~regulation of neuron differentiation	4	0.430571	0.0521645	EOMES, ZFHX3, BCL11B, CDK5RAP2	722	20	16792	4.65152	1	0.649927	0.63662
GOTERM_BP_DIRECT	GO:0043113~receptor clustering	4	0.430571	0.0521645	CDK5, CACNA1A, PICK1, FLNA	722	20	16792	4.65152	1	0.649927	0.63662
GOTERM_BP_DIRECT	GO:0009408~response to heat	6	0.645856	0.0539842	IL6, HSP90AA1, GCLC, PKLR, CASQ1, SOD1	722	48	16792	2.9072	1	0.657886	0.644415
GOTERM_BP_DIRECT	GO:0030335~positive regulation of cell migration	14	1.507	0.0540397	SEMA3C, DAPK3, SEMA4F, AIF1, ADRA2A, MMP14, APC, RUFY3, PDGFC, GCNT2, CDH13, DRD1, JAK2, BCAR1	722	184	16792	1.7696	1	0.657886	0.644415
GOTERM_BP_DIRECT	GO:0039694~viral RNA genome replication	3	0.322928	0.0542401	CDC42, PCBP2, PI4KA	722	9	16792	7.75254	1	0.657886	0.644415
GOTERM_BP_DIRECT	GO:1901386~negative regulation of voltage-gated calcium channel activity	3	0.322928	0.0542401	FMR1, DRD2, DRD4	722	9	16792	7.75254	1	0.657886	0.644415
GOTERM_BP_DIRECT	GO:0042158~lipoprotein biosynthetic process	3	0.322928	0.0542401	P4HB, APOE, APOB	722	9	16792	7.75254	1	0.657886	0.644415
GOTERM_BP_DIRECT	GO:0019852~L-ascorbic acid metabolic process	3	0.322928	0.0542401	GCLC, SLC2A1, SLC2A3	722	9	16792	7.75254	1	0.657886	0.644415
GOTERM_BP_DIRECT	GO:0047497~mitochondrion transport along microtubule	3	0.322928	0.0542401	UBB, MAP1B, MAPT	722	9	16792	7.75254	1	0.657886	0.644415
GOTERM_BP_DIRECT	GO:0072488~ammonium transmembrane transport	3	0.322928	0.0542401	RHAG, RHCE, RHD	722	9	16792	7.75254	1	0.657886	0.644415
GOTERM_BP_DIRECT	GO:0034599~cellular response to oxidative stress	7	0.753498	0.0561831	PNPT1, SELENOS, PARP1, LRRK2, PARK7, TXN2, SNCA	722	64	16792	2.5438	1	0.679204	0.665297
GOTERM_BP_DIRECT	GO:0050919~negative chemotaxis	5	0.538213	0.0564241	SEMA3C, FLRT2, SLIT1, SEMA4F, RHOA	722	34	16792	3.42024	1	0.679874	0.665953
GOTERM_BP_DIRECT	GO:0014070~response to organic cyclic compound	6	0.645856	0.0580906	MMP14, CD83, CDK1, COMT, TXN2, ICAM1	722	49	16792	2.84787	1	0.696947	0.682677
GOTERM_BP_DIRECT	GO:0045861~negative regulation of proteolysis	4	0.430571	0.0589827	BAG6, DNAJC1, CDK5, F2	722	21	16792	4.43002	1	0.696947	0.682677
GOTERM_BP_DIRECT	GO:1900182~positive regulation of protein localization to nucleus	4	0.430571	0.0589827	CDK1, FYN, PARK7, F2	722	21	16792	4.43002	1	0.696947	0.682677
GOTERM_BP_DIRECT	GO:0035249~synaptic transmission, glutamatergic	4	0.430571	0.0589827	NAPA, CDK5, CACNA1A, GRIN1	722	21	16792	4.43002	1	0.696947	0.682677
GOTERM_BP_DIRECT	GO:0048025~negative regulation of mRNA splicing, via spliceosome	4	0.430571	0.0589827	DYRK1A, CELF4, ACIN1, SRSF9	722	21	16792	4.43002	1	0.696947	0.682677
GOTERM_BP_DIRECT	GO:0006921~cellular component disassembly involved in execution phase of apoptosis	4	0.430571	0.0589827	APC, STK24, CASP3, ACIN1	722	21	16792	4.43002	1	0.696947	0.682677
GOTERM_BP_DIRECT	GO:0048565~digestive tract development	5	0.538213	0.0616323	PDGFC, COBL, DCHS1, FAT4, PKD1	722	35	16792	3.32252	1	0.723587	0.708771
GOTERM_BP_DIRECT	GO:0006641~triglyceride metabolic process	5	0.538213	0.0616323	GK, CAV3, LPL, PTPN11, APOE	722	35	16792	3.32252	1	0.723587	0.708771
GOTERM_BP_DIRECT	GO:0006813~potassium ion transport	8	0.861141	0.0621877	NSF, KCNK9, KCNA1, KCNQ2, KCNQ3, KCNN2, KCNN4, HCN1	722	82	16792	2.26904	1	0.727775	0.712874
GOTERM_BP_DIRECT	GO:0006469~negative regulation of protein kinase activity	9	0.968784	0.0626501	RTN4R, IL6, FLRT2, CAV3, LRRTM1, SH3BP5, TSC2, PARK7, PPM1E	722	99	16792	2.11433	1	0.730852	0.715888
GOTERM_BP_DIRECT	GO:0018108~peptidyl-tyrosine phosphorylation	12	1.29171	0.0655505	EPHA4, HSP90AA1, RELN, CUX1, ERBB4, FGF18, DYRK1A, FYN, JAK2, FGFR3, DDR2, TTN	722	153	16792	1.82413	1	0.746906	0.731613
GOTERM_BP_DIRECT	GO:0060158~phospholipase C-activating dopamine receptor signaling pathway	3	0.322928	0.0659145	DRD1, DRD2, DRD5	722	10	16792	6.97729	1	0.746906	0.731613
GOTERM_BP_DIRECT	GO:0003334~keratinocyte development	3	0.322928	0.0659145	CDC42, BCL11B, FLNB	722	10	16792	6.97729	1	0.746906	0.731613
GOTERM_BP_DIRECT	GO:0070286~axonemal dynein complex assembly	3	0.322928	0.0659145	DNAAF2, CCDC103, DNAAF1	722	10	16792	6.97729	1	0.746906	0.731613
GOTERM_BP_DIRECT	GO:0051481~negative regulation of cytosolic calcium ion concentration	3	0.322928	0.0659145	OPRM1, DRD2, GTF2I	722	10	16792	6.97729	1	0.746906	0.731613
GOTERM_BP_DIRECT	GO:2001222~regulation of neuron migration	3	0.322928	0.0659145	FLRT2, ULK4, UNC5D	722	10	16792	6.97729	1	0.746906	0.731613
GOTERM_BP_DIRECT	GO:1903206~negative regulation of hydrogen peroxide-induced cell death	3	0.322928	0.0659145	GPR37, LRRK2, PARK7	722	10	16792	6.97729	1	0.746906	0.731613
GOTERM_BP_DIRECT	GO:0051000~positive regulation of nitric-oxide synthase activity	4	0.430571	0.066196	DHFR, NOS1AP, APOE, ESR1	722	22	16792	4.22866	1	0.746906	0.731613
GOTERM_BP_DIRECT	GO:0006509~membrane protein ectodomain proteolysis	4	0.430571	0.066196	BACE1, NCSTN, PSEN2, PSEN1	722	22	16792	4.22866	1	0.746906	0.731613
GOTERM_BP_DIRECT	GO:0071277~cellular response to calcium ion	6	0.645856	0.0668243	ASPH, FUS, ALOX5AP, DPEP1, BRAF, RASGRP2	722	51	16792	2.73619	1	0.746906	0.731613
GOTERM_BP_DIRECT	GO:0019722~calcium-mediated signaling	6	0.645856	0.0668243	RCAN2, JMJD7-PLA2G4B, LRRK2, PLA2G4B, PPP1R9A, MCTP2	722	51	16792	2.73619	1	0.746906	0.731613
GOTERM_BP_DIRECT	GO:0090307~mitotic spindle assembly	5	0.538213	0.0670849	TPX2, KIF2A, TUBGCP5, FLNA, RHOA	722	36	16792	3.23022	1	0.746906	0.731613
GOTERM_BP_DIRECT	GO:0043407~negative regulation of MAP kinase activity	5	0.538213	0.0670849	CAV3, SMPD1, HMGCR, APOE, SORL1	722	36	16792	3.23022	1	0.746906	0.731613
GOTERM_BP_DIRECT	GO:0007040~lysosome organization	5	0.538213	0.0670849	GNPTAB, LRRK2, TMEM106B, TPP1, NAGPA	722	36	16792	3.23022	1	0.746906	0.731613
GOTERM_BP_DIRECT	GO:0007017~microtubule-based process	5	0.538213	0.0670849	TUBB2B, TUBA1A, DYNLL1, PAFAH1B1, TUBA8	722	36	16792	3.23022	1	0.746906	0.731613
GOTERM_BP_DIRECT	GO:0006952~defense response	7	0.753498	0.0673036	CD83, TNIP1, CEBPE, HP, NLRP3, LILRA2, KCNN4	722	67	16792	2.4299	1	0.74707	0.731773
GOTERM_BP_DIRECT	GO:0030307~positive regulation of cell growth	8	0.861141	0.0689767	CDC42, LGI1, MMP14, KRT17, AVP, INO80, F2, IL2	722	84	16792	2.21501	1	0.763328	0.747699
GOTERM_BP_DIRECT	GO:0008203~cholesterol metabolic process	7	0.753498	0.071275	APP, NPC1, NPC2, APOE, VLDLR, APOB, SORL1	722	68	16792	2.39417	1	0.786387	0.770285
GOTERM_BP_DIRECT	GO:0016042~lipid catabolic process	8	0.861141	0.0725309	NCEH1, ABHD4, PLCL2, PPT1, LPL, PLA2G6, PLCB2, PAFAH1B1	722	85	16792	2.18895	1	0.795383	0.779097
GOTERM_BP_DIRECT	GO:0032467~positive regulation of cytokinesis	5	0.538213	0.0727788	CDC42, KIF20B, DRD2, DRD3, RHOA	722	37	16792	3.14292	1	0.795383	0.779097
GOTERM_BP_DIRECT	GO:0050770~regulation of axonogenesis	4	0.430571	0.0737908	EPHA4, SLIT1, CACNA1A, GRIN1	722	23	16792	4.0448	1	0.795383	0.779097
GOTERM_BP_DIRECT	GO:0045662~negative regulation of myoblast differentiation	4	0.430571	0.0737908	ZFHX3, SOX9, ANKRD2, TNF	722	23	16792	4.0448	1	0.795383	0.779097
GOTERM_BP_DIRECT	GO:0006928~movement of cell or subcellular component	8	0.861141	0.0761916	ACTR2, IFNG, ARPC3, ELMO1, RAC1, JAK2, ADRA2A, ACTB	722	86	16792	2.1635	1	0.795383	0.779097
GOTERM_BP_DIRECT	GO:0006091~generation of precursor metabolites and energy	6	0.645856	0.076247	SCO1, GBE1, ENPP1, AVP, COX6A1, RUNX1T1	722	53	16792	2.63294	1	0.795383	0.779097
GOTERM_BP_DIRECT	GO:0006897~endocytosis	11	1.18407	0.0764085	CDC42, APP, NPC1, CAV3, CHRNA7, LRRK2, TSC2, CHRFAM7A, SYP, C9ORF72, PICALM	722	139	16792	1.84053	1	0.795383	0.779097
GOTERM_BP_DIRECT	GO:1900273~positive regulation of long-term synaptic potentiation	3	0.322928	0.0783304	RELN, DRD2, NRGN	722	11	16792	6.34299	1	0.795383	0.779097
GOTERM_BP_DIRECT	GO:0051489~regulation of filopodium assembly	3	0.322928	0.0783304	CDC42, FMR1, PPP1R9A	722	11	16792	6.34299	1	0.795383	0.779097
GOTERM_BP_DIRECT	GO:0046622~positive regulation of organ growth	3	0.322928	0.0783304	YAP1, ARX, CACNA2D2	722	11	16792	6.34299	1	0.795383	0.779097
GOTERM_BP_DIRECT	GO:0021756~striatum development	3	0.322928	0.0783304	CNTNAP2, DRD1, DRD2	722	11	16792	6.34299	1	0.795383	0.779097
GOTERM_BP_DIRECT	GO:0000096~sulfur amino acid metabolic process	3	0.322928	0.0783304	GCLC, CACNA1A, GCLM	722	11	16792	6.34299	1	0.795383	0.779097
GOTERM_BP_DIRECT	GO:0034116~positive regulation of heterotypic cell-cell adhesion	3	0.322928	0.0783304	IL10, GCNT2, TNF	722	11	16792	6.34299	1	0.795383	0.779097
GOTERM_BP_DIRECT	GO:0030857~negative regulation of epithelial cell differentiation	3	0.322928	0.0783304	YAP1, IFNG, SOX9	722	11	16792	6.34299	1	0.795383	0.779097
GOTERM_BP_DIRECT	GO:0009100~glycoprotein metabolic process	3	0.322928	0.0783304	ERP44, ST8SIA6, PCSK6	722	11	16792	6.34299	1	0.795383	0.779097
GOTERM_BP_DIRECT	GO:0046325~negative regulation of glucose import	3	0.322928	0.0783304	SELENOS, ENPP1, TNF	722	11	16792	6.34299	1	0.795383	0.779097
GOTERM_BP_DIRECT	GO:0060081~membrane hyperpolarization	3	0.322928	0.0783304	KCNQ3, PARK7, CACNG2	722	11	16792	6.34299	1	0.795383	0.779097
GOTERM_BP_DIRECT	GO:2001237~negative regulation of extrinsic apoptotic signaling pathway	5	0.538213	0.0787098	YAP1, GCLC, HTT, PARK7, GCLM	722	38	16792	3.06021	1	0.795383	0.779097
GOTERM_BP_DIRECT	GO:0038128~ERBB2 signaling pathway	5	0.538213	0.0787098	HSP90AA1, UBB, ERBB4, STUB1, SOS1	722	38	16792	3.06021	1	0.795383	0.779097
GOTERM_BP_DIRECT	GO:0006366~transcription from RNA polymerase II promoter	30	3.22928	0.0804456	EHF, CEBPD, CEBPE, SRF, GLI3, ELK3, NEUROD6, SALL4, HIVEP3, SOX9, OTX1, GTF2I, NKX2-8, ZFHX3, PARP1, GSX1, BCL11B, LMO4, TCF12, PAX6, WWP2, ESR1, SUPT3H, RUNX2, ETV6, NFKB2, MEIS1, ELF5, RFX4, TARDBP	722	513	16792	1.36009	1	0.795383	0.779097
GOTERM_BP_DIRECT	GO:0000122~negative regulation of transcription from RNA polymerase II promoter	40	4.30571	0.0808835	PRDM5, ARX, NEDD4L, TWIST1, VLDLR, PSEN1, HDAC9, TNF, GLI3, FERD3L, ZNF280D, UBB, CUX1, SALL4, ZNF746, ANKRD2, DRD3, E2F7, SNCA, EOMES, ZFHX3, PARP1, CBX4, NR1H4, PAX6, WWP2, DUSP26, DKK1, ESR1, TBX18, FOXP2, ESR2, ETV6, NFKB2, PER1, GCFC2, SFPQ, AEBP2, IFNG, SQSTM1	722	720	16792	1.29209	1	0.795383	0.779097
GOTERM_BP_DIRECT	GO:0048511~rhythmic process	6	0.645856	0.0812136	SFPQ, CDK5, TWIST1, RORB, DRD4, NFKB2	722	54	16792	2.58418	1	0.795383	0.779097
GOTERM_BP_DIRECT	GO:0003009~skeletal muscle contraction	4	0.430571	0.0817529	HSP90AA1, JSRP1, MYH3, MYH7	722	24	16792	3.87627	1	0.795383	0.779097
GOTERM_BP_DIRECT	GO:0036152~phosphatidylethanolamine acyl-chain remodeling	4	0.430571	0.0817529	JMJD7-PLA2G4B, PLA2G4B, PLA2G4A, PLA2G6	722	24	16792	3.87627	1	0.795383	0.779097
GOTERM_BP_DIRECT	GO:0001819~positive regulation of cytokine production	4	0.430571	0.0817529	PELI1, TNF, ADRA2A, SOD1	722	24	16792	3.87627	1	0.795383	0.779097
GOTERM_BP_DIRECT	GO:0007050~cell cycle arrest	11	1.18407	0.082257	PRNP, ZFHX3, IFNG, APC, JMY, TSC2, MFN2, KIF20B, PKD2, PKD1, CDKN3	722	141	16792	1.81442	1	0.795383	0.779097
GOTERM_BP_DIRECT	GO:0060333~interferon-gamma-mediated signaling pathway	7	0.753498	0.0839787	IFNG, OAS3, JAK2, HLA-DRB1, HLA-DQA1, ICAM1, HLA-DQB1	722	71	16792	2.293	1	0.795383	0.779097
GOTERM_BP_DIRECT	GO:0048669~collateral sprouting in absence of injury	2	0.215285	0.0840331	APP, COBL	722	2	16792	23.2576	1	0.795383	0.779097
GOTERM_BP_DIRECT	GO:2001288~positive regulation of caveolin-mediated endocytosis	2	0.215285	0.0840331	CAV3, NEDD4L	722	2	16792	23.2576	1	0.795383	0.779097
GOTERM_BP_DIRECT	GO:0097061~dendritic spine organization	2	0.215285	0.0840331	ARF1, PICK1	722	2	16792	23.2576	1	0.795383	0.779097
GOTERM_BP_DIRECT	GO:0048211~Golgi vesicle docking	2	0.215285	0.0840331	NSF, USO1	722	2	16792	23.2576	1	0.795383	0.779097
GOTERM_BP_DIRECT	GO:1902963~negative regulation of metalloendopeptidase activity involved in amyloid precursor protein catabolic process	2	0.215285	0.0840331	SORL1, PICALM	722	2	16792	23.2576	1	0.795383	0.779097
GOTERM_BP_DIRECT	GO:0021831~embryonic olfactory bulb interneuron precursor migration	2	0.215285	0.0840331	ARX, RAC1	722	2	16792	23.2576	1	0.795383	0.779097
GOTERM_BP_DIRECT	GO:0050925~negative regulation of negative chemotaxis	2	0.215285	0.0840331	ROBO2, ROBO1	722	2	16792	23.2576	1	0.795383	0.779097
GOTERM_BP_DIRECT	GO:0061162~establishment of monopolar cell polarity	2	0.215285	0.0840331	MAP1B, GBF1	722	2	16792	23.2576	1	0.795383	0.779097
GOTERM_BP_DIRECT	GO:0061145~lung smooth muscle development	2	0.215285	0.0840331	SRF, SOX9	722	2	16792	23.2576	1	0.795383	0.779097
GOTERM_BP_DIRECT	GO:0010256~endomembrane system organization	2	0.215285	0.0840331	ARFGEF1, ARFGEF2	722	2	16792	23.2576	1	0.795383	0.779097
GOTERM_BP_DIRECT	GO:0014062~regulation of serotonin secretion	2	0.215285	0.0840331	CRH, HTR1A	722	2	16792	23.2576	1	0.795383	0.779097
GOTERM_BP_DIRECT	GO:2000170~positive regulation of peptidyl-cysteine S-nitrosylation	2	0.215285	0.0840331	ACE, NOS1AP	722	2	16792	23.2576	1	0.795383	0.779097
GOTERM_BP_DIRECT	GO:0045963~negative regulation of dopamine metabolic process	2	0.215285	0.0840331	COMT, SNCA	722	2	16792	23.2576	1	0.795383	0.779097
GOTERM_BP_DIRECT	GO:0002302~CD8-positive, alpha-beta T cell differentiation involved in immune response	2	0.215285	0.0840331	EOMES, IFNG	722	2	16792	23.2576	1	0.795383	0.779097
GOTERM_BP_DIRECT	GO:0046960~sensitization	2	0.215285	0.0840331	DRD1, DRD5	722	2	16792	23.2576	1	0.795383	0.779097
GOTERM_BP_DIRECT	GO:0019100~male germ-line sex determination	2	0.215285	0.0840331	SOX9, MAP3K4	722	2	16792	23.2576	1	0.795383	0.779097
GOTERM_BP_DIRECT	GO:1900221~regulation of beta-amyloid clearance	2	0.215285	0.0840331	APOE, CLU	722	2	16792	23.2576	1	0.795383	0.779097
GOTERM_BP_DIRECT	GO:0097069~cellular response to thyroxine stimulus	2	0.215285	0.0840331	GCLC, GCLM	722	2	16792	23.2576	1	0.795383	0.779097
GOTERM_BP_DIRECT	GO:0009450~gamma-aminobutyric acid catabolic process	2	0.215285	0.0840331	ALDH5A1, ABAT	722	2	16792	23.2576	1	0.795383	0.779097
GOTERM_BP_DIRECT	GO:1902998~positive regulation of neurofibrillary tangle assembly	2	0.215285	0.0840331	APOE, CLU	722	2	16792	23.2576	1	0.795383	0.779097
GOTERM_BP_DIRECT	GO:0001988~positive regulation of heart rate involved in baroreceptor response to decreased systemic arterial blood pressure	2	0.215285	0.0840331	CHRNA7, CHRFAM7A	722	2	16792	23.2576	1	0.795383	0.779097
GOTERM_BP_DIRECT	GO:0090325~regulation of locomotion involved in locomotory behavior	2	0.215285	0.0840331	DRD2, DRD3	722	2	16792	23.2576	1	0.795383	0.779097
GOTERM_BP_DIRECT	GO:0010266~response to vitamin B1	2	0.215285	0.0840331	ALAD, TSPO	722	2	16792	23.2576	1	0.795383	0.779097
GOTERM_BP_DIRECT	GO:0060557~positive regulation of vitamin D biosynthetic process	2	0.215285	0.0840331	IFNG, TNF	722	2	16792	23.2576	1	0.795383	0.779097
GOTERM_BP_DIRECT	GO:0051563~smooth endoplasmic reticulum calcium ion homeostasis	2	0.215285	0.0840331	APP, PSEN1	722	2	16792	23.2576	1	0.795383	0.779097
GOTERM_BP_DIRECT	GO:0016256~N-glycan processing to lysosome	2	0.215285	0.0840331	GNPTG, GNPTAB	722	2	16792	23.2576	1	0.795383	0.779097
GOTERM_BP_DIRECT	GO:1902995~positive regulation of phospholipid efflux	2	0.215285	0.0840331	ABCA7, APOE	722	2	16792	23.2576	1	0.795383	0.779097
GOTERM_BP_DIRECT	GO:0060532~bronchus cartilage development	2	0.215285	0.0840331	SRF, SOX9	722	2	16792	23.2576	1	0.795383	0.779097
GOTERM_BP_DIRECT	GO:0006397~mRNA processing	13	1.39935	0.0848376	KHDRBS3, RBFOX2, RBM8A, RBFOX3, CELF2, FMR1, AFF2, SFPQ, ACIN1, TARDBP, RBM23, ZC3H14, SRSF9	722	179	16792	1.6891	1	0.79716	0.780838
GOTERM_BP_DIRECT	GO:0000302~response to reactive oxygen species	5	0.538213	0.0848737	GSR, P4HB, APOE, TXN2, SOD1	722	39	16792	2.98175	1	0.79716	0.780838
GOTERM_BP_DIRECT	GO:0006953~acute-phase response	5	0.538213	0.0848737	SERPINA3, IL6, HP, F2, MBL2	722	39	16792	2.98175	1	0.79716	0.780838
GOTERM_BP_DIRECT	GO:0048015~phosphatidylinositol-mediated signaling	9	0.968784	0.0856555	KITLG, ERBB4, FGF18, PI4KA, PTPN11, FYN, PIK3C3, FGFR3, RHOA	722	106	16792	1.9747	1	0.802445	0.786015
GOTERM_BP_DIRECT	GO:0010976~positive regulation of neuron projection development	8	0.861141	0.0878108	FIG4, IL6, RELN, MOB2, RAPGEF2, FYN, DMD, SCN1B	722	89	16792	2.09057	1	0.820539	0.803738
GOTERM_BP_DIRECT	GO:0019433~triglyceride catabolic process	4	0.430571	0.0900668	LPL, APOE, APOB, FABP12	722	25	16792	3.72122	1	0.822813	0.805966
GOTERM_BP_DIRECT	GO:0051262~protein tetramerization	5	0.538213	0.0912654	OXA1L, ACHE, HMGCR, HLA-DRB1, TRPM3	722	40	16792	2.9072	1	0.822813	0.805966
GOTERM_BP_DIRECT	GO:0043124~negative regulation of I-kappaB kinase/NF-kappaB signaling	5	0.538213	0.0912654	PER1, TNIP1, NR1H4, ESR1, OPTN	722	40	16792	2.9072	1	0.822813	0.805966
GOTERM_BP_DIRECT	GO:0042136~neurotransmitter biosynthetic process	3	0.322928	0.0914027	ACHE, CHAT, SLC6A3	722	12	16792	5.8144	1	0.822813	0.805966
GOTERM_BP_DIRECT	GO:0050673~epithelial cell proliferation	3	0.322928	0.0914027	NCSTN, EHF, PSEN1	722	12	16792	5.8144	1	0.822813	0.805966
GOTERM_BP_DIRECT	GO:0034329~cell junction assembly	3	0.322928	0.0914027	FLNA, FLNC, ACTB	722	12	16792	5.8144	1	0.822813	0.805966
GOTERM_BP_DIRECT	GO:1900181~negative regulation of protein localization to nucleus	3	0.322928	0.0914027	DCLK3, DCLK2, DCLK1	722	12	16792	5.8144	1	0.822813	0.805966
GOTERM_BP_DIRECT	GO:0035815~positive regulation of renal sodium excretion	3	0.322928	0.0914027	NPPB, DRD2, DRD3	722	12	16792	5.8144	1	0.822813	0.805966
GOTERM_BP_DIRECT	GO:0031669~cellular response to nutrient levels	3	0.322928	0.0914027	IL6, TXN2, ICAM1	722	12	16792	5.8144	1	0.822813	0.805966
GOTERM_BP_DIRECT	GO:0007567~parturition	3	0.322928	0.0914027	JMJD7-PLA2G4B, PLA2G4B, CRH	722	12	16792	5.8144	1	0.822813	0.805966
GOTERM_BP_DIRECT	GO:0021954~central nervous system neuron development	3	0.322928	0.0914027	GABRB1, CDK5, MAP2	722	12	16792	5.8144	1	0.822813	0.805966
GOTERM_BP_DIRECT	GO:0045670~regulation of osteoclast differentiation	3	0.322928	0.0914027	FSHR, CAMK4, TNF	722	12	16792	5.8144	1	0.822813	0.805966
GOTERM_BP_DIRECT	GO:0035641~locomotory exploration behavior	3	0.322928	0.0914027	DLG4, LRRK2, CRH	722	12	16792	5.8144	1	0.822813	0.805966
GOTERM_BP_DIRECT	GO:0021846~cell proliferation in forebrain	3	0.322928	0.0914027	EMX2, ARX, DISC1	722	12	16792	5.8144	1	0.822813	0.805966
GOTERM_BP_DIRECT	GO:0045665~negative regulation of neuron differentiation	6	0.645856	0.0916483	ASPM, APP, MEIS1, PAX6, GLI3, CDK5RAP2	722	56	16792	2.49189	1	0.822813	0.805966
GOTERM_BP_DIRECT	GO:1903779~regulation of cardiac conduction	6	0.645856	0.0916483	RYR1, STIM1, ASPH, ITPR3, CASQ1, TNNI3K	722	56	16792	2.49189	1	0.822813	0.805966
GOTERM_BP_DIRECT	GO:0007584~response to nutrient	7	0.753498	0.0978506	GCLC, PKLR, DAD1, SERPINC1, HMGCR, GCLM, TXN2	722	74	16792	2.20004	1	0.870226	0.852408
GOTERM_BP_DIRECT	GO:0000278~mitotic cell cycle	5	0.538213	0.0978797	STK24, PPP2R2B, PRDM5, CDH13, PHF13	722	41	16792	2.83629	1	0.870226	0.852408
GOTERM_BP_DIRECT	GO:0051209~release of sequestered calcium ion into cytosol	5	0.538213	0.0978797	RYR1, HTR1F, ITPR3, DRD2, PKD2	722	41	16792	2.83629	1	0.870226	0.852408
GOTERM_BP_DIRECT	GO:0031397~negative regulation of protein ubiquitination	5	0.538213	0.0978797	GCLC, CDK5, TSPO, FYN, PARK7	722	41	16792	2.83629	1	0.870226	0.852408
GOTERM_BP_DIRECT	GO:0045840~positive regulation of mitotic nuclear division	4	0.430571	0.0987167	IL1A, DRD3, SH2B1, AURKA	722	26	16792	3.5781	1	0.871324	0.853483
GOTERM_BP_DIRECT	GO:0030041~actin filament polymerization	4	0.430571	0.0987167	COBL, RAC1, JAK2, AIF1	722	26	16792	3.5781	1	0.871324	0.853483
GOTERM_BP_DIRECT	GO:0019216~regulation of lipid metabolic process	4	0.430571	0.0987167	SERPINA3, BCL11B, OPA3, DRD3	722	26	16792	3.5781	1	0.871324	0.853483
GOTERM_BP_DIRECT	GO:0010628~positive regulation of gene expression	17	1.82992	0.0999148	ARX, TWIST1, BRAF, PAX6, PARK7, TNF, ACTG2, CDC42, IL1A, IL6, IFNG, NOS1AP, CRH, CDK1, AVP, APOB, TLR2	722	262	16792	1.50908	1	0.879617	0.861607

## Sheet: commom network
Category	Term	Count	%	PValue	Genes	List Total	Pop Hits	Pop Total	Fold Enrichment	Bonferroni	Benjamini	FDR
GOTERM_BP_DIRECT	GO:0007165~signal transduction	31	13.5965	9.18724e-05	GABRB3, GRIA1, GABRB1, CD83, CHRNA2, CHRNA4, CHRNA7, ELK3, CACNA1I, SMPD1, TSPO, NLRP3, FLNB, GTF2I, SH2B1, CHRNB2, BCL11B, GABRA6, GABRA5, ESR1, ADRA2A, ESR2, KITLG, FGF14, DLG4, CRH, CHRFAM7A, RAF1, SOS1, RAN, TLR2	208	1161	16792	2.1556	0.165639	0.00464309	0.0044405
GOTERM_BP_DIRECT	GO:0045944~positive regulation of transcription from RNA polymerase II promoter	29	12.7193	2.89364e-05	APP, CEBPD, TNF, ELK3, NEUROD6, NLRP3, DRD2, DRD3, IL10, AUTS2, GSX1, BCL11B, LMO4, PAX6, TBR1, ESR1, IL2, GRIN1, CDK8, PER1, IL1A, IL6, MEIS1, IFNG, TNIP1, TET3, CDH13, RAF1, TLR2	208	981	16792	2.38654	0.0554384	0.00167746	0.00160427
GOTERM_BP_DIRECT	GO:0007268~chemical synaptic transmission	21	9.21053	1.78591e-11	GRIA1, GABRB2, CHRNA4, GABRA5, CACNA1B, SLC1A2, HTR1A, GRIK1, OPRM1, SLC6A1, GRIN2B, GRIN1, GRM3, PTPRD, CDK5, DLG4, CRH, DLGAP1, GRIA4, DRD5, PAFAH1B1	208	240	16792	7.06394	3.52002e-08	3.52003e-08	3.36644e-08
GOTERM_BP_DIRECT	GO:0042493~response to drug	21	9.21053	1.20717e-09	IL10, BCHE, ABCB1, MAOB, SLC1A2, LPL, ABAT, COMT, SLC6A3, ICAM1, SOD1, IL6, IFNG, CASP3, SMPD1, CRH, TSPO, DRD1, DRD2, DRD3, SNCA	208	304	16792	5.5768	2.37933e-06	7.9311e-07	7.58505e-07
GOTERM_BP_DIRECT	GO:0034220~ion transmembrane transport	18	7.89474	9.76091e-10	GABRB3, GRIA1, RYR1, GABRB2, GABRA1, GABRB1, GABRA6, GABRA5, CHRNA7, GRIK1, ATP2C2, GABRG3, GRIN2B, GABRG2, DLG4, CHRFAM7A, RAF1, GRIA4	208	210	16792	6.91978	1.92387e-06	7.9311e-07	7.58505e-07
GOTERM_BP_DIRECT	GO:0006810~transport	18	7.89474	1.54031e-06	GABRB3, GABRB2, GABRA1, GABRB1, ABCB1, GABRA6, GABRA5, CACNA1B, GRIK1, SLC6A1, GRIN2B, GABRG2, CACNA1H, SEC14L2, CACNA1I, ALB, AP2M1, GRIA4	208	348	16792	4.17573	0.00303136	0.000137998	0.000131977
GOTERM_BP_DIRECT	GO:0007399~nervous system development	16	7.01754	2.8499e-06	EPM2A, LGI1, APP, BDNF, DYRK1A, GRIK1, DCLK1, ROBO1, FGF14, MOBP, NEUROD6, DLG4, MAP1B, SMPD1, SCN8A, TPP1	208	287	16792	4.50067	0.00560142	0.000244224	0.000233568
GOTERM_BP_DIRECT	GO:0007155~cell adhesion	16	7.01754	0.000583762	APP, CNTNAP2, MOG, CNTN5, CTNND1, IL2, ROBO1, ICAM1, KITLG, RELN, NPHS1, CDH2, CDH11, CDH13, CNTNAP5, BCAR1	208	459	16792	2.81414	0.683658	0.0169205	0.0161822
GOTERM_BP_DIRECT	GO:0008283~cell proliferation	14	6.14035	0.000631671	LGI1, ENPEP, ELN, CSE1L, CHRM5, HTR1A, PRL, S100B, IL1A, KITLG, CDK5, TSPO, RAF1, BCAR1	208	366	16792	3.08806	0.712179	0.0180438	0.0172565
GOTERM_BP_DIRECT	GO:0043547~positive regulation of GTPase activity	14	6.14035	0.0232195	SHC2, CDKL5, TSC2, GRIN2B, IL2, GRIN1, ICAM1, KITLG, DLG4, SPATA13, RCC1, SOS1, FGFR3, SPTBN1	208	565	16792	2.00041	1	0.289198	0.27658
GOTERM_BP_DIRECT	GO:0001764~neuron migration	13	5.70175	6.39829e-09	CDKL5, DCDC2, PAX6, PSEN1, DCLK1, ASPM, TUBB2B, RELN, CDK5, MAPT, DISC1, KIAA0319, PAFAH1B1	208	105	16792	9.99524	1.2611e-05	1.80158e-06	1.72297e-06
GOTERM_BP_DIRECT	GO:0001666~response to hypoxia	13	5.70175	1.50549e-06	CHRNB2, RYR1, PKLR, CHRNA4, CHRNA7, PSEN2, ABAT, MMP14, CASP3, CHRFAM7A, RAF1, DRD2, TLR2	208	172	16792	6.10174	0.00296292	0.000137998	0.000131977
GOTERM_BP_DIRECT	GO:0000165~MAPK cascade	12	5.26316	0.000420112	KITLG, SHC2, PABPN1, DLG4, RAF1, SOS1, TNF, FGFR3, GRIN2B, IL2, SPTBN1, GRIN1	208	262	16792	3.69759	0.563171	0.0140346	0.0134222
GOTERM_BP_DIRECT	GO:0043066~negative regulation of apoptotic process	12	5.26316	0.0258169	IL10, PRNP, IL6, BCL11B, CASP3, ALB, PSEN2, PSEN1, RAF1, IL2, IER3, SNCA	208	455	16792	2.12916	1	0.297574	0.28459
GOTERM_BP_DIRECT	GO:0008284~positive regulation of cell proliferation	12	5.26316	0.0301585	IL6, IFNG, CHRNA7, CRH, HTR1A, CHRFAM7A, S100B, FGFR3, DRD3, ADRA2A, IL2, RUNX2	208	466	16792	2.0789	1	0.328268	0.313945
GOTERM_BP_DIRECT	GO:0006366~transcription from RNA polymerase II promoter	12	5.26316	0.0531822	MEIS1, GSX1, BCL11B, CEBPD, NEUROD6, LMO4, PAX6, ESR1, SUPT3H, RUNX2, ELK3, GTF2I	208	513	16792	1.88844	1	0.438586	0.41945
GOTERM_BP_DIRECT	GO:0045893~positive regulation of transcription, DNA-templated	12	5.26316	0.0546724	IL10, SEC14L2, IL6, PAX6, PSEN1, ESR1, TNF, SUPT3H, ESR2, RUNX2, RAN, ELK3	208	515	16792	1.88111	1	0.448997	0.429406
GOTERM_BP_DIRECT	GO:0007626~locomotory behavior	11	4.82456	8.14169e-08	CHRNB2, APP, MEIS1, CHRNA4, CACNA1B, ABAT, OPRM1, DRD2, DRD3, SLC6A3, SOD1	208	84	16792	10.5719	0.00016046	1.45884e-05	1.39519e-05
GOTERM_BP_DIRECT	GO:0045471~response to ethanol	11	4.82456	6.79619e-07	CHRNB2, MAOB, CRH, ABAT, DRD3, GRIN2B, SLC6A3, IL2, GRIN1, ICAM1, SOD1	208	105	16792	8.45751	0.00133863	7.87958e-05	7.53577e-05
GOTERM_BP_DIRECT	GO:0043524~negative regulation of neuron apoptotic process	11	4.82456	5.51033e-06	GABRB3, GABRB2, BDNF, GABRA5, STXBP1, CACNA1A, APOE, PSEN1, GRIN1, SOD1, SNCA	208	132	16792	6.72756	0.0108021	0.000418212	0.000399964
GOTERM_BP_DIRECT	GO:0043065~positive regulation of apoptotic process	11	4.82456	0.00415647	IL6, SMPD1, PSEN2, TSPO, PSEN1, S100B, SOS1, TNF, GRIN1, SOD1, SNCA	208	300	16792	2.96013	0.999728	0.0765646	0.0732239
GOTERM_BP_DIRECT	GO:0008285~negative regulation of cell proliferation	11	4.82456	0.0253101	IL10, IL1A, BCHE, IL6, BCL11B, TSC2, CDH13, OPRM1, DRD2, RAF1, TLR2	208	396	16792	2.24252	1	0.293448	0.280644
GOTERM_BP_DIRECT	GO:0045892~negative regulation of transcription, DNA-templated	11	4.82456	0.0899663	PER1, GCFC2, YWHAQ, CEBPD, CDK5, TNF, HDAC9, FOXP2, RUNX2, ELK3, RUNX1T1	208	499	16792	1.77964	1	0.585778	0.560219
GOTERM_BP_DIRECT	GO:0006954~inflammatory response	10	4.38596	0.0443772	IL10, IL1A, SERPINA3, IL6, TNIP1, CRH, NLRP3, TNF, HDAC9, TLR2	208	379	16792	2.1301	1	0.401227	0.38372
GOTERM_BP_DIRECT	GO:0006955~immune response	10	4.38596	0.0767515	IL10, IL1A, IL6, IFNG, TNF, HLA-DRB1, IL2, HLA-DQA1, TLR2, HLA-DQB1	208	421	16792	1.9176	1	0.552106	0.528016
GOTERM_BP_DIRECT	GO:0001975~response to amphetamine	9	3.94737	2.88052e-09	DRD1, DRD2, HDAC9, DRD3, DRD4, GRIN1, ICAM1, SOD1, DRD5	208	31	16792	23.438	5.67748e-06	1.41937e-06	1.35744e-06
GOTERM_BP_DIRECT	GO:0035094~response to nicotine	9	3.94737	1.3231e-08	CHRNB2, CHRNA2, CHRNA4, CHRNA7, CASP3, ABAT, CHRFAM7A, DRD2, SLC6A3	208	37	16792	19.6372	2.60779e-05	2.60782e-06	2.49404e-06
GOTERM_BP_DIRECT	GO:0007612~learning	9	3.94737	4.58465e-07	CHRNB2, BCHE, CNTNAP2, DLG4, DRD1, COMT, SLC6A1, DRD3, DRD5	208	57	16792	12.747	0.000903226	5.64771e-05	5.40129e-05
GOTERM_BP_DIRECT	GO:0006874~cellular calcium ion homeostasis	9	3.94737	1.93395e-05	CHRNA7, CHRFAM7A, ATP2C2, APOE, DRD2, DRD3, DRD4, GRIN1, DRD5	208	93	16792	7.81266	0.0374011	0.0011551	0.0011047
GOTERM_BP_DIRECT	GO:0006811~ion transport	9	3.94737	0.00017815	CHRNB2, GABRB2, GABRA1, GABRB1, CHRNA2, CHRNA4, CHRNA7, SLC1A2, CHRFAM7A	208	127	16792	5.72108	0.296133	0.00732477	0.00700517
GOTERM_BP_DIRECT	GO:0007214~gamma-aminobutyric acid signaling pathway	8	3.50877	5.69781e-09	GABRB2, GABRA1, GABBR1, GABRA6, GABRA5, CACNA1A, GABRG3, GABRG2	208	22	16792	29.3566	1.12303e-05	1.80158e-06	1.72297e-06
GOTERM_BP_DIRECT	GO:0008306~associative learning	8	3.50877	1.13238e-08	CHRNB2, RELN, GABRA5, CHRNA7, CRH, CHRFAM7A, DRD2, DRD5	208	24	16792	26.9103	2.23189e-05	2.47991e-06	2.3717e-06
GOTERM_BP_DIRECT	GO:0042220~response to cocaine	8	3.50877	1.01287e-07	CHRNB2, SMPD1, OPRM1, SLC6A1, DRD2, DRD3, SLC6A3, DRD5	208	32	16792	20.1827	0.000199617	1.66077e-05	1.58831e-05
GOTERM_BP_DIRECT	GO:0007611~learning or memory	8	3.50877	2.40922e-07	PRNP, CASP3, CRH, S100B, DRD3, GRIN2B, PAFAH1B1, AFF2	208	36	16792	17.9402	0.000474744	3.39183e-05	3.24384e-05
GOTERM_BP_DIRECT	GO:1902476~chloride transmembrane transport	8	3.50877	0.000151092	GABRB3, GABRB2, GABRA1, GABRB1, GABRA6, GABRA5, GABRG3, GABRG2	208	93	16792	6.94458	0.257568	0.00647396	0.00619148
GOTERM_BP_DIRECT	GO:0034765~regulation of ion transmembrane transport	8	3.50877	0.000449606	CACNA1I, SCN8A, CACNA1B, CACNA1A, SCN3A, CACNA1H, HCN1, SCN1A	208	111	16792	5.81843	0.587852	0.0143062	0.013682
GOTERM_BP_DIRECT	GO:0071222~cellular response to lipopolysaccharide	8	3.50877	0.000500793	IL10, IL6, IFNG, PABPN1, TSPO, NLRP3, TNF, ICAM1	208	113	16792	5.71545	0.627422	0.0149555	0.0143029
GOTERM_BP_DIRECT	GO:0070588~calcium ion transmembrane transport	8	3.50877	0.000682741	CACNA1I, CACNA1B, CACNA1A, ATP2C2, OPRM1, PSEN1, CACNA1H, GRIN1	208	119	16792	5.42728	0.739757	0.019224	0.0183852
GOTERM_BP_DIRECT	GO:0007605~sensory perception of sound	8	3.50877	0.00131237	GABRB3, CHRNB2, GABRB2, CNTN5, GABRA5, DCDC2, ICAM1, SOD1	208	133	16792	4.85599	0.924858	0.0320244	0.0306271
GOTERM_BP_DIRECT	GO:0007411~axon guidance	8	3.50877	0.00359644	LGI1, RELN, BDNF, ARX, PAX6, SOS1, SPTBN1, ROBO1	208	159	16792	4.06193	0.999176	0.0701841	0.0671218
GOTERM_BP_DIRECT	GO:0007568~aging	8	3.50877	0.00440477	IL10, IL6, TSPO, ABAT, DMD, SLC6A3, SOD1, SNCA	208	165	16792	3.91422	0.999834	0.0803871	0.0768796
GOTERM_BP_DIRECT	GO:0007420~brain development	8	3.50877	0.00931672	CNTNAP2, IMMP2L, RELN, GABRA5, CTNND1, PTPN11, TBR1, AFF2	208	190	16792	3.39919	1	0.149243	0.142731
GOTERM_BP_DIRECT	GO:0010628~positive regulation of gene expression	8	3.50877	0.0441399	IL1A, IL6, IFNG, ARX, CRH, PAX6, TNF, TLR2	208	262	16792	2.46506	1	0.400921	0.383428
GOTERM_BP_DIRECT	GO:0001963~synaptic transmission, dopaminergic	7	3.07018	5.21209e-09	CDK5, CRH, DRD1, DRD2, DRD3, DRD4, DRD5	208	13	16792	43.4704	1.0273e-05	1.80158e-06	1.72297e-06
GOTERM_BP_DIRECT	GO:0048148~behavioral response to cocaine	7	3.07018	9.02765e-09	CDK5, ABAT, DRD1, DRD2, DRD3, DRD4, SNCA	208	14	16792	40.3654	1.77933e-05	2.22419e-06	2.12714e-06
GOTERM_BP_DIRECT	GO:0019226~transmission of nerve impulse	7	3.07018	1.09539e-07	CNTNAP2, CHRM5, CACNA1A, DRD1, SOD1, DRD5, PAFAH1B1	208	20	16792	28.2558	0.000215877	1.66077e-05	1.58831e-05
GOTERM_BP_DIRECT	GO:0007194~negative regulation of adenylate cyclase activity	7	3.07018	2.76611e-07	GRM3, GABBR1, OPRM1, DRD2, DRD3, ADRA2A, DRD4	208	23	16792	24.5702	0.000545052	3.63467e-05	3.47608e-05
GOTERM_BP_DIRECT	GO:0086010~membrane depolarization during action potential	7	3.07018	9.8059e-07	CACNA1I, SCN8A, CACNA1B, CACNA1A, SCN3A, CACNA1H, SCN1A	208	28	16792	20.1827	0.00193088	0.000107375	0.00010269
GOTERM_BP_DIRECT	GO:0007271~synaptic transmission, cholinergic	7	3.07018	5.51675e-06	CHRNB2, CHRNA2, CHRNA4, CHRNA7, CHRM5, CHRFAM7A, APOE	208	37	16792	15.2734	0.0108146	0.000418212	0.000399964
GOTERM_BP_DIRECT	GO:0008542~visual learning	7	3.07018	1.78059e-05	CHRNB2, APP, CDK5, DRD1, DRD2, DRD3, GRIN1	208	45	16792	12.5581	0.0344871	0.00111673	0.00106801
GOTERM_BP_DIRECT	GO:0021987~cerebral cortex development	7	3.07018	6.34201e-05	ASPM, CNTNAP2, CDH2, FOXP2, MCPH1, GRIN1, PAFAH1B1	208	56	16792	10.0913	0.117507	0.0032895	0.00314597
GOTERM_BP_DIRECT	GO:0006816~calcium ion transport	7	3.07018	0.000348177	CHRNB2, RYR1, CHRNA4, CHRNA7, PSEN2, CACNA1A, CHRFAM7A	208	76	16792	7.43573	0.496603	0.0127085	0.012154
GOTERM_BP_DIRECT	GO:0000187~activation of MAPK activity	7	3.07018	0.00210103	SHC2, CHRNA7, PTPN11, CHRFAM7A, TNF, DRD4, SOD1	208	107	16792	5.28145	0.984164	0.0470582	0.0450049
GOTERM_BP_DIRECT	GO:0007417~central nervous system development	7	3.07018	0.00372376	RELN, MOG, TPP1, GRIK1, PAX6, S100B, DCLK1	208	120	16792	4.70929	0.999359	0.0719563	0.0688166
GOTERM_BP_DIRECT	GO:0070374~positive regulation of ERK1 and ERK2 cascade	7	3.07018	0.0214574	IL6, PTPN11, OPRM1, DRD2, TNF, FGFR3, ICAM1	208	175	16792	3.22923	1	0.278241	0.2661
GOTERM_BP_DIRECT	GO:0007267~cell-cell signaling	7	3.07018	0.0942517	IL10, ENPEP, FGF14, BDNF, FGFR3, ESR2, IL2	208	254	16792	2.22486	1	0.585778	0.560219
GOTERM_BP_DIRECT	GO:0060292~long term synaptic depression	6	2.63158	1.06086e-06	GRIA1, ARF1, STXBP1, PICK1, DRD1, DRD5	208	16	16792	30.274	0.00208878	0.00011005	0.000105249
GOTERM_BP_DIRECT	GO:0035235~ionotropic glutamate receptor signaling pathway	6	2.63158	9.52609e-06	GRIA1, APP, GRIK1, GRIN2B, GRIN1, GRIA4	208	24	16792	20.1827	0.0186008	0.000670569	0.00064131
GOTERM_BP_DIRECT	GO:0060291~long-term synaptic potentiation	6	2.63158	9.77799e-05	RELN, CRH, DRD1, S100B, GFAP, SNCA	208	38	16792	12.747	0.175298	0.00474893	0.00454172
GOTERM_BP_DIRECT	GO:0006821~chloride transport	6	2.63158	0.000125645	GABRA1, GABRA6, GABRA5, TSPO, GABRG3, GABRG2	208	40	16792	12.1096	0.219377	0.00589636	0.00563909
GOTERM_BP_DIRECT	GO:0045429~positive regulation of nitric oxide biosynthetic process	6	2.63158	0.000178381	IL6, IFNG, OPRM1, ESR1, TNF, ICAM1	208	43	16792	11.2648	0.296453	0.00732477	0.00700517
GOTERM_BP_DIRECT	GO:0035176~social behavior	6	2.63158	0.000301871	CHRNB2, CNTNAP2, DLG4, DRD3, DRD4, GRIN1	208	48	16792	10.0913	0.44848	0.0112262	0.0107364
GOTERM_BP_DIRECT	GO:0007519~skeletal muscle tissue development	6	2.63158	0.00040193	NPHS1, CDK5, ELN, DMD, FLNB, FOXP2	208	51	16792	9.49774	0.547227	0.0138983	0.0132919
GOTERM_BP_DIRECT	GO:0007613~memory	6	2.63158	0.000992459	CHRNB2, CHRNA7, CHRFAM7A, DRD1, PSEN1, S100B	208	62	16792	7.81266	0.858734	0.0257386	0.0246156
GOTERM_BP_DIRECT	GO:0051384~response to glucocorticoid	6	2.63158	0.00122965	IL10, BCHE, IL6, CASP3, S100B, TNF	208	65	16792	7.45207	0.911534	0.030679	0.0293404
GOTERM_BP_DIRECT	GO:0042391~regulation of membrane potential	6	2.63158	0.00232703	CHRNA4, CHRNA7, CHRFAM7A, CACNA1H, HCN1, GRIN1	208	75	16792	6.45846	0.989867	0.050402	0.0482028
GOTERM_BP_DIRECT	GO:0042060~wound healing	6	2.63158	0.00308491	IL6, CASP3, OPRM1, RAF1, ELK3, DRD5	208	80	16792	6.05481	0.997734	0.0614626	0.0587809
GOTERM_BP_DIRECT	GO:0006979~response to oxidative stress	6	2.63158	0.0116932	PRNP, APP, MMP14, CHRNA4, APOE, PSEN1	208	110	16792	4.4035	1	0.174601	0.166983
GOTERM_BP_DIRECT	GO:0050852~T cell receptor signaling pathway	6	2.63158	0.0364895	IFNG, PSEN1, HLA-DRB1, BCAR1, HLA-DQA1, HLA-DQB1	208	148	16792	3.27287	1	0.349518	0.334268
GOTERM_BP_DIRECT	GO:0032496~response to lipopolysaccharide	6	2.63158	0.0525522	MAOB, CASP3, OPRM1, COMT, TLR2, SNCA	208	164	16792	2.95356	1	0.435212	0.416223
GOTERM_BP_DIRECT	GO:0071420~cellular response to histamine	5	2.19298	1.51073e-06	GABRB3, GABRB2, GABRA1, GABRB1, GABRG2	208	8	16792	50.4567	0.00297323	0.000137998	0.000131977
GOTERM_BP_DIRECT	GO:0042053~regulation of dopamine metabolic process	5	2.19298	4.44508e-06	CHRNB2, HTR1A, DRD1, SLC6A3, DRD4	208	10	16792	40.3654	0.008723	0.000365052	0.000349124
GOTERM_BP_DIRECT	GO:0048149~behavioral response to ethanol	5	2.19298	6.9177e-06	CHRNA7, CHRFAM7A, OPRM1, DRD2, DRD4	208	11	16792	36.6958	0.0135423	0.000504992	0.000482958
GOTERM_BP_DIRECT	GO:0060134~prepulse inhibition	5	2.19298	1.47005e-05	DRD1, DRD2, DRD3, SLC6A3, GRIN1	208	13	16792	31.0503	0.0285592	0.000965826	0.000923684
GOTERM_BP_DIRECT	GO:0014059~regulation of dopamine secretion	5	2.19298	1.47005e-05	CHRNB2, CHRNA4, DRD2, DRD3, SNCA	208	13	16792	31.0503	0.0285592	0.000965826	0.000923684
GOTERM_BP_DIRECT	GO:0048011~neurotrophin TRK receptor signaling pathway	5	2.19298	3.63479e-05	CASP3, PTPN11, RAF1, SOS1, BCAR1	208	16	16792	25.2284	0.0691369	0.00199005	0.00190322
GOTERM_BP_DIRECT	GO:0048169~regulation of long-term neuronal synaptic plasticity	5	2.19298	5.99412e-05	DLG4, SYP, DRD2, GRIN1, SNCA	208	18	16792	22.4252	0.111435	0.00319308	0.00305376
GOTERM_BP_DIRECT	GO:0060999~positive regulation of dendritic spine development	5	2.19298	0.000137857	ARF1, FMR1, APOE, PSEN1, IL2	208	22	16792	18.3479	0.237943	0.00617535	0.0059059
GOTERM_BP_DIRECT	GO:0060078~regulation of postsynaptic membrane potential	5	2.19298	0.000137857	FGF14, SCN8A, SCN3A, HCN1, SCN1A	208	22	16792	18.3479	0.237943	0.00617535	0.0059059
GOTERM_BP_DIRECT	GO:0048675~axon extension	5	2.19298	0.000196425	CYFIP1, CDK5, MAP1B, MAPT, DCLK1	208	24	16792	16.8189	0.321039	0.0079011	0.00755635
GOTERM_BP_DIRECT	GO:0007274~neuromuscular synaptic transmission	5	2.19298	0.000271075	CHRNB2, CHRNA2, CHRNA4, STXBP1, CACNA1A	208	26	16792	15.5251	0.413956	0.0104762	0.0100191
GOTERM_BP_DIRECT	GO:0040014~regulation of multicellular organism growth	5	2.19298	0.000271075	APP, PTPN11, PRL, DRD3, SOD1	208	26	16792	15.5251	0.413956	0.0104762	0.0100191
GOTERM_BP_DIRECT	GO:0019228~neuronal action potential	5	2.19298	0.000364165	CACNA1I, SCN8A, DRD1, SCN3A, SCN1A	208	28	16792	14.4162	0.512225	0.0130504	0.0124809
GOTERM_BP_DIRECT	GO:0042113~B cell activation	5	2.19298	0.000418381	CHRNB2, CHRNA4, CHRNA7, CHRFAM7A, HDAC9	208	29	16792	13.9191	0.561678	0.0140346	0.0134222
GOTERM_BP_DIRECT	GO:0045776~negative regulation of blood pressure	5	2.19298	0.000478121	CRH, ABAT, DRD2, DRD3, DRD5	208	30	16792	13.4551	0.610387	0.0146165	0.0139788
GOTERM_BP_DIRECT	GO:0045773~positive regulation of axon extension	5	2.19298	0.000478121	CDKL5, MAP1B, MAPT, DISC1, PAFAH1B1	208	30	16792	13.4551	0.610387	0.0146165	0.0139788
GOTERM_BP_DIRECT	GO:0007628~adult walking behavior	5	2.19298	0.000543694	CACNA1A, DRD1, MAPT, DRD2, SCN1A	208	31	16792	13.0211	0.657647	0.0159944	0.0152965
GOTERM_BP_DIRECT	GO:0034332~adherens junction organization	5	2.19298	0.00107725	CDH2, CADM2, CDH11, CTNND1, CDH13	208	37	16792	10.9096	0.880496	0.0275748	0.0263716
GOTERM_BP_DIRECT	GO:0050890~cognition	5	2.19298	0.00131607	CHRNB2, CYFIP1, CHRNA4, CHRNA7, CHRFAM7A	208	39	16792	10.3501	0.925406	0.0320244	0.0306271
GOTERM_BP_DIRECT	GO:0001541~ovarian follicle development	5	2.19298	0.00174017	MMP14, IMMP2L, KITLG, ICAM1, SOD1	208	42	16792	9.61081	0.967706	0.0403515	0.0385909
GOTERM_BP_DIRECT	GO:0048538~thymus development	5	2.19298	0.00190035	BCL11B, LMO4, PSEN1, RAF1, SOD1	208	43	16792	9.3873	0.976463	0.0430529	0.0411744
GOTERM_BP_DIRECT	GO:0050885~neuromuscular process controlling balance	5	2.19298	0.00244169	APP, DLG4, CACNA1A, TPP1, PAFAH1B1	208	46	16792	8.77508	0.991921	0.0523106	0.0500282
GOTERM_BP_DIRECT	GO:0008344~adult locomotory behavior	5	2.19298	0.00382506	APP, DRD4, GRIN1, PAFAH1B1, SNCA	208	52	16792	7.76257	0.999476	0.0724923	0.0693292
GOTERM_BP_DIRECT	GO:0019233~sensory perception of pain	5	2.19298	0.00382506	CHRNB2, CDK5, CHRNA4, OPRM1, GRIN1	208	52	16792	7.76257	0.999476	0.0724923	0.0693292
GOTERM_BP_DIRECT	GO:0043406~positive regulation of MAP kinase activity	5	2.19298	0.00601545	KITLG, DIRAS2, PSEN1, TNF, ADRA2A	208	59	16792	6.84159	0.999993	0.104004	0.099466
GOTERM_BP_DIRECT	GO:0007416~synapse assembly	5	2.19298	0.00676744	CDK5, BDNF, CACNA1A, DRD1, DRD2	208	61	16792	6.61728	0.999998	0.111155	0.106305
GOTERM_BP_DIRECT	GO:0050796~regulation of insulin secretion	5	2.19298	0.00938923	IFNG, SLC2A1, CACNA1A, TNF, ADRA2A	208	67	16792	6.02468	1	0.149243	0.142731
GOTERM_BP_DIRECT	GO:0000226~microtubule cytoskeleton organization	5	2.19298	0.0114596	MAP1B, MAPT, DISC1, PCNT, PAFAH1B1	208	71	16792	5.68527	1	0.172419	0.164896
GOTERM_BP_DIRECT	GO:0060333~interferon-gamma-mediated signaling pathway	5	2.19298	0.0114596	IFNG, HLA-DRB1, HLA-DQA1, ICAM1, HLA-DQB1	208	71	16792	5.68527	1	0.172419	0.164896
GOTERM_BP_DIRECT	GO:0050728~negative regulation of inflammatory response	5	2.19298	0.0164303	CHRNA7, NLRP3, CHRFAM7A, APOE, IL2	208	79	16792	5.10954	1	0.23298	0.222814
GOTERM_BP_DIRECT	GO:0006919~activation of cysteine-type endopeptidase activity involved in apoptotic process	5	2.19298	0.0193514	CASP3, NLRP3, TNF, ROBO1, SNCA	208	83	16792	4.8633	1	0.263046	0.251568
GOTERM_BP_DIRECT	GO:0009636~response to toxic substance	5	2.19298	0.0209247	GABRB1, MAOB, SLC6A1, DRD2, TLR2	208	85	16792	4.74887	1	0.274951	0.262954
GOTERM_BP_DIRECT	GO:0048013~ephrin receptor signaling pathway	5	2.19298	0.02174	PSEN2, PTPN11, GRIN2B, AP2M1, GRIN1	208	86	16792	4.69365	1	0.280062	0.267842
GOTERM_BP_DIRECT	GO:0019886~antigen processing and presentation of exogenous peptide antigen via MHC class II	5	2.19298	0.0270379	ARF1, HLA-DRB1, AP2M1, HLA-DQA1, HLA-DQB1	208	92	16792	4.38754	1	0.304941	0.291635
GOTERM_BP_DIRECT	GO:0030182~neuron differentiation	5	2.19298	0.0299518	PTPRD, CDK5, CASP3, HDAC9, RUNX2	208	95	16792	4.24899	1	0.327972	0.313662
GOTERM_BP_DIRECT	GO:0031175~neuron projection development	5	2.19298	0.0352063	LGI1, APP, CNTNAP2, IL6, CDK5	208	100	16792	4.03654	1	0.349518	0.334268
GOTERM_BP_DIRECT	GO:0002576~platelet degranulation	5	2.19298	0.0385995	SERPINA3, APP, STXBP1, ALB, SOD1	208	103	16792	3.91897	1	0.365767	0.349808
GOTERM_BP_DIRECT	GO:0051091~positive regulation of sequence-specific DNA binding transcription factor activity	5	2.19298	0.0409621	IL10, IL6, ESR1, TNF, ESR2	208	105	16792	3.84432	1	0.375518	0.359133
GOTERM_BP_DIRECT	GO:0051092~positive regulation of NF-kappaB transcription factor activity	5	2.19298	0.0823741	IL6, NLRP3, TNF, ICAM1, TLR2	208	133	16792	3.03499	1	0.560201	0.535757
GOTERM_BP_DIRECT	GO:0007204~positive regulation of cytosolic calcium ion concentration	5	2.19298	0.084132	DLG4, CACNA1A, OPRM1, ESR1, IL2	208	134	16792	3.01234	1	0.564028	0.539418
GOTERM_BP_DIRECT	GO:0010629~negative regulation of gene expression	5	2.19298	0.0895152	ACE, IFNG, CRH, ESR1, TNF	208	137	16792	2.94638	1	0.585778	0.560219
GOTERM_BP_DIRECT	GO:0006897~endocytosis	5	2.19298	0.0931942	APP, CHRNA7, TSC2, CHRFAM7A, SYP	208	139	16792	2.90398	1	0.585778	0.560219
GOTERM_BP_DIRECT	GO:0042420~dopamine catabolic process	4	1.75439	1.81306e-05	MAOB, MAOA, COMT, SLC6A3	208	5	16792	64.5846	0.0351048	0.00111673	0.00106801
GOTERM_BP_DIRECT	GO:0001661~conditioned taste aversion	4	1.75439	3.59311e-05	CHRNB2, TBR1, DRD1, GRIN1	208	6	16792	53.8205	0.0683718	0.00199005	0.00190322
GOTERM_BP_DIRECT	GO:0042135~neurotransmitter catabolic process	4	1.75439	9.87854e-05	MAOB, MAOA, ABAT, COMT	208	8	16792	40.3654	0.176931	0.00474893	0.00454172
GOTERM_BP_DIRECT	GO:0035095~behavioral response to nicotine	4	1.75439	0.000146832	CHRNB2, CHRNA4, CHRNA7, CHRFAM7A	208	9	16792	35.8803	0.251307	0.00643122	0.00615061
GOTERM_BP_DIRECT	GO:0042417~dopamine metabolic process	4	1.75439	0.000283206	DRD1, DRD2, DRD3, DRD4	208	11	16792	29.3566	0.427806	0.0107346	0.0102662
GOTERM_BP_DIRECT	GO:0007191~adenylate cyclase-activating dopamine receptor signaling pathway	4	1.75439	0.000374182	DRD1, OPRM1, DRD3, DRD5	208	12	16792	26.9103	0.521764	0.0131699	0.0125952
GOTERM_BP_DIRECT	GO:0035418~protein localization to synapse	4	1.75439	0.000482027	RELN, NPHS1, CDK5, DLG4	208	13	16792	24.8402	0.613376	0.0146165	0.0139788
GOTERM_BP_DIRECT	GO:0007215~glutamate receptor signaling pathway	4	1.75439	0.00075303	FMR1, GRIK1, GRIN2B, GRIA4	208	15	16792	21.5282	0.773448	0.0200571	0.0191819
GOTERM_BP_DIRECT	GO:0046688~response to copper ion	4	1.75439	0.00075303	IL1A, PRNP, ICAM1, SOD1	208	15	16792	21.5282	0.773448	0.0200571	0.0191819
GOTERM_BP_DIRECT	GO:2000310~regulation of N-methyl-D-aspartate selective glutamate receptor activity	4	1.75439	0.00075303	RELN, DLG4, CRH, OPRM1	208	15	16792	21.5282	0.773448	0.0200571	0.0191819
GOTERM_BP_DIRECT	GO:0051044~positive regulation of membrane protein ectodomain proteolysis	4	1.75439	0.00075303	IFNG, APOE, TNF, ADRA2A	208	15	16792	21.5282	0.773448	0.0200571	0.0191819
GOTERM_BP_DIRECT	GO:0045956~positive regulation of calcium ion-dependent exocytosis	4	1.75439	0.000918419	CACNA1I, ARF1, CDK5, STXBP1	208	16	16792	20.1827	0.836515	0.024136	0.0230829
GOTERM_BP_DIRECT	GO:0048265~response to pain	4	1.75439	0.00110514	RELN, CRH, CACNA1B, COMT	208	17	16792	18.9955	0.886894	0.0279259	0.0267074
GOTERM_BP_DIRECT	GO:0002052~positive regulation of neuroblast proliferation	4	1.75439	0.00180296	ASPM, PAX6, DISC1, DRD2	208	20	16792	16.1462	0.971471	0.0413214	0.0395185
GOTERM_BP_DIRECT	GO:0050482~arachidonic acid secretion	4	1.75439	0.00308716	ACE, DRD2, DRD3, DRD4	208	24	16792	13.4551	0.997744	0.0614626	0.0587809
GOTERM_BP_DIRECT	GO:0090102~cochlea development	4	1.75439	0.00308716	GABRB3, GABRB2, GABRA5, PAFAH1B1	208	24	16792	13.4551	0.997744	0.0614626	0.0587809
GOTERM_BP_DIRECT	GO:0051899~membrane depolarization	4	1.75439	0.00347656	CHRNB2, CHRNA4, CACNA1B, CACNA1A	208	25	16792	12.9169	0.998956	0.068523	0.0655332
GOTERM_BP_DIRECT	GO:0060079~excitatory postsynaptic potential	4	1.75439	0.00481946	CDK5, OPRM1, GRIN1, SNCA	208	28	16792	11.533	0.999927	0.0855779	0.081844
GOTERM_BP_DIRECT	GO:0032715~negative regulation of interleukin-6 production	4	1.75439	0.00481946	IL10, CHRNA7, CHRFAM7A, TNF	208	28	16792	11.533	0.999927	0.0855779	0.081844
GOTERM_BP_DIRECT	GO:0007616~long-term memory	4	1.75439	0.00481946	GRIA1, RELN, DRD2, GRIN1	208	28	16792	11.533	0.999927	0.0855779	0.081844
GOTERM_BP_DIRECT	GO:0001662~behavioral fear response	4	1.75439	0.00532727	GABRA5, HTR1A, DRD1, DRD4	208	29	16792	11.1353	0.999973	0.0929209	0.0888665
GOTERM_BP_DIRECT	GO:0030032~lamellipodium assembly	4	1.75439	0.00643632	CYFIP1, SPATA13, CDH13, SH2B1	208	31	16792	10.4169	0.999997	0.106605	0.101954
GOTERM_BP_DIRECT	GO:0043200~response to amino acid	4	1.75439	0.00643632	IL6, CASP3, SLC1A2, ICAM1	208	31	16792	10.4169	0.999997	0.106605	0.101954
GOTERM_BP_DIRECT	GO:0097192~extrinsic apoptotic signaling pathway in absence of ligand	4	1.75439	0.00834018	IL1A, KITLG, CASP3, IL2	208	34	16792	9.49774	1	0.134742	0.128863
GOTERM_BP_DIRECT	GO:0032720~negative regulation of tumor necrosis factor production	4	1.75439	0.0113428	IL10, CHRNA7, TSPO, CHRFAM7A	208	38	16792	8.49798	1	0.172419	0.164896
GOTERM_BP_DIRECT	GO:1901215~negative regulation of neuron death	4	1.75439	0.0130484	IL6, CDK5, APOE, SNCA	208	40	16792	8.07308	1	0.190507	0.182194
GOTERM_BP_DIRECT	GO:0032755~positive regulation of interleukin-6 production	4	1.75439	0.0179211	IL1A, IL6, TNF, TLR2	208	45	16792	7.17607	1	0.249258	0.238382
GOTERM_BP_DIRECT	GO:0098655~cation transmembrane transport	4	1.75439	0.021267	CHRNB2, CHRNA2, CHRNA4, CHRNA7	208	48	16792	6.72756	1	0.277598	0.265486
GOTERM_BP_DIRECT	GO:0014070~response to organic cyclic compound	4	1.75439	0.0224531	MMP14, CD83, COMT, ICAM1	208	49	16792	6.59027	1	0.284679	0.272257
GOTERM_BP_DIRECT	GO:0007157~heterophilic cell-cell adhesion via plasma membrane cell adhesion molecules	4	1.75439	0.0236746	PTPRD, CDH2, CADM2, ICAM1	208	50	16792	6.45846	1	0.289198	0.27658
GOTERM_BP_DIRECT	GO:0019882~antigen processing and presentation	4	1.75439	0.0303119	IFNG, HLA-DRB1, HLA-DQA1, HLA-DQB1	208	55	16792	5.87133	1	0.328268	0.313945
GOTERM_BP_DIRECT	GO:0045665~negative regulation of neuron differentiation	4	1.75439	0.031745	ASPM, APP, MEIS1, PAX6	208	56	16792	5.76648	1	0.340051	0.325213
GOTERM_BP_DIRECT	GO:0021766~hippocampus development	4	1.75439	0.031745	RELN, CDK5, CASP3, PAFAH1B1	208	56	16792	5.76648	1	0.340051	0.325213
GOTERM_BP_DIRECT	GO:0006959~humoral immune response	4	1.75439	0.0332129	IL6, CD83, IFNG, TNF	208	57	16792	5.66532	1	0.349518	0.334268
GOTERM_BP_DIRECT	GO:0006606~protein import into nucleus	4	1.75439	0.0347158	CSE1L, TSC2, DRD1, RAN	208	58	16792	5.56764	1	0.349518	0.334268
GOTERM_BP_DIRECT	GO:0001523~retinoid metabolic process	4	1.75439	0.0394318	GPC3, LPL, APOE, GPC6	208	61	16792	5.29382	1	0.370095	0.353947
GOTERM_BP_DIRECT	GO:0001933~negative regulation of protein phosphorylation	4	1.75439	0.0394318	PRNP, PAX6, IL2, SNCA	208	61	16792	5.29382	1	0.370095	0.353947
GOTERM_BP_DIRECT	GO:0009611~response to wounding	4	1.75439	0.0427471	CDK5, SLC1A2, PAX6, GFAP	208	63	16792	5.12576	1	0.390067	0.373048
GOTERM_BP_DIRECT	GO:0006952~defense response	4	1.75439	0.0497817	CD83, TNIP1, HP, NLRP3	208	67	16792	4.81975	1	0.415762	0.397621
GOTERM_BP_DIRECT	GO:0033138~positive regulation of peptidyl-serine phosphorylation	4	1.75439	0.0554041	IL6, RAF1, TNF, SNCA	208	70	16792	4.61319	1	0.449693	0.430072
GOTERM_BP_DIRECT	GO:0050729~positive regulation of inflammatory response	4	1.75439	0.0613155	TNIP1, LPL, IL2, TLR2	208	73	16792	4.4236	1	0.472082	0.451483
GOTERM_BP_DIRECT	GO:0035725~sodium ion transmembrane transport	4	1.75439	0.0613155	SCN8A, SCN3A, HCN1, SCN1A	208	73	16792	4.4236	1	0.472082	0.451483
GOTERM_BP_DIRECT	GO:0030334~regulation of cell migration	4	1.75439	0.0633489	CDK5, LMO4, SPATA13, PAX6	208	74	16792	4.36383	1	0.483957	0.46284
GOTERM_BP_DIRECT	GO:0014066~regulation of phosphatidylinositol 3-kinase signaling	4	1.75439	0.0717894	KITLG, PTPN11, FGFR3, IER3	208	78	16792	4.14004	1	0.522129	0.499347
GOTERM_BP_DIRECT	GO:0031295~T cell costimulation	4	1.75439	0.0717894	PTPN11, HLA-DRB1, HLA-DQA1, HLA-DQB1	208	78	16792	4.14004	1	0.522129	0.499347
GOTERM_BP_DIRECT	GO:0043085~positive regulation of catalytic activity	4	1.75439	0.0784329	ARF1, PSEN2, PSEN1, SOD1	208	81	16792	3.9867	1	0.560201	0.535757
GOTERM_BP_DIRECT	GO:0050731~positive regulation of peptidyl-tyrosine phosphorylation	4	1.75439	0.0807053	IL6, KITLG, RELN, ICAM1	208	82	16792	3.93809	1	0.560201	0.535757
GOTERM_BP_DIRECT	GO:0050830~defense response to Gram-positive bacterium	4	1.75439	0.0876914	APP, IL6, TNF, TLR2	208	85	16792	3.7991	1	0.581952	0.55656
GOTERM_BP_DIRECT	GO:0007565~female pregnancy	4	1.75439	0.0973868	STS, CRH, PRL, COMT	208	89	16792	3.62835	1	0.601722	0.575467
GOTERM_BP_DIRECT	GO:0034776~response to histamine	3	1.31579	0.000450018	DRD2, DRD3, DRD4	208	3	16792	80.7308	0.588187	0.0143062	0.013682
GOTERM_BP_DIRECT	GO:1903421~regulation of synaptic vesicle recycling	3	1.31579	0.000450018	FGF14, CDK5, SNCA	208	3	16792	80.7308	0.588187	0.0143062	0.013682
GOTERM_BP_DIRECT	GO:0051584~regulation of dopamine uptake involved in synaptic transmission	3	1.31579	0.00147578	DRD1, DRD2, DRD3	208	5	16792	48.4385	0.945573	0.034628	0.0331171
GOTERM_BP_DIRECT	GO:0007195~adenylate cyclase-inhibiting dopamine receptor signaling pathway	3	1.31579	0.00147578	DRD2, DRD3, DRD4	208	5	16792	48.4385	0.945573	0.034628	0.0331171
GOTERM_BP_DIRECT	GO:0032225~regulation of synaptic transmission, dopaminergic	3	1.31579	0.00147578	CHRNB2, CHRNA7, CHRFAM7A	208	5	16792	48.4385	0.945573	0.034628	0.0331171
GOTERM_BP_DIRECT	GO:0021984~adenohypophysis development	3	1.31579	0.0021957	GSX1, DRD2, SLC6A3	208	6	16792	40.3654	0.986865	0.0480858	0.0459877
GOTERM_BP_DIRECT	GO:0021853~cerebral cortex GABAergic interneuron migration	3	1.31579	0.0021957	ARX, DRD1, DRD2	208	6	16792	40.3654	0.986865	0.0480858	0.0459877
GOTERM_BP_DIRECT	GO:0021902~commitment of neuronal cell to specific neuron type in forebrain	3	1.31579	0.00304906	BCL11B, PAX6, TBR1	208	7	16792	34.5989	0.997568	0.0614626	0.0587809
GOTERM_BP_DIRECT	GO:0051932~synaptic transmission, GABAergic	3	1.31579	0.00304906	GABRB2, GABRA1, GABRG2	208	7	16792	34.5989	0.997568	0.0614626	0.0587809
GOTERM_BP_DIRECT	GO:0015872~dopamine transport	3	1.31579	0.00304906	CHRM5, DRD1, SLC6A3	208	7	16792	34.5989	0.997568	0.0614626	0.0587809
GOTERM_BP_DIRECT	GO:0060119~inner ear receptor cell development	3	1.31579	0.00304906	GABRB3, GABRB2, GABRA5	208	7	16792	34.5989	0.997568	0.0614626	0.0587809
GOTERM_BP_DIRECT	GO:0016188~synaptic vesicle maturation	3	1.31579	0.00403248	DLG4, STXBP1, SYP	208	8	16792	30.274	0.999652	0.0749813	0.0717096
GOTERM_BP_DIRECT	GO:0060080~inhibitory postsynaptic potential	3	1.31579	0.00403248	GABRB3, CHRNA4, DRD4	208	8	16792	30.274	0.999652	0.0749813	0.0717096
GOTERM_BP_DIRECT	GO:1901386~negative regulation of voltage-gated calcium channel activity	3	1.31579	0.00514266	FMR1, DRD2, DRD4	208	9	16792	26.9103	0.999961	0.0905017	0.0865529
GOTERM_BP_DIRECT	GO:0060158~phospholipase C-activating dopamine receptor signaling pathway	3	1.31579	0.00637637	DRD1, DRD2, DRD5	208	10	16792	24.2192	0.999997	0.106605	0.101954
GOTERM_BP_DIRECT	GO:0051481~negative regulation of cytosolic calcium ion concentration	3	1.31579	0.00637637	OPRM1, DRD2, GTF2I	208	10	16792	24.2192	0.999997	0.106605	0.101954
GOTERM_BP_DIRECT	GO:0042416~dopamine biosynthetic process	3	1.31579	0.00637637	DDC, SLC6A3, SNCA	208	10	16792	24.2192	0.999997	0.106605	0.101954
GOTERM_BP_DIRECT	GO:0021756~striatum development	3	1.31579	0.0077304	CNTNAP2, DRD1, DRD2	208	11	16792	22.0175	1	0.125922	0.120428
GOTERM_BP_DIRECT	GO:0021819~layer formation in cerebral cortex	3	1.31579	0.010787	RELN, CDK5, PAFAH1B1	208	13	16792	18.6302	1	0.166103	0.158856
GOTERM_BP_DIRECT	GO:0006878~cellular copper ion homeostasis	3	1.31579	0.010787	PRNP, APP, ARF1	208	13	16792	18.6302	1	0.166103	0.158856
GOTERM_BP_DIRECT	GO:0045019~negative regulation of nitric oxide biosynthetic process	3	1.31579	0.010787	IL10, TSPO, OPRM1	208	13	16792	18.6302	1	0.166103	0.158856
GOTERM_BP_DIRECT	GO:0050709~negative regulation of protein secretion	3	1.31579	0.010787	DRD2, DRD3, DRD4	208	13	16792	18.6302	1	0.166103	0.158856
GOTERM_BP_DIRECT	GO:0071625~vocalization behavior	3	1.31579	0.0124835	CNTNAP2, SRPX2, DLG4	208	14	16792	17.2995	1	0.18362	0.175608
GOTERM_BP_DIRECT	GO:0035729~cellular response to hepatocyte growth factor stimulus	3	1.31579	0.0124835	IL10, IL6, BCAR1	208	14	16792	17.2995	1	0.18362	0.175608
GOTERM_BP_DIRECT	GO:0035640~exploration behavior	3	1.31579	0.0142882	CHRNA4, HTR1A, ABAT	208	15	16792	16.1462	1	0.207074	0.198039
GOTERM_BP_DIRECT	GO:0048168~regulation of neuronal synaptic plasticity	3	1.31579	0.0161982	SYP, APOE, S100B	208	16	16792	15.137	1	0.231353	0.221258
GOTERM_BP_DIRECT	GO:0044130~negative regulation of growth of symbiont in host	3	1.31579	0.0161982	IL10, IFNG, TNF	208	16	16792	15.137	1	0.231353	0.221258
GOTERM_BP_DIRECT	GO:0050775~positive regulation of dendrite morphogenesis	3	1.31579	0.0182106	PTPRD, CDKL5, CUX1	208	17	16792	14.2466	1	0.249258	0.238382
GOTERM_BP_DIRECT	GO:0032722~positive regulation of chemokine production	3	1.31579	0.0182106	IL6, TNF, TLR2	208	17	16792	14.2466	1	0.249258	0.238382
GOTERM_BP_DIRECT	GO:0002504~antigen processing and presentation of peptide or polysaccharide antigen via MHC class II	3	1.31579	0.0182106	HLA-DRB1, HLA-DQA1, HLA-DQB1	208	17	16792	14.2466	1	0.249258	0.238382
GOTERM_BP_DIRECT	GO:0070509~calcium ion import	3	1.31579	0.0182106	CACNA1I, CDK5, CACNA1H	208	17	16792	14.2466	1	0.249258	0.238382
GOTERM_BP_DIRECT	GO:0045807~positive regulation of endocytosis	3	1.31579	0.0203227	ARF1, GPC3, SNCA	208	18	16792	13.4551	1	0.268832	0.257102
GOTERM_BP_DIRECT	GO:0048854~brain morphogenesis	3	1.31579	0.0203227	CDH2, PSEN1, PAFAH1B1	208	18	16792	13.4551	1	0.268832	0.257102
GOTERM_BP_DIRECT	GO:0060384~innervation	3	1.31579	0.0203227	GABRB3, GABRB2, GABRA5	208	18	16792	13.4551	1	0.268832	0.257102
GOTERM_BP_DIRECT	GO:0010039~response to iron ion	3	1.31579	0.0203227	ABAT, DRD2, SLC6A3	208	18	16792	13.4551	1	0.268832	0.257102
GOTERM_BP_DIRECT	GO:0046716~muscle cell cellular homeostasis	3	1.31579	0.0225316	IL6, DMD, SOD1	208	19	16792	12.747	1	0.284679	0.272257
GOTERM_BP_DIRECT	GO:0042832~defense response to protozoan	3	1.31579	0.0225316	IL10, IL6, IFNG	208	19	16792	12.747	1	0.284679	0.272257
GOTERM_BP_DIRECT	GO:0043113~receptor clustering	3	1.31579	0.0248348	CDK5, CACNA1A, PICK1	208	20	16792	12.1096	1	0.289642	0.277004
GOTERM_BP_DIRECT	GO:2000463~positive regulation of excitatory postsynaptic potential	3	1.31579	0.0248348	RELN, DLG4, GRIN1	208	20	16792	12.1096	1	0.289642	0.277004
GOTERM_BP_DIRECT	GO:0032094~response to food	3	1.31579	0.0272296	CHRNA7, CHRFAM7A, OPRM1	208	21	16792	11.533	1	0.304941	0.291635
GOTERM_BP_DIRECT	GO:0000132~establishment of mitotic spindle orientation	3	1.31579	0.0272296	PAX6, MCPH1, PAFAH1B1	208	21	16792	11.533	1	0.304941	0.291635
GOTERM_BP_DIRECT	GO:0097150~neuronal stem cell population maintenance	3	1.31579	0.0272296	ASPM, CDH2, MCPH1	208	21	16792	11.533	1	0.304941	0.291635
GOTERM_BP_DIRECT	GO:0035249~synaptic transmission, glutamatergic	3	1.31579	0.0272296	CDK5, CACNA1A, GRIN1	208	21	16792	11.533	1	0.304941	0.291635
GOTERM_BP_DIRECT	GO:0043171~peptide catabolic process	3	1.31579	0.0297134	ENPEP, ACE, TPP1	208	22	16792	11.0087	1	0.327179	0.312904
GOTERM_BP_DIRECT	GO:0001954~positive regulation of cell-matrix adhesion	3	1.31579	0.0297134	CDH13, DMD, DISC1	208	22	16792	11.0087	1	0.327179	0.312904
GOTERM_BP_DIRECT	GO:0046427~positive regulation of JAK-STAT cascade	3	1.31579	0.0297134	IL10, IL6, PRL	208	22	16792	11.0087	1	0.327179	0.312904
GOTERM_BP_DIRECT	GO:0043278~response to morphine	3	1.31579	0.0322836	DRD2, DRD3, GRIN1	208	23	16792	10.5301	1	0.342102	0.327176
GOTERM_BP_DIRECT	GO:0051966~regulation of synaptic transmission, glutamatergic	3	1.31579	0.0322836	GRM3, GRIK1, PSEN1	208	23	16792	10.5301	1	0.342102	0.327176
GOTERM_BP_DIRECT	GO:0002092~positive regulation of receptor internalization	3	1.31579	0.0349379	FMR1, PICK1, DRD2	208	24	16792	10.0913	1	0.349518	0.334268
GOTERM_BP_DIRECT	GO:0001819~positive regulation of cytokine production	3	1.31579	0.0349379	TNF, ADRA2A, SOD1	208	24	16792	10.0913	1	0.349518	0.334268
GOTERM_BP_DIRECT	GO:0050715~positive regulation of cytokine secretion	3	1.31579	0.0376736	IL10, IL1A, TNF	208	25	16792	9.68769	1	0.358718	0.343067
GOTERM_BP_DIRECT	GO:0045840~positive regulation of mitotic nuclear division	3	1.31579	0.0404885	IL1A, DRD3, SH2B1	208	26	16792	9.31509	1	0.372911	0.35664
GOTERM_BP_DIRECT	GO:0019216~regulation of lipid metabolic process	3	1.31579	0.0404885	SERPINA3, BCL11B, DRD3	208	26	16792	9.31509	1	0.372911	0.35664
GOTERM_BP_DIRECT	GO:0001958~endochondral ossification	3	1.31579	0.0404885	MMP14, FGFR3, RUNX2	208	26	16792	9.31509	1	0.372911	0.35664
GOTERM_BP_DIRECT	GO:0030534~adult behavior	3	1.31579	0.0404885	CNTNAP2, SLC1A2, GABRG2	208	26	16792	9.31509	1	0.372911	0.35664
GOTERM_BP_DIRECT	GO:0000060~protein import into nucleus, translocation	3	1.31579	0.0463465	IFNG, TNF, RAN	208	28	16792	8.64973	1	0.407754	0.389962
GOTERM_BP_DIRECT	GO:0032689~negative regulation of interferon-gamma production	3	1.31579	0.0463465	IL10, PRNP, HLA-DRB1	208	28	16792	8.64973	1	0.407754	0.389962
GOTERM_BP_DIRECT	GO:0016358~dendrite development	3	1.31579	0.0463465	APP, RELN, MAP1B	208	28	16792	8.64973	1	0.407754	0.389962
GOTERM_BP_DIRECT	GO:0045931~positive regulation of mitotic cell cycle	3	1.31579	0.0463465	APP, PTPN11, PAFAH1B1	208	28	16792	8.64973	1	0.407754	0.389962
GOTERM_BP_DIRECT	GO:0010942~positive regulation of cell death	3	1.31579	0.0493849	CRH, HP, PRODH	208	29	16792	8.35146	1	0.414203	0.39613
GOTERM_BP_DIRECT	GO:0007052~mitotic spindle organization	3	1.31579	0.0524934	RCC1, PCNT, RAN	208	30	16792	8.07308	1	0.435212	0.416223
GOTERM_BP_DIRECT	GO:0046676~negative regulation of insulin secretion	3	1.31579	0.0556698	PTPN11, DRD2, ADRA2A	208	31	16792	7.81266	1	0.449693	0.430072
GOTERM_BP_DIRECT	GO:0071392~cellular response to estradiol stimulus	3	1.31579	0.0556698	IL10, IL6, ESR1	208	31	16792	7.81266	1	0.449693	0.430072
GOTERM_BP_DIRECT	GO:0008016~regulation of heart contraction	3	1.31579	0.0556698	CELF2, CACNA1B, CACNA1H	208	31	16792	7.81266	1	0.449693	0.430072
GOTERM_BP_DIRECT	GO:0046677~response to antibiotic	3	1.31579	0.0589118	IL6, CASP3, SOD1	208	32	16792	7.56851	1	0.466696	0.446333
GOTERM_BP_DIRECT	GO:0048167~regulation of synaptic plasticity	3	1.31579	0.0589118	FGF14, CDK5, PSEN1	208	32	16792	7.56851	1	0.466696	0.446333
GOTERM_BP_DIRECT	GO:0051402~neuron apoptotic process	3	1.31579	0.0622176	APP, CDK5, PSEN1	208	33	16792	7.33916	1	0.477163	0.456343
GOTERM_BP_DIRECT	GO:0007585~respiratory gaseous exchange	3	1.31579	0.0655849	CHRNA4, ELN, GRIN1	208	34	16792	7.1233	1	0.499104	0.477327
GOTERM_BP_DIRECT	GO:0006641~triglyceride metabolic process	3	1.31579	0.0690119	LPL, PTPN11, APOE	208	35	16792	6.91978	1	0.522129	0.499347
GOTERM_BP_DIRECT	GO:0048813~dendrite morphogenesis	3	1.31579	0.0760367	CDK5, CACNA1A, DCLK1	208	37	16792	6.54574	1	0.548968	0.525015
GOTERM_BP_DIRECT	GO:0051898~negative regulation of protein kinase B signaling	3	1.31579	0.0760367	TSC2, DRD2, DRD3	208	37	16792	6.54574	1	0.548968	0.525015
GOTERM_BP_DIRECT	GO:0042157~lipoprotein metabolic process	3	1.31579	0.0796308	ALB, LPL, APOE	208	38	16792	6.37348	1	0.560201	0.535757
GOTERM_BP_DIRECT	GO:0006953~acute-phase response	3	1.31579	0.0832769	SERPINA3, IL6, HP	208	39	16792	6.21006	1	0.560201	0.535757
GOTERM_BP_DIRECT	GO:0032570~response to progesterone	3	1.31579	0.0832769	GABRB1, TSPO, TLR2	208	39	16792	6.21006	1	0.560201	0.535757
GOTERM_BP_DIRECT	GO:0043124~negative regulation of I-kappaB kinase/NF-kappaB signaling	3	1.31579	0.0869731	PER1, TNIP1, ESR1	208	40	16792	6.05481	1	0.579135	0.553866
GOTERM_BP_DIRECT	GO:0007190~activation of adenylate cyclase activity	3	1.31579	0.0869731	DRD1, RAF1, DRD5	208	40	16792	6.05481	1	0.579135	0.553866
GOTERM_BP_DIRECT	GO:0045599~negative regulation of fat cell differentiation	3	1.31579	0.094509	IL6, TNF, RUNX1T1	208	42	16792	5.76648	1	0.585778	0.560219
GOTERM_BP_DIRECT	GO:0051563~smooth endoplasmic reticulum calcium ion homeostasis	2	0.877193	0.0245034	APP, PSEN1	208	2	16792	80.7308	1	0.289198	0.27658
GOTERM_BP_DIRECT	GO:0014062~regulation of serotonin secretion	2	0.877193	0.0245034	CRH, HTR1A	208	2	16792	80.7308	1	0.289198	0.27658
GOTERM_BP_DIRECT	GO:0001988~positive regulation of heart rate involved in baroreceptor response to decreased systemic arterial blood pressure	2	0.877193	0.0245034	CHRNA7, CHRFAM7A	208	2	16792	80.7308	1	0.289198	0.27658
GOTERM_BP_DIRECT	GO:0097061~dendritic spine organization	2	0.877193	0.0245034	ARF1, PICK1	208	2	16792	80.7308	1	0.289198	0.27658
GOTERM_BP_DIRECT	GO:0048669~collateral sprouting in absence of injury	2	0.877193	0.0245034	APP, COBL	208	2	16792	80.7308	1	0.289198	0.27658
GOTERM_BP_DIRECT	GO:0046960~sensitization	2	0.877193	0.0245034	DRD1, DRD5	208	2	16792	80.7308	1	0.289198	0.27658
GOTERM_BP_DIRECT	GO:0060557~positive regulation of vitamin D biosynthetic process	2	0.877193	0.0245034	IFNG, TNF	208	2	16792	80.7308	1	0.289198	0.27658
GOTERM_BP_DIRECT	GO:0090325~regulation of locomotion involved in locomotory behavior	2	0.877193	0.0245034	DRD2, DRD3	208	2	16792	80.7308	1	0.289198	0.27658
GOTERM_BP_DIRECT	GO:0045963~negative regulation of dopamine metabolic process	2	0.877193	0.0245034	COMT, SNCA	208	2	16792	80.7308	1	0.289198	0.27658
GOTERM_BP_DIRECT	GO:0051586~positive regulation of dopamine uptake involved in synaptic transmission	2	0.877193	0.03653	DRD2, DRD4	208	3	16792	53.8205	1	0.349518	0.334268
GOTERM_BP_DIRECT	GO:0034465~response to carbon monoxide	2	0.877193	0.03653	IL10, SOD1	208	3	16792	53.8205	1	0.349518	0.334268
GOTERM_BP_DIRECT	GO:0050883~musculoskeletal movement, spinal reflex action	2	0.877193	0.03653	CACNA1A, DRD3	208	3	16792	53.8205	1	0.349518	0.334268
GOTERM_BP_DIRECT	GO:0098908~regulation of neuronal action potential	2	0.877193	0.03653	IFNG, FMR1	208	3	16792	53.8205	1	0.349518	0.334268
GOTERM_BP_DIRECT	GO:0021697~cerebellar cortex formation	2	0.877193	0.03653	CDK5, PTPN11	208	3	16792	53.8205	1	0.349518	0.334268
GOTERM_BP_DIRECT	GO:0045188~regulation of circadian sleep/wake cycle, non-REM sleep	2	0.877193	0.03653	CHRNB2, IL6	208	3	16792	53.8205	1	0.349518	0.334268
GOTERM_BP_DIRECT	GO:0032800~receptor biosynthetic process	2	0.877193	0.03653	IL10, TNF	208	3	16792	53.8205	1	0.349518	0.334268
GOTERM_BP_DIRECT	GO:0014854~response to inactivity	2	0.877193	0.03653	IL10, DRD2	208	3	16792	53.8205	1	0.349518	0.334268
GOTERM_BP_DIRECT	GO:0060559~positive regulation of calcidiol 1-monooxygenase activity	2	0.877193	0.03653	IFNG, TNF	208	3	16792	53.8205	1	0.349518	0.334268
GOTERM_BP_DIRECT	GO:0002005~angiotensin catabolic process in blood	2	0.877193	0.03653	ENPEP, ACE	208	3	16792	53.8205	1	0.349518	0.334268
GOTERM_BP_DIRECT	GO:0001781~neutrophil apoptotic process	2	0.877193	0.03653	IL6, IFNG	208	3	16792	53.8205	1	0.349518	0.334268
GOTERM_BP_DIRECT	GO:0033602~negative regulation of dopamine secretion	2	0.877193	0.03653	ABAT, DRD2	208	3	16792	53.8205	1	0.349518	0.334268
GOTERM_BP_DIRECT	GO:0060160~negative regulation of dopamine receptor signaling pathway	2	0.877193	0.03653	DRD2, DRD3	208	3	16792	53.8205	1	0.349518	0.334268
GOTERM_BP_DIRECT	GO:0046717~acid secretion	2	0.877193	0.03653	DRD2, DRD3	208	3	16792	53.8205	1	0.349518	0.334268
GOTERM_BP_DIRECT	GO:0032811~negative regulation of epinephrine secretion	2	0.877193	0.0484091	CRH, ADRA2A	208	4	16792	40.3654	1	0.407754	0.389962
GOTERM_BP_DIRECT	GO:0060112~generation of ovulation cycle rhythm	2	0.877193	0.0484091	CHRNA7, CHRFAM7A	208	4	16792	40.3654	1	0.407754	0.389962
GOTERM_BP_DIRECT	GO:0051661~maintenance of centrosome location	2	0.877193	0.0484091	ASPM, PAFAH1B1	208	4	16792	40.3654	1	0.407754	0.389962
GOTERM_BP_DIRECT	GO:0097113~AMPA glutamate receptor clustering	2	0.877193	0.0484091	DLG4, APOE	208	4	16792	40.3654	1	0.407754	0.389962
GOTERM_BP_DIRECT	GO:0046959~habituation	2	0.877193	0.0484091	EPM2A, DRD1	208	4	16792	40.3654	1	0.407754	0.389962
GOTERM_BP_DIRECT	GO:0045964~positive regulation of dopamine metabolic process	2	0.877193	0.0484091	MAOB, ABAT	208	4	16792	40.3654	1	0.407754	0.389962
GOTERM_BP_DIRECT	GO:0016199~axon midline choice point recognition	2	0.877193	0.0484091	APP, ROBO1	208	4	16792	40.3654	1	0.407754	0.389962
GOTERM_BP_DIRECT	GO:0048609~multicellular organismal reproductive process	2	0.877193	0.0484091	PTPN11, COMT	208	4	16792	40.3654	1	0.407754	0.389962
GOTERM_BP_DIRECT	GO:0070837~dehydroascorbic acid transport	2	0.877193	0.0484091	SLC2A1, SLC2A3	208	4	16792	40.3654	1	0.407754	0.389962
GOTERM_BP_DIRECT	GO:0034766~negative regulation of ion transmembrane transport	2	0.877193	0.0484091	YWHAQ, CHRFAM7A	208	4	16792	40.3654	1	0.407754	0.389962
GOTERM_BP_DIRECT	GO:0095500~acetylcholine receptor signaling pathway	2	0.877193	0.0484091	CHRNB2, CHRNA4	208	4	16792	40.3654	1	0.407754	0.389962
GOTERM_BP_DIRECT	GO:0021800~cerebral cortex tangential migration	2	0.877193	0.0484091	RELN, ARX	208	4	16792	40.3654	1	0.407754	0.389962
GOTERM_BP_DIRECT	GO:0042133~neurotransmitter metabolic process	2	0.877193	0.0601425	MAOA, CACNA1A	208	5	16792	32.2923	1	0.466696	0.446333
GOTERM_BP_DIRECT	GO:0032387~negative regulation of intracellular transport	2	0.877193	0.0601425	MAP1B, MAPT	208	5	16792	32.2923	1	0.466696	0.446333
GOTERM_BP_DIRECT	GO:0002381~immunoglobulin production involved in immunoglobulin mediated immune response	2	0.877193	0.0601425	HLA-DRB1, HLA-DQB1	208	5	16792	32.2923	1	0.466696	0.446333
GOTERM_BP_DIRECT	GO:0051583~dopamine uptake involved in synaptic transmission	2	0.877193	0.0601425	SLC6A3, SNCA	208	5	16792	32.2923	1	0.466696	0.446333
GOTERM_BP_DIRECT	GO:0097114~NMDA glutamate receptor clustering	2	0.877193	0.0601425	RELN, APOE	208	5	16792	32.2923	1	0.466696	0.446333
GOTERM_BP_DIRECT	GO:0008088~axo-dendritic transport	2	0.877193	0.0601425	APP, MAPT	208	5	16792	32.2923	1	0.466696	0.446333
GOTERM_BP_DIRECT	GO:0033081~regulation of T cell differentiation in thymus	2	0.877193	0.0601425	SOS1, SOD1	208	5	16792	32.2923	1	0.466696	0.446333
GOTERM_BP_DIRECT	GO:0045541~negative regulation of cholesterol biosynthetic process	2	0.877193	0.0601425	APOE, SOD1	208	5	16792	32.2923	1	0.466696	0.446333
GOTERM_BP_DIRECT	GO:2000553~positive regulation of T-helper 2 cell cytokine production	2	0.877193	0.0717318	IL6, NLRP3	208	6	16792	26.9103	1	0.522129	0.499347
GOTERM_BP_DIRECT	GO:0003081~regulation of systemic arterial blood pressure by renin-angiotensin	2	0.877193	0.0717318	ENPEP, ACE	208	6	16792	26.9103	1	0.522129	0.499347
GOTERM_BP_DIRECT	GO:0034315~regulation of Arp2/3 complex-mediated actin nucleation	2	0.877193	0.0717318	ARF1, PICK1	208	6	16792	26.9103	1	0.522129	0.499347
GOTERM_BP_DIRECT	GO:0002740~negative regulation of cytokine secretion involved in immune response	2	0.877193	0.0717318	IL10, TNF	208	6	16792	26.9103	1	0.522129	0.499347
GOTERM_BP_DIRECT	GO:0009987~cellular process	2	0.877193	0.0717318	APP, MAP1B	208	6	16792	26.9103	1	0.522129	0.499347
GOTERM_BP_DIRECT	GO:0014061~regulation of norepinephrine secretion	2	0.877193	0.0717318	CHRNA7, CHRFAM7A	208	6	16792	26.9103	1	0.522129	0.499347
GOTERM_BP_DIRECT	GO:0060664~epithelial cell proliferation involved in salivary gland morphogenesis	2	0.877193	0.0717318	IL6, TNF	208	6	16792	26.9103	1	0.522129	0.499347
GOTERM_BP_DIRECT	GO:0071280~cellular response to copper ion	2	0.877193	0.0717318	PRNP, SNCA	208	6	16792	26.9103	1	0.522129	0.499347
GOTERM_BP_DIRECT	GO:0032229~negative regulation of synaptic transmission, GABAergic	2	0.877193	0.0717318	STXBP1, SLC6A1	208	6	16792	26.9103	1	0.522129	0.499347
GOTERM_BP_DIRECT	GO:0042908~xenobiotic transport	2	0.877193	0.083179	ABCB1, SLC2A1	208	7	16792	23.0659	1	0.560201	0.535757
GOTERM_BP_DIRECT	GO:0002455~humoral immune response mediated by circulating immunoglobulin	2	0.877193	0.083179	HLA-DRB1, HLA-DQB1	208	7	16792	23.0659	1	0.560201	0.535757
GOTERM_BP_DIRECT	GO:0030814~regulation of cAMP metabolic process	2	0.877193	0.083179	DRD2, DRD3	208	7	16792	23.0659	1	0.560201	0.535757
GOTERM_BP_DIRECT	GO:0060998~regulation of dendritic spine development	2	0.877193	0.083179	FMR1, DISC1	208	7	16792	23.0659	1	0.560201	0.535757
GOTERM_BP_DIRECT	GO:0071870~cellular response to catecholamine stimulus	2	0.877193	0.083179	DRD1, DRD5	208	7	16792	23.0659	1	0.560201	0.535757
GOTERM_BP_DIRECT	GO:0042297~vocal learning	2	0.877193	0.083179	CNTNAP2, FOXP2	208	7	16792	23.0659	1	0.560201	0.535757
GOTERM_BP_DIRECT	GO:0034372~very-low-density lipoprotein particle remodeling	2	0.877193	0.083179	LPL, APOE	208	7	16792	23.0659	1	0.560201	0.535757
GOTERM_BP_DIRECT	GO:0051057~positive regulation of small GTPase mediated signal transduction	2	0.877193	0.083179	RELN, SOS1	208	7	16792	23.0659	1	0.560201	0.535757
GOTERM_BP_DIRECT	GO:0007617~mating behavior	2	0.877193	0.083179	APP, DRD1	208	7	16792	23.0659	1	0.560201	0.535757
GOTERM_BP_DIRECT	GO:0010700~negative regulation of norepinephrine secretion	2	0.877193	0.083179	CRH, ADRA2A	208	7	16792	23.0659	1	0.560201	0.535757
GOTERM_BP_DIRECT	GO:0071312~cellular response to alkaloid	2	0.877193	0.083179	DDC, ICAM1	208	7	16792	23.0659	1	0.560201	0.535757
GOTERM_BP_DIRECT	GO:0030432~peristalsis	2	0.877193	0.083179	DRD1, DRD2	208	7	16792	23.0659	1	0.560201	0.535757
GOTERM_BP_DIRECT	GO:0090050~positive regulation of cell migration involved in sprouting angiogenesis	2	0.877193	0.083179	SRPX2, HDAC9	208	7	16792	23.0659	1	0.560201	0.535757
GOTERM_BP_DIRECT	GO:0042987~amyloid precursor protein catabolic process	2	0.877193	0.0944856	PSEN2, PSEN1	208	8	16792	20.1827	1	0.585778	0.560219
GOTERM_BP_DIRECT	GO:0050877~neurological system process	2	0.877193	0.0944856	CHRNB2, CHRNA4	208	8	16792	20.1827	1	0.585778	0.560219
GOTERM_BP_DIRECT	GO:0035865~cellular response to potassium ion	2	0.877193	0.0944856	CACNA1H, SOD1	208	8	16792	20.1827	1	0.585778	0.560219
GOTERM_BP_DIRECT	GO:0035234~ectopic germ cell programmed cell death	2	0.877193	0.0944856	IL1A, KITLG	208	8	16792	20.1827	1	0.585778	0.560219
GOTERM_BP_DIRECT	GO:0048304~positive regulation of isotype switching to IgG isotypes	2	0.877193	0.0944856	IFNG, IL2	208	8	16792	20.1827	1	0.585778	0.560219
GOTERM_BP_DIRECT	GO:0021952~central nervous system projection neuron axonogenesis	2	0.877193	0.0944856	CHRNB2, DCLK1	208	8	16792	20.1827	1	0.585778	0.560219
GOTERM_BP_DIRECT	GO:0015844~monoamine transport	2	0.877193	0.0944856	PICK1, SLC6A3	208	8	16792	20.1827	1	0.585778	0.560219
GOTERM_BP_DIRECT	GO:0071550~death-inducing signaling complex assembly	2	0.877193	0.0944856	RAF1, TNF	208	8	16792	20.1827	1	0.585778	0.560219
GOTERM_BP_DIRECT	GO:0002438~acute inflammatory response to antigenic stimulus	2	0.877193	0.0944856	OPRM1, ICAM1	208	8	16792	20.1827	1	0.585778	0.560219
GOTERM_BP_DIRECT	GO:0010888~negative regulation of lipid storage	2	0.877193	0.0944856	IL6, TNF	208	8	16792	20.1827	1	0.585778	0.560219
GOTERM_BP_DIRECT	GO:0031102~neuron projection regeneration	2	0.877193	0.0944856	APOE, GFAP	208	8	16792	20.1827	1	0.585778	0.560219
GOTERM_BP_DIRECT	GO:0045630~positive regulation of T-helper 2 cell differentiation	2	0.877193	0.0944856	IL6, NLRP3	208	8	16792	20.1827	1	0.585778	0.560219
GOTERM_BP_DIRECT	GO:0051963~regulation of synapse assembly	2	0.877193	0.0944856	CHRNB2, GRIN1	208	8	16792	20.1827	1	0.585778	0.560219
GOTERM_BP_DIRECT	GO:0048708~astrocyte differentiation	2	0.877193	0.0944856	PAX6, S100B	208	8	16792	20.1827	1	0.585778	0.560219
GOTERM_BP_DIRECT	GO:0045348~positive regulation of MHC class II biosynthetic process	2	0.877193	0.0944856	IL10, IFNG	208	8	16792	20.1827	1	0.585778	0.560219
GOTERM_BP_DIRECT	GO:0008090~retrograde axonal transport	2	0.877193	0.0944856	SOD1, PAFAH1B1	208	8	16792	20.1827	1	0.585778	0.560219

## Sheet: genetic regulatory network
Category	Term	Count	%	PValue	Genes	List Total	Pop Hits	Pop Total	Fold Enrichment	Bonferroni	Benjamini	FDR
GOTERM_BP_DIRECT	GO:0048148~behavioral response to cocaine	7	6.86275	1.04124e-10	CDK5, ABAT, DRD1, DRD2, DRD3, DRD4, SNCA	100	14	16792	83.96	1.38901e-07	1.38901e-07	1.31612e-07
GOTERM_BP_DIRECT	GO:0007612~learning	9	8.82353	1.42647e-09	CHRNB2, BCHE, CNTNAP2, DLG4, DRD1, COMT, SLC6A1, DRD3, DRD5	100	57	16792	26.5137	1.90291e-06	7.90919e-07	7.49416e-07
GOTERM_BP_DIRECT	GO:0035094~response to nicotine	8	7.84314	1.77868e-09	CHRNB2, CHRNA2, CHRNA4, CHRNA7, CASP3, ABAT, DRD2, SLC6A3	100	37	16792	36.307	2.37275e-06	7.90919e-07	7.49416e-07
GOTERM_BP_DIRECT	GO:0007194~negative regulation of adenylate cyclase activity	7	6.86275	3.35345e-09	GRM3, GABBR1, OPRM1, DRD2, DRD3, ADRA2A, DRD4	100	23	16792	51.1061	4.47349e-06	1.11838e-06	1.05969e-06
GOTERM_BP_DIRECT	GO:0001963~synaptic transmission, dopaminergic	6	5.88235	7.97457e-09	CDK5, DRD1, DRD2, DRD3, DRD4, DRD5	100	13	16792	77.5015	1.0638e-05	2.12762e-06	2.01597e-06
GOTERM_BP_DIRECT	GO:0042220~response to cocaine	7	6.86275	2.88424e-08	CHRNB2, OPRM1, SLC6A1, DRD2, DRD3, SLC6A3, DRD5	100	32	16792	36.7325	3.8475e-05	6.41263e-06	6.07614e-06
GOTERM_BP_DIRECT	GO:0007268~chemical synaptic transmission	12	11.7647	1.68608e-07	GRM3, CDK5, CHRNA4, DLG4, HTR1A, GRIK1, DLGAP1, OPRM1, SLC6A1, GRIN2B, GRIN1, DRD5	100	240	16792	8.396	0.000224898	3.21319e-05	3.04458e-05
GOTERM_BP_DIRECT	GO:0042493~response to drug	13	12.7451	2.26331e-07	IL10, BCHE, ABCB1, MAOB, ABAT, COMT, SLC6A3, IL6, CASP3, DRD1, DRD2, DRD3, SNCA	100	304	16792	7.18079	0.00030188	3.25109e-05	3.08049e-05
GOTERM_BP_DIRECT	GO:0042053~regulation of dopamine metabolic process	5	4.90196	2.323e-07	CHRNB2, HTR1A, DRD1, SLC6A3, DRD4	100	10	16792	83.96	0.000309841	3.25109e-05	3.08049e-05
GOTERM_BP_DIRECT	GO:0008542~visual learning	7	6.86275	2.4371e-07	CHRNB2, APP, CDK5, DRD1, DRD2, DRD3, GRIN1	100	45	16792	26.1209	0.000325056	3.25109e-05	3.08049e-05
GOTERM_BP_DIRECT	GO:0007626~locomotory behavior	8	7.84314	6.24444e-07	CHRNB2, APP, CHRNA4, ABAT, OPRM1, DRD2, DRD3, SLC6A3	100	84	16792	15.9924	0.000832662	7.5728e-05	7.17543e-05
GOTERM_BP_DIRECT	GO:0060134~prepulse inhibition	5	4.90196	7.80245e-07	DRD1, DRD2, DRD3, SLC6A3, GRIN1	100	13	16792	64.5846	0.00104031	8.00651e-05	7.58638e-05
GOTERM_BP_DIRECT	GO:0014059~regulation of dopamine secretion	5	4.90196	7.80245e-07	CHRNB2, CHRNA4, DRD2, DRD3, SNCA	100	13	16792	64.5846	0.00104031	8.00651e-05	7.58638e-05
GOTERM_BP_DIRECT	GO:0001975~response to amphetamine	6	5.88235	9.67917e-07	DRD1, DRD2, DRD3, DRD4, GRIN1, DRD5	100	31	16792	32.5006	0.00129037	9.22286e-05	8.7389e-05
GOTERM_BP_DIRECT	GO:0006874~cellular calcium ion homeostasis	8	7.84314	1.2509e-06	CHRNA7, ATP2C2, APOE, DRD2, DRD3, DRD4, GRIN1, DRD5	100	93	16792	14.4447	0.00166731	0.000111247	0.000105409
GOTERM_BP_DIRECT	GO:0042420~dopamine catabolic process	4	3.92157	1.97093e-06	MAOB, MAOA, COMT, SLC6A3	100	5	16792	134.336	0.00262577	0.000164326	0.000155703
GOTERM_BP_DIRECT	GO:0045471~response to ethanol	8	7.84314	2.83727e-06	CHRNB2, MAOB, ABAT, DRD3, GRIN2B, SLC6A3, IL2, GRIN1	100	105	16792	12.7939	0.00377777	0.000222642	0.000210959
GOTERM_BP_DIRECT	GO:0048169~regulation of long-term neuronal synaptic plasticity	5	4.90196	3.26444e-06	DLG4, SYP, DRD2, GRIN1, SNCA	100	18	16792	46.6444	0.0043453	0.000241931	0.000229236
GOTERM_BP_DIRECT	GO:0035176~social behavior	6	5.88235	9.01085e-06	CHRNB2, CNTNAP2, DLG4, DRD3, DRD4, GRIN1	100	48	16792	20.99	0.0119486	0.000632657	0.000599459
GOTERM_BP_DIRECT	GO:0042135~neurotransmitter catabolic process	4	3.92157	1.08959e-05	MAOB, MAOA, ABAT, COMT	100	8	16792	83.96	0.0144301	0.000700807	0.000664033
GOTERM_BP_DIRECT	GO:0008306~associative learning	5	4.90196	1.10322e-05	CHRNB2, RELN, CHRNA7, DRD2, DRD5	100	24	16792	34.9833	0.0146093	0.000700807	0.000664033
GOTERM_BP_DIRECT	GO:0042417~dopamine metabolic process	4	3.92157	3.16933e-05	DRD1, DRD2, DRD3, DRD4	100	11	16792	61.0618	0.0413983	0.00183821	0.00174176
GOTERM_BP_DIRECT	GO:0048149~behavioral response to ethanol	4	3.92157	3.16933e-05	CHRNA7, OPRM1, DRD2, DRD4	100	11	16792	61.0618	0.0413983	0.00183821	0.00174176
GOTERM_BP_DIRECT	GO:0001764~neuron migration	7	6.86275	3.62265e-05	RELN, CDKL5, CDK5, DCDC2, MAPT, DISC1, KIAA0319	100	105	16792	11.1947	0.0471779	0.00201359	0.00190793
GOTERM_BP_DIRECT	GO:0051384~response to glucocorticoid	6	5.88235	4.01588e-05	IL10, BCHE, IL6, CASP3, S100B, TNF	100	65	16792	15.5003	0.0521632	0.00214287	0.00203043
GOTERM_BP_DIRECT	GO:0007191~adenylate cyclase-activating dopamine receptor signaling pathway	4	3.92157	4.20769e-05	DRD1, OPRM1, DRD3, DRD5	100	12	16792	55.9733	0.0545855	0.00215887	0.00204559
GOTERM_BP_DIRECT	GO:0007271~synaptic transmission, cholinergic	5	4.90196	6.46562e-05	CHRNB2, CHRNA2, CHRNA4, CHRNA7, APOE	100	37	16792	22.6919	0.082639	0.0031945	0.00302687
GOTERM_BP_DIRECT	GO:0001666~response to hypoxia	8	7.84314	7.06198e-05	CHRNB2, CHRNA4, CHRNA7, CASP3, PSEN2, ABAT, DRD2, TLR2	100	172	16792	7.81023	0.0899085	0.00330911	0.00313547
GOTERM_BP_DIRECT	GO:0060291~long-term synaptic potentiation	5	4.90196	7.19373e-05	RELN, DRD1, S100B, GFAP, SNCA	100	38	16792	22.0947	0.0915067	0.00330911	0.00313547
GOTERM_BP_DIRECT	GO:0007155~cell adhesion	12	11.7647	8.17089e-05	APP, CNTNAP2, KITLG, RELN, MOG, CNTN5, CDH2, CDH11, CDH13, CNTNAP5, IL2, ROBO1	100	459	16792	4.39007	0.103273	0.00363332	0.00344267
GOTERM_BP_DIRECT	GO:0034776~response to histamine	3	2.94118	0.000102832	DRD2, DRD3, DRD4	100	3	16792	167.92	0.128191	0.00442509	0.00419289
GOTERM_BP_DIRECT	GO:0019233~sensory perception of pain	5	4.90196	0.000247692	CHRNB2, CDK5, CHRNA4, OPRM1, GRIN1	100	52	16792	16.1462	0.281408	0.0103257	0.00978383
GOTERM_BP_DIRECT	GO:0007195~adenylate cyclase-inhibiting dopamine receptor signaling pathway	3	2.94118	0.000340139	DRD2, DRD3, DRD4	100	5	16792	100.752	0.364805	0.0132577	0.012562
GOTERM_BP_DIRECT	GO:0051584~regulation of dopamine uptake involved in synaptic transmission	3	2.94118	0.000340139	DRD1, DRD2, DRD3	100	5	16792	100.752	0.364805	0.0132577	0.012562
GOTERM_BP_DIRECT	GO:0035235~ionotropic glutamate receptor signaling pathway	4	3.92157	0.000367716	APP, GRIK1, GRIN2B, GRIN1	100	24	16792	27.9867	0.387755	0.0132577	0.012562
GOTERM_BP_DIRECT	GO:0050482~arachidonic acid secretion	4	3.92157	0.000367716	ACE, DRD2, DRD3, DRD4	100	24	16792	27.9867	0.387755	0.0132577	0.012562
GOTERM_BP_DIRECT	GO:0048675~axon extension	4	3.92157	0.000367716	CYFIP1, CDK5, MAP1B, MAPT	100	24	16792	27.9867	0.387755	0.0132577	0.012562
GOTERM_BP_DIRECT	GO:0001661~conditioned taste aversion	3	2.94118	0.000508246	CHRNB2, DRD1, GRIN1	100	6	16792	83.96	0.492457	0.0178421	0.0169059
GOTERM_BP_DIRECT	GO:0060079~excitatory postsynaptic potential	4	3.92157	0.000585088	CDK5, OPRM1, GRIN1, SNCA	100	28	16792	23.9886	0.541931	0.020013	0.0189628
GOTERM_BP_DIRECT	GO:0045776~negative regulation of blood pressure	4	3.92157	0.000718941	ABAT, DRD2, DRD3, DRD5	100	30	16792	22.3893	0.616882	0.0233919	0.0221644
GOTERM_BP_DIRECT	GO:0045773~positive regulation of axon extension	4	3.92157	0.000718941	CDKL5, MAP1B, MAPT, DISC1	100	30	16792	22.3893	0.616882	0.0233919	0.0221644
GOTERM_BP_DIRECT	GO:0007628~adult walking behavior	4	3.92157	0.00079258	DRD1, MAPT, DRD2, SCN1A	100	31	16792	21.6671	0.652753	0.0251738	0.0238529
GOTERM_BP_DIRECT	GO:0060080~inhibitory postsynaptic potential	3	2.94118	0.000941447	GABRB3, CHRNA4, DRD4	100	8	16792	62.97	0.715346	0.0292068	0.0276742
GOTERM_BP_DIRECT	GO:0007165~signal transduction	17	16.6667	0.00119617	GABRB3, CHRNB2, CHRNA2, CD83, GABRA6, CHRNA4, CHRNA7, ESR1, ESR2, ADRA2A, KITLG, DLG4, SOS1, RAN, SH2B1, GTF2I, TLR2	100	1161	16792	2.45878	0.797426	0.0349677	0.0331328
GOTERM_BP_DIRECT	GO:1901386~negative regulation of voltage-gated calcium channel activity	3	2.94118	0.00120578	FMR1, DRD2, DRD4	100	9	16792	55.9733	0.800009	0.0349677	0.0331328
GOTERM_BP_DIRECT	GO:0035095~behavioral response to nicotine	3	2.94118	0.00120578	CHRNB2, CHRNA4, CHRNA7	100	9	16792	55.9733	0.800009	0.0349677	0.0331328
GOTERM_BP_DIRECT	GO:0007611~learning or memory	4	3.92157	0.00123239	CASP3, S100B, DRD3, GRIN2B	100	36	16792	18.6578	0.806991	0.0349788	0.0331434
GOTERM_BP_DIRECT	GO:0034332~adherens junction organization	4	3.92157	0.00133542	CDH2, CADM2, CDH11, CDH13	100	37	16792	18.1535	0.831807	0.0371136	0.0351661
GOTERM_BP_DIRECT	GO:0042416~dopamine biosynthetic process	3	2.94118	0.00150144	DDC, SLC6A3, SNCA	100	10	16792	50.376	0.865263	0.0384731	0.0364543
GOTERM_BP_DIRECT	GO:0060158~phospholipase C-activating dopamine receptor signaling pathway	3	2.94118	0.00150144	DRD1, DRD2, DRD5	100	10	16792	50.376	0.865263	0.0384731	0.0364543
GOTERM_BP_DIRECT	GO:0051481~negative regulation of cytosolic calcium ion concentration	3	2.94118	0.00150144	OPRM1, DRD2, GTF2I	100	10	16792	50.376	0.865263	0.0384731	0.0364543
GOTERM_BP_DIRECT	GO:0034220~ion transmembrane transport	7	6.86275	0.00152003	GABRB3, GABRA6, DLG4, CHRNA7, GRIK1, ATP2C2, GRIN2B	100	210	16792	5.59733	0.868567	0.0384731	0.0364543
GOTERM_BP_DIRECT	GO:0007399~nervous system development	8	7.84314	0.00154442	APP, BDNF, NEUROD6, DLG4, MAP1B, DYRK1A, GRIK1, ROBO1	100	287	16792	4.6807	0.872781	0.0384731	0.0364543
GOTERM_BP_DIRECT	GO:0050890~cognition	4	3.92157	0.00155738	CHRNB2, CYFIP1, CHRNA4, CHRNA7	100	39	16792	17.2226	0.874966	0.0384731	0.0364543
GOTERM_BP_DIRECT	GO:1901215~negative regulation of neuron death	4	3.92157	0.0016765	IL6, CDK5, APOE, SNCA	100	40	16792	16.792	0.893363	0.0406627	0.038529
GOTERM_BP_DIRECT	GO:0045944~positive regulation of transcription from RNA polymerase II promoter	15	14.7059	0.00179759	IL10, APP, ESR1, TNF, IL2, GRIN1, PER1, IL6, TNIP1, NEUROD6, TET3, CDH13, DRD2, DRD3, TLR2	100	981	16792	2.56758	0.909295	0.0427828	0.0405378
GOTERM_BP_DIRECT	GO:0021756~striatum development	3	2.94118	0.00182805	CNTNAP2, DRD1, DRD2	100	11	16792	45.7964	0.912913	0.0427828	0.0405378
GOTERM_BP_DIRECT	GO:0045429~positive regulation of nitric oxide biosynthetic process	4	3.92157	0.00206752	IL6, OPRM1, ESR1, TNF	100	43	16792	15.6205	0.936767	0.047553	0.0450577
GOTERM_BP_DIRECT	GO:0050709~negative regulation of protein secretion	3	2.94118	0.00257266	DRD2, DRD3, DRD4	100	13	16792	38.7508	0.967818	0.0571988	0.0541974
GOTERM_BP_DIRECT	GO:0035418~protein localization to synapse	3	2.94118	0.00257266	RELN, CDK5, DLG4	100	13	16792	38.7508	0.967818	0.0571988	0.0541974
GOTERM_BP_DIRECT	GO:0098655~cation transmembrane transport	4	3.92157	0.00283668	CHRNB2, CHRNA2, CHRNA4, CHRNA7	100	48	16792	13.9933	0.977393	0.0614911	0.0582644
GOTERM_BP_DIRECT	GO:0032496~response to lipopolysaccharide	6	5.88235	0.00285791	MAOB, CASP3, OPRM1, COMT, TLR2, SNCA	100	164	16792	6.14341	0.978026	0.0614911	0.0582644
GOTERM_BP_DIRECT	GO:0007568~aging	6	5.88235	0.00293367	IL10, IL6, ABAT, DMD, SLC6A3, SNCA	100	165	16792	6.10618	0.980144	0.0621194	0.0588597
GOTERM_BP_DIRECT	GO:2000310~regulation of N-methyl-D-aspartate selective glutamate receptor activity	3	2.94118	0.00343671	RELN, DLG4, OPRM1	100	15	16792	33.584	0.989872	0.0676384	0.0640892
GOTERM_BP_DIRECT	GO:0051044~positive regulation of membrane protein ectodomain proteolysis	3	2.94118	0.00343671	APOE, TNF, ADRA2A	100	15	16792	33.584	0.989872	0.0676384	0.0640892
GOTERM_BP_DIRECT	GO:0007215~glutamate receptor signaling pathway	3	2.94118	0.00343671	FMR1, GRIK1, GRIN2B	100	15	16792	33.584	0.989872	0.0676384	0.0640892
GOTERM_BP_DIRECT	GO:0035640~exploration behavior	3	2.94118	0.00343671	CHRNA4, HTR1A, ABAT	100	15	16792	33.584	0.989872	0.0676384	0.0640892
GOTERM_BP_DIRECT	GO:0051091~positive regulation of sequence-specific DNA binding transcription factor activity	5	4.90196	0.00344784	IL10, IL6, ESR1, TNF, ESR2	100	105	16792	7.99619	0.990022	0.0676384	0.0640892
GOTERM_BP_DIRECT	GO:0008344~adult locomotory behavior	4	3.92157	0.0035635	APP, DRD4, GRIN1, SNCA	100	52	16792	12.9169	0.991453	0.0688943	0.0652791
GOTERM_BP_DIRECT	GO:0048168~regulation of neuronal synaptic plasticity	3	2.94118	0.00391262	SYP, APOE, S100B	100	16	16792	31.485	0.994645	0.0735132	0.0696557
GOTERM_BP_DIRECT	GO:0060292~long term synaptic depression	3	2.94118	0.00391262	PICK1, DRD1, DRD5	100	16	16792	31.485	0.994645	0.0735132	0.0696557
GOTERM_BP_DIRECT	GO:0021987~cerebral cortex development	4	3.92157	0.00439446	CNTNAP2, CDH2, FOXP2, GRIN1	100	56	16792	11.9943	0.997192	0.0807222	0.0764864
GOTERM_BP_DIRECT	GO:0032722~positive regulation of chemokine production	3	2.94118	0.00441733	IL6, TNF, TLR2	100	17	16792	29.6329	0.997276	0.0807222	0.0764864
GOTERM_BP_DIRECT	GO:0000165~MAPK cascade	7	6.86275	0.00455627	KITLG, DLG4, SOS1, TNF, GRIN2B, IL2, GRIN1	100	262	16792	4.48641	0.997739	0.0821359	0.0778259
GOTERM_BP_DIRECT	GO:0010039~response to iron ion	3	2.94118	0.00495049	ABAT, DRD2, SLC6A3	100	18	16792	27.9867	0.998667	0.0880527	0.0834322
GOTERM_BP_DIRECT	GO:0043406~positive regulation of MAP kinase activity	4	3.92157	0.00508852	KITLG, DIRAS2, TNF, ADRA2A	100	59	16792	11.3844	0.998892	0.0893169	0.0846301
GOTERM_BP_DIRECT	GO:0007416~synapse assembly	4	3.92157	0.00558585	CDK5, BDNF, DRD1, DRD2	100	61	16792	11.0111	0.999431	0.096773	0.091695
GOTERM_BP_DIRECT	GO:0007613~memory	4	3.92157	0.00584507	CHRNB2, CHRNA7, DRD1, S100B	100	62	16792	10.8335	0.999598	0.0999656	0.09472
GOTERM_BP_DIRECT	GO:2000463~positive regulation of excitatory postsynaptic potential	3	2.94118	0.00610074	RELN, DLG4, GRIN1	100	20	16792	25.188	0.999715	0.10173	0.0963918
GOTERM_BP_DIRECT	GO:0019226~transmission of nerve impulse	3	2.94118	0.00610074	CNTNAP2, DRD1, DRD5	100	20	16792	25.188	0.999715	0.10173	0.0963918
GOTERM_BP_DIRECT	GO:0046427~positive regulation of JAK-STAT cascade	3	2.94118	0.00736066	IL10, IL6, PRL	100	22	16792	22.8982	0.999948	0.118303	0.112095
GOTERM_BP_DIRECT	GO:0001954~positive regulation of cell-matrix adhesion	3	2.94118	0.00736066	CDH13, DMD, DISC1	100	22	16792	22.8982	0.999948	0.118303	0.112095
GOTERM_BP_DIRECT	GO:0060999~positive regulation of dendritic spine development	3	2.94118	0.00736066	FMR1, APOE, IL2	100	22	16792	22.8982	0.999948	0.118303	0.112095
GOTERM_BP_DIRECT	GO:0043524~negative regulation of neuron apoptotic process	5	4.90196	0.00772666	GABRB3, BDNF, APOE, GRIN1, SNCA	100	132	16792	6.36061	0.999968	0.122707	0.116268
GOTERM_BP_DIRECT	GO:0043278~response to morphine	3	2.94118	0.0080309	DRD2, DRD3, GRIN1	100	23	16792	21.9026	0.999979	0.126038	0.119424
GOTERM_BP_DIRECT	GO:0000226~microtubule cytoskeleton organization	4	3.92157	0.00850333	MAP1B, MAPT, DISC1, PCNT	100	71	16792	9.46028	0.999989	0.1319	0.124979
GOTERM_BP_DIRECT	GO:0043065~positive regulation of apoptotic process	7	6.86275	0.00866056	IL6, PSEN2, S100B, SOS1, TNF, GRIN1, SNCA	100	300	16792	3.91813	0.999991	0.132302	0.125359
GOTERM_BP_DIRECT	GO:0002092~positive regulation of receptor internalization	3	2.94118	0.00872756	FMR1, PICK1, DRD2	100	24	16792	20.99	0.999992	0.132302	0.125359
GOTERM_BP_DIRECT	GO:0040014~regulation of multicellular organism growth	3	2.94118	0.0101988	APP, PRL, DRD3	100	26	16792	19.3754	0.999999	0.150119	0.142242
GOTERM_BP_DIRECT	GO:0007274~neuromuscular synaptic transmission	3	2.94118	0.0101988	CHRNB2, CHRNA2, CHRNA4	100	26	16792	19.3754	0.999999	0.150119	0.142242
GOTERM_BP_DIRECT	GO:0006816~calcium ion transport	4	3.92157	0.0102405	CHRNB2, CHRNA4, CHRNA7, PSEN2	100	76	16792	8.83789	0.999999	0.150119	0.142242
GOTERM_BP_DIRECT	GO:0045963~negative regulation of dopamine metabolic process	2	1.96078	0.0117569	COMT, SNCA	100	2	16792	167.92	1	0.16024	0.151832
GOTERM_BP_DIRECT	GO:0046960~sensitization	2	1.96078	0.0117569	DRD1, DRD5	100	2	16792	167.92	1	0.16024	0.151832
GOTERM_BP_DIRECT	GO:0090325~regulation of locomotion involved in locomotory behavior	2	1.96078	0.0117569	DRD2, DRD3	100	2	16792	167.92	1	0.16024	0.151832
GOTERM_BP_DIRECT	GO:0042060~wound healing	4	3.92157	0.011768	IL6, CASP3, OPRM1, DRD5	100	80	16792	8.396	1	0.16024	0.151832
GOTERM_BP_DIRECT	GO:0007616~long-term memory	3	2.94118	0.0117718	RELN, DRD2, GRIN1	100	28	16792	17.9914	1	0.16024	0.151832
GOTERM_BP_DIRECT	GO:0032715~negative regulation of interleukin-6 production	3	2.94118	0.0117718	IL10, CHRNA7, TNF	100	28	16792	17.9914	1	0.16024	0.151832
GOTERM_BP_DIRECT	GO:0016358~dendrite development	3	2.94118	0.0117718	APP, RELN, MAP1B	100	28	16792	17.9914	1	0.16024	0.151832
GOTERM_BP_DIRECT	GO:0001662~behavioral fear response	3	2.94118	0.0125956	HTR1A, DRD1, DRD4	100	29	16792	17.371	1	0.168026	0.159209
GOTERM_BP_DIRECT	GO:0042113~B cell activation	3	2.94118	0.0125956	CHRNB2, CHRNA4, CHRNA7	100	29	16792	17.371	1	0.168026	0.159209
GOTERM_BP_DIRECT	GO:0006919~activation of cysteine-type endopeptidase activity involved in apoptotic process	4	3.92157	0.0129951	CASP3, TNF, ROBO1, SNCA	100	83	16792	8.09253	1	0.171638	0.162631
GOTERM_BP_DIRECT	GO:0009636~response to toxic substance	4	3.92157	0.0138523	MAOB, SLC6A1, DRD2, TLR2	100	85	16792	7.90212	1	0.179407	0.169993
GOTERM_BP_DIRECT	GO:0050830~defense response to Gram-positive bacterium	4	3.92157	0.0138523	APP, IL6, TNF, TLR2	100	85	16792	7.90212	1	0.179407	0.169993
GOTERM_BP_DIRECT	GO:0007156~homophilic cell adhesion via plasma membrane adhesion molecules	5	4.90196	0.0142404	CDH2, CADM2, CDH11, CDH13, ROBO1	100	158	16792	5.31392	1	0.180171	0.170717
GOTERM_BP_DIRECT	GO:0030032~lamellipodium assembly	3	2.94118	0.0143165	CYFIP1, CDH13, SH2B1	100	31	16792	16.2503	1	0.180171	0.170717
GOTERM_BP_DIRECT	GO:0071392~cellular response to estradiol stimulus	3	2.94118	0.0143165	IL10, IL6, ESR1	100	31	16792	16.2503	1	0.180171	0.170717
GOTERM_BP_DIRECT	GO:0097192~extrinsic apoptotic signaling pathway in absence of ligand	3	2.94118	0.017076	KITLG, CASP3, IL2	100	34	16792	14.8165	1	0.203974	0.193271
GOTERM_BP_DIRECT	GO:1903421~regulation of synaptic vesicle recycling	2	1.96078	0.017584	CDK5, SNCA	100	3	16792	111.947	1	0.203974	0.193271
GOTERM_BP_DIRECT	GO:0045188~regulation of circadian sleep/wake cycle, non-REM sleep	2	1.96078	0.017584	CHRNB2, IL6	100	3	16792	111.947	1	0.203974	0.193271
GOTERM_BP_DIRECT	GO:0032800~receptor biosynthetic process	2	1.96078	0.017584	IL10, TNF	100	3	16792	111.947	1	0.203974	0.193271
GOTERM_BP_DIRECT	GO:0033602~negative regulation of dopamine secretion	2	1.96078	0.017584	ABAT, DRD2	100	3	16792	111.947	1	0.203974	0.193271
GOTERM_BP_DIRECT	GO:0051586~positive regulation of dopamine uptake involved in synaptic transmission	2	1.96078	0.017584	DRD2, DRD4	100	3	16792	111.947	1	0.203974	0.193271
GOTERM_BP_DIRECT	GO:0046717~acid secretion	2	1.96078	0.017584	DRD2, DRD3	100	3	16792	111.947	1	0.203974	0.193271
GOTERM_BP_DIRECT	GO:0060160~negative regulation of dopamine receptor signaling pathway	2	1.96078	0.017584	DRD2, DRD3	100	3	16792	111.947	1	0.203974	0.193271
GOTERM_BP_DIRECT	GO:0014854~response to inactivity	2	1.96078	0.017584	IL10, DRD2	100	3	16792	111.947	1	0.203974	0.193271
GOTERM_BP_DIRECT	GO:0031175~neuron projection development	4	3.92157	0.0212934	APP, CNTNAP2, IL6, CDK5	100	100	16792	6.7168	1	0.244874	0.232024
GOTERM_BP_DIRECT	GO:0043124~negative regulation of I-kappaB kinase/NF-kappaB signaling	3	2.94118	0.0232069	PER1, TNIP1, ESR1	100	40	16792	12.594	1	0.257727	0.244203
GOTERM_BP_DIRECT	GO:0016199~axon midline choice point recognition	2	1.96078	0.023377	APP, ROBO1	100	4	16792	83.96	1	0.257727	0.244203
GOTERM_BP_DIRECT	GO:0097113~AMPA glutamate receptor clustering	2	1.96078	0.023377	DLG4, APOE	100	4	16792	83.96	1	0.257727	0.244203
GOTERM_BP_DIRECT	GO:0045964~positive regulation of dopamine metabolic process	2	1.96078	0.023377	MAOB, ABAT	100	4	16792	83.96	1	0.257727	0.244203
GOTERM_BP_DIRECT	GO:0095500~acetylcholine receptor signaling pathway	2	1.96078	0.023377	CHRNB2, CHRNA4	100	4	16792	83.96	1	0.257727	0.244203
GOTERM_BP_DIRECT	GO:0045599~negative regulation of fat cell differentiation	3	2.94118	0.0254233	IL6, TNF, RUNX1T1	100	42	16792	11.9943	1	0.277989	0.263402
GOTERM_BP_DIRECT	GO:0032755~positive regulation of interleukin-6 production	3	2.94118	0.028902	IL6, TNF, TLR2	100	45	16792	11.1947	1	0.3013	0.28549
GOTERM_BP_DIRECT	GO:0002381~immunoglobulin production involved in immunoglobulin mediated immune response	2	1.96078	0.0291362	HLA-DRB1, HLA-DQB1	100	5	16792	67.168	1	0.3013	0.28549
GOTERM_BP_DIRECT	GO:0051583~dopamine uptake involved in synaptic transmission	2	1.96078	0.0291362	SLC6A3, SNCA	100	5	16792	67.168	1	0.3013	0.28549
GOTERM_BP_DIRECT	GO:0032225~regulation of synaptic transmission, dopaminergic	2	1.96078	0.0291362	CHRNB2, CHRNA7	100	5	16792	67.168	1	0.3013	0.28549
GOTERM_BP_DIRECT	GO:0032387~negative regulation of intracellular transport	2	1.96078	0.0291362	MAP1B, MAPT	100	5	16792	67.168	1	0.3013	0.28549
GOTERM_BP_DIRECT	GO:0008088~axo-dendritic transport	2	1.96078	0.0291362	APP, MAPT	100	5	16792	67.168	1	0.3013	0.28549
GOTERM_BP_DIRECT	GO:0097114~NMDA glutamate receptor clustering	2	1.96078	0.0291362	RELN, APOE	100	5	16792	67.168	1	0.3013	0.28549
GOTERM_BP_DIRECT	GO:0008285~negative regulation of cell proliferation	7	6.86275	0.0296838	IL10, BCHE, IL6, CDH13, OPRM1, DRD2, TLR2	100	396	16792	2.96828	1	0.304602	0.288618
GOTERM_BP_DIRECT	GO:0045860~positive regulation of protein kinase activity	3	2.94118	0.0313208	RELN, CDK5, TNF	100	47	16792	10.7183	1	0.318946	0.302209
GOTERM_BP_DIRECT	GO:0007417~central nervous system development	4	3.92157	0.0340165	RELN, MOG, GRIK1, S100B	100	120	16792	5.59733	1	0.339457	0.321645
GOTERM_BP_DIRECT	GO:0021984~adenohypophysis development	2	1.96078	0.0348618	DRD2, SLC6A3	100	6	16792	55.9733	1	0.339457	0.321645
GOTERM_BP_DIRECT	GO:0060664~epithelial cell proliferation involved in salivary gland morphogenesis	2	1.96078	0.0348618	IL6, TNF	100	6	16792	55.9733	1	0.339457	0.321645
GOTERM_BP_DIRECT	GO:0002740~negative regulation of cytokine secretion involved in immune response	2	1.96078	0.0348618	IL10, TNF	100	6	16792	55.9733	1	0.339457	0.321645
GOTERM_BP_DIRECT	GO:0021853~cerebral cortex GABAergic interneuron migration	2	1.96078	0.0348618	DRD1, DRD2	100	6	16792	55.9733	1	0.339457	0.321645
GOTERM_BP_DIRECT	GO:0009987~cellular process	2	1.96078	0.0348618	APP, MAP1B	100	6	16792	55.9733	1	0.339457	0.321645
GOTERM_BP_DIRECT	GO:0007519~skeletal muscle tissue development	3	2.94118	0.0363876	CDK5, DMD, FOXP2	100	51	16792	9.87765	1	0.351747	0.333289
GOTERM_BP_DIRECT	GO:0006955~immune response	7	6.86275	0.0382704	IL10, IL6, TNF, HLA-DRB1, IL2, TLR2, HLA-DQB1	100	421	16792	2.79202	1	0.36308	0.344028
GOTERM_BP_DIRECT	GO:0006811~ion transport	4	3.92157	0.03922	CHRNB2, CHRNA2, CHRNA4, CHRNA7	100	127	16792	5.28882	1	0.36308	0.344028
GOTERM_BP_DIRECT	GO:0015872~dopamine transport	2	1.96078	0.040554	DRD1, SLC6A3	100	7	16792	47.9771	1	0.36308	0.344028
GOTERM_BP_DIRECT	GO:0060998~regulation of dendritic spine development	2	1.96078	0.040554	FMR1, DISC1	100	7	16792	47.9771	1	0.36308	0.344028
GOTERM_BP_DIRECT	GO:0071870~cellular response to catecholamine stimulus	2	1.96078	0.040554	DRD1, DRD5	100	7	16792	47.9771	1	0.36308	0.344028
GOTERM_BP_DIRECT	GO:0007617~mating behavior	2	1.96078	0.040554	APP, DRD1	100	7	16792	47.9771	1	0.36308	0.344028
GOTERM_BP_DIRECT	GO:0051057~positive regulation of small GTPase mediated signal transduction	2	1.96078	0.040554	RELN, SOS1	100	7	16792	47.9771	1	0.36308	0.344028
GOTERM_BP_DIRECT	GO:0002455~humoral immune response mediated by circulating immunoglobulin	2	1.96078	0.040554	HLA-DRB1, HLA-DQB1	100	7	16792	47.9771	1	0.36308	0.344028
GOTERM_BP_DIRECT	GO:0042297~vocal learning	2	1.96078	0.040554	CNTNAP2, FOXP2	100	7	16792	47.9771	1	0.36308	0.344028
GOTERM_BP_DIRECT	GO:0030814~regulation of cAMP metabolic process	2	1.96078	0.040554	DRD2, DRD3	100	7	16792	47.9771	1	0.36308	0.344028
GOTERM_BP_DIRECT	GO:0030432~peristalsis	2	1.96078	0.040554	DRD1, DRD2	100	7	16792	47.9771	1	0.36308	0.344028
GOTERM_BP_DIRECT	GO:0021766~hippocampus development	3	2.94118	0.0431298	RELN, CDK5, CASP3	100	56	16792	8.99571	1	0.383567	0.36344
GOTERM_BP_DIRECT	GO:0007605~sensory perception of sound	4	3.92157	0.0439837	GABRB3, CHRNB2, CNTN5, DCDC2	100	133	16792	5.05023	1	0.3853	0.365082
GOTERM_BP_DIRECT	GO:0006959~humoral immune response	3	2.94118	0.0445302	IL6, CD83, TNF	100	57	16792	8.83789	1	0.3853	0.365082
GOTERM_BP_DIRECT	GO:0032922~circadian regulation of gene expression	3	2.94118	0.0445302	PER1, DRD2, DRD3	100	57	16792	8.83789	1	0.3853	0.365082
GOTERM_BP_DIRECT	GO:0007204~positive regulation of cytosolic calcium ion concentration	4	3.92157	0.0448045	DLG4, OPRM1, ESR1, IL2	100	134	16792	5.01254	1	0.3853	0.365082
GOTERM_BP_DIRECT	GO:0016188~synaptic vesicle maturation	2	1.96078	0.0462129	DLG4, SYP	100	8	16792	41.98	1	0.3853	0.365082
GOTERM_BP_DIRECT	GO:0051963~regulation of synapse assembly	2	1.96078	0.0462129	CHRNB2, GRIN1	100	8	16792	41.98	1	0.3853	0.365082
GOTERM_BP_DIRECT	GO:0015844~monoamine transport	2	1.96078	0.0462129	PICK1, SLC6A3	100	8	16792	41.98	1	0.3853	0.365082
GOTERM_BP_DIRECT	GO:0010888~negative regulation of lipid storage	2	1.96078	0.0462129	IL6, TNF	100	8	16792	41.98	1	0.3853	0.365082
GOTERM_BP_DIRECT	GO:0050877~neurological system process	2	1.96078	0.0462129	CHRNB2, CHRNA4	100	8	16792	41.98	1	0.3853	0.365082
GOTERM_BP_DIRECT	GO:0031102~neuron projection regeneration	2	1.96078	0.0462129	APOE, GFAP	100	8	16792	41.98	1	0.3853	0.365082
GOTERM_BP_DIRECT	GO:0048661~positive regulation of smooth muscle cell proliferation	3	2.94118	0.0488309	IL6, CDH13, TNF	100	60	16792	8.396	1	0.404598	0.383368
GOTERM_BP_DIRECT	GO:0032092~positive regulation of protein binding	3	2.94118	0.0502968	ACE, CDK5, RAN	100	61	16792	8.25836	1	0.414089	0.392361
GOTERM_BP_DIRECT	GO:0050795~regulation of behavior	2	1.96078	0.0518388	RELN, HTR1A	100	9	16792	37.3156	1	0.414089	0.392361
GOTERM_BP_DIRECT	GO:0097120~receptor localization to synapse	2	1.96078	0.0518388	RELN, DLG4	100	9	16792	37.3156	1	0.414089	0.392361
GOTERM_BP_DIRECT	GO:0010579~positive regulation of adenylate cyclase activity involved in G-protein coupled receptor signaling pathway	2	1.96078	0.0518388	DRD1, DRD5	100	9	16792	37.3156	1	0.414089	0.392361
GOTERM_BP_DIRECT	GO:0047497~mitochondrion transport along microtubule	2	1.96078	0.0518388	MAP1B, MAPT	100	9	16792	37.3156	1	0.414089	0.392361
GOTERM_BP_DIRECT	GO:0002237~response to molecule of bacterial origin	2	1.96078	0.0518388	IL10, TLR2	100	9	16792	37.3156	1	0.414089	0.392361
GOTERM_BP_DIRECT	GO:0006810~transport	6	5.88235	0.0549587	GABRB3, ABCB1, GABRA6, GRIK1, SLC6A1, GRIN2B	100	348	16792	2.89517	1	0.436398	0.413499
GOTERM_BP_DIRECT	GO:0008284~positive regulation of cell proliferation	7	6.86275	0.057417	IL6, CHRNA7, HTR1A, S100B, DRD3, ADRA2A, IL2	100	466	16792	2.5224	1	0.450671	0.427022
GOTERM_BP_DIRECT	GO:0043268~positive regulation of potassium ion transport	2	1.96078	0.0574318	DRD1, ADRA2A	100	10	16792	33.584	1	0.450671	0.427022
GOTERM_BP_DIRECT	GO:0006952~defense response	3	2.94118	0.0594159	CD83, TNIP1, HP	100	67	16792	7.51881	1	0.460819	0.436638
GOTERM_BP_DIRECT	GO:0032868~response to insulin	3	2.94118	0.0594159	IL10, IL6, TLR2	100	67	16792	7.51881	1	0.460819	0.436638
GOTERM_BP_DIRECT	GO:0051024~positive regulation of immunoglobulin secretion	2	1.96078	0.0629922	IL6, IL2	100	11	16792	30.5309	1	0.477452	0.452399
GOTERM_BP_DIRECT	GO:1900273~positive regulation of long-term synaptic potentiation	2	1.96078	0.0629922	RELN, DRD2	100	11	16792	30.5309	1	0.477452	0.452399
GOTERM_BP_DIRECT	GO:0002446~neutrophil mediated immunity	2	1.96078	0.0629922	IL6, ACE	100	11	16792	30.5309	1	0.477452	0.452399
GOTERM_BP_DIRECT	GO:0034116~positive regulation of heterotypic cell-cell adhesion	2	1.96078	0.0629922	IL10, TNF	100	11	16792	30.5309	1	0.477452	0.452399
GOTERM_BP_DIRECT	GO:0033138~positive regulation of peptidyl-serine phosphorylation	3	2.94118	0.0641733	IL6, TNF, SNCA	100	70	16792	7.19657	1	0.483656	0.458277
GOTERM_BP_DIRECT	GO:0007411~axon guidance	4	3.92157	0.0677405	RELN, BDNF, SOS1, ROBO1	100	159	16792	4.2244	1	0.505005	0.478505
GOTERM_BP_DIRECT	GO:0002031~G-protein coupled receptor internalization	2	1.96078	0.0685201	DRD2, DRD3	100	12	16792	27.9867	1	0.505005	0.478505
GOTERM_BP_DIRECT	GO:0001774~microglial cell activation	2	1.96078	0.0685201	TLR2, SNCA	100	12	16792	27.9867	1	0.505005	0.478505
GOTERM_BP_DIRECT	GO:0035815~positive regulation of renal sodium excretion	2	1.96078	0.0685201	DRD2, DRD3	100	12	16792	27.9867	1	0.505005	0.478505
GOTERM_BP_DIRECT	GO:0050729~positive regulation of inflammatory response	3	2.94118	0.0690546	TNIP1, IL2, TLR2	100	73	16792	6.90082	1	0.506148	0.479588
GOTERM_BP_DIRECT	GO:0042391~regulation of membrane potential	3	2.94118	0.0723749	CHRNA4, CHRNA7, GRIN1	100	75	16792	6.7168	1	0.514255	0.48727
GOTERM_BP_DIRECT	GO:0007623~circadian rhythm	3	2.94118	0.0723749	PER1, DDC, DYRK1A	100	75	16792	6.7168	1	0.514255	0.48727
GOTERM_BP_DIRECT	GO:0001967~suckling behavior	2	1.96078	0.0740157	APP, GRIN1	100	13	16792	25.8338	1	0.514255	0.48727
GOTERM_BP_DIRECT	GO:0001878~response to yeast	2	1.96078	0.0740157	APP, IL6	100	13	16792	25.8338	1	0.514255	0.48727
GOTERM_BP_DIRECT	GO:0050435~beta-amyloid metabolic process	2	1.96078	0.0740157	ACE, PSEN2	100	13	16792	25.8338	1	0.514255	0.48727
GOTERM_BP_DIRECT	GO:0030818~negative regulation of cAMP biosynthetic process	2	1.96078	0.0740157	ADRA2A, DRD4	100	13	16792	25.8338	1	0.514255	0.48727
GOTERM_BP_DIRECT	GO:0021819~layer formation in cerebral cortex	2	1.96078	0.0740157	RELN, CDK5	100	13	16792	25.8338	1	0.514255	0.48727
GOTERM_BP_DIRECT	GO:0045019~negative regulation of nitric oxide biosynthetic process	2	1.96078	0.0740157	IL10, OPRM1	100	13	16792	25.8338	1	0.514255	0.48727
GOTERM_BP_DIRECT	GO:0010288~response to lead ion	2	1.96078	0.0740157	APP, SLC6A1	100	13	16792	25.8338	1	0.514255	0.48727
GOTERM_BP_DIRECT	GO:0048747~muscle fiber development	2	1.96078	0.0740157	DMD, FLNC	100	13	16792	25.8338	1	0.514255	0.48727
GOTERM_BP_DIRECT	GO:0050728~negative regulation of inflammatory response	3	2.94118	0.0791664	CHRNA7, APOE, IL2	100	79	16792	6.37671	1	0.535481	0.507383
GOTERM_BP_DIRECT	GO:0035729~cellular response to hepatocyte growth factor stimulus	2	1.96078	0.0794792	IL10, IL6	100	14	16792	23.9886	1	0.535481	0.507383
GOTERM_BP_DIRECT	GO:0007625~grooming behavior	2	1.96078	0.0794792	DRD1, DRD2	100	14	16792	23.9886	1	0.535481	0.507383
GOTERM_BP_DIRECT	GO:0071625~vocalization behavior	2	1.96078	0.0794792	CNTNAP2, DLG4	100	14	16792	23.9886	1	0.535481	0.507383
GOTERM_BP_DIRECT	GO:0010001~glial cell differentiation	2	1.96078	0.0794792	RELN, CDH2	100	14	16792	23.9886	1	0.535481	0.507383
GOTERM_BP_DIRECT	GO:0042311~vasodilation	2	1.96078	0.0794792	DRD1, APOE	100	14	16792	23.9886	1	0.535481	0.507383
GOTERM_BP_DIRECT	GO:0050731~positive regulation of peptidyl-tyrosine phosphorylation	3	2.94118	0.0843858	IL6, KITLG, RELN	100	82	16792	6.14341	1	0.565065	0.535414
GOTERM_BP_DIRECT	GO:0070374~positive regulation of ERK1 and ERK2 cascade	4	3.92157	0.0847174	IL6, OPRM1, DRD2, TNF	100	175	16792	3.83817	1	0.565065	0.535414
GOTERM_BP_DIRECT	GO:0010608~posttranscriptional regulation of gene expression	2	1.96078	0.0903107	PER1, ACE	100	16	16792	20.99	1	0.582003	0.551463
GOTERM_BP_DIRECT	GO:0048488~synaptic vesicle endocytosis	2	1.96078	0.0903107	CDK5, SNCA	100	16	16792	20.99	1	0.582003	0.551463
GOTERM_BP_DIRECT	GO:0044130~negative regulation of growth of symbiont in host	2	1.96078	0.0903107	IL10, TNF	100	16	16792	20.99	1	0.582003	0.551463
GOTERM_BP_DIRECT	GO:0014002~astrocyte development	2	1.96078	0.0903107	DRD1, GFAP	100	16	16792	20.99	1	0.582003	0.551463
GOTERM_BP_DIRECT	GO:0048011~neurotrophin TRK receptor signaling pathway	2	1.96078	0.0903107	CASP3, SOS1	100	16	16792	20.99	1	0.582003	0.551463
GOTERM_BP_DIRECT	GO:0050995~negative regulation of lipid catabolic process	2	1.96078	0.0903107	TNF, ADRA2A	100	16	16792	20.99	1	0.582003	0.551463
GOTERM_BP_DIRECT	GO:0008209~androgen metabolic process	2	1.96078	0.0903107	ESR1, CYP19A1	100	16	16792	20.99	1	0.582003	0.551463
GOTERM_BP_DIRECT	GO:0048013~ephrin receptor signaling pathway	3	2.94118	0.0915029	PSEN2, GRIN2B, GRIN1	100	86	16792	5.85767	1	0.58685	0.556056
GOTERM_BP_DIRECT	GO:0002504~antigen processing and presentation of peptide or polysaccharide antigen via MHC class II	2	1.96078	0.0956791	HLA-DRB1, HLA-DQB1	100	17	16792	19.7553	1	0.59923	0.567786
GOTERM_BP_DIRECT	GO:0001508~action potential	2	1.96078	0.0956791	CHRNB2, CHRNA4	100	17	16792	19.7553	1	0.59923	0.567786
GOTERM_BP_DIRECT	GO:0048514~blood vessel morphogenesis	2	1.96078	0.0956791	CDH2, SOS1	100	17	16792	19.7553	1	0.59923	0.567786
GOTERM_BP_DIRECT	GO:0048265~response to pain	2	1.96078	0.0956791	RELN, COMT	100	17	16792	19.7553	1	0.59923	0.567786
GOTERM_BP_DIRECT	GO:0021542~dentate gyrus development	2	1.96078	0.0956791	NEUROD6, DRD1	100	17	16792	19.7553	1	0.59923	0.567786
GOTERM_BP_DIRECT	GO:0010976~positive regulation of neuron projection development	3	2.94118	0.0969523	IL6, RELN, DMD	100	89	16792	5.66022	1	0.601555	0.56999
GOTERM_BP_DIRECT	GO:0007565~female pregnancy	3	2.94118	0.0969523	STS, PRL, COMT	100	89	16792	5.66022	1	0.601555	0.56999
