# Supplementary material for: Associative gene networks reveal novel candidates important for ADHD and dyslexia comorbidity
Source: BMC Med Genomics. 2023 Sep 4;16:208. doi: 10.1186/s12920-023-01502-1 (PMC10478365; doi:10.1186/s12920-023-01502-1)
Supplement: Supplementary file 4 — Additional file 4: Table S4. Criterion 2 results [file 12920_2023_1502_MOESM4_ESM.xls]

## Sheet: endeavour_result 
Rank	Gene name	Group	P-value	Annotation – Gene Ontology	Annotation – UniProt	Text-mining	Annotation – InterPro	Annotation – Pfam	Annotation – SIMAP (localization)	Annotation – DrugBank	Annotation – Stitch	Annotation – RGD ChEBI	Annotation – Reactome	Annotation – WikiPathways	Annotation – RGD pathways	Annotation – BioCarta	Annotation – CPDB	Annotation – hiPathDB	Annotation – GAD	Annotation – OMIM	Annotation – RGD MP	Annotation – RGD RDO	Interaction – String	Interaction – BioGrid	Interaction – I2D	Interaction – IntAct	Interaction – iRefIndex	Interaction – Mint	Interaction – HPRD	Interaction – MIPS	Interaction – GeneRIF	Expression – Su et al (2002)	Expression – Su et al (2004)	Expression – CMAP	Expression – Lukk et al	Annotation – PaGenBase	Annotation – CGAP	Annotation – GNF	Annotation – eGenetics	Blast	Precalculated – Ouzounis	Precalculated – Prospectr	Precalculated – HaploPred	Annotation – Aura	Annotation – mirZ	id
1	GRIN1	Training gene	0.0047	0.3886	0.0237	0.1907	0.0667	0.0686	0.1676	0.4382	0.1677	0.4783	0.1194	0.0816	0.0275	0.7789	0.006	0.0526	0.2335	0.5922	0.1988	0.2769	0.0521	0.4408	0.4408	0.3318	0.4597	0.2322	0.3886	0.1232	0.455	0.0375	0.3315	0.0217	0.0652	0.1469	0.2775	0.1406	0.0898	0.4502	0.3529	0.3775	0.575	0.4422	0.8398	0
2	GRIA1	Training gene	0.0095	0.3886	0.0616	0.3093	0.0667	0.0637	0.1676	0.3596	0.1198	0.4783	0.0896	0.2959	0.0092	0.7789	0.0419	0.0902	0.2335	0	0.3665	0.2769	0.4882	0.4408	0.4408	0.8341	0.4597	0.2322	0.3886	0.1232	0.455	0.1563	0.2663	0.0815	0.0489	0.2227	0.0335	0.0417	0.4132	0.4502	0.385	0.3775	0.49	0.4422	0.2282	1
3	GABRA1	Training gene	0.0142	0.3886	0.0142	0.1186	0.0238	0.0294	0.1676	0.0112	0.7844	0.4783	0.0299	0	0	0.2737	0.0299	0.0752	0.2335	0.5922	0.4037	0.7385	0.2654	0.4408	0.4408	0.8341	0.4597	0.7299	0.3886	0.1232	0.455	0.2	0.587	0.2391	0.0326	0.0047	0.3206	0.1042	0.2335	0.4502	0.107	0.4314	0.375	0.4422	0.2039	2
4	GABRG2	Training gene	0.019	0.3886	0.0379	0.2165	0.0333	0.0294	0.1676	0.0562	0.0299	0.4783	0.0299	0	0	0	0.0539	0.1504	0.2335	0.5922	0.5155	0.7308	0.327	0.4408	0.4408	0.8341	0.4597	0.7299	0.3886	0.1232	0.455	0.1	0.1793	0.4511	0.0435	0.0142	0.0335	0.3542	0.5808	0.4502	0.0695	0.3775	0.77	0.4422	0.2864	3
5	GABRB1	Training gene	0.0237	0.3886	0.0521	0.0876	0.0095	0.0294	0.1676	0.0337	0.018	0.4783	0.0299	0	0	0	0.0659	0.1504	0.2335	0	0	0.6538	0.3981	0.4408	0.4408	0.3318	0.4597	0.7299	0.3886	0.6256	0.455	0.15	0.2283	0.1359	0.0272	0.0995	0.3541	0.151	0.497	0.4502	0.9412	0.4314	0.565	0.4422	0.534	4
6	GABRB3	Training gene	0.0284	0.3886	0.019	0.0825	0.0095	0.0294	0.1676	0.0449	0.0599	0.4783	0.0299	0	0	0	0.0479	0.1504	0.2335	0.5922	0.3416	0.2769	0.2654	0.4408	0.4408	0.8341	0.4597	0.7299	0.3886	0.6256	0.455	0.1125	0.4402	0.1413	0.1848	0.0664	0.4785	0.4844	0.6527	0.4502	0.4278	0.4314	0.13	0.7387	0.1408	5
7	GRIN2B	Training and candidate gene	0.0332	0.3886	0.0332	0.1959	0.0667	0.0686	0.1676	0.3146	0.0539	0.4783	0.1194	0.0816	0.0183	0.1368	0.0958	0.0451	0.2335	0.5922	0.3975	0.2769	0.0237	0.4408	0.4408	0.3318	0.4597	0.2322	0.3886	0.6256	0.455	0.6563	0.0543	0.1957	0.2772	0.1232	0.6029	0.474	0.9641	0.4502	0.3102	0.3775	0.42	0.7387	0.5437	6
8	PSEN1	Training gene	0.0379	0.3886	0.2464	0.5876	0.2048	0.1422	0.3642	0	0.4371	0.4783	0	0.2449	0.2477	0.1789	0.3533	0.3609	0.2335	0.0777	0.0373	0.2769	0.2275	0.4408	0.4408	0.3318	0.4597	0.2322	0.3886	0.1232	0.455	0.7	0.2011	0.3641	0.788	0.9621	0.3828	0.2604	0.3713	0.4502	0.2193	0.3137	0.04	0.4422	0.0922	7
9	CHRNA4	Training gene	0.0427	0.3886	0.0047	0.1237	0.0524	0.0294	0.1676	0.2247	0.6228	0.4783	0.1493	0.1224	0	0	0.0838	0.1504	0.2335	0.1068	0.4534	0.2769	0.2654	0.4408	0.4408	0.8341	0.4597	0.2322	0.3886	0.1232	0.455	0.55	0.5163	0.0978	0.2717	0.2559	0.8325	0.2708	0	0.4502	0.0856	0.098	0.855	0.1759	0.5922	8
10	SLC1A2	Training gene	0.0474	0.3886	0.5166	0.5309	0.6381	0.6373	0.6879	0.4045	0.1317	0.4783	0.1716	0	0.0734	0	0.491	0.391	0.2335	0	0.441	0.8	0.5403	0.4408	0.4408	0.3318	0.4597	0.2322	0.3886	0.6256	0.455	0.2063	0.163	0.5054	0.0924	0.0758	0.1292	0.1302	0.006	0.4502	0.1765	0.0343	0.33	0.1759	0.0194	9
11	GRIA4	Training gene	0.0521	0.3886	0.0664	0.3299	0.0762	0.0784	0.1676	0.4045	0.0898	0.4783	0.0896	0.2959	0.1835	0	0.0599	0.1504	0.5685	0	0.4783	0.9538	0.3081	0.4408	0.4408	0.8341	0.4597	0.2322	0.3886	0.1232	0.455	0	0.337	0.4185	0.5163	0.109	0.0335	0.5938	0.3653	0.4502	0.4759	0.4314	0.685	0.0603	0.1117	10
12	DRD5	Training gene	0.0569	0.3886	0.3886	0.1289	0.1095	0.2549	0.3642	0.1573	0.497	0.4783	0.2612	0.2755	0.1193	0	0.2395	0.0075	0.2335	0.0097	0.6522	0.2769	0.4408	0.4408	0.4408	0.8341	0.4597	0.7299	0.3886	0.1232	0.455	0	0.0054	0.3696	0.2554	0.3839	0.0335	0.3021	0.9102	0.4502	0.2406	0.8186	0.94	0.4422	0.6505	11
13	DLG4	Training gene	0.0616	0.3886	0.1469	0.2423	0.6381	0.6373	0.5029	0.7978	0.2455	0.4783	0.0672	0	0.0826	0.5579	0.1078	0.4436	0.533	0	0.2857	0.6462	0.0237	0.4408	0.4408	0.3318	0.4597	0.2322	0.3886	0.1232	0.455	0.125	0.087	0.1304	0.1793	0.1043	0.2297	0.2031	0.0479	0.4502	0.8182	0.6078	0.03	0.4422	0.665	12
14	PTPRD	Training gene	0.0664	0.3886	0.3791	0.2835	0.6381	0.1667	0.1676	0	0.8982	0.4783	0	0	0	0	0	0	0.2335	0	0	0	0.8246	0.4408	0.4408	0.3318	0.4597	0.2322	0.3886	0.6256	0.455	0.0438	0.1304	0.1033	0.0707	0.3697	0.2679	0.0052	0.4132	0.4502	0.3048	0.1422	0.105	0.1759	0.0825	13
15	CACNA1A	Training gene	0.0711	0.3886	0.09	0.6443	0.1238	0.1324	0.6879	0.5169	0.3473	0.4783	0.1866	0.8469	0.0367	0	0.0719	0.2857	0.2335	0.5922	0.1677	0.2769	0.564	0.4408	0.4408	0.3318	0.4597	0.7299	0.3886	0.1232	0.455	0.3063	0.5435	0.163	0.1304	0.2607	0.6794	0.1823	0.1078	0.4502	0.0053	0.1667	0.265	0.1759	0.7767	14
16	GABRA5	Training gene	0.0758	0.3886	0.0474	0.067	0.0238	0.0294	0.1676	0.0225	0.6048	0.4783	0.0299	0	0	0.2737	0.018	0.0752	0.2335	0	0.7019	0.9	0.3791	0.4408	0.9431	0.8341	0.4597	0.7299	0.8863	0.6256	0.455	0.0875	0.1848	0.0652	0.163	0.0616	0.512	0.1146	0.5689	0.4502	0	0.3775	0.48	0.4422	0.5388	15
17	GABRB2	Training gene	0.0806	0.3886	0.0427	0.1031	0.0095	0.0294	0.1676	0.0674	0.006	0.4783	0.0299	0	0	0	0.0359	0.1504	0.2335	0	0.7578	0.9462	0.3507	0.4408	0.4408	0.8341	0.4597	0.7299	0.3886	0.1232	0.455	0.8125	0.3913	0.9783	0.2989	0.1564	0.0335	0.5781	0.6766	0.4502	0.9037	0.3775	0.58	0.1759	0.1456	16
18	MAPT	Training gene	0.0853	0.3886	0.1517	0.2526	0.6381	0.6373	0	0	0.0719	0.4783	0.8806	0.2143	0.0917	0.2211	0.2515	0.2256	0.2335	0.0777	0.2547	0.2769	0.0664	0.4408	0.4408	0.3318	0.4597	0.2322	0.3886	0.6256	0.455	0.05	0.3207	0.8152	0.1739	0.2275	0.177	0.6927	0.0838	0.4502	0	0.7941	0.62	0.4422	0.3981	17
19	GRM3	Training gene	0.09	0.3886	0.3128	0.201	0.1429	0.1029	0.1676	0.7978	0.1018	0.4783	0.5896	0.8469	0.1835	0	0.2635	0.1504	0.2335	0	0.8944	0	0.6351	0.4408	0.4408	0.8341	0.4597	0.7299	0.3886	0.1232	0.455	0.0688	0.25	0.3913	0.0163	0.1754	0.0335	0.0521	0.2934	0.4502	0	0.1373	0.41	0.0603	0.6262	18
20	GABBR1	Training gene	0.0948	0.3886	0.0853	0.0567	0.1429	0.1029	0.1676	0.7978	0.1557	0.4783	0.1045	0.8469	0	0.7789	0.1018	0.1504	0.2335	0	0.3106	0.2769	0.9573	0.4408	0.4408	0.3318	0.4597	0.2322	0.3886	0.6256	0.455	0.0188	0.4076	0.8043	0.0978	0.0095	0.1627	0	0.2036	0.4502	0	0	0.96	0.0603	0.568	19
21	OPRM1	Training gene	0.0995	0.3886	0.3602	0.268	0.6381	0.2549	0.1676	0.5618	0.1377	0.4783	0.5896	0.4694	0.633	0.7789	0.2814	0.1504	0.2335	0	0.1553	0.2769	0.3602	0.4408	0.4408	0.3318	0.4597	0.7299	0.3886	0.6256	0.455	0.5125	0.0109	0.1087	0.2174	0.2844	0.8182	0.375	0	0.4502	0.2888	0.5098	0.81	0.0603	0.267	20
22	ESR1	Training gene	0.1043	0.3886	0.3175	0.0361	0.2476	0.6373	0	0.382	0.5329	0.4783	0.3507	0.5612	0.7339	0.2105	0.5449	0.4737	0.2335	0.1456	0.0621	0.2769	0.0521	0.4408	0.4408	0.3318	0.4597	0.2322	0.3886	0.1232	0.455	0.6	0.0761	0.788	0.8315	0.8057	0.756	0.4635	0.8323	0.4502	0.1979	0.0343	0.015	0.6181	0.1505	21
23	CACNA1B	Training gene	0.109	0.3886	0.1706	0.2732	0.1238	0.1324	0.6879	0.5169	0.3772	0.4783	0.1866	0.8469	0.156	0	0.0778	0.2556	0.736	0	0.3168	0.5692	0.6066	0.4408	0.4408	0.3318	0.4597	0.2322	0.3886	0.6256	0.455	0.4938	0.7554	0.0163	0.5109	0.1659	0.3732	0.8854	0.3533	0.4502	0.0642	0.1667	0.46	0.0603	0.3932	22
24	CDK5	Training gene	0.1137	0.3886	0.1327	0.5464	0.6381	0.6373	0	0.7978	0.2036	0.4783	0.2985	0.0612	0.2385	0.1158	0.2216	0.2707	0.6142	0	0.4224	0.2769	0.0664	0.4408	0.4408	0.3318	0.4597	0.2322	0.3886	0.1232	0.455	0.1438	0.6413	0.6685	0.3804	0.1422	0.4737	0.0833	0.4012	0.4502	0.6524	0.0147	0.305	0.7387	1	23
25	MAP1B	Training gene	0.1185	0.3886	0.4882	0.9072	0.6381	0.6373	0.9422	0	0.7186	0.4783	0	0	0.367	0.0737	0.5808	0.3459	0.6904	0	0.2422	0.5923	0.2559	0.4408	0.4408	0.3318	0.4597	0.2322	0.3886	0.6256	0.455	0.0313	0.3859	0.7935	0.1087	0.0332	0.0813	0.2083	0.006	0.4502	0.2567	0.3578	0.075	0.4422	0.0388	24
26	FGFR3	Training gene	0.1232	0.3886	0.1611	0.3814	0.6381	0.1667	0.1676	0.7978	0.8982	0.4783	0.5299	0.6327	0.3303	0	0.4551	0.2406	0.2335	0.5922	0.0807	0.6154	0.5261	0.4408	0.4408	0.3318	0.4597	0.2322	0.3886	0.6256	0.455	0.1375	0.5272	0.663	0.4185	0.3555	0.7703	0.0313	0.2814	0.4502	0.0963	0.098	0.11	0.0603	0.6311	25
27	DRD3	Training gene	0.128	0.3886	0.3412	0.0258	0.1095	0.2549	0.6879	0.1236	0.4611	0.4783	0.2612	0.0714	0.2752	0	0.2156	0.015	0.2335	0.0485	0.3354	0.2769	0.4076	0.4408	0.4408	0.8341	0.4597	0.7299	0.3886	0.6256	0.455	0.5063	0.5598	0.0109	0.413	0.2844	0.9091	0.6146	0.9461	0.4502	0.1283	0.2157	0.71	0	0	26
28	SOS1	Training gene	0.1327	0.3886	0.6209	0.3918	0.6381	0.6373	0	0	0.3234	0.4783	0.291	0.3878	0.1009	0.0316	0.3952	0.3383	0.5584	0.5922	0.2981	0.9385	0.0948	0.4408	0.4408	0.3318	0.4597	0.2322	0.3886	0.1232	0.455	0.5813	0.1685	0.5109	0.6522	0.6066	0.2871	0.5365	0	0.4502	0.4385	0.9657	0.205	0.0603	0.1845	27
29	GABRA6	Training gene	0.1374	0.3886	0.0521	0.2629	0.0238	0.0294	0.1676	0.1124	0.024	0.4783	0.0299	0	0	0.2737	0.018	0.0752	0.2335	0	0.646	0	0.3981	0.4408	0.9431	0.8341	0.4597	0.7299	0.8863	0.6256	0.455	0.8938	0.8859	0.0761	0.4783	0.3081	0	0.6198	0.6886	0.4502	0.5294	0.299	0.22	0.0603	0.6748	28
30	PRNP	Training gene	0.1422	0.3886	0.1801	0.4794	0.6381	0.6373	0.1676	0.5843	0	0.4783	0.3358	0	0.4954	0.5053	0.6707	0.8571	0.2335	0.5922	0.2484	0.2769	0.9573	0.4408	0.4408	0.3318	0.4597	0.2322	0.3886	0.1232	0.455	0.0813	0.1739	0.413	0.5489	0.4929	0.1531	0.0208	0	0.4502	0.2834	0.6471	0.535	0.4422	0.3544	29
31	DRD2	Training and candidate gene	0.1469	0.3886	0.1896	0.0309	0.1095	0.2549	0.6879	0.0899	0.8982	0.4783	0.2612	0.0204	0.055	0.4842	0.1557	0.0376	0.2335	0.5922	0.0124	0.2769	0.3175	0.4408	0.4408	0.3318	0.4597	0.2322	0.3886	0.6256	0.455	0.9625	0.0326	0.3315	0.2283	0.2844	0.9856	0.349	0.8443	0.4502	0.2727	0.2157	0.75	0.9698	0.7913	30
32	RAF1	Training gene	0.1517	0.3886	0.3365	0.567	0.6381	0.6373	0	0.7978	0.503	0.4783	0.0746	0.3265	0.0459	0.1684	0.1198	0.4361	0.7411	0.5922	0.118	0.8462	0.0237	0.4408	0.4408	0.3318	0.4597	0.2322	0.3886	0.1232	0.455	0.4	0.5543	0.3533	0.5598	0.8246	0.1722	0.8073	0.1916	0.4502	0.5936	0.6078	0.01	0.1759	0.6068	31
33	TNF	Training gene	0.1564	0.3886	0.2654	0.0103	0.6381	0.6373	0.6879	0.5393	0.1497	0.4783	0.8806	0.0102	0.1376	0.4211	0.2275	0.3233	0.2335	0.1748	0.0559	0.2769	0.1422	0.4408	0.4408	0.3318	0.4597	0.2322	0.3886	0.6256	0.455	0.4563	0.3043	0.6196	0.5978	0.9147	0.9569	0	0	0.4502	0	0	0.175	0.2714	0.6553	32
34	PTPN11	Training gene	0.1611	0.3886	0.6161	0.6289	0.6381	0.6373	0.8324	0.7978	0.7545	0.4783	0.2388	0.3367	0.1651	0.0211	0.3234	0.4286	0.2335	0.5922	0.1304	0.8615	0.0948	0.4408	0.4408	0.3318	0.4597	0.2322	0.3886	0.1232	0.455	0.1625	0.2065	0.4348	0.6902	0.3365	0.6316	0.1667	0.2216	0.4502	0.4545	0.2647	0.66	0.4422	0.0728	33
35	LGI1	Training gene	0.1659	0.3886	0.128	0.8866	0.6381	0.6373	0.5029	0	0.4192	0.4783	0	0	0	0	0	0	0.7919	0.5922	0.472	0.7769	0.7014	0.4408	0.4408	0.8341	0.4597	0.7299	0.3886	0.6256	0.455	0.025	0.6304	0.0054	0.0054	0.0474	0.2488	0.0781	0	0.4502	0.1658	0.7108	0.295	0.0603	0.4854	34
36	LPL	Training gene	0.1706	0.3886	0.237	0.3505	0.6381	0.6373	0.5029	0.7978	0.2575	0.4783	0.4627	0.2449	0.7706	0.7789	0.4192	0.4135	0.2335	0.5922	0.6584	0.2769	0.0664	0.4408	0.4408	0.3318	0.4597	0.2322	0.3886	0.6256	0.455	0.8438	0.7989	0.5326	0.5815	0.455	0.2823	0.3333	0.3413	0.4502	0.0107	0.098	0.54	0.4422	0.3738	35
37	PAFAH1B1	Training gene	0.1754	0.3886	0.5355	0.5515	0.6381	0.6373	0.9422	0	0.3114	0.4783	0.8806	0.8469	0.4037	0.0421	0.5808	0.3759	0.2335	0.5922	0.4472	0.9154	0.2133	0.4408	0.4408	0.3318	0.4597	0.2322	0.3886	0.6256	0.455	0.0063	0.2935	0.3043	0.4837	0.8578	0.1483	0.026	0	0.4502	0.139	0.3333	0.19	0.0603	0.034	36
38	GRIK1	Training gene	0.1801	0.3886	0.0711	0.0206	0.0762	0.0784	0.1676	0.3708	0.0659	0.4783	0.1343	0	0.1468	0	0.1617	0.1504	0.2335	0	0.5839	0.6615	0.1422	0.4408	0.4408	0.8341	0.4597	0.7299	0.3886	0.6256	0.455	0.45	0.0272	0.1522	0.2609	0.0569	0.9187	0.3958	0.7964	0.4502	0.631	0.8039	0.8	0.7387	0.8883	37
39	SLC6A1	Training gene	0.1848	0.3886	0.4739	0.5722	0.6381	0.6373	0.6879	0.2809	0.1257	0.4783	0.2015	0.4388	0	0	0.1677	0.8571	0.5178	0	0.677	0.2769	0.7062	0.4408	0.4408	0.8341	0.4597	0.7299	0.3886	0.6256	0.455	0	0.2337	0.0326	0.0217	0.0948	0.2153	0.0365	0.0299	0.4502	0.7005	0.2647	0.795	0.4422	0.2913	38
40	SCN8A	Training gene	0.1896	0.3886	0.0806	0.7062	0.0905	0.0931	0.6879	0	0.5269	0.4783	0.3955	0	0	0	0.7006	0	0.4975	0.5922	0.2795	0.2769	0.5782	0.4408	0.4408	0.3318	0.4597	0.7299	0.3886	0.6256	0.455	0.5938	0.3424	0.7391	0.1359	0.1754	0.6124	0.7813	0.485	0.4502	0	0.1667	0.31	0.0603	0.5097	39
41	HTR1A	Training gene	0.1943	0.3886	0.4313	0.1134	0.6381	0.2549	0.6879	0.1461	0.2275	0.4783	0.4328	0.1939	0	0	0.2455	0.1504	0.2335	0.5922	0.5714	0.2769	0.3934	0.4408	0.4408	0.3318	0.4597	0.7299	0.3886	0.1232	0.455	0	0.7283	0.2174	0.3859	0.1185	0.5263	0.8958	0.9461	0.4502	0.4492	0.4559	0.385	0	0	40
42	GFAP	Training gene	0.1991	0.3886	0.654	0.7165	0.6381	0.6373	0.8324	0	0.2216	0.4783	0.3582	0.8469	0	0.5053	0.503	0.8571	0	0.5922	0.2298	0.2769	0.1706	0.4408	0.4408	0.3318	0.4597	0.2322	0.3886	0.6256	0.455	0.1188	0.7663	0.25	0.038	0.0237	0.0766	0.0104	0.1796	0.4502	0.1818	0.6863	0.28	0.6181	0.5146	41
43	GABRG3	Training gene	0.2038	0.3886	0.0758	0.0722	0.0333	0.0294	0.1676	0.0787	0.012	0.4783	0.0299	0	0	0	0.012	0.1504	0.2335	0	0	0	0.4076	0.9431	0.4408	0.8341	0.4597	0.7299	0.3886	0.6256	0.455	0.3125	0.1033	0.288	0.3913	0.218	0.9952	0.8958	0	0.4502	0.6791	0.5294	0.92	0.8844	0.9223	42
44	CASP3	Training gene	0.2085	0.3886	0.7915	0.5052	0.6381	0.6373	0	0.7978	0.2395	0.4783	0.6269	0.3571	0.2294	0.4316	0.1916	0.2331	0.6345	0	0.0683	0.2769	0.5498	0.4408	0.4408	0.3318	0.4597	0.2322	0.3886	0.6256	0.455	0.6188	0.8315	0.5815	0.4891	0.6066	0.6746	0	0.2395	0.4502	0.2353	0.7402	0.055	0.4422	0.3883	43
45	DRD1	Training gene	0.2133	0.3886	0.327	0.0155	0.1095	0.2549	0.1676	0.1011	0.491	0.4783	0.2612	0.102	0.1193	0.4842	0.1437	0.0301	0.2335	0	0.087	0.2769	0.4408	0.4408	0.4408	0.8341	0.4597	0.7299	0.3886	0.6256	0.455	0.8625	0.7011	0.6359	0.2391	0.2417	0.8469	0.4427	0.9701	0.4502	0.4973	0.098	0.72	0.7387	0.699	44
46	SPTBN1	Training gene	0.218	0.3886	0.4929	0.6031	0.219	0.6373	0.9422	0.7978	0.7904	0.4783	0.2836	0.6633	0.6972	0.7789	0.3653	0.8571	0.6599	0	0.2236	0	0.455	0.4408	0.4408	0.3318	0.4597	0.2322	0.3886	0.1232	0.455	0.325	0.2174	0.7663	0.375	0.4408	0.0335	0.224	0.018	0.4502	0.7968	0.0049	0.645	0.4422	0.0583	45
47	CDH2	Training gene	0.2227	0.3886	0.4834	0.8144	0.6381	0.2059	0.1676	0	0.2515	0.4783	0.3806	0.8469	0.5505	0.1474	0.2934	0.3985	0.7462	0	0.559	1	0.0237	0.4408	0.4408	0.3318	0.4597	0.2322	0.3886	0.6256	0.455	0.2375	0.6033	0.5761	0.5435	0.5118	0.2057	0.2188	0.491	0.4502	0.6578	0.3775	0.05	0.1759	0.4029	46
48	DLGAP1	Training gene	0.2275	0.3886	0.1943	0.3041	0.6381	0.6373	0.8324	0	0	0.4783	0	0	0.1835	0	0.5329	0	0.6091	0	0	0	0.0237	0.4408	0.4408	0.3318	0.4597	0.2322	0.3886	0.6256	0.455	0.8375	0.1522	0.0598	0.1141	0.0711	0.4115	0.401	0.1976	0.4502	0.5508	0.5098	0.195	0.1759	0.9806	47
49	ESR2	Training gene	0.2322	0.3886	0.8483	0.2371	0.2476	0.6373	0	0.3371	0.5569	0.4783	0.8806	0.398	0.6789	0.3158	0.3772	0.6391	0.2335	0	0.0248	0.2769	0.0521	0.4408	0.4408	0.3318	0.4597	0.7299	0.3886	0.1232	0.455	0.4625	0.1087	0.0924	0.3098	0.8057	0.0335	0.6563	0.9281	0.4502	0.0267	0.2157	0.56	0.2462	0.8592	48
50	SCN1A	Training gene	0.237	0.3886	0.1043	0.7423	0.0905	0.0931	0.6879	0.2921	0.2874	0.4783	0.3955	0	0	0	0.3713	0	0.4772	0.5922	0.5652	0.7538	0.5972	0.4408	0.4408	0.3318	0.4597	0.7299	0.8863	0.6256	0.455	0	0.4783	0.2935	0.0598	0.2038	0.7895	0.1719	0.4431	0.4502	0.2246	0.1667	0.675	0.1759	0.2621	49
51	BDNF	Training gene	0.2417	0.3886	0.3223	0.1082	0.6381	0.6373	0.1676	0	0.0359	0.4783	0	0.4592	0.1101	0.2947	0.2096	0.3534	0.2335	0.5922	0.1491	0.2769	0.3033	0.4408	0.4408	0.3318	0.4597	0.2322	0.3886	0.6256	0.455	0.875	0.5109	0.6467	0.7935	0.3602	0.8038	0.9688	0.7844	0.4502	0.0374	0.6716	0.115	0.4422	0.3204	50
52	DRD4	Training gene	0.2464	0.3886	0.4218	0.1649	0.1095	0.2549	0.1676	0.1348	0.485	0.4783	0.2612	0.0204	0.211	0	0.1856	0.015	0.2335	0.0097	0.6832	0.2769	0.2464	0.4408	0.4408	0.8341	0.4597	0.2322	0.3886	0.6256	0.455	0.6438	0.6196	0.0489	0.7663	0.4834	0.9952	0.6771	0.982	0.4502	0.4064	0.4755	0.865	0.8844	0.966	51
53	CDH13	Training gene	0.2512	0.3886	0.3649	0.4381	0.6381	0.2059	0.5029	0	0.2994	0.4783	0.5	0	0	0	0.5629	0.4812	0.2335	0	0.9379	0.8154	0.3697	0.4408	0.4408	0.8341	0.4597	0.2322	0.3886	0.6256	0.455	0.3	0	0	0	0.3744	0.3636	0.4063	0.2156	0.4502	0.6043	0.6863	0.525	0.4422	0.2961	52
54	SNCA	Training gene	0.2559	0.3886	0.1422	0.5825	0.6381	0.6373	0	0	0.1437	0.4783	0.7463	0.2449	0.7615	0.4632	0.4371	0.8571	0.2335	0.5922	0.1863	0.2769	0.1137	0.4408	0.4408	0.3318	0.4597	0.2322	0.3886	0.1232	0.455	0.35	0.8804	0.4783	0.3696	0.1611	0.0335	0.125	0.2515	0.981	0.0214	0.7843	0.21	0.9698	0.2524	53
55	CHRNB2	Training gene	0.2607	0.3886	0.0095	0.1856	0.0524	0.0294	0.1676	0.427	0.7725	0.4783	0.1493	0.1224	0	0	0.0838	0.1504	0.2335	0.5922	0.1056	0.7615	0.2654	0.9431	0.4408	0.8341	0.4597	0.7299	0.3886	0.1232	0.455	0.975	0.6685	0.8967	0.3424	0.1943	0.8086	0.875	0	0.4502	0.2139	0.098	0.74	0.4422	0.3689	54
56	FLNB	Training gene	0.2654	0.3886	0.5829	0.732	0.219	0.6373	0	0	0.7365	0.4783	0.694	0	0.4495	0	0.485	0.3008	0.5025	0.5922	0.4596	0.8538	0.6777	0.4408	0.4408	0.3318	0.4597	0.2322	0.3886	0.6256	0.455	0.4688	0.7772	0.5598	0.4511	0.6066	0.311	0.8177	0.3114	0.4502	0.508	0.0343	0.415	0.4422	0.6019	55
57	CNTNAP2	Training and candidate gene	0.2701	0.3886	0.2796	0.3351	0.6381	0.6373	0.1676	0	0.8982	0.4783	0	0	0	0	0.8922	0.8571	0.2335	0.5922	0.5466	0.6231	0.6777	0.4408	0.4408	0.3318	0.4597	0.2322	0.3886	0.6256	0.455	0.6375	0.1413	0.3587	0.2935	0.0284	0.6507	0.1563	0.4251	0.4502	0.6898	0.75	0.35	0.4422	0.0291	56
58	APOE	Training gene	0.2749	0.3886	0.2085	0.2474	0.6381	0.6373	0.5029	0.7978	0.2335	0.4783	0.6493	0.1122	0.7706	0.7789	0.3174	0.3609	0.2335	0.0971	0.0435	0.2769	0.0664	0.4408	0.4408	0.3318	0.4597	0.2322	0.3886	0.1232	0.455	0.275	0.8533	0.4402	0.3641	0.8673	0.4689	0.4167	0.2635	0.4502	0.2995	0.902	0.625	0.8844	0.9126	57
59	DMD	Training gene	0.2796	0.3886	0.0948	0.5567	0.219	0.6373	0.5029	0	0.2994	0.4783	0.8806	0.8469	0.8532	0.7789	0.8922	0.8571	0.2335	0.5922	0.0932	0.5846	0.6967	0.4408	0.4408	0.3318	0.4597	0.2322	0.3886	0.6256	0.455	0.6688	0.0707	0.0272	0.3043	0.5261	0.4976	0.4948	0.0419	0.4502	0	0.1667	0.485	0.1759	0.2379	58
60	PSEN2	Training gene	0.2844	0.3886	0.436	0.4072	0.2048	0.1422	0.6879	0	0.7964	0.4783	0.306	0.2449	0.2844	0.7789	0.3293	0.3308	0.2335	0.068	0.1118	0.2769	0.2891	0.4408	0.4408	0.3318	0.4597	0.2322	0.3886	0.1232	0.455	0	0.6359	0.9891	0.9185	0.4455	0.823	0.849	0.1437	0.4502	0.1176	0.5588	0.255	0.8844	0.6893	59
61	ICAM1	Training gene	0.2891	0.3886	0.2986	0.2938	0.6381	0.6373	0.1676	0.7978	0.2096	0.4783	0.5448	0.1633	0.5321	0.2421	0.4072	0.5714	0.2335	0.5922	0.2609	0.2769	0.237	0.4408	0.4408	0.3318	0.4597	0.2322	0.3886	0.6256	0.455	0.7875	0.4022	0.8098	0.8261	0.872	0.4928	0.4583	0.8084	0.4502	0.4171	0.152	0.965	0.4422	0.4417	60
62	SOD1	Training gene	0.2938	0.3886	0.3934	0.4588	0.6381	0.6373	0.763	0.7978	0.2695	0.4783	0.8806	0.1633	0.4679	0.3684	0.2994	0.2782	0.2335	0.5922	0.236	0.2769	0.1943	0.4408	0.4408	0.3318	0.4597	0.2322	0.3886	0.6256	0.455	0.65	0.7228	0.8804	0.5054	0.6066	0.1388	0.1979	0.1138	0.9716	0.0535	0.402	0.33	0.4422	0.7427	61
63	CHRNA2	Training gene	0.2986	0.3886	0.0284	0.3866	0.0524	0.0294	0.1676	0.4719	0.6287	0.4783	0.1493	0	0	0	0.1497	0.1504	0.4721	0.5922	0.8323	0.2769	0.2796	0.9431	0.4408	0.8341	0.4597	0.7299	0.3886	0.1232	0.455	0.9563	0.7065	0.5978	0.3478	0.3839	0.0335	0.724	1	0.4502	0.3476	0.0098	0.985	0	0.5583	62
64	SLC6A3	Training and candidate gene	0.3033	0.3886	0.2322	0.134	0.6381	0.6373	0.1676	0.2584	0.4731	0.4783	0.1642	0.4388	0.789	0.2	0.1257	0.8571	0.2335	0.0291	0.1615	0.2769	0.1137	0.4408	0.4408	0.8341	0.4597	0.2322	0.3886	0.6256	0.455	0.3375	0.5815	0.375	0.8043	0.2701	0.9809	0	0.8922	0.4502	0.3797	0.2157	0.695	0.7387	0.5049	63
65	KIAA0319	Training and candidate gene	0.3081	0.3886	0.3839	0.4897	0.6381	0.6373	0.1676	0	0	0.4783	0	0	0	0	0	0	0.6041	0.5922	0	0.7154	0.4929	0.4408	0.4408	0.3318	0.4597	0.7299	0.3886	0.6256	0.455	0.0625	0	0	0	0.2654	0.6555	0.2292	0	0.4502	0.8289	0.1471	0.665	0.7387	0.2233	64
66	ADRA2A	Training and candidate gene	0.3128	0.3886	0.2559	0.0979	0.6381	0.2549	0.6879	0.1685	0.2754	0.4783	0.4328	0.2755	0	0	0.2575	0.1504	0.2335	0	0.4658	0.2769	0.4171	0.4408	0.4408	0.8341	0.4597	0.7299	0.3886	0.1232	0.455	0.8813	0.4891	0.1196	0.7717	0.6066	0.5789	0.9219	0.6707	0.4502	0.3209	0.7353	0.785	0.4422	0.3398	65
67	PAX6	Training gene	0.3175	0.3886	0.564	0.7371	0.6381	0.6373	0.9422	0	0.479	0.4783	0	0	0.8349	0.3895	0.8922	0.6466	0.2335	0.5922	0.0497	0.2769	0.7156	0.4408	0.4408	0.3318	0.4597	0.2322	0.3886	0.1232	0.455	0.3938	0.7826	0.5707	0.1685	0.2085	0.6459	0.2396	0.503	0.4502	0.1925	0.3333	0.02	0.7387	0.0534	66
68	CACNA1I	Training gene	0.3223	0.3886	0.2891	0.8093	0.1333	0.1176	0.1676	0.4944	0.3293	0.4783	0.3358	0	0.2569	0	0.4431	0.2556	1	0	0	0	0.4313	0.4408	0.4408	0.3318	0.4597	0.7299	0.8863	0.6256	0.455	0	0.0815	0.3478	0.212	0.1517	0.6842	0.5677	0.994	0.4502	0.2513	0.4902	0.735	0.0603	0.3155	67
69	STXBP1	Training gene	0.327	0.3886	0.2512	0.866	0.6381	0.6373	0	0	0.5749	0.4783	0.2164	0.5408	0.8899	0.7789	0.2036	0.8571	0.9137	0.5922	0.8634	0.7923	0.3128	0.4408	0.4408	0.3318	0.4597	0.2322	0.3886	0.6256	0.455	0.0563	0.4293	0.6304	0.087	0.2133	0.0957	0.0625	0	0.4502	0.3743	0.2647	0.225	0.4422	0.301	68
70	CTNND1	Training gene	0.3318	0.3886	0.6066	0.799	0.6381	0.6373	0.8324	0	0.8982	0.4783	0.5	0.8469	0.7156	0.1474	0.521	0.3985	0	0	0.6087	0	0.0237	0.4408	0.4408	0.3318	0.4597	0.2322	0.3886	0.6256	0.455	0.425	0.1902	0.4946	0.3261	0.6682	0.134	0.6875	0.1257	0.4502	0	0.7598	0.235	0.4422	0.2816	69
71	IFNG	Training gene	0.3365	0.3886	0.6493	0.0052	0.1619	0.6373	0.5029	0.7978	0.6467	0.4783	0.694	0.051	0.3578	0.0947	0.3353	0.6165	0.2335	0.1359	0.0062	0.2769	0.1137	0.4408	0.4408	0.3318	0.4597	0.7299	0.3886	0.6256	0.455	0.9688	0.0598	0.2337	0.8859	0.4123	0.9139	0.5104	0.9102	0.9479	0.262	0.9314	0.845	0.7387	0.6942	70
72	SCN3A	Training gene	0.3412	0.3886	0.2844	0.4845	0.0905	0.0931	0.6879	0.4607	0.521	0.4783	0.3955	0	0	0	0.7006	0	0.9442	0	0.7205	0	0.6161	0.4408	0.4408	0.8341	0.4597	0.7299	0.3886	0.6256	0.455	0	0.837	0.212	0.1413	0.1896	0.4211	0.2448	0.8084	0.4502	0.5775	0.0343	0.33	0.1759	0.1796	71
73	KITLG	Training gene	0.346	0.3886	0.1564	0.4124	0.1619	0.6373	0.1676	0	0.3832	0.4783	0.4851	0.5102	0	0.5474	0.6228	0.7143	0.7563	0.5922	0.2174	0	0.3223	0.4408	0.4408	0.3318	0.4597	0.7299	0.3886	0.6256	0.455	0.775	0.2826	0.7446	0.9293	0.5024	0.5167	0.4375	0.8323	0.4502	0.5134	0.7598	0.67	0.7387	0.1262	72
74	COMT	Training gene	0.3507	0.3886	0.5213	0.0412	0.6381	0.6373	0.1676	0.2697	0.4012	0.4783	0.1791	0.5204	0.9633	0.1263	0.1976	0.5263	0.2335	0.0485	0.3292	0.2769	0.2275	0.4408	0.4408	0.3318	0.4597	0.2322	0.3886	0.6256	0.455	0.5875	0.9022	0.8859	0.9076	0.7915	0.3684	0.7135	0.3832	0.4502	0.1604	0.4706	0.835	0.4422	0.7864	73
75	TBR1	Training gene	0.3555	0.3886	0.9763	0	0.6381	0.6373	0	0	0	0.4783	0	0	0	0	0	0	0.868	0	0.7143	0	0.3318	0.4408	0.4408	0.3318	0.4597	0.7299	0.3886	0.6256	0.455	0.1875	0.0435	0.5272	0.1576	0.0427	0.445	0.4219	0	0.4502	0.4866	0.6078	0.085	0.1759	0.7136	74
76	DCLK1	Training gene	0.3602	0.3886	0.8531	0.5412	0.1952	0.2157	0.8324	0	0.8982	0.4783	0	0	0	0	0	0	0.5838	0	0.7329	0	0.8578	0.4408	0.4408	0.3318	0.4597	0.7299	0.8863	0.6256	0.455	0.0125	0.3152	0.0707	0.1033	0.1327	0.2632	0.0729	0.4371	0.4502	0.8503	0.5098	0.185	0.7387	0.1019	75
77	MAOB	Training gene	0.3649	0.3886	0.673	0.2268	0.2333	0.2255	0.3642	0.2472	0.6407	0.4783	0.7612	0.602	0.8073	0.3579	0.2335	0.609	0.2335	0	0.6211	0.6846	0.1137	0.4408	0.4408	0.3318	0.4597	0.7299	0.3886	0.6256	0.455	0.75	0.8424	0.5435	0.2065	0.9668	0.6172	0.3385	0	0.4502	0.2781	0.5588	0.365	0.7387	0.6456	76
78	SYP	Training gene	0.3697	0.3886	0.1232	0.701	0.6381	0.6373	0.3642	0	0.2156	0.4783	0	0	0	0	0.6946	0	0.802	0.5922	0.9068	0.6077	0.5877	0.4408	0.4408	0.8341	0.4597	0.7299	0.3886	0.6256	0.455	0.1063	0.3696	0.3967	0.0761	0.019	0.6603	0.099	0.0359	0.4502	0.9198	0.2157	0.47	0.7387	0.7233	77
79	FMR1	Training gene	0.3744	0.3886	0.4265	1	0.6381	0.6373	0	0	0.8982	0.4783	0	0	0	0	0.8922	0	0.2335	0.5922	0.323	0.2769	0.1422	0.4408	0.4408	0.3318	0.4597	0.2322	0.3886	0.6256	0.455	0.2313	0.3587	0.1467	0.6304	0.6066	0.8134	0.2813	0.6228	0.4502	0.1711	0.8922	0.345	0.4422	0.1214	78
80	IL10	Training gene	0.3791	0.3886	0.3318	0.1598	0.1619	0.6373	0.5029	0	0.4251	0.4783	0	0.2245	0.3945	0.2526	0.4251	0.5113	0.2335	0.5922	0.0311	0.2769	0.2417	0.4408	0.4408	0.3318	0.4597	0.2322	0.3886	0.6256	0.455	0.6875	0.5707	0.2989	0.9239	0.8531	0.9282	0.8333	0	0.9384	0.4652	0.6471	0.435	0.6432	0.7379	79
81	CDH11	Training gene	0.3839	0.7867	0.4408	0.8814	0.6381	0.6373	0.1676	0	0.3174	0.4783	0.5	0	0	0	0.5629	0.4812	0.2335	0	0.8385	0	0.1611	0.4408	0.4408	0.3318	0.4597	0.2322	0.3886	0.6256	0.455	0.675	0.7391	0.7283	0.4076	0.7773	0.3876	0.7396	0.6048	0.4502	0.5829	0.3775	0.76	0.0603	0.4951	80
82	LMO4	Training gene	0.3886	0.3886	0.8863	0.8402	0.6381	0.6373	0	0	0	0.4783	0	0	0.5413	0.0632	0.5509	0.4962	0.5431	0	0.4161	0	0.0948	0.4408	0.4408	0.3318	0.4597	0.2322	0.3886	0.1232	0.455	0.2125	0.3804	0.8478	0.6413	0.9005	0.1244	0.1198	0	0.9526	0.4118	0.7843	0.425	0.4422	0.1311	81
83	HLA-DRB1	Training gene	0.3934	0.3886	0.2417	0.3247	0.6381	0.6373	0.1676	0.7978	0.6886	0.4783	0.694	0.3776	0.4771	0.7789	0.6048	0.8571	0.2335	0.1262	0	0.2769	0.1611	0.4408	0.4408	0.3318	0.4597	0.2322	0.3886	0.6256	0.455	0	0	0	0	0.8768	0.0861	0	0.4072	0.4502	0	0.098	0	0.8844	0.8932	82
84	CACNA1H	Training gene	0.3981	0.3886	0.0995	0.6856	0.1381	0.1176	0.6879	0.4831	0.3413	0.4783	0.3358	0	0.2569	0	0.4431	0.2556	0.2335	0.5922	0.8075	0.7846	0.4313	0.4408	0.4408	0.3318	0.4597	0.7299	0.3886	0.6256	0.455	0.8313	0.288	0.7065	0.6467	0.9479	0.7225	0.5469	0.4551	0.4502	0	0.1667	0.855	0.0603	0.7816	83
85	YWHAQ	Training gene	0.4028	0.3886	0.8152	0.6959	0.6381	0.6373	0	0	0.4072	0.4783	0.8806	0.5918	0.3028	0.7789	0.4012	0.5038	0.8832	0	0.7453	0	0.0237	0.4408	0.4408	0.3318	0.4597	0.2322	0.3886	0.1232	0.455	0.175	0.5652	0.538	0.4728	0.6066	0.1148	0.1354	0.0539	0.4502	0.6845	1	0.035	0.7387	0.4272	84
86	MMP14	Training gene	0.4076	0.3886	0.4787	0.6753	0.6381	0.6373	0.1676	0.7978	0.3533	0.4783	0.8806	0.5816	0.5872	0.4737	0.7425	0.8571	0.8934	0	0.0186	0.2769	0.4739	0.4408	0.4408	0.3318	0.4597	0.2322	0.3886	0.1232	0.455	0.7938	0.1467	0.5163	0.7446	0.7156	0.6938	0.3906	0.6946	0.4502	0.6203	0.098	0.355	0.8844	0.7718	85
87	RUNX2	Training gene	0.4123	0.3886	0.7299	0.4227	0.6381	0.6373	0.5029	0	0.509	0.4783	0.8806	0.6633	0.7156	0.1789	0.6407	0.4211	0.2335	0.5922	0.3727	0.9769	0.5166	0.4408	0.4408	0.3318	0.4597	0.7299	0.3886	0.6256	0.455	0.7063	0.0489	0.2065	0.4239	0.3223	0.9043	0.4688	0.8683	0.4502	0.1123	0.7696	0.315	0.0603	0.0485	86
88	ROBO1	Training gene	0.4171	0.3886	0.3555	0.5103	0.6381	0.1667	0.5029	0	0	0.4783	0.3731	0.551	0	0.2947	0.7365	0.8571	0.5228	0	0.5963	0.7462	0.9573	0.4408	0.4408	0.3318	0.4597	0.2322	0.3886	0.6256	0.455	0.3625	0.7174	0.8261	0.3967	0.5355	0.3349	0.9167	0	0.4502	0.1872	0.0588	0.07	0.6181	0.2184	87
89	CHRM5	Training gene	0.4218	0.3886	0.1137	0.0515	0.6381	0.2549	0.6879	0.2022	0	0.4783	0.4328	0.3163	0	0	0.3114	0.0602	0.2335	0	0.528	0	0.9573	0.9431	0.4408	0.8341	0.4597	0.7299	0.3886	0.1232	0.455	0	0.2717	0.3098	0.2337	0.3081	0.0335	0.9063	0	0.4502	0.369	0.8186	0.63	0.8844	0.5631	88
90	GTF2I	Training gene	0.4265	0.3886	0.7488	0.4433	0.6381	0.6373	0.9422	0	0	0.4783	0	0.8469	0	0	0.7665	0	0	0	0.7391	0	0.6256	0.4408	0.4408	0.3318	0.4597	0.2322	0.3886	0.1232	0.455	0.1313	0.3098	0.3207	0.8152	0.7156	0.3062	0.1094	0.024	0.4502	0.5401	0.6863	0.425	0.7387	0.4175	89
91	FOXP2	Training and candidate gene	0.4313	0.3886	0.6588	0.5928	0.6381	0.6373	0.8324	0	0.7246	0.4783	0	0	0	0	0	0	0.4873	0.5922	0.1801	0.7231	0.545	0.4408	0.4408	0.3318	0.4597	0.7299	0.3886	0.6256	0.455	0	0	0	0	0.3791	0.8612	0.6458	0.8683	0.4502	0.2941	0.6078	0.09	0.2462	0.2087	90
92	ABAT	Training gene	0.436	0.3886	0.5782	0.1701	0.6381	0.6373	0.8324	0.4494	0.0778	0.4783	0.2164	0.8469	0.9358	0	0.4311	0.8571	0.5533	0.5922	0	0.2769	0.7915	0.4408	0.4408	0.3318	0.4597	0.7299	0.3886	0.6256	0.455	0.1813	0.2609	0.8913	0.1902	0.2938	0.1866	0.0469	0.0659	0.4502	1	0.3137	0.45	0.4422	0.1748	91
93	RAN	Training gene	0.4408	0.3886	0.7014	0.4485	0.6381	0.6373	0	0.7978	0.6826	0.4783	0.6642	0.8469	0.6606	0.7789	0.8922	0.8571	0.7157	0	0	0	0.0237	0.4408	0.4408	0.3318	0.4597	0.2322	0.3886	0.1232	0.455	0	0.6087	0.2717	0.4293	0.6066	0.1196	0.2135	0.4611	0.4502	0.7112	0.4608	0	0.4422	0.8738	92
94	RELN	Training gene	0.4455	0.3886	0.6825	0.0928	0.6381	0.6373	0.5029	0	0.6707	0.4783	0	0.8469	0.4037	0.0421	0.5808	0.3759	0.2335	0.5922	0.2733	0.2769	0.2133	0.4408	0.4408	0.8341	0.4597	0.7299	0.3886	0.6256	0.455	0.8188	0.4946	1	0.25	0.7725	0.5455	0.2969	0.5269	0.4502	0	0.348	0.69	0.7387	0.5	93
95	IL6	Training gene	0.4502	0.3886	0.5308	0.1392	0.1619	0.6373	0.5029	0.7978	0.5988	0.4783	0.7313	0.0408	0.3119	0.0105	0.2695	0.4586	0.2335	0.5922	0.0994	0.2769	0.1422	0.4408	0.4408	0.3318	0.4597	0.2322	0.3886	0.6256	0.455	0.925	0.8967	0.5924	0.9728	0.4502	0.7512	0.5313	0.7545	0.4502	0.3583	0.9314	0.82	0.2714	0.8495	94
96	RYR1	Training gene	0.455	0.3886	0.1185	0.7629	0.181	0.1176	0.6879	0.7978	0.1916	0.4783	0.4478	0.8469	0.0642	0	0.497	0.4662	0.6954	0.5922	0.3043	0.6769	0.564	0.4408	0.4408	0.3318	0.4597	0.2322	0.3886	0.6256	0.455	0.475	0.8207	0.4728	0.8478	0.6777	0.3493	0.9583	0.2096	0.4502	0	0.0343	0.725	0.2462	0.9417	95
97	ACE	Training gene	0.4597	0.3886	0.2275	0.2113	0.6381	0.6373	0.1676	0.5506	0.6587	0.4783	0.8806	0.8469	0.5688	0	0.7186	0.8571	0.2335	0.165	0.3789	0.2769	0.5877	0.4408	0.4408	0.8341	0.4597	0.7299	0.3886	0.6256	0.455	0.8875	0	0	0	0.7536	0.7464	0.8229	0.4731	0.4502	0.0481	0.4118	0.165	0.2462	0.6214	96
98	CRH	Training gene	0.4645	0.3886	0.8009	0.299	0.6381	0.6373	0.5029	0.7978	0.3892	0.4783	0.5896	0.8469	0.2018	0.7789	0.5988	0.6241	0.2335	0	0.1739	0.2769	0.3602	0.4408	0.4408	0.3318	0.4597	0.7299	0.3886	0.6256	0.455	0.95	0.9891	0.1902	0.4022	0.2322	0.799	0.2656	0.6527	0.9289	0.2086	0.6471	0.005	0.1759	0.7476	97
99	KCNIP4	Training gene	0.4692	0.3886	0.3697	0.6082	0.6381	0.6373	0.5029	0	0	0.4783	0	0	0.4312	0.7789	0.8922	0	0.4924	0	0	0	0.2891	0.4408	0.4408	0.3318	0.4597	0.7299	0.3886	0.6256	0.455	0	0	0	0	0.2701	0.7081	0.3594	0.521	0.4502	0.8021	0.9167	0.5	0.1759	0.4757	98
100	S100B	Training gene	0.4739	0.3886	0.8104	0.7216	0.6381	0.6373	0	0.573	0.1078	0.4783	0.3582	0	0.4312	0	0.8922	0	0.2335	0	0.8261	0.2769	0.1706	0.4408	0.4408	0.3318	0.4597	0.2322	0.3886	0.6256	0.455	0.1938	0.788	0.1685	0.125	0.0853	0.3445	0.0156	0.5329	0.9905	0.5615	0.4853	0.51	0.9698	0.8107	99
101	DISC1	Training gene	0.4787	0.3886	0.218	0.2784	0.6381	0.6373	0.8324	0	0.8982	0.4783	0	0	0	0	0	0	0.2335	0.0485	0.7081	0.5769	0.5071	0.4408	0.4408	0.3318	0.4597	0.7299	0.3886	0.1232	0.455	0.6813	0.1576	0.9185	0.5761	0.5498	0.4402	0.5469	0.9461	0.4502	0.4813	0.8775	0.91	0.4422	0.0097	100
102	TSC2	Training gene	0.4834	0.3886	0.5924	0.7474	0.6381	0.6373	0	0	0.5689	0.4783	0.5224	0.4082	0.3486	0.7789	0.3892	0.5414	0.4822	0.5922	0.1366	0.2769	0.1943	0.4408	0.4408	0.3318	0.4597	0.2322	0.3886	0.1232	0.455	0.5	0.8043	0.6793	0.9565	0.6825	0.5885	0.9896	0.0719	0.4502	0.016	0.5588	0.08	0.8844	0.9903	101
103	DYRK1A	Training gene	0.4882	0.3886	0.763	0.8454	0.6381	0.6373	0.5029	0.7978	0.7305	0.4783	0.8806	0	0	0	0.8922	0	0.8325	0.5922	0.7267	0.7	0.5545	0.4408	0.4408	0.3318	0.4597	0.2322	0.3886	0.6256	0.455	0.2188	0.3478	0.875	0.5707	0.7156	0.4067	0.2552	0.1737	0.4502	0.5989	0.3333	0.245	0.4422	0.1699	102
104	MAOA	Training gene	0.4929	0.3886	0.5545	0.1443	0.2333	0.2255	0.8324	0.236	0.4551	0.4783	0.209	0.3673	0.9908	0.0842	0.1138	0.5188	0.2335	0.5922	0.6398	0.2769	0.2275	0.4408	0.4408	0.3318	0.4597	0.7299	0.3886	0.6256	0.455	0.7438	0.8478	0.625	0.7011	0.8199	0.4258	0.9115	0.5629	0.4502	0	0.5588	0.925	0.4422	0.2427	103
105	HDAC9	Training gene	0.4976	0.3886	0.9005	0.4639	0.6381	0.6373	0.5029	0.7978	0.6766	0.4783	0.5373	0.8469	0	0.7789	0.3054	0.8571	0.467	0	0	0	0.5118	0.4408	0.4408	0.3318	0.4597	0.7299	0.3886	0.6256	0.455	0.2625	0.4348	0.9022	0.8913	0.4787	0.6411	0.3854	0	0.4502	0.7647	0.6078	0.06	0.0603	0.1602	104
106	PICK1	Training gene	0.5024	0.3886	0.4455	0.3557	0.6381	0.6373	0.9422	0	0.4072	0.4783	0.1119	0	0.5046	0.4526	0.1377	0.8571	0.5381	0	0.8199	0	0.1422	0.4408	0.4408	0.3318	0.4597	0.2322	0.3886	0.1232	0.455	0.4063	0.2446	0.8533	0.5652	0.8863	0.6268	0.3177	0.4731	0.4502	0.6684	0.8431	0.7	0.4422	0.9612	105
107	DIRAS2	Training gene	0.5071	0.8199	0.6635	0.4175	0.6381	0.6373	0.9422	0	0.8982	0.4783	0	0	0	0	0	0	0.6853	0	0	0	0.8531	0.4408	0.4408	0.3318	0.4597	0.7299	0.8863	0.1232	0.455	0	0.4457	0.2228	0.0109	0.0521	0.0335	0.0885	0	0.9147	0.7059	0.8186	0.765	0.7387	0.2718	106
108	HCN1	Training gene	0.5118	0.3886	0.1848	0.7887	0.181	0.1176	0.341	0	0.5808	0.4783	0.2313	0	0	0	0.2874	0	0.6193	0	0.6149	0	0.91	0.4408	0.4408	0.8341	0.4597	0.7299	0.3886	0.6256	0.455	0	0	0	0	0.3412	0.8852	0.6719	0.6168	0.4502	0.877	0.2157	0.32	0.7387	0.3058	107
109	MOG	Training gene	0.5166	0.3886	0.1754	0.3402	0.6381	0.6373	0.1676	0	0.8982	0.4783	0	0	0	0	0	0	0.8173	0.1165	0.5342	0	0.9573	0.4408	0.4408	0.3318	0.4597	0.7299	0.3886	0.6256	0.455	0	0	0	0	0.2512	0.3301	0	0.2275	0.4502	0.7273	0.2843	0.445	0.8844	0	108
110	RUNX1T1	Training gene	0.5213	0.8673	0.8578	0.7835	0.6381	0.6373	0.5029	0	0.8982	0.4783	0	0	0.8991	0	0.8922	0.8571	0.9289	0	0.4907	0	0.7725	0.4408	0.4408	0.3318	0.4597	0.2322	0.3886	0.6256	0.455	0.5688	0.0163	0.1576	0.2446	0.4313	0.689	0.3802	0.3293	0.4502	0.5455	0.8922	0.14	0.1759	0.0437	109
111	ELK3	Training gene	0.5261	0.3886	0.9336	0.634	0.6381	0.6373	0.5029	0	0.0838	0.4783	0	0.8469	0	0	0.6587	0	0.8782	0	0.6894	0	0.891	0.4408	0.4408	0.3318	0.4597	0.2322	0.3886	0.1232	0.455	0.9125	0.5489	0.6413	0.538	0.6066	0.5407	0.651	0.8683	0.4502	0.5348	0.5098	0.02	0.7387	0.4563	110
112	AP2M1	Training gene	0.5308	0.3886	0.5592	0.7784	0.6381	0.6373	0	0	0.8982	0.4783	0.0821	0.6224	0.4862	0.5263	0.1737	0.4511	0.9797	0	0.9689	0	0.455	0.4408	0.4408	0.3318	0.4597	0.2322	0.3886	0.6256	0.455	0.25	0.6522	0.6576	0.6033	0.6066	0.0718	0.1615	0.1497	0.4502	0.9358	0.2647	0.7	0.2462	0.8641	111
113	NEUROD6	Training gene	0.5355	0.3886	0.9858	0.9742	0.6381	0.6373	0.9422	0	0	0.4783	0	0	0	0	0	0	0.7107	0	0.5031	0	0.8104	0.4408	0.4408	0.8341	0.4597	0.7299	0.3886	0.6256	0.455	0	0.3261	0.2011	0.1196	0.09	0.2249	0.1875	0.1138	0.4502	0.0321	0.6078	0.235	0.1759	0.4612	112
114	CUX1	Training gene	0.5403	0.3886	0.6114	0.4536	0.6381	0.6373	0.3642	0	0.6946	0.4783	0.7537	0	0	0	0.8922	0	0.797	0	0.1925	0	0.7583	0.4408	0.4408	0.3318	0.4597	0.2322	0.3886	0.6256	0.455	0.7375	0.6739	0.462	0.9783	0.9194	0.1579	0.4479	0.3054	0.4502	0	0	0.155	0.0603	0.3592	113
115	SMPD1	Training gene	0.545	0.3886	0.346	0.8505	0.6381	0.6373	0.1676	0.7978	0.0958	0.4783	0.8806	0.6837	0.6147	0.4105	0.7605	0.6015	0.8122	0.5922	0.2919	0.2769	0.3602	0.4408	0.4408	0.8341	0.4597	0.2322	0.3886	0.6256	0.455	0.2438	0.4185	0.6957	0.7826	0.7536	0.4306	0.8021	0.2695	0.4502	0.2674	0.2157	0.88	0.8844	0.9515	114
116	ALB	Training gene	0.5498	0.3886	0.3081	0.8608	0.6381	0.6373	0.5029	0.2135	0.5509	0.4783	0.6418	0.1633	0.7431	0.7789	0.4611	0.6617	0.6244	0.5922	0.9193	0.2769	0.1943	0.4408	0.4408	0.3318	0.4597	0.2322	0.3886	0.6256	0.455	0.3313	0.962	0.2826	0.962	0.891	0.1818	0.5573	0.8683	0.4502	0.246	0.098	0.145	0.4422	0.9369	115
117	SLC2A1	Training gene	0.5545	0.3886	0.109	0.6907	0.6381	0.6373	0.1676	0.5056	0.6347	0.4783	0.5597	0.4898	0.7982	0.7789	0.7246	0.6992	0.2335	0.5922	0.4348	0.2769	0.8294	0.4408	0.4408	0.3318	0.4597	0.2322	0.3886	0.6256	0.455	0.2938	0.6141	0.9674	0.9891	0.9526	0.1675	0.8281	0	0.4502	0.1551	0.5098	0.455	0.4422	0.3786	116
118	AFF2	Training gene	0.5592	0.3886	0.8768	0.8351	0.6381	0.6373	0.5029	0	0.8982	0.4783	0	0	0	0	0	0	0.7665	0.5922	0.4845	0.6	0.5592	0.9431	0.4408	0.3318	0.4597	0.7299	0.8863	0.6256	0.9573	0.2563	0.0217	0.2283	0.2228	0.327	0.5694	0.3229	0.1557	0.4502	0.0749	0.7255	0.52	0.4422	0.0631	117
119	ELN	Training gene	0.564	0.3886	0.8341	0.5619	0.6381	0	0.1676	0.7978	0.515	0.4783	0.8806	0	0	0	0.8922	0	0.2335	0.5922	0.7516	0.2769	0.5261	0.4408	0.4408	0.3318	0.4597	0.2322	0.3886	0.6256	0.455	0.8563	0.9076	0.2772	0.8587	0.8009	0.2536	0.7552	0.6407	0.4502	0.4225	0.7402	0.065	0.8844	0.6602	118
120	CADM2	Training gene	0.5687	0.3886	0.1659	0	0.6381	0.1667	0.1676	0	0	0.4783	0.5	0	0	0	0.5629	0	0.6447	0	0	0	0.9005	0.9431	0.9431	0.8341	0.9621	0.7299	0.8863	0.6256	0.9573	0	0	0	0	0.1943	0.4833	0.2865	0	0.4502	0.5241	0.5294	0.4	0.4422	0.0049	119
121	FLNC	Training gene	0.5735	0.8246	0.4171	0.7732	0.219	0.6373	0	0	0.8982	0.4783	0.5746	0	0.4495	0	0.479	0.3008	0.8071	0.5922	0.6273	0.8769	0.872	0.4408	0.4408	0.3318	0.4597	0.2322	0.3886	0.6256	0.455	0.85	0.8098	0.7772	0.837	0.5024	0.2201	0.9271	0.1317	0.4502	0.3155	0.0343	0.545	0.8844	0.6699	120
122	CDKL5	Training gene	0.5782	0.3886	0.3981	0.9433	0.6381	0.6373	0.9422	0	0	0.4783	0	0	0	0	0.3413	0	0.8223	0.1553	0.7888	0.2769	0.7393	0.4408	0.4408	0.3318	0.4597	0.2322	0.8863	0.6256	0.455	0.4813	0.4674	0.0435	0.4402	0.1232	0.4163	0.6667	0	0.4502	0.5882	0.2157	0.395	0.8844	0.9757	121
123	PKLR	Training gene	0.5829	0.3886	0.6398	0.5206	0.6381	0.6373	0.8324	0.7978	0.4491	0.4783	0.4701	0.8469	0.5229	0.3895	0.8922	0.6917	0.8579	0.5922	0.8696	0.6308	0.4218	0.4408	0.4408	0.3318	0.4597	0.7299	0.3886	0.6256	0.455	0.2813	0.8641	0.0543	0.712	0.9526	0.8278	0.6406	0.7784	0.4502	0.2032	0.8186	0.1	0.7387	0.6408	122
124	TUBB2B	Training gene	0.5877	0.3886	0.6682	0	0.6381	0.6373	0.9422	0.7978	0	0.4783	0.8806	0	0.8624	0	0.8922	0.8571	0	0.5922	0	0.9077	0.8863	0.4408	0.4408	0.3318	0.4597	0.2322	0.8863	0.1232	0.455	0.075	0.7337	0.7011	0.1522	0.0379	0.1435	0.1458	0.3473	0.4502	0.6738	0.7059	0.23	0.1759	0.7961	123
125	SH2B1	Training gene	0.5924	0.3886	0.8673	0.5979	0.6381	0.6373	0.8324	0	0	0.4783	0.3209	0.5612	0.3211	0	0.3593	0.5338	0.731	0	0.8137	0	0.6445	0.4408	0.4408	0.3318	0.4597	0.2322	0.3886	0.6256	0.455	0.9063	0.0924	0.9293	0.6848	0.4597	0.6651	0.4531	0.3234	0.4502	0.9251	0.6863	0.39	0.8844	0.9175	124
126	TPP1	Training gene	0.5972	0.3886	0.1374	0.9175	0.6381	0.6373	0.5029	0	0.3653	0.4783	0.8806	0	0	0.7789	0.8922	0	0.8883	0.5922	0.3913	0.8231	0.8815	0.4408	0.4408	0.3318	0.4597	0.7299	0.3886	0.6256	0.455	0	0.6848	0.913	0.6359	0.6066	0.1962	0.75	0.2455	0.4502	0.1016	0.4118	0.83	0.7387	0.4369	125
127	ATP2C2	Training gene	0.6019	0.8152	0.5403	0.8041	0.6381	0.6373	0.6879	0	0.2994	0.4783	0.4478	0	0.3853	0	0.515	0	0.5635	0	0	0	0.7251	0.4408	0.4408	0.3318	0.4597	0.7299	0.8863	0.6256	0.455	0.6125	0.2554	0.8424	0.8207	0.7156	0.5359	0.6563	0.8084	0.4502	0.6952	0.098	0.825	0.8844	0.9272	126
128	NLRP3	Training gene	0.6066	0.3886	0.6019	0	0.6381	0.6373	0.763	0	0.5449	0.4783	0.8806	0.8469	0.5596	0	0.7725	0.8571	0.6497	0.5922	0.6025	0.6923	0.6682	0.4408	0.4408	0.3318	0.4597	0.7299	0.3886	0.6256	0.455	0.9813	0.75	0.3859	0.4565	0.4028	0.933	0.3698	0.6946	0.4502	0.4706	0.6863	0.495	0.4422	0.5194	127
129	BCAR1	Training gene	0.6114	0.3886	0.5972	0.6701	0.6381	0.6373	0.5029	0	0.3952	0.4783	0.7164	0.6531	0.7064	0.3263	0.6527	0.6316	0.9594	0	0.7764	0.9846	0.0853	0.4408	0.4408	0.3318	0.4597	0.2322	0.3886	0.1232	0.455	0	0	0	0	0.6066	0.4641	0.9688	0.3832	0.4502	0.8824	0.6863	0.37	0.0603	0.8252	128
130	AUTS2	Training gene	0.6161	0.9858	0.91	0.1753	0.6381	0.6373	0.5029	0	0	0.4783	0	0	0	0	0	0	0.2335	0.5922	0	0	0.654	0.4408	0.9431	0.3318	0.4597	0.7299	0.8863	0.6256	0.455	0.225	0.5054	0.7609	0.5924	0.6066	0.3397	0	0.7425	0.4502	0.3262	0.4755	0.18	0.0603	0.3641	129
131	MEIS1	Training gene	0.6209	0.3886	0.9621	0.4691	0.6381	0.6373	0	0	0.7485	0.4783	0	0	0	0	0.8922	0	0.5888	0	0.5776	0	0.7536	0.4408	0.4408	0.3318	0.4597	0.7299	0.3886	0.6256	0.455	0.7188	0.6902	0.9239	0.875	0.545	0.7751	0.5208	0.509	0.4502	0.4332	0.6078	0.145	0.0603	0.3252	130
132	ARF1	Training gene	0.6256	0.3886	0.7204	0.8247	0.6381	0.6373	0.9422	0.7978	0.8982	0.4783	0.6642	0.4898	0.5963	0.5368	0.6467	0.6692	0.665	0	0	0	0.6303	0.4408	0.4408	0.3318	0.4597	0.2322	0.3886	0.6256	0.455	0.2875	0.913	0.7989	0.5217	0.91	0.1053	0.5625	0.3593	0.9336	0.8396	0.4608	0.465	0.4422	0.4903	131
133	COBL	Training gene	0.6303	0.3886	0.7346	0.7113	0.6381	0.6373	0.5029	0	0	0.4783	0	0	0	0	0	0	0.6294	0	0.9068	0	0.7062	0.4408	0.4408	0.3318	0.4597	0.7299	0.8863	0.6256	0.455	0.1688	0.5217	0.9511	0.1467	0.2986	0.8804	0.0677	0.0778	0.4502	0.7219	0.9657	0.515	0.4422	0.4806	132
134	IL2	Training gene	0.6351	0.3886	0.545	0.0773	0.1619	0.6373	0.5029	0.7978	0.1617	0.4783	0.7313	0.2041	0.3761	0.1053	0.3832	0.5564	0.2335	0.5922	0.3478	0.2769	0.1137	0.4408	0.4408	0.8341	0.4597	0.7299	0.3886	0.1232	0.455	0.7313	0.5	0.7554	0.9348	0.8483	0.8947	0.8333	0.9281	0.9668	0	0.6471	0.405	0.6432	0.8786	133
135	ASPM	Training gene	0.6398	0.3886	0.9052	0	0.2429	0.6373	0.8324	0	0.7126	0.4783	0	0	0	0	0	0	0.6751	0.5922	0.7826	0.5615	0.4787	0.4408	0.4408	0.3318	0.4597	0.7299	0.3886	0.6256	0.455	0	0.9348	0.3261	0.3152	0.6066	0.5742	0.8646	0.7425	0.4502	0.3904	0.848	0.555	0.7387	0.8544	134
136	PCNT	Training gene	0.6445	0.3886	0.9194	0.5258	0.6381	0.6373	0.9422	0	0.8982	0.4783	0.8806	0	0.5046	0.7789	0.8922	0.8571	0.2335	0.5922	0.5404	0.7692	0.3744	0.4408	0.4408	0.3318	0.4597	0.2322	0.3886	0.1232	0.455	0.525	0.8587	0.4837	0.8098	0.8578	0.2967	0.4271	0.3952	0.4502	0.861	0.7255	0.865	0.4422	0.8058	135
137	TLR2	Training gene	0.6493	0.3886	0.4028	0.1495	0.6381	0.6373	0.1676	0.7978	0.3713	0.4783	0.8806	0.8469	0.6055	0.7789	0.6766	0.8571	0.2335	0.5922	0.0745	0.2769	0.2844	0.4408	0.4408	0.3318	0.4597	0.2322	0.3886	0.6256	0.455	0.9188	0.9185	0.9946	0.3533	0.673	0.866	0.724	0.6407	0.4502	0.8877	0.098	0.655	0.4422	0.5874	136
138	DDC	Training gene	0.654	0.3886	0.6445	0.0464	0.6381	0.6373	0	0.3034	0.6108	0.4783	0.8806	0.1429	0.9908	0.7789	0.1796	0.6842	0.2335	0.5922	0.354	0.2769	0.1137	0.4408	0.4408	0.3318	0.4597	0.7299	0.3886	0.6256	0.455	0.8063	0.9837	0.038	0.9837	0.8294	0.8995	0.6302	0.7126	0.4502	0.5668	0.3137	0.34	0.4422	0.8155	137
139	ABCB1	Training gene	0.6588	0.7915	0.4645	0.2062	0.6381	0.6373	0.6879	0.191	0.1138	0.4783	0.5597	0.8469	0.8807	0.7789	0.6108	0.8571	0.2335	0.5922	0.3851	0.2769	0.5024	0.4408	0.4408	0.3318	0.4597	0.2322	0.3886	0.6256	0.455	1	0.3641	0.1848	0.8424	0.9052	0.5072	0.7656	0.7605	0.4502	0.1444	0.2157	0.3	0.9698	0.5971	138
140	PRL	Training gene	0.6635	0.3886	0.5118	0.3196	0.1619	0.6373	0.5029	0	0.4431	0.4783	0.3134	0.6122	0.6239	0.3368	0.4132	0.218	0.5127	0	0.6708	0.2769	0.0806	0.4408	0.4408	0.8341	0.4597	0.7299	0.3886	0.1232	0.455	0.9938	1	0.2446	0.9402	0.7536	0.7847	0.7656	0.6287	0.4502	0.6364	0.6471	0.77	0	0.8835	139
141	SERPINA3	Training gene	0.6682	0.8294	0.3744	0.2216	0.6381	0.6373	0.5029	0	0	0.4783	0	0.1633	0	0	0.4611	0	0.2335	0.5922	0	0.2769	0.9573	0.4408	0.4408	0.3318	0.4597	0.7299	0.3886	0.1232	0.455	0.4875	0.9783	0.8587	0.462	0.7156	0.1005	0.8594	0	0.4502	0	0.098	0.805	0.8844	0.9466	140
142	CYP19A1	Training gene	0.673	0.3886	0.4692	0.1804	0.6381	0.6373	0.8324	0.3483	0.7665	0.4783	0.8806	0.5306	0.9817	0.7789	0.6287	0.5865	0.2335	0.5922	0.1429	0.2769	0.6588	0.9431	0.4408	0.8341	0.4597	0.7299	0.3886	0.1232	0.455	0.9438	0.9293	0.4293	0.9022	0.7962	0.0335	0.6094	0.5389	0.4502	0.0588	0.4118	0.505	0.1759	0.233	141
143	POLR3B	Training gene	0.6777	0.91	0.7441	0.8196	0.6381	0.6373	0	0	0.8982	0.4783	0.8806	0.8469	0.9358	0.7789	0.8922	0.8571	0.7513	0.5922	0	0	0.4218	0.4408	0.4408	0.3318	0.4597	0.7299	0.8863	0.6256	0.455	0	0.0652	0.4076	0.7554	0.7156	0.4019	0.3073	0.7305	0.4502	0.7701	0.2647	0.29	0.4422	0.6845	142
144	NIPA2	Training gene	0.6825	0.8057	0.4976	0.8711	0.2571	0.1863	0.3642	0	0	0.9758	0	0	0	0	0	0	0	0.5922	0	0	0.5735	0.4408	0.4408	0.8341	0.4597	0.7299	0.8863	0.6256	0.455	0.625	0.8696	0.5	0.337	0.6066	0.3158	0.3438	0.5749	0.4502	0.7807	0.3333	0.78	0.7387	0.4078	143
145	ENPEP	Training gene	0.6872	0.3886	0.5024	0.7577	0.6381	0.6373	0.1676	0.4045	0.1976	0.4783	0.8806	0	0.6881	0	0.8922	0	0.8376	0	0	0	0.7678	0.9431	0.4408	0.8341	0.4597	0.7299	0.3886	0.6256	0.455	0.9313	0.4837	0.7826	0.8641	0.7867	0.4593	0.7865	0.8084	0.4502	0.0909	0.098	0.73	0.4422	0.3107	144
146	CYFIP1	Training gene	0.6919	0.3886	0.4123	0.8969	0.6381	0.6373	0.8324	0	0.8982	0.4783	0	0	0	0	0.3413	0.8571	0.9645	0	0.8571	0	0.1422	0.4408	0.4408	0.3318	0.4597	0.2322	0.3886	0.1232	0.455	0.725	0.7446	0.6848	0.4348	0.4929	0.244	0.9896	0.2994	0.4502	0.3316	0.5833	0.785	0.4422	0.5534	145
147	CELF2	Training gene	0.6967	0.9147	0.9384	0.4021	0.6381	0.6373	0	0	0.8982	0.4783	0	0.8469	0	0	0.8922	0	0.7208	0	0	0	0.6872	0.4408	0.4408	0.3318	0.4597	0.2322	0.8863	0.6256	0.455	0.3563	0.5761	0.5217	0.3207	0.9763	0.11	0.1771	0.0599	0.4502	0.7166	0.6078	0	0.4422	0.068	146
148	CSE1L	Training gene	0.7014	0.872	0.8294	0.8918	0.6381	0.6373	0	0	0	0.4783	0	0	0.6697	0.7789	0.8922	0.8571	0.9746	0	0.9441	0	0.4692	0.4408	0.4408	0.3318	0.4597	0.2322	0.3886	0.6256	0.455	0.3438	0.7609	0.3424	0.288	0.7156	0.201	0.526	0.4311	0.4502	0.6471	0.5833	0.045	0.0603	0.767	147
149	GPC6	Training gene	0.7062	0.3886	0.5687	0.4742	0.2667	0.1961	0.5029	0	0	0.4783	0.6119	0	0.6422	0	0.8922	0	0.2335	0.5922	0	0.9692	0.3839	0.9431	0.4408	0.3318	0.9621	0.7299	0.8863	0.6256	0.9573	0	0	0	0	0.4929	0.89	0.4323	0	0.4502	0.8342	0.5294	0.27	0.2462	0.0243	148
150	GPC3	Training gene	0.7109	0.3886	0.3507	0.9536	0.2667	0.1961	0.5029	0	0.8982	0.4783	0.6119	0	0.6514	0.7789	0.8922	0.8571	0	0.5922	0.4286	0.2769	0.3839	0.4408	0.4408	0.3318	0.4597	0.7299	0.3886	0.6256	0.455	0.7813	0.9239	0.75	0.9511	0.782	0.5502	0.7917	0	0.4502	0.3422	0.4314	0.2	0.6181	0.8301	149
151	NXF1	Training gene	0.7156	0.8768	0.7962	0.7526	0.6381	0.6373	0	0	0.8982	0.4783	0.8806	0.8469	0.9083	0.7789	0.7784	0.8571	0	0	0.5901	0	0.6493	0.4408	0.4408	0.3318	0.4597	0.2322	0.3886	0.1232	0.455	0.6938	0.4511	0.6141	0.3587	0.6066	0.2727	0.724	0.2575	0.4502	0.8128	0.2157	0.285	0.9698	0.335	150
152	SPATA13	Training gene	0.7204	0.3886	0.7678	0	0.6381	0.6373	0.763	0	0	0.4783	0	0	0	0.7789	0.8922	0.8571	0.8426	0	0	0	0.8341	0.4408	0.9431	0.8341	0.4597	0.7299	0.8863	0.6256	0.455	0	0	0	0	0.6066	0.3923	0.6927	0.6407	0.4502	0.7861	0.5588	0.6	0.0603	0.1165	151
153	FGF14	Training gene	0.7251	0.3886	0.6919	0.6649	0.6381	0.6373	0.8324	0	0	0.4783	0	0.6327	0.3394	0	0.5389	0.3008	0.5939	0.5922	0.6957	0.7077	0.5261	0.9431	0.9431	0.8341	0.9621	0.7299	0.8863	0.6256	0.9573	0	0.5978	0.1141	0.0543	0.1754	0.5981	0.2344	0	0.4502	0.123	0.9167	0.21	0.1759	0.2476	152
154	SUPT3H	Training gene	0.7299	0.8626	0.891	0.6598	0.6381	0.6373	0.5029	0	0	0.4783	0	0	0	0.7789	0.8922	0	0.2335	0	0	0	0.9147	0.4408	0.4408	0.3318	0.4597	0.7299	0.3886	0.1232	0.455	0.5313	0.038	0.9457	0.7065	0.6066	0.6699	0.5	0.9102	0.4502	0	0.9461	0.36	0.7387	0.4515	153
155	SHC2	Training gene	0.7346	0.8009	0.9526	0.9794	0.6381	0.6373	0	0	0.4311	0.4783	0.6343	0.4898	0.2936	0.7789	0.4731	0.5789	0	0	0.9503	0	0.346	0.4408	0.4408	0.8341	0.4597	0.2322	0.3886	0.6256	0.455	0.7125	0.4728	0.4022	0.2011	0.436	0.4545	0.599	0.5928	0.4502	0.6096	0.4951	0.915	0.9698	0.9563	154
156	IL1A	Training gene	0.7393	0.3886	0.6303	0.0619	0.6381	0.6373	0	0	0.3353	0.4783	0.7313	0.3469	0.2202	0.3474	0.2754	0.3158	0.2335	0	0.764	0.2769	0.2133	0.4408	0.4408	0.3318	0.4597	0.7299	0.3886	0.6256	0.455	0	0.7935	0.337	1	0.6872	0.9665	0.8906	0.9102	0.4502	0.6417	0.8775	0.98	0.6432	0.5243	155
157	SLC2A3	Training and candidate gene	0.7441	0.8436	0.5877	0.8763	0.6381	0.6373	0.1676	0	0.2635	0.4783	0.5597	0.8469	0.8716	0	0.7305	0.6992	0.9239	0	0.6335	0.2769	0.8104	0.4408	0.4408	0.3318	0.4597	0.2322	0.3886	0.6256	0.455	0.7625	0.9728	0.4891	0.7174	0.5403	0.2105	0.9531	0.1377	0.4502	0.7433	0.098	0.53	0.7387	0.2573	156
158	EPM2A	Training gene	0.7488	0.3886	0.2607	0.9639	0.6381	0.6373	0.5029	0	0.8982	0.4783	0	0	0	0	0	0	0.9543	0.5922	0.205	0.6692	0.8673	0.4408	0.4408	0.3318	0.4597	0.7299	0.3886	0.6256	0.455	0.8688	0.125	0.8207	0.7283	0.8957	0.5933	0.5885	0	0.4502	0.4599	0.9069	0.38	0.4422	0.3835	157
159	PER1	Training gene	0.7536	0.3886	0.8199	0.4948	0.6381	0.6373	0	0	0.1796	0.4783	0.8806	0.8469	0	0.7789	0.6347	0.8571	0.2335	0	0.3602	0	0.7488	0.4408	0.4408	0.3318	0.4597	0.7299	0.3886	0.6256	0.455	0.7688	0.2228	0.9728	0.7337	0.9716	0.2392	0.6042	0.1018	0.4502	0.9626	0.2157	0.17	0.4422	0.8204	158
160	VPS13B	Training gene	0.7583	0.9573	0.6351	0.8557	0.6381	0.6373	0	0	0	0.4783	0	0	0	0	0	0	0.7716	0.5922	0	0.9923	0.9573	0.4408	0.4408	0.3318	0.4597	0.7299	0.8863	0.6256	0.455	0.5188	0.1196	0.7337	0.663	0.7156	0.488	0.3281	0.5868	0.4502	0.5722	0.348	0.55	0.0603	0.3447	159
161	NPHS1	Training gene	0.763	0.3886	0.2133	0.768	0.6381	0.1667	0.1676	0	0.5868	0.4783	0.6045	0	0	0.7789	0.5928	0.8571	0.6548	0.5922	0.9006	0.8692	0.6777	0.4408	0.4408	0.3318	0.4597	0.7299	0.3886	0.6256	0.455	0.9	0.6576	0.3804	0.7391	0.8815	0.9617	0.5156	0.9701	0.4502	0.2299	0.299	0	0.7387	0.7039	160
162	HLA-DQB1	Training gene	0.7678	0.3886	0.2701	0.2577	0.6381	0.6373	0.1676	0.7978	0.7006	0.4783	0	0	0.8165	0	0.7485	0.8571	0.2335	0.5922	0.1242	0.2769	0.1801	0.4408	0.9431	0.8341	0.4597	0.7299	0.3886	0.6256	0.455	0	0.8913	0.712	0.4674	0.9336	0.0909	0	0	0.4502	0.615	0.2843	0.875	0.9698	0.5485	161
163	CDK8	Training gene	0.7725	0.3886	0.872	0.9124	0.6381	0.6373	0	0.7978	0.8982	0.4783	0.4104	0	0	0.7789	0.7545	0.5639	0.8731	0	0.9876	0	0.455	0.4408	0.4408	0.3318	0.4597	0.7299	0.3886	0.1232	0.455	0.4313	0.712	0.2554	0.6141	0.8341	0.8708	0	0	0.4502	0.7594	0.7157	0.135	0.7387	0.5777	162
164	USO1	Training gene	0.7773	0.891	0.6967	0.9588	0.6381	0.6373	0.9422	0	0.7605	0.4783	0.8806	0	0.7523	0.4421	0.8922	0.6692	0.8528	0	0	0	0.6398	0.4408	0.4408	0.3318	0.4597	0.2322	0.3886	0.6256	0.455	0.575	0.8152	0.4457	0.6685	0.9289	0.3254	0.7448	0.5988	0.4502	0.3636	0.7941	0.095	0.4422	0.5291	163
165	NIPA1	Training gene	0.782	0.7962	0.2227	0	0.2571	0.1863	0.1676	0	0	0.4783	0	0	0	0	0	0	0.7868	0.5922	0	0.8308	0.6019	0.9431	0.9431	0.8341	0.9621	0.7299	0.8863	0.6256	0.9573	0	0	0	0	0.4645	0.7033	0.6354	0.1617	0.4502	0.8235	0.0343	0.47	0.7387	0.0777	164
166	HLA-DQA1	Training gene	0.7867	0.3886	0.2701	0.232	0.6381	0.6373	0.1676	0	0.7006	0.4783	0.694	0	0.8165	0	0.6886	0.8571	0.2335	0.5922	1	0.2769	0.1801	0.4408	0.4408	0.3318	0.4597	0.2322	0.3886	0.6256	0.455	0	0.9511	0.1739	0.8804	0.9431	0.5311	0.9479	0.6826	0.4502	0	0.2843	0.935	0.4422	0.801	165
167	STS	Training gene	0.7915	0.8104	0.1991	0.5155	0.6381	0.6373	0.1676	0.7978	0.4671	0.4783	0.8806	0.8469	0.9358	0	0.8922	0	0.5076	0.5922	0	0.8077	0.7962	0.9431	0.4408	0.8341	0.4597	0.2322	0.8863	0.6256	0.9573	0.7563	0.3967	0.9076	0.8967	0.3318	0.5024	0.25	0.1677	0.4502	0.1337	0.8627	0.68	0.4422	0.1359	166
168	SRPX2	Training gene	0.7962	0.3886	0.3033	0.9381	0.6381	0.6373	0.5029	0	0.8982	0.4783	0	0	0	0	0	0	0.8985	0.5922	0	0.2769	0.7773	0.9431	0.4408	0.8341	0.4597	0.7299	0.3886	0.6256	0.455	0.3688	0.6957	0.7174	0.625	0.5308	0.6077	0.9427	0	0.4502	0.8449	0.7598	0.595	0.8844	0.9029	167
169	BCL11B	Training gene	0.8009	0.3886	0.8957	0.8299	0.6381	0.6373	0.8324	0	0.8982	0.4783	0	0	0	0	0	0	0	0	0.5528	0	0.8768	0.4408	0.4408	0.8341	0.4597	0.2322	0.3886	0.6256	0.455	0	0.8261	0.9837	0.6196	0.9242	0.7799	0.875	0.2754	0.4502	0.8075	0.0343	0.26	0.7387	0.1068	168
170	CHRFAM7A	Training gene	0.8057	0.3886	0.8246	0.3969	0.0429	0.0294	0.3642	0.7978	0.6168	0	0	0	0	0	0.1317	0	0.2335	0	0	0	0.7773	0.9431	0.9431	0.3318	0.4597	0.7299	0.8863	0.6256	0.9573	0	0	0	0	0.9905	0.5837	0	0.7725	0.4502	0.4011	0.8578	0.89	0	0.466	169
171	GCFC2	Training gene	0.8104	0.9052	0.9194	0.6804	0.6381	0.6373	0	0	0.6647	0.9614	0	0	0	0	0	0	0.9188	0	0	0	0.6114	0.4408	0.4408	0.3318	0.4597	0.2322	0.3886	0.6256	0.455	0.3188	0.212	0.4239	0.6739	0.4739	0.7177	0.5833	0.3353	0.4502	0.9893	0.9657	0	0	0.199	170
172	MOBP	Training gene	0.8152	0.3886	0.9573	0.7268	0.6381	0.6373	0	0	0	0.4783	0	0	0	0	0	0	0.6802	0	0.9503	0	0.8199	0.4408	0.9431	0.8341	0.9621	0.7299	0.8863	0.6256	0.455	0.3813	0.5924	0.5489	0.0815	0.1374	0.378	0.0573	0.0958	0.9194	0.5561	0.9559	0.905	0.4422	0.3495	171
173	MCPH1	Training gene	0.8199	0.9336	0.7583	0.6186	0.6381	0.6373	0.9422	0	0.7365	0.4783	0	0	0	0	0	0	0.5736	0.5922	0.2671	0.8923	0.4787	0.4408	0.4408	0.3318	0.4597	0.2322	0.8863	0.6256	0.455	0	0.1957	0.6739	0.8533	0.7156	0.6364	0.4896	0.515	0.4502	0.3957	0.9902	0.93	0.4422	0.1942	172
174	CEBPD	Training gene	0.8246	0.9242	0.9431	0.5361	0.6381	0.6373	0.763	0	0.5629	0.4783	0.4701	0.8469	0.578	0.2316	0.6826	0.5489	0.599	0	0.4969	0.9308	0.455	0.4408	0.4408	0.8341	0.4597	0.7299	0.3886	0.6256	0.455	0.3875	0.875	0.7228	0.6793	0.5213	0.4498	0.9323	0	0.4502	0	0	0	0.9698	0.7282	173
175	PRTG	Training gene	0.8294	0.9005	0.5498	0	0.6381	0.1667	0.1676	0	0	0.4783	0	0	0	0	0.8922	0	0.934	0	0	0	0.9573	0.4408	0.9431	0.8341	0.9621	0.7299	0.8863	0.6256	0.455	0	0	0	0	0.981	0.8421	0.5729	0	0.4502	0.8984	0.5588	0.58	0.1759	0.0146	174
176	ELOVL6	Training gene	0.8341	0.9431	0.7156	0.6237	0.6381	0.6373	0.6879	0	0.8982	0.4783	0.8806	0	0	0.7789	0.8922	0	0.6701	0	0.8509	0	0.8436	0.4408	0.4408	0.8341	0.4597	0.7299	0.8863	0.6256	0.455	0.6625	0.2989	0.4674	0.6087	0.3649	0.622	0.7031	0.7246	0.4502	0.754	0.951	0.955	0.1759	0.2767	175
177	BCHE	Training gene	0.8389	0.3886	0.2938	0.6495	0.6381	0.6373	0.1676	0.3258	0.1856	0.4783	0.8806	0.8469	0	0.7789	0.8922	0.8571	0.2335	0.5922	0.9627	0.2769	0.6588	0.4408	0.4408	0.8341	0.4597	0.7299	0.3886	0.6256	0.455	0.9875	0.538	0.1793	0.7772	0.4218	0.7656	0.8646	0.7305	0.4502	0.0802	0.098	0.65	0.9698	0.6796	176
178	CNTN5	Training gene	0.8436	0.8531	0.4502	0.1546	0.6381	0.1667	0.5029	0	0.8982	0.4783	0	0	0	0	0	0	0.2335	0	0.7888	0	0.5829	0.9431	0.4408	0.3318	0.4597	0.7299	0.8863	0.6256	0.9573	0.9375	0.6793	0.4565	0.7989	0.1137	0.8469	0.9583	0.7665	0.4502	0.5187	0.2157	0.61	0.2462	0.5728	177
179	TNIP1	Training gene	0.8483	0.3886	0.9194	0.3454	0	0	0.9422	0	0	0.4783	0	0	0	0	0	0	0.8477	0	0.5217	0	0.6919	0.4408	0.4408	0.3318	0.4597	0.2322	0.3886	0.1232	0.455	0.5563	0.9402	0.6087	0.2663	0.8389	0.2919	0.9896	0.1856	0.4502	0.6631	0.8775	0.835	0.6181	0.8447	178
180	RCC1	Training gene	0.8531	0.8957	0.7867	0.9227	0.6381	0.6373	0.5029	0	0.8982	0.4783	0.6642	0	0	0.7789	0.8922	0.8571	0	0	0	0	0.0237	0.4408	0.4408	0.3318	0.4597	0.2322	0.3886	0.6256	0.455	0.2688	0.5326	0.962	0.3315	0.9905	0.7129	0.625	0	0.4502	0.9519	0.5588	0	0.4422	0.5825	179
181	SETBP1	Training gene	0.8578	0.9763	0.7251	0.6392	0.6381	0	0	0	0.5389	0.4783	0	0	0	0	0.8922	0	0.5787	0.5922	0	0.6385	0.8957	0.4408	0.4408	0.8341	0.4597	0.7299	0.3886	0.6256	0.455	0.375	0.4565	0.8315	0.5326	0.9384	0.2584	0	0.4671	0.4502	0.9947	0.8775	0.25	0.4422	0.165	180
182	HP	Training gene	0.8626	0.3886	0.4076	0.3763	0.6381	0.6373	0.5029	0	0.5868	0.4783	0.8806	0	0	0	0.8922	0.8571	0.2335	0.5922	0.7702	0.2769	0.2986	0.4408	0.4408	0.3318	0.4597	0.2322	0.3886	0.6256	0.455	0	0.9565	0.587	0.9674	0.9905	0.2344	0.7083	0.8683	0.4502	0	0	0	0.8844	0.9854	181
183	PABPN1	Training gene	0.8673	0.782	0.5261	0.9691	0.6381	0.6373	0.5029	0	0.8982	0.4783	0.6642	0.8469	0.9083	0.7789	0.8922	0.8571	0.9898	0.5922	0	0.8769	0.8057	0.4408	0.4408	0.3318	0.4597	0.2322	0.3886	0.6256	0.455	0	0.0978	0.6522	0.6576	0.4645	0.3014	0.0885	0.3174	0.4502	0.3369	0.7157	0.97	0.4422	0.6359	182
184	CD83	Training gene	0.872	0.3886	0.4597	0.3144	0.6381	0.6373	0.1676	0	0.8982	0.4783	0	0.4184	0	0	0.6647	0	0.5279	0	0.9752	0	0.3318	0.4408	0.9431	0.3318	0.4597	0.7299	0.8863	0.6256	0.455	0.825	0.2391	0.9348	0.7228	0.7678	0.555	0.849	0	0.9052	0.9572	0.6471	0.605	0.4422	0.4709	183
185	TSPO	Training gene	0.8768	0.3886	0.782	0.5773	0.6381	0.6373	0.1676	0.1798	0.0479	0.4783	0	0	0	0	0.5269	0.1504	0.7005	0	0.9255	0.9538	0.1943	0.4408	0.4408	0.8341	0.4597	0.7299	0.3886	0.6256	0.455	0.4375	0.9457	0.5652	0.1957	0.6066	0.7608	0.9896	0.5569	0.9573	0.6257	0.7745	0.74	0.8844	0.9709	184
186	ARX	Training gene	0.8815	0.3886	0.455	0	0.6381	0.6373	0.9422	0	0.8982	0.971	0	0	0	0	0	0	0.7614	0.5922	0.2112	0.2769	0.7251	0.4408	0.9431	0.8341	0.9621	0.7299	0.8863	0.6256	0.9573	0	0	0	0	0.8152	0.1914	0.276	0	0.4502	0.0428	0.8333	0.16	0.7387	0.4126	185
187	IER3	Training gene	0.8863	0.3886	0.6777	0.3711	0.6381	0	0.8324	0	0	0.4783	0	0	0	0	0	0	0.9086	0	0.8447	0	0.5355	0.4408	0.4408	0.3318	0.4597	0.2322	0.3886	0.6256	0.455	0.4438	0.9674	0.8641	0.4457	0.5166	0.3971	0	0.7904	0.9763	0.7914	0.4461	0.99	0.6432	0.733	186
188	TMEM132D	Training gene	0.891	0.9194	0.6256	0	0.6381	0	0.1676	0	0.7784	0.4783	0	0	0	0	0	0	0.7817	0	0	0	0.763	0.4408	0.9431	0.3318	0.4597	0.7299	0.8863	0.6256	0.455	0	0	0	0	0.1754	0.9713	0.8125	0	0.4502	0.8717	0.299	0.61	0.7387	0.3301	187
189	MCTP2	Training gene	0.8957	0.8578	0.6872	0.6546	0.6381	0.6373	0.6879	0	0	0.9807	0	0	0	0	0	0	0.2335	0	0	0	0.9573	0.4408	0.4408	0.3318	0.4597	0.7299	0.8863	0.6256	0.455	0	0.1141	0.9565	0.5	0.7156	0.9761	0.5	0.8683	0.4502	0.7487	0.8775	0.885	0.0603	0.0874	188
190	IMMP2L	Training gene	0.9005	0.3886	0.8389	0.3608	0.6381	0.6373	0.5029	0	0	0.4783	0	0	0	0	0.8922	0	0.2335	0	0.8758	0	0.7441	0.9431	0.4408	0.8341	0.4597	0.7299	0.8863	0.6256	0.9573	0	0	0	0	0.6066	0.5215	0	0.9102	0.9431	0.893	0.9412	0.755	0.4422	0.7573	189
191	CNTNAP5	Training gene	0.9052	0.9384	0.5071	0	0.6381	0.6373	0.1676	0	0	0	0	0	0	0	0	0	0.2335	0	0	0	0.8626	0.9431	0.9431	0.8341	0.4597	0.7299	0.8863	0.6256	0.9573	0	0	0	0	0.3033	0.7943	0.7656	0	0.4502	0.8556	0.098	0.635	0	0.4466	190
192	ZNF804A	Training gene	0.91	0.9953	0.9763	0.366	0.6381	0.6373	0	0	0	0.9662	0	0	0	0	0	0	0.5482	0	0	0	0.7867	0.4408	0.4408	0.3318	0.4597	0.2322	0.3886	0.6256	0.455	0.5438	0.2772	0.837	0.8696	0.0806	0.8373	0.474	0.7186	0.4502	0.9091	0.9804	0.57	0.4422	0.6165	191
193	DCDC2	Training and candidate gene	0.9147	0.3886	0.8626	0.5	0.1952	0.2157	0.8324	0	0	0.4783	0	0	0	0	0	0	0.2335	0	0.9255	0	0.4929	0.4408	0.9431	0.8341	0.4597	0.7299	0.8863	0.6256	0.455	0	0	0	0	0.7156	0.9522	0.7969	0	0.4502	0.4439	0.848	0.995	0.7387	0.2136	192
194	CSN1S1	Training gene	0.9194	0.9479	0.7393	0.9897	0.6381	0	0.5029	0	0.6527	0.9952	0	0	0	0	0	0	0	0	0	0	0.2464	0.4408	0.4408	0.3318	0.4597	0.7299	0.3886	0.1232	0.455	0.8	0.663	0.087	0.9946	0.8389	0.0335	0.5417	0.9461	0.9242	0.9305	0.9314	0.945	0	0.9078	193
195	ERMP1	Training gene	0.9242	0.9526	0.5735	0.9845	0.6381	0.6373	0.6879	0	0	0.4783	0	0	0	0	0	0	0.7766	0	0	0	0.9573	0.4408	0.4408	0.8341	0.4597	0.7299	0.8863	0.6256	0.455	0	0.6467	0.6033	0.9457	0.6066	0.9426	0.8438	0.3713	0.4502	0.5027	0.5588	0.81	0.7387	0.1553	194
196	NGDN	Training gene	0.9289	0.8863	0.9194	0.9485	0.6381	0.6373	0.9422	0	0.8982	0.4783	0	0	0	0	0	0	0.9848	0	0	0	0.7962	0.4408	0.9431	0.8341	0.4597	0.7299	0.8863	0.6256	0.455	0.6313	0.1359	0.6902	0.75	0.4171	0.5646	0.3125	0	0.4502	0.8663	0.5588	0.85	0.8844	0.6117	195
197	KCNT1	Training gene	0.9336	0.3886	0.2038	0	0.6381	0.6373	0.6879	0	0.3593	0.4783	0	0	0	0	0	0	0.9695	0.5922	0	0	0.8436	0.9431	0.9431	0.8341	0.9621	0.7299	0.8863	0.6256	0.9573	0	0	0	0	0.3412	0.7368	0	0.4491	0.4502	0.9465	0.9118	0.895	0.8844	0.7524	196
198	PRODH	Training gene	0.9384	0.8483	0.7536	0.2887	0.6381	0.6373	0.5029	0.7978	0.1737	0.4783	0.8806	0	0.9358	0.7789	0.8922	0.8571	0.2335	0.5922	0.8012	0.8385	0.7346	0.9431	0.4408	0.8341	0.4597	0.7299	0.8863	0.6256	0.9573	0.0938	0.4239	0.7717	0.5543	0.3981	0.5598	0.4115	0.5509	0.4502	0.1497	0.2157	0.275	0.9698	0.9951	197
199	SEC14L2	Training gene	0.9431	0.8389	0.7773	0.6134	0.6381	0.6373	0	0.7978	0.8982	0.4783	0	0	0	0.7789	0.8922	0	0.8629	0	0.9938	0	0.9573	0.4408	0.4408	0.8341	0.4597	0.7299	0.3886	0.6256	0.455	0.5375	0.375	0.8696	0.7609	0.3507	0.3589	0.9323	0.2874	0.4502	0.9786	0.2157	0.59	0.2462	0.4223	198
200	TDO2	Training gene	0.9479	0.9668	0.9953	0.7938	0.6381	0.6373	0.9422	0.7978	0	0.4783	0.8806	0.4286	0.9725	0.7789	0.7126	0.5865	0.7056	0	0.5093	0.2769	0.9573	0.4408	0.4408	0.3318	0.4597	0.7299	0.3886	0.6256	0.455	0.4188	0.413	0.2609	0.913	0.6066	0.6986	0	0	0.4502	0.7326	0.3137	0.895	0.4422	0.8689	199
201	PVALB	Training gene	0.9573	0.9289	0.7725	0.9278	0.6381	0.6373	0	0.7978	0.0419	0.4783	0	0	0.4312	0	0	0	0.9949	0	0.6646	0	0.6209	0.4408	0.9431	0.8341	0.9621	0.7299	0.8863	0.6256	0.9573	0.4125	0.7717	0.125	0.2826	0.237	0.4354	0.1927	0.6647	0.9858	0.492	0.7843	0.44	0.6181	0.835	201
202	ZNF385D	Training gene	0.9621	0.9763	0.9479	0.4278	0.6381	0.6373	0.5029	0	0	0.9855	0	0	0	0	0	0	0.2335	0	0	0	0.9573	0.9431	0.4408	0.8341	0.9621	0.7299	0.8863	0.6256	0.9573	0	0.625	0.5543	0.5272	0.7536	0.7321	0.3646	0.5449	0.4502	0.984	0.8186	0.115	0.7387	0.8981	202
203	GSX1	Training gene	0.9668	0.3886	0.9905	0	0.6381	0.6373	0	0	0	0.4783	0	0	0	0	0	0	0.8274	0	0.4099	0	0.8389	0.9431	0.4408	0.8341	0.9621	0.7299	0.8863	0.6256	0.9573	0	0	0	0	0.3175	0	0	0	0.4502	0.738	0.4461	0.71	0	0	203
204	TET3	Training gene	0.9716	0.3886	0.9621	0	0.6381	0.6373	0.9422	0	0.8982	0.9903	0	0	0	0	0	0	0.9391	0	0.9814	0	0.9573	0.4408	0.9431	0.8341	0.9621	0.7299	0.8863	0.6256	0.455	0.5625	0.462	0.9402	0.6957	0.4076	0.9378	0.2917	0.6108	0.4502	0	0.9853	0.125	0.8844	0.0971	204
205	PRB1	Training gene	0.9763	0.9858	0.7109	0	0.6381	0.6373	0.5029	0	0	0.4783	0	0	0	0	0.503	0	0	0	0	0	0.9573	0.4408	0.9431	0.8341	0.9621	0.7299	0.8863	0.6256	0.455	0	0	0	0	0.7156	0.7273	0	0.8323	0.9621	0	0	0	0	0.932	205
206	JRK	Training gene	0.981	0.9716	0.9953	0.4278	0.6381	0.6373	0.8324	0	0	0.4783	0	0	0	0	0	0	0.9442	0	0	0	0.9573	0.4408	0.9431	0.8341	0.9621	0.2322	0.8863	0.6256	0.455	0	0	0	0	0.4265	0.8565	0	0	0.4502	0	0	0	0.9698	0.1893	206
207	OTOL1	Training gene	0.9858	1	0.8057	0	0.6381	0.6373	0.1676	0	0	0	0	0	0	0	0	0	0.6396	0	0	0	0.9052	0.9431	0.9431	0.8341	0.9621	0.7299	0.8863	0.6256	0.9573	0	0	0	0	0.2464	0.7368	0.7656	0	0.4502	0.9144	0.8333	0	0	0	207
208	EBPL	Training gene	0.9905	0.9621	0.8389	0.9948	0.6381	0.6373	0.1676	0	0	0.4783	0	0	0	0	0	0	0	0	0	0	0.9573	0.4408	0.4408	0.3318	0.4597	0.7299	0.3886	0.6256	0.455	0	0	0	0	0.6066	0.8756	0.9896	0.7066	0.91	0.7754	0.6471	0.975	0.9698	0.7621	208
209	PRDM9	Training gene	0.9953	0.8341	0.8815	0.9021	0.6381	0.6373	0.9422	0	0	1	0.8806	0	0	0	0.8922	0	0.7259	0	0.882	0	0.9573	0.9431	0.9431	0.8341	0.9621	0.7299	0.8863	0.6256	0.9573	0	0.3533	0.2663	0.4946	0.6066	0.9952	0.6771	0.988	0.4502	0.9733	0.9755	0.945	0.8844	0.7087	209
210	DCDC1	Training gene	1	0.8815	0.9763	0	0.1952	0	0	0	0	0	0	0	0	0	0	0	0	0	0	0	0.7156	0.9431	0.9431	0.8341	0.9621	0.7299	0.8863	0.6256	0.9573	0	0	0	0	0.9905	0.9474	0	0	1	0	0.9951	1	0	0.7184	210
211	CHRNA7
211	APP
211	CFAP47
211	PRKN
211	DNAAF4
211	NEXMIF
211	CLUH
211	NALF1
211	ERICD
211	RSL24D1P11
211	MIR1253
211	CCDC92B
211	STAG3L4
211	DEL15Q11.2
211	RPL18P7
211	RPL38P2
211	SLC25A5P2
211	FRAXA
211	KRT18P24
211	RPS3AP1
211	LOC105371592
