# Supplementary material for: Associative gene networks reveal novel candidates important for ADHD and dyslexia comorbidity
Source: BMC Med Genomics. 2023 Sep 4;16:208. doi: 10.1186/s12920-023-01502-1 (PMC10478365; doi:10.1186/s12920-023-01502-1)
Supplement: Supplementary file 5 — Additional file 5: Table S5. Criterion 3 results [file 12920_2023_1502_MOESM5_ESM.xls]

## Sheet: ToppGeneData 
Rank	GeneSymbol	GeneId	GO: Molecular Function Score	GO: Molecular Function pValue	GO: Biological Process Score	GO: Biological Process pValue	GO: Cellular Component Score	GO: Cellular Component pValue	Human Phenotype Score	Human Phenotype pValue	Mouse Phenotype Score	Mouse Phenotype pValue	Pathway Score	Pathway pValue	Pubmed Score	Pubmed pValue	Disease Score	Disease pValue	Average Score	Overall pValue
1	CDK5	1020	1	0.000968242	1	0.0813323	0.999999	0.0063904	1	0.0284663	1	0.0455074	1	0.00619675	1	0.0675833	0.99999	0.0365995	1	8.44641e-05
2	GRIN2B	2904	1	0.000968242	1	0.0813323	1	0.00619675	0.996617	0.0400852	1	0.0455074	1	0.00619675	1	0.0675833	1	0.031371	0.999789	9.0133e-05
3	GRIN1	2902	1	0.000968242	1	0.0813323	1	0.00619675	0.0544528	0.0582881	1	0.0455074	1	0.00619675	1	0.0675833	1	0.031371	0.90417	0.000105171
4	ESR1	2099	1	0.000968242	1	0.0813323	0.99961	0.0141363	1	0.0284663	1	0.0455074	1	0.00619675	1	0.0675833	1	0.031371	0.999977	0.000109952
5	RYR1	6261	0.999998	0.000968242	1	0.0813323	1	0.00619675	1	0.0284663	1	0.0455074	0.998826	0.0139427	1	0.0675833	0.999998	0.0340821	0.999927	0.000113122
6	CHRNA7	1139	1	0.000968242	1	0.0813323	1	0.00619675	1	0.0284663	1	0.0455074	0.996694	0.0174284	1	0.0675833	1	0.031371	0.999794	0.000119834
7	CHRNB2	1141	1	0.000968242	1	0.0813323	1	0.00619675	0.0181165	0.0582881	1	0.0455074	0.999893	0.00987607	1	0.0675833	1	0.031371	0.891819	0.000127379
8	DRD4	1815	0.999999	0.000968242	1	0.0813323	1	0.0063904	0.681625	0.0524787	1	0.0455074	0.999687	0.0112316	1	0.0675833	1	0.031371	0.978182	0.000130254
9	CHRNA4	1137	1	0.000968242	1	0.0813323	1	0.00619675	0.385477	0.0559644	1	0.0455074	0.99966	0.0114253	1	0.0675833	1	0.031371	0.952588	0.000132988
10	GRIA1	2890	1	0.000968242	1	0.0813323	1	0.00619675	-1	0	1	0.0455074	1	0.00619675	1	0.0675833	1	0.031371	1	0.00015326
11	CACNA1A	773	0.999952	0.00406662	1	0.0813323	0.999987	0.00793958	1	0.0284663	1	0.0455074	1	0.00619675	1	0.0675833	1	0.031371	0.999997	0.000156352
12	APP	351	0.999995	0.00154919	1	0.0813323	1	0.00619675	0.999945	0.0325329	1	0.0455074	0.993299	0.0189775	1	0.0675833	1	0.031371	0.999578	0.000158921
13	GRIA4	2893	1	0.000968242	1	0.0828815	1	0.00619675	0.278175	0.056158	1	0.0455074	0.999898	0.00968242	1	0.0675833	0.998154	0.0573199	0.940807	0.000160528
14	GABRB3	2562	0.999992	0.00174284	1	0.0813323	1	0.00619675	1	0.0284663	1	0.0455074	0.989553	0.0199458	1	0.0675833	1	0.0315647	0.999346	0.000161553
15	SNCA	6622	0.999999	0.000968242	1	0.0813323	1	0.0063904	1	0.0284663	1	0.0455074	0.791599	0.0505422	1	0.0675833	1	0.031371	0.986216	0.000187644
16	GABRG2	2566	0.999989	0.00232378	0.999986	0.0950813	1	0.00619675	1	0.0284663	1	0.0455074	0.992011	0.0189775	1	0.0675833	0.999999	0.0321456	0.999499	0.000191176
17	GABRA1	2554	0.999989	0.00232378	0.999918	0.102053	1	0.0063904	1	0.0284663	1	0.0455074	0.995864	0.0180093	1	0.0675833	0.999999	0.0315647	0.999736	0.000193601
18	OPRM1	4988	1	0.000968242	1	0.0813323	1	0.00619675	-1	0	1	0.0455074	0.999693	0.0112316	1	0.0675833	1	0.031371	0.999979	0.000196598
19	TLR2	7097	1	0.00406662	1	0.0813323	0.999497	0.0145236	0.999994	0.0304028	1	0.0455074	0.999991	0.00774593	1	0.0675833	1	0.031371	0.999965	0.000225036
20	CACNA1B	774	0.999995	0.00154919	1	0.0813323	0.999902	0.0114253	0.980028	0.0445391	1	0.0455074	0.999929	0.00910147	1	0.0675833	0.994206	0.0654531	0.998373	0.000231862
21	PRKN	5071	0.999985	0.00251743	1	0.0813323	1	0.00619675	1	0.0284663	1	0.0455074	0.883286	0.039117	1	0.0675833	1	0.031371	0.992479	0.0002463
22	PSEN1	5663	0.999782	0.0063904	1	0.0813323	1	0.00619675	1	0.0284663	1	0.0455074	0.997632	0.0166538	1	0.0675833	1	0.031371	0.999839	0.000254184
23	HCN1	348980	0.999999	0.000968242	1	0.0813323	1	0.00619675	0.913087	0.0474438	0.999997	0.0501549	0.552744	0.0656468	1	0.0675833	1	0.031371	0.962379	0.000263917
24	DLG4	1742	0.999975	0.00367932	1	0.0813323	1	0.00619675	-1	0	1	0.0455074	1	0.00619675	1	0.0675833	0.999999	0.0331139	0.999999	0.000273777
25	GRIK1	2897	1	0.000968242	1	0.0813323	1	0.00619675	-1	0	0.999908	0.0617738	0.979413	0.0243997	1	0.0675833	1	0.031371	0.998516	0.00030845
26	SCN8A	6334	0.999706	0.00735864	1	0.0813323	1	0.00619675	1	0.0284663	1	0.0455074	0.981352	0.0236251	0.999998	0.0710689	1	0.031371	0.998812	0.000316438
27	GABRA5	2558	0.999992	0.00174284	1	0.0813323	1	0.00619675	-1	0	1	0.0455074	0.984566	0.0226569	1	0.0675833	1	0.031371	0.998894	0.000336245
28	CACNA1H	8912	0.999885	0.00464756	1	0.0813323	1	0.00619675	1	0.0284663	0.999178	0.0764911	0.986581	0.0222696	1	0.0679706	0.999888	0.0420217	0.999094	0.000349817
29	HTR1A	3350	0.999612	0.00813323	1	0.0813323	0.999528	0.01433	0.995002	0.0408598	1	0.0455074	0.999918	0.00929512	1	0.0675833	1	0.031371	0.999629	0.000359588
30	MAPT	4137	0.992107	0.024787	1	0.0813323	1	0.00619675	1	0.0284663	1	0.0455074	0.999725	0.0108443	1	0.0675833	1	0.031371	0.99949	0.000369691
31	PRNP	5621	0.999661	0.00793958	1	0.0813323	0.999997	0.00677769	1	0.0284663	1	0.0455074	0.878149	0.0400852	1	0.0675833	1	0.031371	0.992117	0.000410232
32	SLC6A3	6531	0.996424	0.0183966	1	0.0813323	1	0.0063904	0.996537	0.0400852	1	0.0455074	0.998701	0.01433	1	0.0675833	1	0.031371	0.999479	0.000426216
33	CYP19A1	1588	0.988248	0.0302091	1	0.0813323	0.999943	0.010457	1	0.0284663	1	0.0455074	0.999959	0.00871418	1	0.0675833	1	0.031371	0.999258	0.000452453
34	HLA-DQA1	3117	0.910965	0.0720372	1	0.0813323	1	0.00619675	1	0.0284663	1	0.0458947	1	0.00619675	1	0.0675833	1	0.031371	0.994307	0.000454881
35	ESR2	2100	0.999988	0.00232378	1	0.0813323	0.927753	0.0476375	0.953913	0.0464756	1	0.0455074	0.997217	0.0172347	1	0.0675833	1	0.031371	0.992312	0.000475446
36	FGFR3	2261	0.993215	0.0230442	1	0.0813323	0.994943	0.0222696	1	0.0284663	1	0.0455074	1	0.00619675	1	0.0675833	1	0.031371	0.99926	0.000479409
37	GRM3	2913	0.999988	0.00232378	1	0.0813323	0.999997	0.00697134	-1	0	0.986769	0.091983	0.991591	0.0191712	1	0.0675833	0.999999	0.0321456	0.99845	0.000501169
38	TSC2	7249	0.949456	0.0602246	1	0.0813323	0.999943	0.010457	1	0.0284663	1	0.0455074	1	0.00619675	1	0.0675833	1	0.031371	0.996797	0.000520375
39	FMR1	2332	0.998201	0.0145236	1	0.0813323	1	0.00619675	1	0.0284663	1	0.0455074	0.825519	0.045701	1	0.0675833	1	0.031371	0.988461	0.00053143
40	APOE	348	0.999227	0.010457	1	0.0813323	0.999999	0.0063904	1	0.0284663	1	0.0455074	0.577701	0.0640976	1	0.0675833	1	0.031371	0.969961	0.000540119
41	KITLG	4254	0.993443	0.0228505	1	0.0813323	0.974709	0.0344694	1	0.0284663	1	0.0455074	1	0.00619675	1	0.0675833	1	0.031371	0.998	0.000569058
42	ADRA2A	150	0.999027	0.0114253	1	0.0813323	1	0.00619675	-1	0	1	0.0458947	0.999395	0.0125871	1	0.0675833	1	0.031371	0.999888	0.000575009
43	GABRB1	2560	0.999992	0.00174284	1	0.0830751	0.997737	0.0187839	0.99922	0.0375678	1	0.0455074	0.969128	0.0269171	1	0.0675833	0.644629	0.134005	0.973227	0.00057795
44	BDNF	627	0.888032	0.0755229	1	0.0813323	0.999926	0.011038	1	0.0284663	1	0.0455074	1	0.00619675	1	0.0675833	1	0.031371	0.992791	0.000582097
45	DRD3	1814	0.973403	0.0433772	1	0.0813323	0.999999	0.0063904	0.909297	0.0476375	1	0.0455074	0.999696	0.0112316	1	0.0675833	1	0.031371	0.992505	0.00058409
46	HLA-DRB1	3123	0.970162	0.0458947	1	0.0813323	1	0.00619675	1	0.0284663	-1	0	1	0.00619675	1	0.0675833	1	0.031371	0.997854	0.000625243
47	SLC2A1	6513	0.792521	0.091402	1	0.0813323	0.999998	0.00677769	1	0.0284663	1	0.0464756	0.999891	0.00987607	1	0.0675833	1	0.031371	0.986274	0.000628001
48	GABRB2	2561	0.999989	0.00232378	1	0.0813323	0.999982	0.00832688	-1	0	0.999518	0.0722308	0.981084	0.0238187	1	0.0675833	0.999447	0.049574	0.998567	0.000637525
49	DRD2	1813	0.992079	0.024787	1	0.0813323	1	0.00619675	-1	0	1	0.0455074	0.999993	0.00774593	1	0.0675833	1	0.031371	0.999434	0.000645084
50	PTPN11	5781	0.989097	0.0288536	1	0.0813323	0.963642	0.038536	1	0.0284663	1	0.0455074	1	0.00619675	1	0.0675833	1	0.031371	0.997024	0.000652951
51	GABBR1	2550	0.999444	0.00948877	1	0.0813323	1	0.00619675	-1	0	1	0.0455074	0.993211	0.0189775	1	0.0675833	0.999991	0.0365995	0.999475	0.000669301
52	CHRM5	1133	1	0.000968242	1	0.0813323	0.949894	0.0431836	-1	0	0.999986	0.0551898	0.999309	0.0127808	0.999991	0.0774593	0.998147	0.0573199	0.996193	0.000680804
53	TNF	7124	0.982114	0.0364059	1	0.0813323	0.995298	0.021495	0.933763	0.0468629	1	0.0455074	1	0.00619675	1	0.0675833	1	0.031371	0.994373	0.000692357
54	DRD1	1812	0.989033	0.0288536	1	0.0813323	1	0.00619675	-1	0	1	0.0455074	0.99998	0.00813323	1	0.0675833	1	0.031371	0.999214	0.000700296
55	GABRA6	2559	0.999992	0.00174284	0.990145	0.140395	1	0.00619675	-1	0	0.133419	0.141363	0.971128	0.0263362	1	0.0675833	1	0.0315647	0.906541	0.000715865
56	CHRNA2	1135	1	0.000968242	0.998933	0.120449	0.994276	0.0240124	0.0181165	0.0582881	0.975951	0.0962432	0.994826	0.0185902	1	0.0675833	0.882468	0.103796	0.881989	0.000731621
57	IL6	3569	0.969728	0.0460883	1	0.0813323	0.977123	0.0336948	1	0.0284663	1	0.0455074	1	0.00619675	1	0.0675833	1	0.031371	0.996656	0.00074573
58	SLC6A1	6529	0.978608	0.0400852	1	0.0813323	0.999923	0.011038	1	0.0284663	1	0.0455074	0.978632	0.0243997	1	0.0675833	1	0.031371	0.997309	0.000780556
59	DRD5	1816	0.967091	0.0470565	1	0.0813323	1	0.00619675	0.825828	0.0509295	0.999923	0.0609992	0.998443	0.0154919	1	0.0675833	1	0.031371	0.986419	0.000781634
60	HLA-DQB1	3119	0.881438	0.0759101	0.999999	0.0861735	1	0.0063904	1	0.0284663	-1	0	1	0.00619675	1	0.0675833	1	0.031371	0.991265	0.000796359
61	SLC1A2	6506	0.92645	0.067196	1	0.0813323	1	0.00619675	0.999974	0.031952	0.999999	0.0476375	0.980135	0.0243997	1	0.0675833	1	0.031371	0.994067	0.000812307
62	GABRG3	2567	0.999989	0.00232378	0.993992	0.134779	0.999977	0.00852053	0.227778	0.0565453	0.522701	0.127227	0.972615	0.0257552	1	0.0689388	0.937547	0.0923703	0.893963	0.000867556
63	PAFAH1B1	5048	0.924942	0.0673896	1	0.0813323	0.999969	0.00910147	1	0.0284663	1	0.0455074	0.981285	0.0236251	1	0.0675833	1	0.031371	0.994041	0.000877094
64	DYRK1A	1859	0.9996	0.00852053	1	0.0813323	0.980676	0.0323393	1	0.0284663	1	0.0455074	0.80589	0.0480248	1	0.0675833	0.999974	0.0381487	0.985975	0.000914228
65	DDC	1644	0.861059	0.0788149	1	0.0813323	0.977631	0.0331139	0.999992	0.0309837	1	0.0455074	1	0.00619675	1	0.0675833	1	0.031371	0.989586	0.000947226
66	RUNX2	860	0.999585	0.00890782	1	0.0813323	0.428592	0.120837	1	0.0284663	1	0.0455074	0.997143	0.0172347	1	0.0675833	1	0.031371	0.95663	0.000967058
67	COMT	1312	0.715079	0.0983734	1	0.0813323	0.990012	0.0269171	1	0.0284663	1	0.0455074	0.999998	0.00735864	1	0.0675833	1	0.031371	0.980078	0.000985987
68	IFNG	3458	0.882709	0.0757165	1	0.0813323	0.951026	0.0429899	1	0.0284663	1	0.0455074	1	0.00619675	1	0.0675833	1	0.031371	0.989342	0.00099953
69	RAF1	5894	0.989755	0.0269171	1	0.0813323	0.373284	0.123741	1	0.0284663	1	0.0455074	1	0.00619675	1	0.0675833	1	0.031371	0.95073	0.00100864
70	CDH2	1000	0.952522	0.0590627	1	0.0813323	1	0.00619675	-1	0	1	0.045701	0.999882	0.00987607	1	0.0675833	1	0.031371	0.99656	0.00101647
71	DMD	1756	0.782029	0.0925639	1	0.0813323	0.999996	0.00697134	1	0.0284663	1	0.0455074	0.930816	0.0327266	1	0.0675833	1	0.031371	0.98114	0.00101779
72	SOS1	6654	0.654979	0.105732	1	0.0813323	0.974553	0.0344694	1	0.0284663	1	0.0455074	1	0.00619675	1	0.0675833	1	0.031371	0.974564	0.00104508
73	SOD1	6647	0.710941	0.0987607	1	0.0813323	0.999725	0.0123935	1	0.0284663	1	0.0455074	0.992127	0.0189775	1	0.0675833	1	0.031371	0.979887	0.00105672
74	SCN1A	6323	0.997913	0.0149109	1	0.0813323	0.999606	0.0141363	1	0.0284663	-1	0	0.988437	0.0211077	0.994106	0.128195	1	0.031371	0.998574	0.00118298
75	CDKL5	6792	0.96056	0.0513168	1	0.0813323	0.999997	0.00677769	1	0.0284663	0.999999	0.0486057	0.711725	0.0563517	0.998959	0.107281	1	0.031371	0.977901	0.00121653
76	STXBP1	6812	0.895408	0.074361	1	0.0813323	0.997403	0.0193648	1	0.0284663	0.996949	0.0844307	0.999844	0.0102634	1	0.0675833	0.999963	0.0387297	0.992918	0.00122541
77	PAX6	5080	0.999288	0.0100697	1	0.0813323	0.428592	0.120837	1	0.0284663	1	0.0455074	0.940505	0.031371	1	0.0675833	1	0.031371	0.953015	0.00128453
78	CRH	1392	0.99758	0.0152982	1	0.0813323	0.983686	0.0305964	-1	0	1	0.0455074	0.998676	0.01433	1	0.0675833	1	0.031371	0.998563	0.00130313
79	ACE	1636	0.943371	0.0615802	1	0.0813323	0.999005	0.0174284	0.989865	0.0429899	1	0.0455074	0.978516	0.024787	1	0.0675833	1	0.031371	0.994363	0.00131055
80	SPTBN1	6711	0.923487	0.069907	1	0.0813323	0.999998	0.00677769	-1	0	1	0.0455074	0.999999	0.00619675	1	0.0675833	0.975934	0.0792022	0.992697	0.00135675
81	RELN	5649	0.0568963	0.163439	1	0.0813323	0.978631	0.0327266	0.999937	0.0329202	1	0.0455074	0.999989	0.00774593	1	0.0675833	1	0.031371	0.90347	0.00140413
82	ICAM1	3383	0.863889	0.0784276	1	0.0813323	0.994576	0.0234314	-1	0	1	0.0455074	1	0.00619675	1	0.0675833	1	0.031371	0.989535	0.00161256
83	FGF14	2259	0.999982	0.00329202	1	0.0813323	0	0.576297	0.999775	0.0354376	1	0.0455074	0.999812	0.010457	1	0.0675833	0.950395	0.0888846	0.871834	0.00162792
84	CNTNAP2	26047	0.581094	0.117932	1	0.0813323	1	0.00619675	0.968594	0.0455074	1	0.0455074	0.645205	0.0608056	1	0.0675833	1	0.031371	0.943715	0.0016375
85	CDH13	1012	0.862478	0.0784276	1	0.0813323	0.999989	0.00793958	1	0.0284663	0.998304	0.0815259	0.549298	0.0656468	1	0.0675833	1	0.031371	0.958625	0.00165701
86	CASP3	836	0.981135	0.0365995	1	0.0813323	0.887743	0.0577072	-1	0	1	0.0455074	1	0.00619675	1	0.0675833	1	0.031371	0.99039	0.00170517
87	PICK1	9463	0.996098	0.0191712	1	0.0813323	0.999997	0.00697134	-1	0	0.999996	0.0505422	0.850236	0.0441518	0.999989	0.0782339	0.997641	0.0586754	0.988421	0.00176131
88	MMP14	4323	0.826529	0.0867545	1	0.0813323	0.969811	0.0369868	0.95894	0.0458947	1	0.0455074	0.992834	0.0189775	1	0.0675833	1	0.031371	0.9837	0.00185713
89	CTNND1	1500	0.717206	0.0983734	1	0.0813323	1	0.00619675	-1	0	0.999632	0.0710689	0.996435	0.0178156	1	0.0675833	1	0.031371	0.977846	0.00189169
90	FLNB	2317	0.303637	0.151239	0.999895	0.10457	0.999853	0.0120062	1	0.0284663	1	0.0455074	0.817213	0.0468629	1	0.0675833	1	0.031371	0.931864	0.00193685
91	SYP	6855	0.981482	0.0365995	1	0.0813323	1	0.00619675	0.109089	0.0575136	0.139317	0.141363	0.247585	0.0950813	1	0.0675833	1	0.031371	0.773978	0.00210325
92	MAOA	4128	0.825247	0.0871418	0.999998	0.0867545	0.0570579	0.152595	0.978851	0.0445391	1	0.0455074	1	0.00619675	1	0.0675833	1	0.031371	0.892084	0.00211629
93	ALB	213	0.828842	0.0863672	1	0.0813323	0.987979	0.0282727	1	0.0284663	0.782093	0.117932	0.983978	0.0226569	1	0.0675833	1	0.031371	0.972588	0.00215068
94	PTPRD	5789	0.641941	0.106119	1	0.0813323	1	0.00619675	0.709916	0.0520914	0.999992	0.0530596	0.361731	0.0828815	1	0.0675833	0.999964	0.0387297	0.90565	0.0021518
95	IL10	3586	0.976947	0.0406662	1	0.0813323	0	0.576297	1	0.0284663	1	0.0455074	1	0.00619675	1	0.0675833	1	0.031371	0.873552	0.00216139
96	MAP1B	4131	0.614548	0.112316	1	0.0813323	1	0.0063904	-1	0	1	0.0455074	0.995533	0.0182029	1	0.0675833	0.997014	0.0608056	0.968601	0.00221992
97	GTF2I	2969	0.992999	0.0232378	1	0.0813323	0.459148	0.112897	1	0.0284663	1	0.0455074	0.578625	0.0640976	1	0.0675833	1	0.031371	0.929347	0.00228738
98	PSEN2	5664	0	0.58172	1	0.0813323	1	0.00619675	0.971524	0.0453137	0.983176	0.0943067	0.997049	0.0172347	1	0.0685515	0.999993	0.0360186	0.871967	0.00261785
99	GPC3	2719	0.324593	0.148141	1	0.0813323	0.990118	0.0269171	1	0.0284663	1	0.0455074	0.635671	0.0611929	1	0.0675833	1	0.031371	0.920259	0.00264017
100	LPL	4023	0.958652	0.0569326	1	0.0813323	0.0889378	0.152595	1	0.0284663	0.999999	0.0478311	0.956906	0.028079	1	0.0675833	1	0.031371	0.906944	0.0026909
101	BCAR1	9564	0.488398	0.134779	1	0.0813323	0.94162	0.045701	-1	0	0.999994	0.0522851	1	0.00619675	1	0.0675833	1	0.031371	0.952747	0.00276099
102	FOXP2	93986	0.998213	0.0145236	1	0.0813323	0.232013	0.152595	0.975716	0.0447328	1	0.0455074	0.218336	0.0960496	1	0.0675833	1	0.031371	0.86698	0.00297995
103	IL2	3558	0.997794	0.0151046	1	0.0813323	0	0.576297	-1	0	1	0.0455074	1	0.00619675	1	0.0675833	1	0.031371	0.856986	0.00299664
104	GFAP	2670	0.769971	0.0931448	1	0.0813323	0.948357	0.0445391	1	0.0284663	1	0.0455074	0.373181	0.0823005	1	0.0675833	1	0.031371	0.932776	0.00300342
105	CYFIP1	23191	0.225551	0.163439	1	0.0813323	1	0.00619675	-1	0	0.999995	0.0505422	0.993728	0.0189775	1	0.0675833	0.966523	0.0838497	0.922129	0.00306386
106	HDAC9	9734	0.959885	0.0569326	1	0.0813323	0.921762	0.048993	0.709916	0.0520914	0.984124	0.0931448	0.891146	0.0381487	1	0.0675833	1	0.031371	0.964804	0.00318657
107	FLNC	2318	0.63598	0.106507	0.962183	0.158404	0.998495	0.0185902	0.988529	0.0431836	1	0.0455074	0.728101	0.0557707	1	0.0675833	0.999528	0.0482184	0.953118	0.0034786
108	PER1	5187	0.998503	0.0127808	1	0.0813323	0	0.576297	-1	0	1	0.0455074	0.999805	0.0106507	1	0.0675833	0.999999	0.0317583	0.857023	0.00349041
109	NPHS1	4868	0.593597	0.117351	1	0.0813323	0.999027	0.0170411	-1	0	0.999997	0.0501549	0.911667	0.0358249	1	0.0675833	0.999998	0.0335012	0.960683	0.00357364
110	NLRP3	114548	0.921398	0.0708753	1	0.0813323	0.369339	0.12529	1	0.0284663	1	0.0455074	0.570275	0.0640976	1	0.0675833	1	0.031371	0.91535	0.00365057
111	IL1A	3552	0.955509	0.0582881	1	0.0813323	0.0889378	0.152595	-1	0	0.998928	0.0786212	1	0.00619675	1	0.0675833	1	0.031371	0.896457	0.00374853
112	ENPEP	2028	0.652897	0.105926	1	0.0813323	0.993545	0.024206	1	0.0284663	0.910226	0.109218	0.181835	0.101859	1	0.0679706	0.999999	0.0315647	0.898159	0.00380409
113	ROBO1	6091	0.526531	0.127227	1	0.0813323	0.998458	0.0185902	-1	0	1	0.0455074	0.865327	0.042409	1	0.0675833	1	0.0315647	0.950727	0.00383507
114	ABCB1	5243	0.975706	0.041828	1	0.0813323	0.969116	0.0371805	0.877316	0.0482184	0	0.570682	0.985887	0.0222696	1	0.0675833	1	0.031371	0.862724	0.00402446
115	GPC6	10082	0.196443	0.163439	1	0.0813323	0.992067	0.0253679	1	0.0284663	1	0.0455074	0.489938	0.0708753	1	0.0675833	0.972008	0.0815259	0.890639	0.00408187
116	CHRFAM7A	89832	0.999947	0.00406662	0.96692	0.156274	0.976817	0.0336948	0.728427	0.0520914	-1	0	0.621307	0.0619675	0.646168	0.20914	0.992167	0.0685515	0.916182	0.0041872
117	BCL11B	64919	0.968251	0.0464756	1	0.0813323	0.0630903	0.152595	1	0.0284663	1	0.0455074	0.312832	0.0883036	1	0.0675833	0.999862	0.0433772	0.849303	0.00428094
118	SMPD1	6609	0.263885	0.158598	1	0.0813323	0.435801	0.119868	1	0.0284663	1	0.0455074	0.904236	0.0364059	0.996311	0.12316	1	0.031371	0.890365	0.00493436
119	CEBPD	1052	0.968251	0.0464756	0.999973	0.0975988	0.204361	0.152595	-1	0	1	0.0464756	0.997547	0.0166538	1	0.0677769	0.999897	0.0416344	0.919254	0.00493761
120	MOG	4340	0.0568963	0.163439	0.998502	0.123935	0.945835	0.0453137	1	0.0284663	0.999903	0.0625484	0.317364	0.0883036	1	0.0675833	1	0.031371	0.846704	0.00509005
121	DLGAP1	9229	0.975726	0.041828	0.999996	0.0888846	0.995736	0.0213013	-1	0	0.985045	0.0929512	0.943887	0.0309837	1	0.0675833	0.847393	0.110573	0.981462	0.00517351
122	SH2B1	25970	0.684268	0.101665	1	0.0826878	0.144234	0.152595	1	0.0284663	1	0.0455074	0.979108	0.0243997	1	0.0675833	0.710137	0.125871	0.879899	0.00532469
123	TPP1	1200	0.533631	0.126065	0.999931	0.101472	0.84823	0.0644849	0.99974	0.0354376	1	0.0455074	0.0513546	0.113091	1	0.0685515	0.999992	0.0362122	0.859744	0.00548607
124	KCNIP4	80333	0.999634	0.00793958	0.999992	0.0921766	0.998547	0.0182029	0.011642	0.0582881	-1	0	0.772265	0.0526723	0.99983	0.0927576	0	0.586367	0.712242	0.00573684
125	BCHE	590	0.672545	0.102246	1	0.0813323	0.174214	0.152595	0.011642	0.0582881	0.967493	0.0987607	0.967927	0.0271108	0.999999	0.0697134	1	0.031371	0.789103	0.00579956
126	MEIS1	4211	0.978994	0.0398916	1	0.0813323	0.428592	0.120837	-1	0	1	0.0455074	0.593901	0.0625484	1	0.0675833	0.999997	0.0342758	0.916395	0.00608021
127	DISC1	27185	0.233584	0.163246	1	0.0813323	0.999911	0.0114253	-1	0	1	0.0455074	-1	0	1	0.0675833	1	0.031371	0.913878	0.00613353
128	SLC2A3	6515	0.401573	0.140008	1	0.0824942	0.956409	0.0410534	1	0.0284663	-1	0	0.652926	0.0604183	0.999573	0.0987607	0.999998	0.0333075	0.91707	0.00616788
129	SCN3A	6328	0.997913	0.0149109	0.999982	0.0964369	0.968699	0.0371805	-1	0	-1	0	0.978841	0.0243997	0.977893	0.148722	0.974425	0.0801704	0.991426	0.00628499
130	RAN	5901	0.897858	0.074361	1	0.0813323	0.978565	0.0327266	-1	0	-1	0	0.96304	0.0274981	1	0.0675833	0.999849	0.0437645	0.986342	0.00637222
131	PKLR	5313	0.907085	0.0726181	1	0.0813323	0	0.576297	0.987619	0.0433772	1	0.0455074	0.984373	0.0226569	1	0.0675833	0.997819	0.0579009	0.867159	0.00653333
132	RUNX1T1	862	0.830524	0.0859799	0.995532	0.132068	0.575948	0.101665	-1	0	1	0.0455074	0.960334	0.028079	1	0.0675833	1	0.031371	0.949711	0.00654438
133	CACNA1I	8911	0.999736	0.00716499	1	0.0813323	0.954137	0.0412471	-1	0	0.999185	0.0764911	0.994603	0.0185902	0.963336	0.156855	0	0.586367	0.850723	0.0065574
134	ELN	2006	0	0.58172	1	0.0813323	0.837879	0.067196	1	0.0284663	1	0.0455074	0.484096	0.0718435	1	0.0675833	1	0.031371	0.826392	0.00666055
135	PRDM9	56979	0.999886	0.00464756	1	0.0813323	0.204361	0.152595	-1	0	0.999998	0.048993	0.455197	0.0726181	0.760078	0.19694	0.959002	0.0846243	0.853972	0.00677391
136	ASPM	259266	0.21107	0.163439	1	0.0813323	0.764874	0.0803641	1	0.0284663	1	0.0455074	-1	0	1	0.0675833	0.999986	0.0371805	0.904856	0.00681737
137	TUBB2B	347733	0.572788	0.1189	1	0.0815259	0.863448	0.0619675	1	0.0284663	-1	0	0.626262	0.0617738	1	0.0675833	0.999443	0.049574	0.925306	0.00686361
138	CUX1	1523	0.948116	0.0604183	1	0.0813323	0.81425	0.0726181	-1	0	1	0.0455074	0.124153	0.109024	1	0.0675833	1	0.031371	0.889776	0.00702098
139	PCNT	5116	0.21107	0.163439	1	0.0813323	0.722892	0.0890782	1	0.0284663	1	0.0455074	0.183035	0.101859	1	0.0675833	0.989328	0.0710689	0.841517	0.00711999
140	DCLK1	9201	0.96056	0.0513168	1	0.0813323	0.919175	0.0497676	-1	0	0.999999	0.0478311	-1	0	1	0.0675833	0.999992	0.0362122	0.989803	0.00751412
141	AUTS2	26053	0.115737	0.163439	1	0.0813323	0.874712	0.0602246	1	0.0284663	1	0.0455074	-1	0	1	0.0675833	0.994946	0.0642912	0.896134	0.00753163
142	CDH11	1009	0.340141	0.142525	1	0.0815259	0.994593	0.0234314	-1	0	-1	0	0.950188	0.0294345	1	0.0675833	0.999663	0.0476375	0.925854	0.00769384
143	ABAT	18	0	0.58172	1	0.0813323	0.184941	0.152595	0.999929	0.0331139	0.857307	0.113672	0.998546	0.0147173	0.999992	0.0768784	1	0.031371	0.794399	0.00781499
144	PRL	5617	0.897432	0.074361	1	0.0813323	0.0900949	0.152595	-1	0	-1	0	0.99895	0.0133617	0.999998	0.0708753	1	0.031371	0.874494	0.00788237
145	ARF1	375	0.689263	0.100697	1	0.0813323	0.999952	0.0100697	-1	0	0	0.570682	0.968107	0.0271108	1	0.0675833	0.997251	0.0604183	0.830393	0.00796269
146	AP2M1	1173	0.863137	0.0784276	1	0.0813323	0.999186	0.0162665	-1	0	0	0.570682	0.999554	0.0120062	1	0.0675833	0.84947	0.109992	0.835728	0.00800624
147	TSPO	706	0.979055	0.0398916	1	0.0813323	0.0570579	0.152595	-1	0	0.996618	0.0855926	0.8308	0.045701	0.998642	0.110186	1	0.031371	0.87678	0.00876355
148	YWHAQ	10971	0.834568	0.0850116	1	0.0813323	0.731944	0.084818	-1	0	0.999998	0.048993	1	0.00619675	1	0.0675833	0	0.586367	0.824156	0.00894111
149	MAOB	4129	0.105736	0.163439	1	0.0813323	0.0570579	0.152595	0	0.529047	0.995282	0.0877227	0.999998	0.00716499	1	0.0675833	1	0.031371	0.69521	0.00903804
150	ARX	170302	0.948116	0.0604183	1	0.0813323	0.232013	0.152595	1	0.0284663	1	0.0455074	0	0.556545	1	0.0675833	0.999889	0.0420217	0.806918	0.00927737
151	EPM2A	7957	0.279131	0.1555	1	0.0813323	0.99644	0.0207204	0.99985	0.0348567	1	0.0455074	0.0195417	0.113091	0.731468	0.200813	0.148834	0.172734	0.738415	0.00948505
152	ELK3	2004	0.968251	0.0464756	0.999575	0.113091	0.339828	0.12529	-1	0	0.99995	0.0596437	0.180652	0.101859	1	0.0689388	1	0.031371	0.855964	0.00966329
153	CDK8	1024	0.96056	0.0513168	0.99766	0.127421	0.568244	0.101859	-1	0	0.99288	0.0886909	0.612764	0.0621611	1	0.0677769	0.999955	0.0389233	0.930277	0.010087
154	KCNT1	57582	0.999757	0.0063904	0.938311	0.166731	0	0.576297	0.999996	0.0302091	1	0.0455074	-1	0	0.983028	0.143493	0.971185	0.0821069	0.849359	0.0101883
155	ZNF804A	91752	0	0.58172	0.999955	0.0999225	0.999747	0.0123935	0.728427	0.0520914	0.999931	0.0608056	-1	0	0.993882	0.128389	0.999993	0.0360186	0.835748	0.0104197
156	S100B	6285	0.93673	0.063904	1	0.0813323	0.746651	0.0830751	-1	0	0.758139	0.119481	0.184446	0.101859	1	0.0675833	1	0.031371	0.876018	0.0106364
157	SERPINA3	12	0.324593	0.148141	1	0.0813323	0.949389	0.0435709	-1	0	-1	0	0.772734	0.0526723	1	0.0675833	1	0.031371	0.903859	0.0106506
158	LGI1	9211	0.0568963	0.163439	1	0.0813323	0.289943	0.130906	0.970287	0.0455074	1	0.0455074	0.012486	0.113091	0.974559	0.151433	0.999989	0.0367932	0.73262	0.0107086
159	PVALB	5816	0.271259	0.158598	0.869321	0.176414	0.992566	0.0251743	-1	0	0.992627	0.0888846	0.281897	0.0915957	1	0.0675833	1	0.031371	0.853818	0.0109938
160	SUPT3H	8464	0.686249	0.101472	0.999255	0.117738	0.568244	0.101859	1	0.0284663	0.742438	0.120256	0.439186	0.0745546	0.999995	0.0751356	0.741954	0.122967	0.870948	0.011663
161	DCDC2	51473	0.0871223	0.163439	1	0.0813323	0.991948	0.0255616	0.994672	0.0408598	0.983269	0.0941131	0	0.556545	0.999918	0.0877227	0.999175	0.0518978	0.784952	0.0122856
162	TDO2	6999	0.912591	0.0718435	0.999847	0.106119	0	0.576297	-1	0	1	0.0455074	0.99261	0.0189775	0.998232	0.113091	0.999951	0.0389233	0.850088	0.0123935
163	ATP2C2	9914	0.98995	0.0265298	1	0.0813323	0.935619	0.0470565	-1	0	0.995331	0.0877227	0.113034	0.109024	0.851366	0.185128	0.728765	0.124322	0.867498	0.0138257
164	LMO4	8543	0.109489	0.163439	1	0.0813323	0.783715	0.0784276	-1	0	1	0.0455074	0.236104	0.095275	1	0.0675833	0.986517	0.0739737	0.813616	0.013883
165	SRPX2	27286	0.366405	0.140008	1	0.0813323	0.925205	0.0487994	0.993558	0.0422153	0.909855	0.109218	0.479572	0.0720372	0.856658	0.183966	0.496074	0.146785	0.855029	0.014246
166	CD83	9308	0	0.58172	1	0.0813323	0.842258	0.0662277	-1	0	1	0.0455074	0.364561	0.0828815	1	0.0677769	1	0.031371	0.788792	0.0144455
167	HP	3240	0	0.58172	1	0.0813323	0.916697	0.0509295	-1	0	0.99997	0.0580945	0.304933	0.0888846	1	0.0675833	1	0.031371	0.787092	0.0147103
168	CNTN5	53942	0.881276	0.0759101	1	0.0815259	0.999726	0.0123935	-1	0	0.999615	0.0714562	0	0.556545	0.999998	0.0718435	0.713122	0.125871	0.826129	0.0149574
169	MOBP	4336	0.0871223	0.163439	0.997611	0.127614	0.894105	0.0565453	1	0.0284663	0.216919	0.140976	-1	0	0.999974	0.0819132	0.97181	0.0815259	0.813012	0.0157363
170	SHC2	25759	0.712193	0.0987607	0.999998	0.0867545	0	0.576297	-1	0	0.863957	0.113478	1	0.00619675	0.999891	0.0898528	0.875833	0.104957	0.815603	0.0159449
171	TNIP1	10318	0.574464	0.118319	1	0.0813323	0	0.576297	-1	0	1	0.0455074	0.624158	0.0617738	1	0.0675833	0.999999	0.0317583	0.792568	0.016074
172	STS	412	0	0.58172	0.992083	0.13749	0.840732	0.0664214	1	0.0284663	-1	0	0.873508	0.0410534	0.913197	0.172928	1	0.031371	0.829026	0.0161129
173	COBL	23242	0.0871223	0.163439	1	0.0813323	0.999829	0.0121998	-1	0	0.139317	0.141363	-1	0	0.999895	0.0894655	0.854102	0.109799	0.76541	0.0180037
174	PRODH	5625	0.682107	0.101859	0.999945	0.10031	0.0570579	0.152595	-1	0	0.999973	0.0577072	0.130457	0.109024	1	0.0675833	0.986436	0.0739737	0.774159	0.0185216
175	MCPH1	79648	0	0.58172	1	0.0813323	0	0.576297	1	0.0284663	1	0.0455074	0.240538	0.0950813	0.999924	0.0871418	0.999995	0.0354376	0.686302	0.0185232
176	MCTP2	55784	0.297776	0.151239	0.999861	0.105732	0.991484	0.0257552	1	0.0284663	-1	0	-1	0	0.931819	0.167893	0.514574	0.14543	0.870667	0.0197467
177	NIPA1	123606	0.878335	0.0762974	0.831514	0.179706	0.331521	0.12529	0.999939	0.0329202	0.297745	0.138071	0.218336	0.0960496	0.964847	0.156081	0.835853	0.111929	0.791783	0.0201261
178	GSX1	219409	0.968251	0.0464756	0.999995	0.0898528	0.232013	0.152595	-1	0	1	0.0455074	-1	0	1	0.0675833	0.387748	0.157049	0.848062	0.0203046
179	SPATA13	221178	0.366658	0.140008	0.996509	0.129938	0.991881	0.0255616	-1	0	0.273709	0.140008	0.101686	0.111154	1	0.0677769	0.450649	0.150658	0.730439	0.0215396
180	RCC1	1104	0.958027	0.0577072	0.999998	0.0869481	0.204361	0.152595	-1	0	0.886365	0.111929	0.20294	0.0960496	1	0.0675833	0.572264	0.140976	0.797042	0.0220142
181	USO1	8615	0.127302	0.163439	0.999998	0.0873354	0.974554	0.0344694	-1	0	0.124145	0.141363	0	0.556545	1	0.0675833	1	0.031371	0.670905	0.0223836
182	POLR3B	55703	0.0843708	0.163439	1	0.0826878	0.0762881	0.152595	1	0.0284663	0	0.570682	0.146884	0.104957	0.999592	0.0981797	0.997694	0.0582881	0.618571	0.0234147
183	IER3	8870	0	0.58172	1	0.0813323	0	0.576297	-1	0	1	0.0455074	0.998007	0.0162665	0.996893	0.120062	0.999883	0.042409	0.713914	0.0242998
184	TET3	200424	0.755626	0.0943067	1	0.0813323	0.0584047	0.152595	-1	0	-1	0	0.208119	0.0960496	1	0.0675833	0.993228	0.0670023	0.760625	0.0246102
185	NALF1	728215	0.996612	0.0182029	1	0.0830751	0	0.576297	0.0618062	0.0582881	0.941122	0.105538	-1	0	0.994192	0.128002	0.339607	0.160534	0.685269	0.0249224
186	DNAAF4	161582	0.922013	0.0701007	1	0.0813323	0	0.576297	0.997071	0.0396979	1	0.0455074	0	0.556545	0.999802	0.0929512	0.942305	0.091402	0.741173	0.0263069
187	TBR1	10716	0.962334	0.0501549	1	0.0813323	0	0.576297	-1	0	1	0.0455074	-1	0	1	0.0675833	0.957444	0.0850116	0.82658	0.0264364
188	NEXMIF	340533	-1	0	0.999998	0.0873354	0	0.576297	1	0.0284663	1	0.0455074	-1	0	0.961314	0.157823	0.98935	0.0710689	0.829189	0.028234
189	PABPN1	8106	0	0.58172	0.999929	0.101472	0.487591	0.106894	0.982418	0.0443455	-1	0	0.190387	0.101859	1	0.0675833	0.674007	0.130713	0.706676	0.0335828
190	AFF2	2334	0	0.58172	0.955316	0.160728	0.257226	0.134973	0.998791	0.0387297	0.999729	0.0685515	-1	0	0.999864	0.0910147	0.925142	0.0950813	0.777945	0.0353189
191	KIAA0319	9856	0	0.58172	1	0.0813323	0.98073	0.0323393	-1	0	0.8689	0.113478	0.471023	0.0722308	0.976504	0.149884	0.397338	0.156662	0.746759	0.0355147
192	SEC14L2	23541	0.254928	0.159566	1	0.0813323	0	0.576297	-1	0	0.563807	0.126065	0.225828	0.0960496	0.997151	0.119287	1	0.031371	0.675653	0.037335
193	NXF1	10482	0	0.58172	0.833883	0.179512	0.695227	0.0896592	-1	0	-1	0	0.319307	0.0883036	1	0.0675833	0.999999	0.0317583	0.718675	0.0393501
194	NGDN	25983	0	0.58172	0.647136	0.191518	0.994747	0.0228505	-1	0	0.733279	0.120837	-1	0	0.999773	0.0937258	0.923016	0.095275	0.769794	0.0462391
195	ELOVL6	79071	0	0.58172	1	0.0813323	0.774272	0.0797831	-1	0	0.999527	0.0720372	0	0.556545	0.998427	0.11096	0.999694	0.0470565	0.696965	0.0502819
196	SETBP1	26040	0	0.58172	0	0.608443	0.101832	0.152595	1	0.0284663	0.986285	0.0921766	0	0.556545	0.990096	0.134779	1	0.031371	0.538409	0.0608461
197	PRTG	283659	0.918903	0.0708753	1	0.0824942	0.247432	0.136522	-1	0	-1	0	0	0.556545	0.99588	0.12471	0.830604	0.112316	0.727556	0.0622518
198	NEUROD6	63974	0.977449	0.0402789	0.997875	0.126646	0.232013	0.152595	-1	0	-1	0	-1	0	1	0.0675833	0	0.586367	0.693856	0.064997
199	IMMP2L	83943	0	0.58172	1	0.0813323	0.198064	0.152595	0.692442	0.0522851	-1	0	0	0.556545	0.999189	0.104764	0.948573	0.0894655	0.607246	0.0688178
200	VPS13B	157680	0	0.58172	0	0.608443	0	0.576297	1	0.0284663	1	0.0455074	-1	0	0.974876	0.151239	0.826669	0.113091	0.556654	0.0909007
201	GCFC2	6936	0.786219	0.0921766	0.895154	0.172347	0.0762881	0.152595	-1	0	-1	0	0	0.556545	0.997279	0.1189	0.804508	0.116383	0.667434	0.0918806
202	ZNF385D	79750	0.652438	0.105926	-1	0	0	0.576297	-1	0	-1	0	-1	0	0.973463	0.152208	0.999903	0.0412471	0.698583	0.0965799
203	NIPA2	81614	0.878335	0.0762974	0.831514	0.179706	0.331521	0.12529	-1	0	-1	0	0.218336	0.0960496	0.335218	0.236832	0	0.586367	0.578516	0.0986554
204	DIRAS2	54769	0.431428	0.13962	0.99997	0.0979861	0	0.576297	-1	0	-1	0	-1	0	0.996584	0.121805	0.892761	0.101084	0.719994	0.099865
205	CSE1L	1434	0	0.58172	0.976545	0.15182	0	0.576297	-1	0	0.825064	0.115414	0	0.556545	1	0.0675833	1	0.031371	0.556648	0.104593
206	STAG3L4	64940	0.115737	0.163439	0.600201	0.200426	0.723131	0.0890782	-1	0	-1	0	-1	0	0.951283	0.161503	-1	0	0.73516	0.104853
207	EBPL	84650	0	0.58172	0.804475	0.184934	0.530777	0.104183	-1	0	-1	0	-1	0	0.0957024	0.246321	0.999833	0.0439582	0.586949	0.108397
208	ERMP1	79956	0	0.58172	0.999684	0.110186	0.530777	0.104183	-1	0	0.999913	0.0615802	-1	0	0.98973	0.135167	0	0.586367	0.620533	0.111371
209	CELF2	10659	0	0.58172	0.996003	0.131294	0	0.576297	-1	0	0.982482	0.0943067	0	0.556545	0.999999	0.0702943	0.998167	0.0573199	0.569755	0.115074
210	CADM2	253559	0	0.58172	0.663991	0.190937	0.967242	0.0373741	-1	0	-1	0	0	0.556545	0.990088	0.134779	0.798774	0.116964	0.61452	0.115673
211	DCDC1	341019	0.344547	0.140976	0.979355	0.149884	0.640776	0.0948877	-1	0	-1	0	-1	0	0.992244	0.131294	0	0.586367	0.674642	0.118329
212	CSN1S1	1446	0	0.58172	0.995087	0.132843	0	0.576297	-1	0	0.783759	0.117932	-1	0	0.991797	0.132262	0.980056	0.0774593	0.644786	0.131991
213	OTOL1	131149	0.106584	0.163439	0.966699	0.156274	0.722778	0.0890782	-1	0	0.902224	0.109992	0	0.556545	0.0942843	0.246321	0	0.586367	0.488108	0.146941
214	CLUH	23277	0	0.58172	0.302278	0.208366	0	0.576297	-1	0	0.999993	0.0522851	0	0.556545	0.996992	0.119675	0.652509	0.132649	0.479439	0.170036
215	CNTNAP5	129684	0	0.58172	0.392752	0.206429	0	0.576297	-1	0	0.93018	0.1067	-1	0	0.801677	0.191518	0.470188	0.149109	0.528705	0.206023
216	ERICD	104355217	-1	0	-1	0	-1	0	-1	0	-1	0	-1	0	0	0.62316	0.991392	0.0693261	0.497844	0.207849
217	JRK	8629	0	0.58172	0.963317	0.157823	0	0.576297	-1	0	-1	0	-1	0	0.929023	0.169055	0.854823	0.109799	0.573983	0.226216
218	TMEM132D	121256	0	0.58172	0.96259	0.158211	0	0.576297	0	0.529047	-1	0	-1	0	0.917132	0.172347	0.869985	0.1067	0.478587	0.271378
219	PRB1	5542	0	0.58172	0	0.608443	0	0.576297	-1	0	-1	0	0.43106	0.0757165	0	0.62316	0.997326	0.0598373	0.275869	0.280426
220	RSL24D1P11	284288	-1	0	-1	0	-1	0	-1	0	-1	0	0	0.556545	0.39194	0.228892	-1	0	0.313026	0.356916
221	MIR1253	100302208	-1	0	0.0579871	0.21708	-1	0	-1	0	-1	0	-1	0	0	0.62316	0	0.586367	0.0802684	0.469133
222	CFAP47	286464	0	0.58172	0	0.608443	0	0.576297	-1	0	-1	0	-1	0	0.915936	0.172347	0	0.586367	0.191409	0.566556
223	CCDC92B	101928991	0	0.58172	0	0.608443	0	0.576297	-1	0	-1	0	-1	0	0	0.62316	-1	0	0	0.724227
224	DEL15Q11.2	102997063	-1	0	-1	0	-1	0	-1	0	-1	0	-1	0	0	0.62316	-1	0	0	1
225	RPL18P7	100270945	-1	0	-1	0	-1	0	-1	0	-1	0	-1	0	0	0.62316	-1	0	0	1
226	RPL38P2	100129991	-1	0	-1	0	-1	0	-1	0	-1	0	-1	0	0	0.62316	-1	0	0	1
227	SLC25A5P2	344371	-1	0	-1	0	-1	0	-1	0	-1	0	-1	0	0	0.62316	-1	0	0	1
228	FRAXA	2477	-1	0	-1	0	-1	0	-1	0	-1	0	-1	0	-1	0	0.99786	0.0579009	0	1
229	KRT18P24	340460	-1	0	-1	0	-1	0	-1	0	-1	0	-1	0	0	0.62316	-1	0	0	1
230	RPS3AP1	101241875	-1	0	-1	0	-1	0	-1	0	-1	0	-1	0	-1	0	-1	0	-1	1
231	LOC105371592	105371592	-1	0	-1	0	-1	0	-1	0	-1	0	-1	0	-1	0	-1	0	-1	1
