# Supplementary material for: Associative gene networks reveal novel candidates important for ADHD and dyslexia comorbidity
Source: BMC Med Genomics. 2023 Sep 4;16:208. doi: 10.1186/s12920-023-01502-1 (PMC10478365; doi:10.1186/s12920-023-01502-1)
Supplement: Supplementary file 6 — Additional file 6: Table S6. Criteria 4 results [file 12920_2023_1502_MOESM6_ESM.xls]

## Sheet: GO BP
	ID	Gene Name	Species	# of enriched GO biological processes for common ADHD/dyslexia network	# of enriched GO biological processes for gentic regulatory ADHD/dyslexia network	Average of columns E and F	Sum of columns E and F	Enriched GO biological processes for common ADHD/dyslexia network	Enriched GO biological processes for gentic regulatory ADHD/dyslexia network
1	TNF	tumor necrosis factor(TNF)	Homo sapiens	122	122	122	244	GO:0000060~protein import into nucleus, translocation,GO:0000122~negative regulation of transcription from RNA polymerase II promoter,GO:0000165~MAPK cascade,GO:0000185~activation of MAPKKK activity,GO:0000187~activation of MAPK activity,GO:0001819~positive regulation of cytokine production,GO:0001934~positive regulation of protein phosphorylation,GO:0002439~chronic inflammatory response to antig…	GO:0000060~protein import into nucleus, translocation,GO:0000122~negative regulation of transcription from RNA polymerase II promoter,GO:0000165~MAPK cascade,GO:0000185~activation of MAPKKK activity,GO:0000187~activation of MAPK activity,GO:0001819~positive regulation of cytokine production,GO:0001934~positive regulation of protein phosphorylation,GO:0002439~chronic inflammatory response to antig…
2	IL6	interleukin 6(IL6)	Homo sapiens	109	109	109	218	GO:0001781~neutrophil apoptotic process,GO:0001878~response to yeast,GO:0002384~hepatic immune response,GO:0002446~neutrophil mediated immunity,GO:0002526~acute inflammatory response,GO:0002548~monocyte chemotaxis,GO:0002675~positive regulation of acute inflammatory response,GO:0002690~positive regulation of leukocyte chemotaxis,GO:0006469~negative regulation of protein kinase activity,GO:0006953…	GO:0001781~neutrophil apoptotic process,GO:0001878~response to yeast,GO:0002384~hepatic immune response,GO:0002446~neutrophil mediated immunity,GO:0002526~acute inflammatory response,GO:0002548~monocyte chemotaxis,GO:0002675~positive regulation of acute inflammatory response,GO:0002690~positive regulation of leukocyte chemotaxis,GO:0006469~negative regulation of protein kinase activity,GO:0006953…
3	DRD2	dopamine receptor D2(DRD2)	Homo sapiens	97	96	96.5	193	GO:0001659~temperature homeostasis,GO:0001666~response to hypoxia,GO:0001963~synaptic transmission, dopaminergic,GO:0001975~response to amphetamine,GO:0001976~neurological system process involved in regulation of systemic arterial blood pressure,GO:0002027~regulation of heart rate,GO:0002028~regulation of sodium ion transport,GO:0002031~G-protein coupled receptor internalization,GO:0002052~positi…	GO:0001659~temperature homeostasis,GO:0001666~response to hypoxia,GO:0001963~synaptic transmission, dopaminergic,GO:0001975~response to amphetamine,GO:0001976~neurological system process involved in regulation of systemic arterial blood pressure,GO:0002027~regulation of heart rate,GO:0002028~regulation of sodium ion transport,GO:0002031~G-protein coupled receptor internalization,GO:0002052~positi…
4	APOE	apolipoprotein E(APOE)	Homo sapiens	88	88	88	176	GO:0000302~response to reactive oxygen species,GO:0001523~retinoid metabolic process,GO:0001937~negative regulation of endothelial cell proliferation,GO:0002021~response to dietary excess,GO:0006641~triglyceride metabolic process,GO:0006707~cholesterol catabolic process,GO:0006869~lipid transport,GO:0006874~cellular calcium ion homeostasis,GO:0006898~receptor-mediated endocytosis,GO:0006979~respo…	GO:0000302~response to reactive oxygen species,GO:0001523~retinoid metabolic process,GO:0001937~negative regulation of endothelial cell proliferation,GO:0002021~response to dietary excess,GO:0006641~triglyceride metabolic process,GO:0006707~cholesterol catabolic process,GO:0006869~lipid transport,GO:0006874~cellular calcium ion homeostasis,GO:0006898~receptor-mediated endocytosis,GO:0006979~respo…
5	SNCA	synuclein alpha(SNCA)	Homo sapiens	72	72	72	144	GO:0000122~negative regulation of transcription from RNA polymerase II promoter,GO:0001774~microglial cell activation,GO:0001921~positive regulation of receptor recycling,GO:0001933~negative regulation of protein phosphorylation,GO:0001956~positive regulation of neurotransmitter secretion,GO:0006631~fatty acid metabolic process,GO:0006638~neutral lipid metabolic process,GO:0006644~phospholipid me…	GO:0000122~negative regulation of transcription from RNA polymerase II promoter,GO:0001774~microglial cell activation,GO:0001921~positive regulation of receptor recycling,GO:0001933~negative regulation of protein phosphorylation,GO:0001956~positive regulation of neurotransmitter secretion,GO:0006631~fatty acid metabolic process,GO:0006638~neutral lipid metabolic process,GO:0006644~phospholipid me…
6	CDK5	cyclin dependent kinase 5(CDK5)	Homo sapiens	70	69	69.5	139	GO:0001764~neuron migration,GO:0001963~synaptic transmission, dopaminergic,GO:0006886~intracellular protein transport,GO:0006913~nucleocytoplasmic transport,GO:0007049~cell cycle,GO:0007160~cell-matrix adhesion,GO:0007268~chemical synaptic transmission,GO:0007416~synapse assembly,GO:0007519~skeletal muscle tissue development,GO:0008045~motor neuron axon guidance,GO:0008283~cell proliferation,GO:0…	GO:0001764~neuron migration,GO:0001963~synaptic transmission, dopaminergic,GO:0006886~intracellular protein transport,GO:0006913~nucleocytoplasmic transport,GO:0007049~cell cycle,GO:0007160~cell-matrix adhesion,GO:0007268~chemical synaptic transmission,GO:0007416~synapse assembly,GO:0007519~skeletal muscle tissue development,GO:0008045~motor neuron axon guidance,GO:0008283~cell proliferation,GO:0…
7	IL10	interleukin 10(IL10)	Homo sapiens	69	69	69	138	GO:0002237~response to molecule of bacterial origin,GO:0002740~negative regulation of cytokine secretion involved in immune response,GO:0002875~negative regulation of chronic inflammatory response to antigenic stimulus,GO:0002904~positive regulation of B cell apoptotic process,GO:0006954~inflammatory response,GO:0006955~immune response,GO:0007253~cytoplasmic sequestering of NF-kappaB,GO:0007267~c…	GO:0002237~response to molecule of bacterial origin,GO:0002740~negative regulation of cytokine secretion involved in immune response,GO:0002875~negative regulation of chronic inflammatory response to antigenic stimulus,GO:0002904~positive regulation of B cell apoptotic process,GO:0006954~inflammatory response,GO:0006955~immune response,GO:0007253~cytoplasmic sequestering of NF-kappaB,GO:0007267~c…
8	APP	amyloid beta precursor protein(APP)	Homo sapiens	53	53	53	106	GO:0001878~response to yeast,GO:0001967~suckling behavior,GO:0002576~platelet degranulation,GO:0006378~mRNA polyadenylation,GO:0006417~regulation of translation,GO:0006468~protein phosphorylation,GO:0006878~cellular copper ion homeostasis,GO:0006897~endocytosis,GO:0006979~response to oxidative stress,GO:0007155~cell adhesion,GO:0007176~regulation of epidermal growth factor-activated receptor acti…	GO:0001878~response to yeast,GO:0001967~suckling behavior,GO:0002576~platelet degranulation,GO:0006378~mRNA polyadenylation,GO:0006417~regulation of translation,GO:0006468~protein phosphorylation,GO:0006878~cellular copper ion homeostasis,GO:0006897~endocytosis,GO:0006979~response to oxidative stress,GO:0007155~cell adhesion,GO:0007176~regulation of epidermal growth factor-activated receptor acti…
9	TLR2	toll like receptor 2(TLR2)	Homo sapiens	51	51	51	102	GO:0001666~response to hypoxia,GO:0001774~microglial cell activation,GO:0002237~response to molecule of bacterial origin,GO:0002374~cytokine secretion involved in immune response,GO:0002755~MyD88-dependent toll-like receptor signaling pathway,GO:0006691~leukotriene metabolic process,GO:0006915~apoptotic process,GO:0006954~inflammatory response,GO:0006955~immune response,GO:0007165~signal transduc…	GO:0001666~response to hypoxia,GO:0001774~microglial cell activation,GO:0002237~response to molecule of bacterial origin,GO:0002374~cytokine secretion involved in immune response,GO:0002755~MyD88-dependent toll-like receptor signaling pathway,GO:0006691~leukotriene metabolic process,GO:0006915~apoptotic process,GO:0006954~inflammatory response,GO:0006955~immune response,GO:0007165~signal transduc…
10	DRD1	dopamine receptor D1(DRD1)	Homo sapiens	51	49	50	100	GO:0001659~temperature homeostasis,GO:0001661~conditioned taste aversion,GO:0001662~behavioral fear response,GO:0001963~synaptic transmission, dopaminergic,GO:0001975~response to amphetamine,GO:0006606~protein import into nucleus,GO:0007187~G-protein coupled receptor signaling pathway, coupled to cyclic nucleotide second messenger,GO:0007189~adenylate cyclase-activating G-protein coupled receptor…	GO:0001659~temperature homeostasis,GO:0001661~conditioned taste aversion,GO:0001662~behavioral fear response,GO:0001963~synaptic transmission, dopaminergic,GO:0001975~response to amphetamine,GO:0006606~protein import into nucleus,GO:0007187~G-protein coupled receptor signaling pathway, coupled to cyclic nucleotide second messenger,GO:0007189~adenylate cyclase-activating G-protein coupled receptor…
11	CHRNB2	cholinergic receptor nicotinic beta 2 subunit(CHRNB2)	Homo sapiens	50	49	49.5	99	GO:0001508~action potential,GO:0001661~conditioned taste aversion,GO:0001666~response to hypoxia,GO:0006811~ion transport,GO:0006816~calcium ion transport,GO:0006939~smooth muscle contraction,GO:0007165~signal transduction,GO:0007271~synaptic transmission, cholinergic,GO:0007274~neuromuscular synaptic transmission,GO:0007601~visual perception,GO:0007605~sensory perception of sound,GO:0007612~lear…	GO:0001508~action potential,GO:0001661~conditioned taste aversion,GO:0001666~response to hypoxia,GO:0006811~ion transport,GO:0006816~calcium ion transport,GO:0006939~smooth muscle contraction,GO:0007165~signal transduction,GO:0007271~synaptic transmission, cholinergic,GO:0007274~neuromuscular synaptic transmission,GO:0007601~visual perception,GO:0007605~sensory perception of sound,GO:0007612~lear…
11	DRD3	dopamine receptor D3(DRD3)	Homo sapiens	50	49	49.5	99	GO:0000122~negative regulation of transcription from RNA polymerase II promoter,GO:0001963~synaptic transmission, dopaminergic,GO:0001975~response to amphetamine,GO:0002016~regulation of blood volume by renin-angiotensin,GO:0002031~G-protein coupled receptor internalization,GO:0006874~cellular calcium ion homeostasis,GO:0007186~G-protein coupled receptor signaling pathway,GO:0007191~adenylate cyc…	GO:0000122~negative regulation of transcription from RNA polymerase II promoter,GO:0001963~synaptic transmission, dopaminergic,GO:0001975~response to amphetamine,GO:0002016~regulation of blood volume by renin-angiotensin,GO:0002031~G-protein coupled receptor internalization,GO:0006874~cellular calcium ion homeostasis,GO:0007186~G-protein coupled receptor signaling pathway,GO:0007191~adenylate cyc…
12	ESR1	estrogen receptor 1(ESR1)	Homo sapiens	46	45	45.5	91	GO:0000122~negative regulation of transcription from RNA polymerase II promoter,GO:0001547~antral ovarian follicle growth,GO:0002064~epithelial cell development,GO:0006338~chromatin remodeling,GO:0006351~transcription, DNA-templated,GO:0006355~regulation of transcription, DNA-templated,GO:0006366~transcription from RNA polymerase II promoter,GO:0006367~transcription initiation from RNA polymerase…	GO:0000122~negative regulation of transcription from RNA polymerase II promoter,GO:0001547~antral ovarian follicle growth,GO:0002064~epithelial cell development,GO:0006338~chromatin remodeling,GO:0006351~transcription, DNA-templated,GO:0006355~regulation of transcription, DNA-templated,GO:0006366~transcription from RNA polymerase II promoter,GO:0006367~transcription initiation from RNA polymerase…
13	RELN	reelin(RELN)	Homo sapiens	44	44	44	88	GO:0000904~cell morphogenesis involved in differentiation,GO:0001764~neuron migration,GO:0006508~proteolysis,GO:0007155~cell adhesion,GO:0007411~axon guidance,GO:0007417~central nervous system development,GO:0007420~brain development,GO:0007616~long-term memory,GO:0008306~associative learning,GO:0010001~glial cell differentiation,GO:0010976~positive regulation of neuron projection development,GO:…	GO:0000904~cell morphogenesis involved in differentiation,GO:0001764~neuron migration,GO:0006508~proteolysis,GO:0007155~cell adhesion,GO:0007411~axon guidance,GO:0007417~central nervous system development,GO:0007420~brain development,GO:0007616~long-term memory,GO:0008306~associative learning,GO:0010001~glial cell differentiation,GO:0010976~positive regulation of neuron projection development,GO:…
14	IFNG	interferon gamma(IFNG)	Homo sapiens	79	0	39.5	79	GO:0000060~protein import into nucleus, translocation,GO:0000122~negative regulation of transcription from RNA polymerase II promoter,GO:0001781~neutrophil apoptotic process,GO:0002026~regulation of the force of heart contraction,GO:0002250~adaptive immune response,GO:0002302~CD8-positive, alpha-beta T cell differentiation involved in immune response,GO:0006915~apoptotic process,GO:0006928~moveme…
15	ADRA2A	adrenoceptor alpha 2A(ADRA2A)	Homo sapiens	39	39	39	78	GO:0001819~positive regulation of cytokine production,GO:0006928~movement of cell or subcellular component,GO:0006940~regulation of smooth muscle contraction,GO:0007165~signal transduction,GO:0007186~G-protein coupled receptor signaling pathway,GO:0007194~negative regulation of adenylate cyclase activity,GO:0007265~Ras protein signal transduction,GO:0007266~Rho protein signal transduction,GO:0008…	GO:0001819~positive regulation of cytokine production,GO:0006928~movement of cell or subcellular component,GO:0006940~regulation of smooth muscle contraction,GO:0007165~signal transduction,GO:0007186~G-protein coupled receptor signaling pathway,GO:0007194~negative regulation of adenylate cyclase activity,GO:0007265~Ras protein signal transduction,GO:0007266~Rho protein signal transduction,GO:0008…
15	GRIN1	glutamate ionotropic receptor NMDA type subunit 1(GRIN1)	Homo sapiens	39	39	39	78	GO:0000165~MAPK cascade,GO:0001661~conditioned taste aversion,GO:0001967~suckling behavior,GO:0001975~response to amphetamine,GO:0006812~cation transport,GO:0006874~cellular calcium ion homeostasis,GO:0007268~chemical synaptic transmission,GO:0007585~respiratory gaseous exchange,GO:0007616~long-term memory,GO:0008344~adult locomotory behavior,GO:0008355~olfactory learning,GO:0008542~visual learni…	GO:0000165~MAPK cascade,GO:0001661~conditioned taste aversion,GO:0001967~suckling behavior,GO:0001975~response to amphetamine,GO:0006812~cation transport,GO:0006874~cellular calcium ion homeostasis,GO:0007268~chemical synaptic transmission,GO:0007585~respiratory gaseous exchange,GO:0007616~long-term memory,GO:0008344~adult locomotory behavior,GO:0008355~olfactory learning,GO:0008542~visual learni…
16	DMD	dystrophin(DMD)	Homo sapiens	39	38	38.5	77	GO:0001954~positive regulation of cell-matrix adhesion,GO:0002027~regulation of heart rate,GO:0006355~regulation of transcription, DNA-templated,GO:0007010~cytoskeleton organization,GO:0007517~muscle organ development,GO:0007519~skeletal muscle tissue development,GO:0007568~aging,GO:0008065~establishment of blood-nerve barrier,GO:0010880~regulation of release of sequestered calcium ion into cytos…	GO:0001954~positive regulation of cell-matrix adhesion,GO:0002027~regulation of heart rate,GO:0006355~regulation of transcription, DNA-templated,GO:0007010~cytoskeleton organization,GO:0007517~muscle organ development,GO:0007519~skeletal muscle tissue development,GO:0007568~aging,GO:0008065~establishment of blood-nerve barrier,GO:0010880~regulation of release of sequestered calcium ion into cytos…
17	OPRM1	opioid receptor mu 1(OPRM1)	Homo sapiens	38	37	37.5	75	GO:0002438~acute inflammatory response to antigenic stimulus,GO:0007187~G-protein coupled receptor signaling pathway, coupled to cyclic nucleotide second messenger,GO:0007191~adenylate cyclase-activating dopamine receptor signaling pathway,GO:0007194~negative regulation of adenylate cyclase activity,GO:0007200~phospholipase C-activating G-protein coupled receptor signaling pathway,GO:0007204~posi…	GO:0002438~acute inflammatory response to antigenic stimulus,GO:0007187~G-protein coupled receptor signaling pathway, coupled to cyclic nucleotide second messenger,GO:0007191~adenylate cyclase-activating dopamine receptor signaling pathway,GO:0007194~negative regulation of adenylate cyclase activity,GO:0007200~phospholipase C-activating G-protein coupled receptor signaling pathway,GO:0007204~posi…
18	CASP3	caspase 3(CASP3)	Homo sapiens	36	36	36	72	GO:0001666~response to hypoxia,GO:0006309~apoptotic DNA fragmentation,GO:0006508~proteolysis,GO:0006915~apoptotic process,GO:0006919~activation of cysteine-type endopeptidase activity involved in apoptotic process,GO:0006921~cellular component disassembly involved in execution phase of apoptosis,GO:0007611~learning or memory,GO:0008635~activation of cysteine-type endopeptidase activity involved i…	GO:0001666~response to hypoxia,GO:0006309~apoptotic DNA fragmentation,GO:0006508~proteolysis,GO:0006915~apoptotic process,GO:0006919~activation of cysteine-type endopeptidase activity involved in apoptotic process,GO:0006921~cellular component disassembly involved in execution phase of apoptosis,GO:0007611~learning or memory,GO:0008635~activation of cysteine-type endopeptidase activity involved i…
19	PSEN1	presenilin 1(PSEN1)	Homo sapiens	68	0	34	68	GO:0000045~autophagosome assembly,GO:0000122~negative regulation of transcription from RNA polymerase II promoter,GO:0000186~activation of MAPKK activity,GO:0001568~blood vessel development,GO:0001708~cell fate specification,GO:0001756~somitogenesis,GO:0001764~neuron migration,GO:0001921~positive regulation of receptor recycling,GO:0001947~heart looping,GO:0002244~hematopoietic progenitor cell di…
20	FMR1	fragile X mental retardation 1(FMR1)	Homo sapiens	34	33	33.5	67	GO:0000381~regulation of alternative mRNA splicing, via spliceosome,GO:0002092~positive regulation of receptor internalization,GO:0006397~mRNA processing,GO:0006974~cellular response to DNA damage stimulus,GO:0007215~glutamate receptor signaling pathway,GO:0008380~RNA splicing,GO:0017148~negative regulation of translation,GO:0031047~gene silencing by RNA,GO:0033129~positive regulation of histone …	GO:0000381~regulation of alternative mRNA splicing, via spliceosome,GO:0002092~positive regulation of receptor internalization,GO:0006397~mRNA processing,GO:0006974~cellular response to DNA damage stimulus,GO:0007215~glutamate receptor signaling pathway,GO:0008380~RNA splicing,GO:0017148~negative regulation of translation,GO:0031047~gene silencing by RNA,GO:0033129~positive regulation of histone …
21	IL2	interleukin 2(IL2)	Homo sapiens	33	33	33	66	GO:0000165~MAPK cascade,GO:0001933~negative regulation of protein phosphorylation,GO:0002250~adaptive immune response,GO:0002903~negative regulation of B cell apoptotic process,GO:0006955~immune response,GO:0007155~cell adhesion,GO:0007204~positive regulation of cytosolic calcium ion concentration,GO:0007205~protein kinase C-activating G-protein coupled receptor signaling pathway,GO:0007267~cell-…	GO:0000165~MAPK cascade,GO:0001933~negative regulation of protein phosphorylation,GO:0002250~adaptive immune response,GO:0002903~negative regulation of B cell apoptotic process,GO:0006955~immune response,GO:0007155~cell adhesion,GO:0007204~positive regulation of cytosolic calcium ion concentration,GO:0007205~protein kinase C-activating G-protein coupled receptor signaling pathway,GO:0007267~cell-…
22	CHRNA7	cholinergic receptor nicotinic alpha 7 subunit(CHRNA7)	Homo sapiens	33	31	32	64	GO:0000187~activation of MAPK activity,GO:0001666~response to hypoxia,GO:0001988~positive regulation of heart rate involved in baroreceptor response to decreased systemic arterial blood pressure,GO:0006811~ion transport,GO:0006816~calcium ion transport,GO:0006874~cellular calcium ion homeostasis,GO:0006897~endocytosis,GO:0007165~signal transduction,GO:0007271~synaptic transmission, cholinergic,GO…	GO:0000187~activation of MAPK activity,GO:0001666~response to hypoxia,GO:0001988~positive regulation of heart rate involved in baroreceptor response to decreased systemic arterial blood pressure,GO:0006811~ion transport,GO:0006816~calcium ion transport,GO:0006874~cellular calcium ion homeostasis,GO:0006897~endocytosis,GO:0007165~signal transduction,GO:0007271~synaptic transmission, cholinergic,GO…
22	ACE	angiotensin I converting enzyme(ACE)	Homo sapiens	32	32	32	64	GO:0001822~kidney development,GO:0001974~blood vessel remodeling,GO:0002003~angiotensin maturation,GO:0002005~angiotensin catabolic process in blood,GO:0002019~regulation of renal output by angiotensin,GO:0002446~neutrophil mediated immunity,GO:0002474~antigen processing and presentation of peptide antigen via MHC class I,GO:0003081~regulation of systemic arterial blood pressure by renin-angioten…	GO:0001822~kidney development,GO:0001974~blood vessel remodeling,GO:0002003~angiotensin maturation,GO:0002005~angiotensin catabolic process in blood,GO:0002019~regulation of renal output by angiotensin,GO:0002446~neutrophil mediated immunity,GO:0002474~antigen processing and presentation of peptide antigen via MHC class I,GO:0003081~regulation of systemic arterial blood pressure by renin-angioten…
23	SOS1	SOS Ras/Rac guanine nucleotide exchange factor 1(SOS1)	Homo sapiens	31	31	31	62	GO:0000165~MAPK cascade,GO:0001782~B cell homeostasis,GO:0001942~hair follicle development,GO:0003209~cardiac atrium morphogenesis,GO:0003344~pericardium morphogenesis,GO:0007165~signal transduction,GO:0007173~epidermal growth factor receptor signaling pathway,GO:0007264~small GTPase mediated signal transduction,GO:0007265~Ras protein signal transduction,GO:0007296~vitellogenesis,GO:0007411~axon …	GO:0000165~MAPK cascade,GO:0001782~B cell homeostasis,GO:0001942~hair follicle development,GO:0003209~cardiac atrium morphogenesis,GO:0003344~pericardium morphogenesis,GO:0007165~signal transduction,GO:0007173~epidermal growth factor receptor signaling pathway,GO:0007264~small GTPase mediated signal transduction,GO:0007265~Ras protein signal transduction,GO:0007296~vitellogenesis,GO:0007411~axon …
24	SOD1	superoxide dismutase 1, soluble(SOD1)	Homo sapiens	61	0	30.5	61	GO:0000187~activation of MAPK activity,GO:0000302~response to reactive oxygen species,GO:0000303~response to superoxide,GO:0001541~ovarian follicle development,GO:0001819~positive regulation of cytokine production,GO:0001890~placenta development,GO:0001895~retina homeostasis,GO:0001975~response to amphetamine,GO:0002262~myeloid cell homeostasis,GO:0002576~platelet degranulation,GO:0006749~glutath…
25	PAX6	paired box 6(PAX6)	Homo sapiens	60	0	30	60	GO:0000122~negative regulation of transcription from RNA polymerase II promoter,GO:0000132~establishment of mitotic spindle orientation,GO:0001568~blood vessel development,GO:0001654~eye development,GO:0001709~cell fate determination,GO:0001764~neuron migration,GO:0001933~negative regulation of protein phosphorylation,GO:0002052~positive regulation of neuroblast proliferation,GO:0002088~lens deve…
26	DLG4	discs large MAGUK scaffold protein 4(DLG4)	Homo sapiens	28	28	28	56	GO:0000165~MAPK cascade,GO:0002091~negative regulation of receptor internalization,GO:0006461~protein complex assembly,GO:0007165~signal transduction,GO:0007204~positive regulation of cytosolic calcium ion concentration,GO:0007268~chemical synaptic transmission,GO:0007399~nervous system development,GO:0007612~learning,GO:0016188~synaptic vesicle maturation,GO:0034220~ion transmembrane transport,G…	GO:0000165~MAPK cascade,GO:0002091~negative regulation of receptor internalization,GO:0006461~protein complex assembly,GO:0007165~signal transduction,GO:0007204~positive regulation of cytosolic calcium ion concentration,GO:0007268~chemical synaptic transmission,GO:0007399~nervous system development,GO:0007612~learning,GO:0016188~synaptic vesicle maturation,GO:0034220~ion transmembrane transport,G…
27	RAN	RAN, member RAS oncogene family(RAN)	Homo sapiens	28	26	27	54	GO:0000055~ribosomal large subunit export from nucleus,GO:0000056~ribosomal small subunit export from nucleus,GO:0000060~protein import into nucleus, translocation,GO:0006259~DNA metabolic process,GO:0006409~tRNA export from nucleus,GO:0006606~protein import into nucleus,GO:0006611~protein export from nucleus,GO:0006886~intracellular protein transport,GO:0006913~nucleocytoplasmic transport,GO:000…	GO:0000055~ribosomal large subunit export from nucleus,GO:0000056~ribosomal small subunit export from nucleus,GO:0000060~protein import into nucleus, translocation,GO:0006259~DNA metabolic process,GO:0006409~tRNA export from nucleus,GO:0006606~protein import into nucleus,GO:0006611~protein export from nucleus,GO:0006886~intracellular protein transport,GO:0006913~nucleocytoplasmic transport,GO:000…
28	ICAM1	intercellular adhesion molecule 1(ICAM1)	Homo sapiens	53	0	26.5	53	GO:0001541~ovarian follicle development,GO:0001910~regulation of leukocyte mediated cytotoxicity,GO:0001975~response to amphetamine,GO:0002291~T cell activation via T cell receptor contact with antigen bound to MHC molecule on antigen presenting cell,GO:0002438~acute inflammatory response to antigenic stimulus,GO:0002457~T cell antigen processing and presentation,GO:0002693~positive regulation of…
28	DRD4	dopamine receptor D4(DRD4)	Homo sapiens	27	26	26.5	53	GO:0000187~activation of MAPK activity,GO:0001662~behavioral fear response,GO:0001963~synaptic transmission, dopaminergic,GO:0001975~response to amphetamine,GO:0006874~cellular calcium ion homeostasis,GO:0007194~negative regulation of adenylate cyclase activity,GO:0007195~adenylate cyclase-inhibiting dopamine receptor signaling pathway,GO:0007212~dopamine receptor signaling pathway,GO:0008344~adu…	GO:0000187~activation of MAPK activity,GO:0001662~behavioral fear response,GO:0001963~synaptic transmission, dopaminergic,GO:0001975~response to amphetamine,GO:0006874~cellular calcium ion homeostasis,GO:0007194~negative regulation of adenylate cyclase activity,GO:0007195~adenylate cyclase-inhibiting dopamine receptor signaling pathway,GO:0007212~dopamine receptor signaling pathway,GO:0008344~adu…
29	CRH	corticotropin releasing hormone(CRH)	Homo sapiens	52	0	26	52	GO:0001934~positive regulation of protein phosphorylation,GO:0001963~synaptic transmission, dopaminergic,GO:0006704~glucocorticoid biosynthetic process,GO:0006954~inflammatory response,GO:0007165~signal transduction,GO:0007268~chemical synaptic transmission,GO:0007565~female pregnancy,GO:0007567~parturition,GO:0007611~learning or memory,GO:0008284~positive regulation of cell proliferation,GO:0008…
29	PTPN11	protein tyrosine phosphatase, non-receptor type 11(PTPN11)	Homo sapiens	52	0	26	52	GO:0000077~DNA damage checkpoint,GO:0000187~activation of MAPK activity,GO:0006641~triglyceride metabolic process,GO:0007173~epidermal growth factor receptor signaling pathway,GO:0007229~integrin-mediated signaling pathway,GO:0007409~axonogenesis,GO:0007420~brain development,GO:0007507~heart development,GO:0008543~fibroblast growth factor receptor signaling pathway,GO:0009755~hormone-mediated sig…
29	ABAT	4-aminobutyrate aminotransferase(ABAT)	Homo sapiens	26	26	26	52	GO:0001666~response to hypoxia,GO:0007568~aging,GO:0007620~copulation,GO:0007626~locomotory behavior,GO:0009448~gamma-aminobutyric acid metabolic process,GO:0009449~gamma-aminobutyric acid biosynthetic process,GO:0009450~gamma-aminobutyric acid catabolic process,GO:0010039~response to iron ion,GO:0014053~negative regulation of gamma-aminobutyric acid secretion,GO:0021549~cerebellum development,GO…	GO:0001666~response to hypoxia,GO:0007568~aging,GO:0007620~copulation,GO:0007626~locomotory behavior,GO:0009448~gamma-aminobutyric acid metabolic process,GO:0009449~gamma-aminobutyric acid biosynthetic process,GO:0009450~gamma-aminobutyric acid catabolic process,GO:0010039~response to iron ion,GO:0014053~negative regulation of gamma-aminobutyric acid secretion,GO:0021549~cerebellum development,GO…
30	CHRNA4	cholinergic receptor nicotinic alpha 4 subunit(CHRNA4)	Homo sapiens	26	25	25.5	51	GO:0001508~action potential,GO:0001666~response to hypoxia,GO:0006281~DNA repair,GO:0006811~ion transport,GO:0006816~calcium ion transport,GO:0006979~response to oxidative stress,GO:0007165~signal transduction,GO:0007268~chemical synaptic transmission,GO:0007271~synaptic transmission, cholinergic,GO:0007274~neuromuscular synaptic transmission,GO:0007585~respiratory gaseous exchange,GO:0007626~loc…	GO:0001508~action potential,GO:0001666~response to hypoxia,GO:0006281~DNA repair,GO:0006811~ion transport,GO:0006816~calcium ion transport,GO:0006979~response to oxidative stress,GO:0007165~signal transduction,GO:0007268~chemical synaptic transmission,GO:0007271~synaptic transmission, cholinergic,GO:0007274~neuromuscular synaptic transmission,GO:0007585~respiratory gaseous exchange,GO:0007626~loc…
31	PAFAH1B1	platelet activating factor acetylhydrolase 1b regulatory subunit 1(PAFAH1B1)	Homo sapiens	50	0	25	50	GO:0000086~G2/M transition of mitotic cell cycle,GO:0000132~establishment of mitotic spindle orientation,GO:0000226~microtubule cytoskeleton organization,GO:0001667~ameboidal-type cell migration,GO:0001675~acrosome assembly,GO:0001764~neuron migration,GO:0001961~positive regulation of cytokine-mediated signaling pathway,GO:0007017~microtubule-based process,GO:0007062~sister chromatid cohesion,GO:…
31	CDH2	cadherin 2(CDH2)	Homo sapiens	25	25	25	50	GO:0007155~cell adhesion,GO:0007156~homophilic cell adhesion via plasma membrane adhesion molecules,GO:0007157~heterophilic cell-cell adhesion via plasma membrane cell adhesion molecules,GO:0009966~regulation of signal transduction,GO:0010001~glial cell differentiation,GO:0016339~calcium-dependent cell-cell adhesion via plasma membrane cell adhesion molecules,GO:0016477~cell migration,GO:0021987~…	GO:0007155~cell adhesion,GO:0007156~homophilic cell adhesion via plasma membrane adhesion molecules,GO:0007157~heterophilic cell-cell adhesion via plasma membrane cell adhesion molecules,GO:0009966~regulation of signal transduction,GO:0010001~glial cell differentiation,GO:0016339~calcium-dependent cell-cell adhesion via plasma membrane cell adhesion molecules,GO:0016477~cell migration,GO:0021987~…
32	DRD5	dopamine receptor D5(DRD5)	Homo sapiens	25	24	24.5	49	GO:0001963~synaptic transmission, dopaminergic,GO:0001975~response to amphetamine,GO:0001992~regulation of systemic arterial blood pressure by vasopressin,GO:0001994~norepinephrine-epinephrine vasoconstriction involved in regulation of systemic arterial blood pressure,GO:0006874~cellular calcium ion homeostasis,GO:0007189~adenylate cyclase-activating G-protein coupled receptor signaling pathway,G…	GO:0001963~synaptic transmission, dopaminergic,GO:0001975~response to amphetamine,GO:0001992~regulation of systemic arterial blood pressure by vasopressin,GO:0001994~norepinephrine-epinephrine vasoconstriction involved in regulation of systemic arterial blood pressure,GO:0006874~cellular calcium ion homeostasis,GO:0007189~adenylate cyclase-activating G-protein coupled receptor signaling pathway,G…
33	KITLG	KIT ligand(KITLG)	Homo sapiens	24	24	24	48	GO:0000165~MAPK cascade,GO:0001541~ovarian follicle development,GO:0001755~neural crest cell migration,GO:0002687~positive regulation of leukocyte migration,GO:0002763~positive regulation of myeloid leukocyte differentiation,GO:0007155~cell adhesion,GO:0007165~signal transduction,GO:0008283~cell proliferation,GO:0008584~male gonad development,GO:0014066~regulation of phosphatidylinositol 3-kinase…	GO:0000165~MAPK cascade,GO:0001541~ovarian follicle development,GO:0001755~neural crest cell migration,GO:0002687~positive regulation of leukocyte migration,GO:0002763~positive regulation of myeloid leukocyte differentiation,GO:0007155~cell adhesion,GO:0007165~signal transduction,GO:0008283~cell proliferation,GO:0008584~male gonad development,GO:0014066~regulation of phosphatidylinositol 3-kinase…
33	CDH13	cadherin 13(CDH13)	Homo sapiens	24	24	24	48	GO:0000278~mitotic cell cycle,GO:0001938~positive regulation of endothelial cell proliferation,GO:0001954~positive regulation of cell-matrix adhesion,GO:0002040~sprouting angiogenesis,GO:0007155~cell adhesion,GO:0007156~homophilic cell adhesion via plasma membrane adhesion molecules,GO:0007162~negative regulation of cell adhesion,GO:0007266~Rho protein signal transduction,GO:0008285~negative regu…	GO:0000278~mitotic cell cycle,GO:0001938~positive regulation of endothelial cell proliferation,GO:0001954~positive regulation of cell-matrix adhesion,GO:0002040~sprouting angiogenesis,GO:0007155~cell adhesion,GO:0007156~homophilic cell adhesion via plasma membrane adhesion molecules,GO:0007162~negative regulation of cell adhesion,GO:0007266~Rho protein signal transduction,GO:0008285~negative regu…
34	PER1	period circadian clock 1(PER1)	Homo sapiens	24	22	23	46	GO:0000122~negative regulation of transcription from RNA polymerase II promoter,GO:0002028~regulation of sodium ion transport,GO:0006351~transcription, DNA-templated,GO:0007623~circadian rhythm,GO:0009649~entrainment of circadian clock,GO:0010608~posttranscriptional regulation of gene expression,GO:0032922~circadian regulation of gene expression,GO:0042634~regulation of hair cycle,GO:0042752~regu…	GO:0000122~negative regulation of transcription from RNA polymerase II promoter,GO:0002028~regulation of sodium ion transport,GO:0006351~transcription, DNA-templated,GO:0007623~circadian rhythm,GO:0009649~entrainment of circadian clock,GO:0010608~posttranscriptional regulation of gene expression,GO:0032922~circadian regulation of gene expression,GO:0042634~regulation of hair cycle,GO:0042752~regu…
35	SLC6A3	solute carrier family 6 member 3(SLC6A3)	Homo sapiens	22	22	22	44	GO:0007568~aging,GO:0007595~lactation,GO:0007608~sensory perception of smell,GO:0007626~locomotory behavior,GO:0010039~response to iron ion,GO:0015844~monoamine transport,GO:0015872~dopamine transport,GO:0021984~adenohypophysis development,GO:0035094~response to nicotine,GO:0040018~positive regulation of multicellular organism growth,GO:0042053~regulation of dopamine metabolic process,GO:0042136~…	GO:0007568~aging,GO:0007595~lactation,GO:0007608~sensory perception of smell,GO:0007626~locomotory behavior,GO:0010039~response to iron ion,GO:0015844~monoamine transport,GO:0015872~dopamine transport,GO:0021984~adenohypophysis development,GO:0035094~response to nicotine,GO:0040018~positive regulation of multicellular organism growth,GO:0042053~regulation of dopamine metabolic process,GO:0042136~…
36	CACNA1A	calcium voltage-gated channel subunit alpha1 A(CACNA1A)	Homo sapiens	41	0	20.5	41	GO:0000096~sulfur amino acid metabolic process,GO:0006006~glucose metabolic process,GO:0006816~calcium ion transport,GO:0007204~positive regulation of cytosolic calcium ion concentration,GO:0007214~gamma-aminobutyric acid signaling pathway,GO:0007274~neuromuscular synaptic transmission,GO:0007416~synapse assembly,GO:0007628~adult walking behavior,GO:0008219~cell death,GO:0014051~gamma-aminobutyri…
37	TSPO	translocator protein(TSPO)	Homo sapiens	40	0	20	40	GO:0006626~protein targeting to mitochondrion,GO:0006694~steroid biosynthetic process,GO:0006783~heme biosynthetic process,GO:0006820~anion transport,GO:0006821~chloride transport,GO:0006869~lipid transport,GO:0006915~apoptotic process,GO:0007165~signal transduction,GO:0007568~aging,GO:0008202~steroid metabolic process,GO:0008283~cell proliferation,GO:0008347~glial cell migration,GO:0010042~respo…
37	COMT	catechol-O-methyltransferase(COMT)	Homo sapiens	20	20	20	40	GO:0006584~catecholamine metabolic process,GO:0007565~female pregnancy,GO:0007612~learning,GO:0007614~short-term memory,GO:0008210~estrogen metabolic process,GO:0014070~response to organic cyclic compound,GO:0016036~cellular response to phosphate starvation,GO:0032259~methylation,GO:0032496~response to lipopolysaccharide,GO:0032502~developmental process,GO:0035814~negative regulation of renal sod…	GO:0006584~catecholamine metabolic process,GO:0007565~female pregnancy,GO:0007612~learning,GO:0007614~short-term memory,GO:0008210~estrogen metabolic process,GO:0014070~response to organic cyclic compound,GO:0016036~cellular response to phosphate starvation,GO:0032259~methylation,GO:0032496~response to lipopolysaccharide,GO:0032502~developmental process,GO:0035814~negative regulation of renal sod…
37	HLA-DRB1	major histocompatibility complex, class II, DR beta 1(HLA-DRB1)	Homo sapiens	20	20	20	40	GO:0002381~immunoglobulin production involved in immunoglobulin mediated immune response,GO:0002437~inflammatory response to antigenic stimulus,GO:0002455~humoral immune response mediated by circulating immunoglobulin,GO:0002503~peptide antigen assembly with MHC class II protein complex,GO:0002504~antigen processing and presentation of peptide or polysaccharide antigen via MHC class II,GO:0002506…	GO:0002381~immunoglobulin production involved in immunoglobulin mediated immune response,GO:0002437~inflammatory response to antigenic stimulus,GO:0002455~humoral immune response mediated by circulating immunoglobulin,GO:0002503~peptide antigen assembly with MHC class II protein complex,GO:0002504~antigen processing and presentation of peptide or polysaccharide antigen via MHC class II,GO:0002506…
38	FOXP2	forkhead box P2(FOXP2)	Homo sapiens	19	17	18	36	GO:0000122~negative regulation of transcription from RNA polymerase II promoter,GO:0002053~positive regulation of mesenchymal cell proliferation,GO:0006351~transcription, DNA-templated,GO:0007519~skeletal muscle tissue development,GO:0009791~post-embryonic development,GO:0021549~cerebellum development,GO:0021757~caudate nucleus development,GO:0021758~putamen development,GO:0021987~cerebral cortex…	GO:0000122~negative regulation of transcription from RNA polymerase II promoter,GO:0002053~positive regulation of mesenchymal cell proliferation,GO:0006351~transcription, DNA-templated,GO:0007519~skeletal muscle tissue development,GO:0009791~post-embryonic development,GO:0021549~cerebellum development,GO:0021757~caudate nucleus development,GO:0021758~putamen development,GO:0021987~cerebral cortex…
38	SLC6A1	solute carrier family 6 member 1(SLC6A1)	Homo sapiens	18	18	18	36	GO:0006810~transport,GO:0006836~neurotransmitter transport,GO:0007268~chemical synaptic transmission,GO:0007612~learning,GO:0009636~response to toxic substance,GO:0009744~response to sucrose,GO:0010288~response to lead ion,GO:0014054~positive regulation of gamma-aminobutyric acid secretion,GO:0014074~response to purine-containing compound,GO:0015812~gamma-aminobutyric acid transport,GO:0032229~ne…	GO:0006810~transport,GO:0006836~neurotransmitter transport,GO:0007268~chemical synaptic transmission,GO:0007612~learning,GO:0009636~response to toxic substance,GO:0009744~response to sucrose,GO:0010288~response to lead ion,GO:0014054~positive regulation of gamma-aminobutyric acid secretion,GO:0014074~response to purine-containing compound,GO:0015812~gamma-aminobutyric acid transport,GO:0032229~ne…
39	RAF1	Raf-1 proto-oncogene, serine/threonine kinase(RAF1)	Homo sapiens	35	0	17.5	35	GO:0000165~MAPK cascade,GO:0000186~activation of MAPKK activity,GO:0001666~response to hypoxia,GO:0002223~stimulatory C-type lectin receptor signaling pathway,GO:0006468~protein phosphorylation,GO:0006915~apoptotic process,GO:0007165~signal transduction,GO:0007190~activation of adenylate cyclase activity,GO:0007507~heart development,GO:0008283~cell proliferation,GO:0008285~negative regulation of …
39	PICK1	protein interacting with PRKCA 1(PICK1)	Homo sapiens	18	17	17.5	35	GO:0002092~positive regulation of receptor internalization,GO:0006468~protein phosphorylation,GO:0006890~retrograde vesicle-mediated transport, Golgi to ER,GO:0007205~protein kinase C-activating G-protein coupled receptor signaling pathway,GO:0015844~monoamine transport,GO:0021782~glial cell development,GO:0034315~regulation of Arp2/3 complex-mediated actin nucleation,GO:0034316~negative regulati…	GO:0002092~positive regulation of receptor internalization,GO:0006468~protein phosphorylation,GO:0006890~retrograde vesicle-mediated transport, Golgi to ER,GO:0007205~protein kinase C-activating G-protein coupled receptor signaling pathway,GO:0015844~monoamine transport,GO:0021782~glial cell development,GO:0034315~regulation of Arp2/3 complex-mediated actin nucleation,GO:0034316~negative regulati…
40	CHRFAM7A	CHRNA7 (exons 5-10) and FAM7A (exons A-E) fusion(CHRFAM7A)	Homo sapiens	34	0	17	34	GO:0000187~activation of MAPK activity,GO:0001666~response to hypoxia,GO:0001988~positive regulation of heart rate involved in baroreceptor response to decreased systemic arterial blood pressure,GO:0006811~ion transport,GO:0006816~calcium ion transport,GO:0006874~cellular calcium ion homeostasis,GO:0006897~endocytosis,GO:0007165~signal transduction,GO:0007271~synaptic transmission, cholinergic,GO…
40	S100B	S100 calcium binding protein B(S100B)	Homo sapiens	17	17	17	34	GO:0007409~axonogenesis,GO:0007417~central nervous system development,GO:0007611~learning or memory,GO:0007613~memory,GO:0008283~cell proliferation,GO:0008284~positive regulation of cell proliferation,GO:0008360~regulation of cell shape,GO:0043065~positive regulation of apoptotic process,GO:0043123~positive regulation of I-kappaB kinase/NF-kappaB signaling,GO:0045087~innate immune response,GO:004…	GO:0007409~axonogenesis,GO:0007417~central nervous system development,GO:0007611~learning or memory,GO:0007613~memory,GO:0008283~cell proliferation,GO:0008284~positive regulation of cell proliferation,GO:0008360~regulation of cell shape,GO:0043065~positive regulation of apoptotic process,GO:0043123~positive regulation of I-kappaB kinase/NF-kappaB signaling,GO:0045087~innate immune response,GO:004…
40	CNTNAP2	contactin associated protein-like 2(CNTNAP2)	Homo sapiens	17	17	17	34	GO:0007155~cell adhesion,GO:0007420~brain development,GO:0007612~learning,GO:0008038~neuron recognition,GO:0019226~transmission of nerve impulse,GO:0021756~striatum development,GO:0021761~limbic system development,GO:0021794~thalamus development,GO:0021987~cerebral cortex development,GO:0030534~adult behavior,GO:0031175~neuron projection development,GO:0035176~social behavior,GO:0042297~vocal lea…	GO:0007155~cell adhesion,GO:0007420~brain development,GO:0007612~learning,GO:0008038~neuron recognition,GO:0019226~transmission of nerve impulse,GO:0021756~striatum development,GO:0021761~limbic system development,GO:0021794~thalamus development,GO:0021987~cerebral cortex development,GO:0030534~adult behavior,GO:0031175~neuron projection development,GO:0035176~social behavior,GO:0042297~vocal lea…
40	DISC1	disrupted in schizophrenia 1(DISC1)	Homo sapiens	17	17	17	34	GO:0000226~microtubule cytoskeleton organization,GO:0001764~neuron migration,GO:0001954~positive regulation of cell-matrix adhesion,GO:0002052~positive regulation of neuroblast proliferation,GO:0021846~cell proliferation in forebrain,GO:0021852~pyramidal neuron migration,GO:0030177~positive regulation of Wnt signaling pathway,GO:0031929~TOR signaling,GO:0035058~nonmotile primary cilium assembly,G…	GO:0000226~microtubule cytoskeleton organization,GO:0001764~neuron migration,GO:0001954~positive regulation of cell-matrix adhesion,GO:0002052~positive regulation of neuroblast proliferation,GO:0021846~cell proliferation in forebrain,GO:0021852~pyramidal neuron migration,GO:0030177~positive regulation of Wnt signaling pathway,GO:0031929~TOR signaling,GO:0035058~nonmotile primary cilium assembly,G…
41	RUNX2	runt related transcription factor 2(RUNX2)	Homo sapiens	33	0	16.5	33	GO:0001503~ossification,GO:0001649~osteoblast differentiation,GO:0001958~endochondral ossification,GO:0002051~osteoblast fate commitment,GO:0002062~chondrocyte differentiation,GO:0002063~chondrocyte development,GO:0002076~osteoblast development,GO:0006355~regulation of transcription, DNA-templated,GO:0006357~regulation of transcription from RNA polymerase II promoter,GO:0006366~transcription from…
42	NLRP3	NLR family pyrin domain containing 3(NLRP3)	Homo sapiens	32	0	16	32	GO:0002674~negative regulation of acute inflammatory response,GO:0002830~positive regulation of type 2 immune response,GO:0006351~transcription, DNA-templated,GO:0006915~apoptotic process,GO:0006919~activation of cysteine-type endopeptidase activity involved in apoptotic process,GO:0006952~defense response,GO:0006954~inflammatory response,GO:0007165~signal transduction,GO:0009595~detection of bio…
42	MMP14	matrix metallopeptidase 14(MMP14)	Homo sapiens	32	0	16	32	GO:0001525~angiogenesis,GO:0001541~ovarian follicle development,GO:0001666~response to hypoxia,GO:0001935~endothelial cell proliferation,GO:0001958~endochondral ossification,GO:0006508~proteolysis,GO:0006979~response to oxidative stress,GO:0008584~male gonad development,GO:0009612~response to mechanical stimulus,GO:0009725~response to hormone,GO:0010831~positive regulation of myotube differentiat…
42	ROBO1	roundabout guidance receptor 1(ROBO1)	Homo sapiens	16	16	16	32	GO:0002042~cell migration involved in sprouting angiogenesis,GO:0006919~activation of cysteine-type endopeptidase activity involved in apoptotic process,GO:0007155~cell adhesion,GO:0007156~homophilic cell adhesion via plasma membrane adhesion molecules,GO:0007399~nervous system development,GO:0007411~axon guidance,GO:0007507~heart development,GO:0016199~axon midline choice point recognition,GO:00…	GO:0002042~cell migration involved in sprouting angiogenesis,GO:0006919~activation of cysteine-type endopeptidase activity involved in apoptotic process,GO:0007155~cell adhesion,GO:0007156~homophilic cell adhesion via plasma membrane adhesion molecules,GO:0007399~nervous system development,GO:0007411~axon guidance,GO:0007507~heart development,GO:0016199~axon midline choice point recognition,GO:00…
43	FGFR3	fibroblast growth factor receptor 3(FGFR3)	Homo sapiens	28	0	14	28	GO:0000165~MAPK cascade,GO:0001501~skeletal system development,GO:0001958~endochondral ossification,GO:0002062~chondrocyte differentiation,GO:0003416~endochondral bone growth,GO:0007259~JAK-STAT cascade,GO:0007267~cell-cell signaling,GO:0008284~positive regulation of cell proliferation,GO:0008543~fibroblast growth factor receptor signaling pathway,GO:0010518~positive regulation of phospholipase a…
43	GPC3	glypican 3(GPC3)	Homo sapiens	28	0	14	28	GO:0001523~retinoid metabolic process,GO:0001658~branching involved in ureteric bud morphogenesis,GO:0006024~glycosaminoglycan biosynthetic process,GO:0006027~glycosaminoglycan catabolic process,GO:0009653~anatomical structure morphogenesis,GO:0009948~anterior/posterior axis specification,GO:0010171~body morphogenesis,GO:0010466~negative regulation of peptidase activity,GO:0030203~glycosaminoglyc…
43	IL1A	interleukin 1 alpha(IL1A)	Homo sapiens	28	0	14	28	GO:0001660~fever generation,GO:0002248~connective tissue replacement involved in inflammatory response wound healing,GO:0006915~apoptotic process,GO:0006954~inflammatory response,GO:0006955~immune response,GO:0008283~cell proliferation,GO:0008285~negative regulation of cell proliferation,GO:0010575~positive regulation of vascular endothelial growth factor production,GO:0010628~positive regulation…
43	HTR1A	5-hydroxytryptamine receptor 1A(HTR1A)	Homo sapiens	14	14	14	28	GO:0001662~behavioral fear response,GO:0007186~G-protein coupled receptor signaling pathway,GO:0007198~adenylate cyclase-inhibiting serotonin receptor signaling pathway,GO:0007210~serotonin receptor signaling pathway,GO:0007268~chemical synaptic transmission,GO:0008283~cell proliferation,GO:0008284~positive regulation of cell proliferation,GO:0014062~regulation of serotonin secretion,GO:0035640~e…	GO:0001662~behavioral fear response,GO:0007186~G-protein coupled receptor signaling pathway,GO:0007198~adenylate cyclase-inhibiting serotonin receptor signaling pathway,GO:0007210~serotonin receptor signaling pathway,GO:0007268~chemical synaptic transmission,GO:0008283~cell proliferation,GO:0008284~positive regulation of cell proliferation,GO:0014062~regulation of serotonin secretion,GO:0035640~e…
43	TNIP1	TNFAIP3 interacting protein 1(TNIP1)	Homo sapiens	14	14	14	28	GO:0002755~MyD88-dependent toll-like receptor signaling pathway,GO:0006412~translation,GO:0006508~proteolysis,GO:0006952~defense response,GO:0006954~inflammatory response,GO:0007159~leukocyte cell-cell adhesion,GO:0009101~glycoprotein biosynthetic process,GO:0043124~negative regulation of I-kappaB kinase/NF-kappaB signaling,GO:0045071~negative regulation of viral genome replication,GO:0045944~pos…	GO:0002755~MyD88-dependent toll-like receptor signaling pathway,GO:0006412~translation,GO:0006508~proteolysis,GO:0006952~defense response,GO:0006954~inflammatory response,GO:0007159~leukocyte cell-cell adhesion,GO:0009101~glycoprotein biosynthetic process,GO:0043124~negative regulation of I-kappaB kinase/NF-kappaB signaling,GO:0045071~negative regulation of viral genome replication,GO:0045944~pos…
43	DDC	dopa decarboxylase(DDC)	Homo sapiens	14	14	14	28	GO:0006520~cellular amino acid metabolic process,GO:0007623~circadian rhythm,GO:0010259~multicellular organism aging,GO:0015842~aminergic neurotransmitter loading into synaptic vesicle,GO:0033076~isoquinoline alkaloid metabolic process,GO:0035690~cellular response to drug,GO:0042416~dopamine biosynthetic process,GO:0042423~catecholamine biosynthetic process,GO:0042427~serotonin biosynthetic proce…	GO:0006520~cellular amino acid metabolic process,GO:0007623~circadian rhythm,GO:0010259~multicellular organism aging,GO:0015842~aminergic neurotransmitter loading into synaptic vesicle,GO:0033076~isoquinoline alkaloid metabolic process,GO:0035690~cellular response to drug,GO:0042416~dopamine biosynthetic process,GO:0042423~catecholamine biosynthetic process,GO:0042427~serotonin biosynthetic proce…
43	MAOB	monoamine oxidase B(MAOB)	Homo sapiens	14	14	14	28	GO:0009636~response to toxic substance,GO:0010044~response to aluminum ion,GO:0010269~response to selenium ion,GO:0014063~negative regulation of serotonin secretion,GO:0021762~substantia nigra development,GO:0032496~response to lipopolysaccharide,GO:0042135~neurotransmitter catabolic process,GO:0042420~dopamine catabolic process,GO:0042493~response to drug,GO:0045471~response to ethanol,GO:004596…	GO:0009636~response to toxic substance,GO:0010044~response to aluminum ion,GO:0010269~response to selenium ion,GO:0014063~negative regulation of serotonin secretion,GO:0021762~substantia nigra development,GO:0032496~response to lipopolysaccharide,GO:0042135~neurotransmitter catabolic process,GO:0042420~dopamine catabolic process,GO:0042493~response to drug,GO:0045471~response to ethanol,GO:004596…
43	PSEN2	presenilin 2(PSEN2)	Homo sapiens	14	14	14	28	GO:0001666~response to hypoxia,GO:0006509~membrane protein ectodomain proteolysis,GO:0006816~calcium ion transport,GO:0007219~Notch signaling pathway,GO:0007220~Notch receptor processing,GO:0016485~protein processing,GO:0031293~membrane protein intracellular domain proteolysis,GO:0035556~intracellular signal transduction,GO:0042987~amyloid precursor protein catabolic process,GO:0043065~positive r…	GO:0001666~response to hypoxia,GO:0006509~membrane protein ectodomain proteolysis,GO:0006816~calcium ion transport,GO:0007219~Notch signaling pathway,GO:0007220~Notch receptor processing,GO:0016485~protein processing,GO:0031293~membrane protein intracellular domain proteolysis,GO:0035556~intracellular signal transduction,GO:0042987~amyloid precursor protein catabolic process,GO:0043065~positive r…
44	ABCB1	ATP binding cassette subfamily B member 1(ABCB1)	Homo sapiens	15	12	13.5	27	GO:0000086~G2/M transition of mitotic cell cycle,GO:0002481~antigen processing and presentation of exogenous protein antigen via MHC class Ib, TAP-dependent,GO:0002485~antigen processing and presentation of endogenous peptide antigen via MHC class I via ER pathway, TAP-dependent,GO:0002489~antigen processing and presentation of endogenous peptide antigen via MHC class Ib via ER pathway, TAP-depen…	GO:0000086~G2/M transition of mitotic cell cycle,GO:0002481~antigen processing and presentation of exogenous protein antigen via MHC class Ib, TAP-dependent,GO:0002485~antigen processing and presentation of endogenous peptide antigen via MHC class I via ER pathway, TAP-dependent,GO:0002489~antigen processing and presentation of endogenous peptide antigen via MHC class Ib via ER pathway, TAP-depen…
45	BDNF	brain derived neurotrophic factor(BDNF)	Homo sapiens	13	13	13	26	GO:0007267~cell-cell signaling,GO:0007399~nervous system development,GO:0007411~axon guidance,GO:0007416~synapse assembly,GO:0010832~negative regulation of myotube differentiation,GO:0031547~brain-derived neurotrophic factor receptor signaling pathway,GO:0031550~positive regulation of brain-derived neurotrophic factor receptor signaling pathway,GO:0043524~negative regulation of neuron apoptotic p…	GO:0007267~cell-cell signaling,GO:0007399~nervous system development,GO:0007411~axon guidance,GO:0007416~synapse assembly,GO:0010832~negative regulation of myotube differentiation,GO:0031547~brain-derived neurotrophic factor receptor signaling pathway,GO:0031550~positive regulation of brain-derived neurotrophic factor receptor signaling pathway,GO:0043524~negative regulation of neuron apoptotic p…
45	MAPT	microtubule associated protein tau(MAPT)	Homo sapiens	13	13	13	26	GO:0000226~microtubule cytoskeleton organization,GO:0001764~neuron migration,GO:0007628~adult walking behavior,GO:0008088~axo-dendritic transport,GO:0010506~regulation of autophagy,GO:0031113~regulation of microtubule polymerization,GO:0031116~positive regulation of microtubule polymerization,GO:0032387~negative regulation of intracellular transport,GO:0045773~positive regulation of axon extensio…	GO:0000226~microtubule cytoskeleton organization,GO:0001764~neuron migration,GO:0007628~adult walking behavior,GO:0008088~axo-dendritic transport,GO:0010506~regulation of autophagy,GO:0031113~regulation of microtubule polymerization,GO:0031116~positive regulation of microtubule polymerization,GO:0032387~negative regulation of intracellular transport,GO:0045773~positive regulation of axon extensio…
46	ARF1	ADP ribosylation factor 1(ARF1)	Homo sapiens	25	0	12.5	25	GO:0002090~regulation of receptor internalization,GO:0006661~phosphatidylinositol biosynthetic process,GO:0006878~cellular copper ion homeostasis,GO:0006892~post-Golgi vesicle-mediated transport,GO:0007015~actin filament organization,GO:0007264~small GTPase mediated signal transduction,GO:0015031~protein transport,GO:0019886~antigen processing and presentation of exogenous peptide antigen via MHC…
46	DYRK1A	dual specificity tyrosine phosphorylation regulated kinase 1A(DYRK1A)	Homo sapiens	14	11	12.5	25	GO:0000381~regulation of alternative mRNA splicing, via spliceosome,GO:0006468~protein phosphorylation,GO:0007399~nervous system development,GO:0007623~circadian rhythm,GO:0018105~peptidyl-serine phosphorylation,GO:0018107~peptidyl-threonine phosphorylation,GO:0018108~peptidyl-tyrosine phosphorylation,GO:0043518~negative regulation of DNA damage response, signal transduction by p53 class mediator…	GO:0000381~regulation of alternative mRNA splicing, via spliceosome,GO:0006468~protein phosphorylation,GO:0007399~nervous system development,GO:0007623~circadian rhythm,GO:0018105~peptidyl-serine phosphorylation,GO:0018107~peptidyl-threonine phosphorylation,GO:0018108~peptidyl-tyrosine phosphorylation,GO:0043518~negative regulation of DNA damage response, signal transduction by p53 class mediator…
46	ESR2	estrogen receptor 2(ESR2)	Homo sapiens	14	11	12.5	25	GO:0000122~negative regulation of transcription from RNA polymerase II promoter,GO:0006351~transcription, DNA-templated,GO:0006355~regulation of transcription, DNA-templated,GO:0006367~transcription initiation from RNA polymerase II promoter,GO:0007165~signal transduction,GO:0007267~cell-cell signaling,GO:0030308~negative regulation of cell growth,GO:0030520~intracellular estrogen receptor signal…	GO:0000122~negative regulation of transcription from RNA polymerase II promoter,GO:0006351~transcription, DNA-templated,GO:0006355~regulation of transcription, DNA-templated,GO:0006367~transcription initiation from RNA polymerase II promoter,GO:0007165~signal transduction,GO:0007267~cell-cell signaling,GO:0030308~negative regulation of cell growth,GO:0030520~intracellular estrogen receptor signal…
47	GABRB3	gamma-aminobutyric acid type A receptor beta3 subunit(GABRB3)	Homo sapiens	12	12	12	24	GO:0006810~transport,GO:0007165~signal transduction,GO:0007605~sensory perception of sound,GO:0034220~ion transmembrane transport,GO:0043524~negative regulation of neuron apoptotic process,GO:0060021~palate development,GO:0060080~inhibitory postsynaptic potential,GO:0060119~inner ear receptor cell development,GO:0060384~innervation,GO:0071420~cellular response to histamine,GO:0090102~cochlea deve…	GO:0006810~transport,GO:0007165~signal transduction,GO:0007605~sensory perception of sound,GO:0034220~ion transmembrane transport,GO:0043524~negative regulation of neuron apoptotic process,GO:0060021~palate development,GO:0060080~inhibitory postsynaptic potential,GO:0060119~inner ear receptor cell development,GO:0060384~innervation,GO:0071420~cellular response to histamine,GO:0090102~cochlea deve…
47	GFAP	glial fibrillary acidic protein(GFAP)	Homo sapiens	12	12	12	24	GO:0009611~response to wounding,GO:0010625~positive regulation of Schwann cell proliferation,GO:0010977~negative regulation of neuron projection development,GO:0014002~astrocyte development,GO:0030198~extracellular matrix organization,GO:0031102~neuron projection regeneration,GO:0043254~regulation of protein complex assembly,GO:0045109~intermediate filament organization,GO:0051580~regulation of n…	GO:0009611~response to wounding,GO:0010625~positive regulation of Schwann cell proliferation,GO:0010977~negative regulation of neuron projection development,GO:0014002~astrocyte development,GO:0030198~extracellular matrix organization,GO:0031102~neuron projection regeneration,GO:0043254~regulation of protein complex assembly,GO:0045109~intermediate filament organization,GO:0051580~regulation of n…
47	IMMP2L	inner mitochondrial membrane peptidase subunit 2(IMMP2L)	Homo sapiens	12	12	12	24	GO:0001541~ovarian follicle development,GO:0006465~signal peptide processing,GO:0006627~protein processing involved in protein targeting to mitochondrion,GO:0006801~superoxide metabolic process,GO:0006974~cellular response to DNA damage stimulus,GO:0007283~spermatogenesis,GO:0007420~brain development,GO:0008015~blood circulation,GO:0022904~respiratory electron transport chain,GO:0030728~ovulation…	GO:0001541~ovarian follicle development,GO:0006465~signal peptide processing,GO:0006627~protein processing involved in protein targeting to mitochondrion,GO:0006801~superoxide metabolic process,GO:0006974~cellular response to DNA damage stimulus,GO:0007283~spermatogenesis,GO:0007420~brain development,GO:0008015~blood circulation,GO:0022904~respiratory electron transport chain,GO:0030728~ovulation…
48	TSC2	tuberous sclerosis 2(TSC2)	Homo sapiens	23	0	11.5	23	GO:0001843~neural tube closure,GO:0006469~negative regulation of protein kinase activity,GO:0006606~protein import into nucleus,GO:0006897~endocytosis,GO:0007050~cell cycle arrest,GO:0007507~heart development,GO:0008104~protein localization,GO:0008285~negative regulation of cell proliferation,GO:0014067~negative regulation of phosphatidylinositol 3-kinase signaling,GO:0016032~viral process,GO:001…
49	BCAR1	BCAR1, Cas family scaffolding protein(BCAR1)	Homo sapiens	22	0	11	22	GO:0001558~regulation of cell growth,GO:0007015~actin filament organization,GO:0007155~cell adhesion,GO:0007173~epidermal growth factor receptor signaling pathway,GO:0007186~G-protein coupled receptor signaling pathway,GO:0007229~integrin-mediated signaling pathway,GO:0008283~cell proliferation,GO:0008286~insulin receptor signaling pathway,GO:0010595~positive regulation of endothelial cell migrat…
49	SCN1A	sodium voltage-gated channel alpha subunit 1(SCN1A)	Homo sapiens	11	11	11	22	GO:0006814~sodium ion transport,GO:0007628~adult walking behavior,GO:0019227~neuronal action potential propagation,GO:0019228~neuronal action potential,GO:0034765~regulation of ion transmembrane transport,GO:0035725~sodium ion transmembrane transport,GO:0050884~neuromuscular process controlling posture,GO:0050966~detection of mechanical stimulus involved in sensory perception of pain,GO:0060078~r…	GO:0006814~sodium ion transport,GO:0007628~adult walking behavior,GO:0019227~neuronal action potential propagation,GO:0019228~neuronal action potential,GO:0034765~regulation of ion transmembrane transport,GO:0035725~sodium ion transmembrane transport,GO:0050884~neuromuscular process controlling posture,GO:0050966~detection of mechanical stimulus involved in sensory perception of pain,GO:0060078~r…
50	BCL11B	B-cell CLL/lymphoma 11B(BCL11B)	Homo sapiens	21	0	10.5	21	GO:0003334~keratinocyte development,GO:0003382~epithelial cell morphogenesis,GO:0006366~transcription from RNA polymerase II promoter,GO:0007165~signal transduction,GO:0008285~negative regulation of cell proliferation,GO:0010837~regulation of keratinocyte proliferation,GO:0019216~regulation of lipid metabolic process,GO:0021773~striatal medium spiny neuron differentiation,GO:0021902~commitment of…
50	HDAC9	histone deacetylase 9(HDAC9)	Homo sapiens	21	0	10.5	21	GO:0000122~negative regulation of transcription from RNA polymerase II promoter,GO:0001975~response to amphetamine,GO:0006351~transcription, DNA-templated,GO:0006954~inflammatory response,GO:0007507~heart development,GO:0016575~histone deacetylation,GO:0030182~neuron differentiation,GO:0030183~B cell differentiation,GO:0032869~cellular response to insulin stimulus,GO:0034983~peptidyl-lysine deace…
50	LPL	lipoprotein lipase(LPL)	Homo sapiens	21	0	10.5	21	GO:0001523~retinoid metabolic process,GO:0006629~lipid metabolic process,GO:0006633~fatty acid biosynthetic process,GO:0006641~triglyceride metabolic process,GO:0006644~phospholipid metabolic process,GO:0009409~response to cold,GO:0009749~response to glucose,GO:0010744~positive regulation of macrophage derived foam cell differentiation,GO:0010886~positive regulation of cholesterol storage,GO:0010…
50	PRNP	prion protein(PRNP)	Homo sapiens	21	0	10.5	21	GO:0001933~negative regulation of protein phosphorylation,GO:0006878~cellular copper ion homeostasis,GO:0006979~response to oxidative stress,GO:0007050~cell cycle arrest,GO:0007611~learning or memory,GO:0008152~metabolic process,GO:0032689~negative regulation of interferon-gamma production,GO:0032700~negative regulation of interleukin-17 production,GO:0032703~negative regulation of interleukin-2 …
51	BCHE	butyrylcholinesterase(BCHE)	Homo sapiens	10	10	10	20	GO:0007612~learning,GO:0008285~negative regulation of cell proliferation,GO:0014016~neuroblast differentiation,GO:0019695~choline metabolic process,GO:0042493~response to drug,GO:0043279~response to alkaloid,GO:0050783~cocaine metabolic process,GO:0050805~negative regulation of synaptic transmission,GO:0051384~response to glucocorticoid,GO:0051593~response to folic acid,	GO:0007612~learning,GO:0008285~negative regulation of cell proliferation,GO:0014016~neuroblast differentiation,GO:0019695~choline metabolic process,GO:0042493~response to drug,GO:0043279~response to alkaloid,GO:0050783~cocaine metabolic process,GO:0050805~negative regulation of synaptic transmission,GO:0051384~response to glucocorticoid,GO:0051593~response to folic acid,
51	GRIN2B	glutamate ionotropic receptor NMDA type subunit 2B(GRIN2B)	Homo sapiens	10	10	10	20	GO:0000165~MAPK cascade,GO:0006810~transport,GO:0007215~glutamate receptor signaling pathway,GO:0007268~chemical synaptic transmission,GO:0007611~learning or memory,GO:0034220~ion transmembrane transport,GO:0035235~ionotropic glutamate receptor signaling pathway,GO:0043547~positive regulation of GTPase activity,GO:0045471~response to ethanol,GO:0048013~ephrin receptor signaling pathway,	GO:0000165~MAPK cascade,GO:0006810~transport,GO:0007215~glutamate receptor signaling pathway,GO:0007268~chemical synaptic transmission,GO:0007611~learning or memory,GO:0034220~ion transmembrane transport,GO:0035235~ionotropic glutamate receptor signaling pathway,GO:0043547~positive regulation of GTPase activity,GO:0045471~response to ethanol,GO:0048013~ephrin receptor signaling pathway,
51	HP	haptoglobin(HP)	Homo sapiens	10	10	10	20	GO:0002376~immune system process,GO:0006898~receptor-mediated endocytosis,GO:0006952~defense response,GO:0006953~acute-phase response,GO:0010942~positive regulation of cell death,GO:0042542~response to hydrogen peroxide,GO:0042742~defense response to bacterium,GO:0051354~negative regulation of oxidoreductase activity,GO:0098869~cellular oxidant detoxification,GO:2000296~negative regulation of hyd…	GO:0002376~immune system process,GO:0006898~receptor-mediated endocytosis,GO:0006952~defense response,GO:0006953~acute-phase response,GO:0010942~positive regulation of cell death,GO:0042542~response to hydrogen peroxide,GO:0042742~defense response to bacterium,GO:0051354~negative regulation of oxidoreductase activity,GO:0098869~cellular oxidant detoxification,GO:2000296~negative regulation of hyd…
51	HLA-DQB1	major histocompatibility complex, class II, DQ beta 1(HLA-DQB1)	Homo sapiens	10	10	10	20	GO:0002381~immunoglobulin production involved in immunoglobulin mediated immune response,GO:0002455~humoral immune response mediated by circulating immunoglobulin,GO:0002474~antigen processing and presentation of peptide antigen via MHC class I,GO:0002504~antigen processing and presentation of peptide or polysaccharide antigen via MHC class II,GO:0006955~immune response,GO:0019882~antigen process…	GO:0002381~immunoglobulin production involved in immunoglobulin mediated immune response,GO:0002455~humoral immune response mediated by circulating immunoglobulin,GO:0002474~antigen processing and presentation of peptide antigen via MHC class I,GO:0002504~antigen processing and presentation of peptide or polysaccharide antigen via MHC class II,GO:0006955~immune response,GO:0019882~antigen process…
51	MAP1B	microtubule associated protein 1B(MAP1B)	Homo sapiens	10	10	10	20	GO:0000226~microtubule cytoskeleton organization,GO:0001578~microtubule bundle formation,GO:0007399~nervous system development,GO:0009987~cellular process,GO:0016358~dendrite development,GO:0032387~negative regulation of intracellular transport,GO:0045773~positive regulation of axon extension,GO:0047497~mitochondrion transport along microtubule,GO:0048675~axon extension,GO:0061162~establishment o…	GO:0000226~microtubule cytoskeleton organization,GO:0001578~microtubule bundle formation,GO:0007399~nervous system development,GO:0009987~cellular process,GO:0016358~dendrite development,GO:0032387~negative regulation of intracellular transport,GO:0045773~positive regulation of axon extension,GO:0047497~mitochondrion transport along microtubule,GO:0048675~axon extension,GO:0061162~establishment o…
52	STXBP1	syntaxin binding protein 1(STXBP1)	Homo sapiens	19	0	9.5	19	GO:0002576~platelet degranulation,GO:0006904~vesicle docking involved in exocytosis,GO:0007269~neurotransmitter secretion,GO:0007274~neuromuscular synaptic transmission,GO:0007412~axon target recognition,GO:0010807~regulation of synaptic vesicle priming,GO:0014047~glutamate secretion,GO:0015031~protein transport,GO:0016188~synaptic vesicle maturation,GO:0031630~regulation of synaptic vesicle fusi…
52	CD83	CD83 molecule(CD83)	Homo sapiens	10	9	9.5	19	GO:0001817~regulation of cytokine production,GO:0006952~defense response,GO:0006959~humoral immune response,GO:0007165~signal transduction,GO:0014070~response to organic cyclic compound,GO:0032713~negative regulation of interleukin-4 production,GO:0032733~positive regulation of interleukin-10 production,GO:0032743~positive regulation of interleukin-2 production,GO:0043372~positive regulation of C…	GO:0001817~regulation of cytokine production,GO:0006952~defense response,GO:0006959~humoral immune response,GO:0007165~signal transduction,GO:0014070~response to organic cyclic compound,GO:0032713~negative regulation of interleukin-4 production,GO:0032733~positive regulation of interleukin-10 production,GO:0032743~positive regulation of interleukin-2 production,GO:0043372~positive regulation of C…
53	ASPM	abnormal spindle microtubule assembly(ASPM)	Homo sapiens	18	0	9	18	GO:0001764~neuron migration,GO:0002052~positive regulation of neuroblast proliferation,GO:0007051~spindle organization,GO:0007067~mitotic nuclear division,GO:0007283~spermatogenesis,GO:0008584~male gonad development,GO:0021873~forebrain neuroblast division,GO:0021987~cerebral cortex development,GO:0045665~negative regulation of neuron differentiation,GO:0045769~negative regulation of asymmetric c…
53	CYFIP1	cytoplasmic FMR1 interacting protein 1(CYFIP1)	Homo sapiens	9	9	9	18	GO:0008360~regulation of cell shape,GO:0016601~Rac protein signal transduction,GO:0030032~lamellipodium assembly,GO:0031529~ruffle organization,GO:0038096~Fc-gamma receptor signaling pathway involved in phagocytosis,GO:0048010~vascular endothelial growth factor receptor signaling pathway,GO:0048675~axon extension,GO:0050890~cognition,GO:2000601~positive regulation of Arp2/3 complex-mediated actin…	GO:0008360~regulation of cell shape,GO:0016601~Rac protein signal transduction,GO:0030032~lamellipodium assembly,GO:0031529~ruffle organization,GO:0038096~Fc-gamma receptor signaling pathway involved in phagocytosis,GO:0048010~vascular endothelial growth factor receptor signaling pathway,GO:0048675~axon extension,GO:0050890~cognition,GO:2000601~positive regulation of Arp2/3 complex-mediated actin…
54	SPTBN1	spectrin beta, non-erythrocytic 1(SPTBN1)	Homo sapiens	17	0	8.5	17	GO:0000165~MAPK cascade,GO:0000281~mitotic cytokinesis,GO:0006888~ER to Golgi vesicle-mediated transport,GO:0007009~plasma membrane organization,GO:0007010~cytoskeleton organization,GO:0007182~common-partner SMAD protein phosphorylation,GO:0007184~SMAD protein import into nucleus,GO:0007411~axon guidance,GO:0043001~Golgi to plasma membrane protein transport,GO:0043547~positive regulation of GTPas…
54	GRIK1	glutamate ionotropic receptor kainate type subunit 1(GRIK1)	Homo sapiens	9	8	8.5	17	GO:0006810~transport,GO:0007215~glutamate receptor signaling pathway,GO:0007268~chemical synaptic transmission,GO:0007399~nervous system development,GO:0007417~central nervous system development,GO:0034220~ion transmembrane transport,GO:0035235~ionotropic glutamate receptor signaling pathway,GO:0051966~regulation of synaptic transmission, glutamatergic,	GO:0006810~transport,GO:0007215~glutamate receptor signaling pathway,GO:0007268~chemical synaptic transmission,GO:0007399~nervous system development,GO:0007417~central nervous system development,GO:0034220~ion transmembrane transport,GO:0035235~ionotropic glutamate receptor signaling pathway,GO:0051966~regulation of synaptic transmission, glutamatergic,
55	SLC1A2	solute carrier family 1 member 2(SLC1A2)	Homo sapiens	16	0	8	16	GO:0006811~ion transport,GO:0007268~chemical synaptic transmission,GO:0007632~visual behavior,GO:0009611~response to wounding,GO:0010259~multicellular organism aging,GO:0014047~glutamate secretion,GO:0021537~telencephalon development,GO:0030534~adult behavior,GO:0031668~cellular response to extracellular stimulus,GO:0035264~multicellular organism growth,GO:0042493~response to drug,GO:0043200~resp…
55	NEUROD6	neuronal differentiation 6(NEUROD6)	Homo sapiens	9	7	8	16	GO:0006351~transcription, DNA-templated,GO:0006355~regulation of transcription, DNA-templated,GO:0006366~transcription from RNA polymerase II promoter,GO:0007399~nervous system development,GO:0021542~dentate gyrus development,GO:0030154~cell differentiation,GO:0045944~positive regulation of transcription from RNA polymerase II promoter,	GO:0006351~transcription, DNA-templated,GO:0006355~regulation of transcription, DNA-templated,GO:0006366~transcription from RNA polymerase II promoter,GO:0007399~nervous system development,GO:0021542~dentate gyrus development,GO:0030154~cell differentiation,GO:0045944~positive regulation of transcription from RNA polymerase II promoter,
55	CDKL5	cyclin dependent kinase like 5(CDKL5)	Homo sapiens	8	8	8	16	GO:0001764~neuron migration,GO:0006468~protein phosphorylation,GO:0043547~positive regulation of GTPase activity,GO:0045773~positive regulation of axon extension,GO:0046777~protein autophosphorylation,GO:0050773~regulation of dendrite development,GO:0050775~positive regulation of dendrite morphogenesis,GO:0051726~regulation of cell cycle,	GO:0001764~neuron migration,GO:0006468~protein phosphorylation,GO:0043547~positive regulation of GTPase activity,GO:0045773~positive regulation of axon extension,GO:0046777~protein autophosphorylation,GO:0050773~regulation of dendrite development,GO:0050775~positive regulation of dendrite morphogenesis,GO:0051726~regulation of cell cycle,
55	CYP19A1	cytochrome P450 family 19 subfamily A member 1(CYP19A1)	Homo sapiens	8	8	8	16	GO:0002677~negative regulation of chronic inflammatory response,GO:0006694~steroid biosynthetic process,GO:0006703~estrogen biosynthetic process,GO:0008209~androgen metabolic process,GO:0010760~negative regulation of macrophage chemotaxis,GO:0016125~sterol metabolic process,GO:0055114~oxidation-reduction process,GO:0060736~prostate gland growth,	GO:0002677~negative regulation of chronic inflammatory response,GO:0006694~steroid biosynthetic process,GO:0006703~estrogen biosynthetic process,GO:0008209~androgen metabolic process,GO:0010760~negative regulation of macrophage chemotaxis,GO:0016125~sterol metabolic process,GO:0055114~oxidation-reduction process,GO:0060736~prostate gland growth,
55	DCDC2	doublecortin domain containing 2(DCDC2)	Homo sapiens	8	8	8	16	GO:0001764~neuron migration,GO:0006968~cellular defense response,GO:0007605~sensory perception of sound,GO:0030030~cell projection organization,GO:0030111~regulation of Wnt signaling pathway,GO:0035556~intracellular signal transduction,GO:0045880~positive regulation of smoothened signaling pathway,GO:1902017~regulation of cilium assembly,	GO:0001764~neuron migration,GO:0006968~cellular defense response,GO:0007605~sensory perception of sound,GO:0030030~cell projection organization,GO:0030111~regulation of Wnt signaling pathway,GO:0035556~intracellular signal transduction,GO:0045880~positive regulation of smoothened signaling pathway,GO:1902017~regulation of cilium assembly,
55	PRL	prolactin(PRL)	Homo sapiens	8	8	8	16	GO:0007166~cell surface receptor signaling pathway,GO:0007565~female pregnancy,GO:0007595~lactation,GO:0008283~cell proliferation,GO:0040014~regulation of multicellular organism growth,GO:0044267~cellular protein metabolic process,GO:0046427~positive regulation of JAK-STAT cascade,GO:0060397~JAK-STAT cascade involved in growth hormone signaling pathway,	GO:0007166~cell surface receptor signaling pathway,GO:0007565~female pregnancy,GO:0007595~lactation,GO:0008283~cell proliferation,GO:0040014~regulation of multicellular organism growth,GO:0044267~cellular protein metabolic process,GO:0046427~positive regulation of JAK-STAT cascade,GO:0060397~JAK-STAT cascade involved in growth hormone signaling pathway,
55	SYP	synaptophysin(SYP)	Homo sapiens	8	8	8	16	GO:0006897~endocytosis,GO:0016188~synaptic vesicle maturation,GO:0048168~regulation of neuronal synaptic plasticity,GO:0048169~regulation of long-term neuronal synaptic plasticity,GO:0048172~regulation of short-term neuronal synaptic plasticity,GO:0048499~synaptic vesicle membrane organization,GO:0071310~cellular response to organic substance,GO:2000474~regulation of opioid receptor signaling pat…	GO:0006897~endocytosis,GO:0016188~synaptic vesicle maturation,GO:0048168~regulation of neuronal synaptic plasticity,GO:0048169~regulation of long-term neuronal synaptic plasticity,GO:0048172~regulation of short-term neuronal synaptic plasticity,GO:0048499~synaptic vesicle membrane organization,GO:0071310~cellular response to organic substance,GO:2000474~regulation of opioid receptor signaling pat…
55	TET3	tet methylcytosine dioxygenase 3(TET3)	Homo sapiens	8	8	8	16	GO:0006211~5-methylcytosine catabolic process,GO:0006493~protein O-linked glycosylation,GO:0019511~peptidyl-proline hydroxylation,GO:0044727~DNA demethylation of male pronucleus,GO:0045944~positive regulation of transcription from RNA polymerase II promoter,GO:0070989~oxidative demethylation,GO:0080111~DNA demethylation,GO:0080182~histone H3-K4 trimethylation,	GO:0006211~5-methylcytosine catabolic process,GO:0006493~protein O-linked glycosylation,GO:0019511~peptidyl-proline hydroxylation,GO:0044727~DNA demethylation of male pronucleus,GO:0045944~positive regulation of transcription from RNA polymerase II promoter,GO:0070989~oxidative demethylation,GO:0080111~DNA demethylation,GO:0080182~histone H3-K4 trimethylation,
56	CACNA1H	calcium voltage-gated channel subunit alpha1 H(CACNA1H)	Homo sapiens	15	0	7.5	15	GO:0006810~transport,GO:0006936~muscle contraction,GO:0007517~muscle organ development,GO:0007520~myoblast fusion,GO:0008016~regulation of heart contraction,GO:0032342~aldosterone biosynthetic process,GO:0032870~cellular response to hormone stimulus,GO:0034651~cortisol biosynthetic process,GO:0034765~regulation of ion transmembrane transport,GO:0035865~cellular response to potassium ion,GO:004239…
56	GABRA5	gamma-aminobutyric acid type A receptor alpha5 subunit(GABRA5)	Homo sapiens	15	0	7.5	15	GO:0001662~behavioral fear response,GO:0006810~transport,GO:0006821~chloride transport,GO:0007165~signal transduction,GO:0007214~gamma-aminobutyric acid signaling pathway,GO:0007268~chemical synaptic transmission,GO:0007420~brain development,GO:0007605~sensory perception of sound,GO:0008306~associative learning,GO:0034220~ion transmembrane transport,GO:0043524~negative regulation of neuron apopto…
56	CHRNA2	cholinergic receptor nicotinic alpha 2 subunit(CHRNA2)	Homo sapiens	8	7	7.5	15	GO:0006811~ion transport,GO:0007165~signal transduction,GO:0007271~synaptic transmission, cholinergic,GO:0007274~neuromuscular synaptic transmission,GO:0035094~response to nicotine,GO:0051291~protein heterooligomerization,GO:0098655~cation transmembrane transport,	GO:0006811~ion transport,GO:0007165~signal transduction,GO:0007271~synaptic transmission, cholinergic,GO:0007274~neuromuscular synaptic transmission,GO:0035094~response to nicotine,GO:0051291~protein heterooligomerization,GO:0098655~cation transmembrane transport,
57	ARX	aristaless related homeobox(ARX)	Homo sapiens	14	0	7	14	GO:0000122~negative regulation of transcription from RNA polymerase II promoter,GO:0006351~transcription, DNA-templated,GO:0007411~axon guidance,GO:0010628~positive regulation of gene expression,GO:0021759~globus pallidus development,GO:0021800~cerebral cortex tangential migration,GO:0021831~embryonic olfactory bulb interneuron precursor migration,GO:0021846~cell proliferation in forebrain,GO:002…
57	GABRB2	gamma-aminobutyric acid type A receptor beta2 subunit(GABRB2)	Homo sapiens	14	0	7	14	GO:0006810~transport,GO:0006811~ion transport,GO:0007214~gamma-aminobutyric acid signaling pathway,GO:0007268~chemical synaptic transmission,GO:0007605~sensory perception of sound,GO:0034220~ion transmembrane transport,GO:0043524~negative regulation of neuron apoptotic process,GO:0051932~synaptic transmission, GABAergic,GO:0060119~inner ear receptor cell development,GO:0060384~innervation,GO:0071…
57	RYR1	ryanodine receptor 1(RYR1)	Homo sapiens	14	0	7	14	GO:0001666~response to hypoxia,GO:0003151~outflow tract morphogenesis,GO:0006816~calcium ion transport,GO:0006936~muscle contraction,GO:0014808~release of sequestered calcium ion into cytosol by sarcoplasmic reticulum,GO:0031000~response to caffeine,GO:0034220~ion transmembrane transport,GO:0043588~skin development,GO:0043931~ossification involved in bone maturation,GO:0048741~skeletal muscle fib…
57	ATP2C2	ATPase secretory pathway Ca2+ transporting 2(ATP2C2)	Homo sapiens	7	7	7	14	GO:0006874~cellular calcium ion homeostasis,GO:0034220~ion transmembrane transport,GO:0061180~mammary gland epithelium development,GO:0070588~calcium ion transmembrane transport,GO:0071421~manganese ion transmembrane transport,GO:0072661~protein targeting to plasma membrane,GO:0090280~positive regulation of calcium ion import,	GO:0006874~cellular calcium ion homeostasis,GO:0034220~ion transmembrane transport,GO:0061180~mammary gland epithelium development,GO:0070588~calcium ion transmembrane transport,GO:0071421~manganese ion transmembrane transport,GO:0072661~protein targeting to plasma membrane,GO:0090280~positive regulation of calcium ion import,
57	SH2B1	SH2B adaptor protein 1(SH2B1)	Homo sapiens	7	7	7	14	GO:0007165~signal transduction,GO:0007596~blood coagulation,GO:0009967~positive regulation of signal transduction,GO:0030032~lamellipodium assembly,GO:0035556~intracellular signal transduction,GO:0045840~positive regulation of mitotic nuclear division,GO:2000278~regulation of DNA biosynthetic process,	GO:0007165~signal transduction,GO:0007596~blood coagulation,GO:0009967~positive regulation of signal transduction,GO:0030032~lamellipodium assembly,GO:0035556~intracellular signal transduction,GO:0045840~positive regulation of mitotic nuclear division,GO:2000278~regulation of DNA biosynthetic process,
57	GTF2I	general transcription factor IIi(GTF2I)	Homo sapiens	7	7	7	14	GO:0006357~regulation of transcription from RNA polymerase II promoter,GO:0006366~transcription from RNA polymerase II promoter,GO:0006367~transcription initiation from RNA polymerase II promoter,GO:0007165~signal transduction,GO:0014886~transition between slow and fast fiber,GO:0016525~negative regulation of angiogenesis,GO:0051481~negative regulation of cytosolic calcium ion concentration,	GO:0006357~regulation of transcription from RNA polymerase II promoter,GO:0006366~transcription from RNA polymerase II promoter,GO:0006367~transcription initiation from RNA polymerase II promoter,GO:0007165~signal transduction,GO:0014886~transition between slow and fast fiber,GO:0016525~negative regulation of angiogenesis,GO:0051481~negative regulation of cytosolic calcium ion concentration,
58	LMO4	LIM domain only 4(LMO4)	Homo sapiens	13	0	6.5	13	GO:0001843~neural tube closure,GO:0003281~ventricular septum development,GO:0006366~transcription from RNA polymerase II promoter,GO:0021514~ventral spinal cord interneuron differentiation,GO:0021522~spinal cord motor neuron differentiation,GO:0021527~spinal cord association neuron differentiation,GO:0030334~regulation of cell migration,GO:0031333~negative regulation of protein complex assembly,G…
58	ALB	albumin(ALB)	Homo sapiens	13	0	6.5	13	GO:0001895~retina homeostasis,GO:0002576~platelet degranulation,GO:0006810~transport,GO:0006898~receptor-mediated endocytosis,GO:0009267~cellular response to starvation,GO:0015721~bile acid and bile salt transport,GO:0019836~hemolysis by symbiont of host erythrocytes,GO:0042157~lipoprotein metabolic process,GO:0043066~negative regulation of apoptotic process,GO:0043069~negative regulation of prog…
58	DCLK1	doublecortin like kinase 1(DCLK1)	Homo sapiens	13	0	6.5	13	GO:0001764~neuron migration,GO:0006468~protein phosphorylation,GO:0007399~nervous system development,GO:0007417~central nervous system development,GO:0009615~response to virus,GO:0016197~endosomal transport,GO:0018105~peptidyl-serine phosphorylation,GO:0021952~central nervous system projection neuron axonogenesis,GO:0030900~forebrain development,GO:0035556~intracellular signal transduction,GO:004…
58	GCFC2	GC-rich sequence DNA-binding factor 2(GCFC2)	Homo sapiens	8	5	6.5	13	GO:0000122~negative regulation of transcription from RNA polymerase II promoter,GO:0000245~spliceosomal complex assembly,GO:0006351~transcription, DNA-templated,GO:0006355~regulation of transcription, DNA-templated,GO:0045892~negative regulation of transcription, DNA-templated,	GO:0000122~negative regulation of transcription from RNA polymerase II promoter,GO:0000245~spliceosomal complex assembly,GO:0006351~transcription, DNA-templated,GO:0006355~regulation of transcription, DNA-templated,GO:0045892~negative regulation of transcription, DNA-templated,
59	AP2M1	adaptor related protein complex 2 mu 1 subunit(AP2M1)	Homo sapiens	12	0	6	12	GO:0006810~transport,GO:0006886~intracellular protein transport,GO:0007018~microtubule-based movement,GO:0016192~vesicle-mediated transport,GO:0019886~antigen processing and presentation of exogenous peptide antigen via MHC class II,GO:0042059~negative regulation of epidermal growth factor receptor signaling pathway,GO:0048013~ephrin receptor signaling pathway,GO:0050690~regulation of defense res…
59	CACNA1B	calcium voltage-gated channel subunit alpha1 B(CACNA1B)	Homo sapiens	12	0	6	12	GO:0006810~transport,GO:0007268~chemical synaptic transmission,GO:0007269~neurotransmitter secretion,GO:0007626~locomotory behavior,GO:0008016~regulation of heart contraction,GO:0008217~regulation of blood pressure,GO:0034765~regulation of ion transmembrane transport,GO:0048265~response to pain,GO:0051899~membrane depolarization,GO:0051924~regulation of calcium ion transport,GO:0070588~calcium io…
59	COBL	cordon-bleu WH2 repeat protein(COBL)	Homo sapiens	12	0	6	12	GO:0000578~embryonic axis specification,GO:0001757~somite specification,GO:0001843~neural tube closure,GO:0001889~liver development,GO:0030041~actin filament polymerization,GO:0030903~notochord development,GO:0033504~floor plate development,GO:0048565~digestive tract development,GO:0048669~collateral sprouting in absence of injury,GO:0051639~actin filament network formation,GO:1900006~positive re…
59	SMPD1	sphingomyelin phosphodiesterase 1(SMPD1)	Homo sapiens	12	0	6	12	GO:0006684~sphingomyelin metabolic process,GO:0006685~sphingomyelin catabolic process,GO:0006687~glycosphingolipid metabolic process,GO:0007165~signal transduction,GO:0007399~nervous system development,GO:0023021~termination of signal transduction,GO:0035307~positive regulation of protein dephosphorylation,GO:0042220~response to cocaine,GO:0042493~response to drug,GO:0043065~positive regulation o…
59	CDH11	cadherin 11(CDH11)	Homo sapiens	6	6	6	12	GO:0001501~skeletal system development,GO:0001503~ossification,GO:0007155~cell adhesion,GO:0007156~homophilic cell adhesion via plasma membrane adhesion molecules,GO:0021957~corticospinal tract morphogenesis,GO:0034332~adherens junction organization,	GO:0001501~skeletal system development,GO:0001503~ossification,GO:0007155~cell adhesion,GO:0007156~homophilic cell adhesion via plasma membrane adhesion molecules,GO:0021957~corticospinal tract morphogenesis,GO:0034332~adherens junction organization,
59	GABRA6	gamma-aminobutyric acid type A receptor alpha6 subunit(GABRA6)	Homo sapiens	6	6	6	12	GO:0006810~transport,GO:0006821~chloride transport,GO:0007165~signal transduction,GO:0007214~gamma-aminobutyric acid signaling pathway,GO:0034220~ion transmembrane transport,GO:1902476~chloride transmembrane transport,	GO:0006810~transport,GO:0006821~chloride transport,GO:0007165~signal transduction,GO:0007214~gamma-aminobutyric acid signaling pathway,GO:0034220~ion transmembrane transport,GO:1902476~chloride transmembrane transport,
60	ELOVL6	ELOVL fatty acid elongase 6(ELOVL6)	Homo sapiens	11	0	5.5	11	GO:0006636~unsaturated fatty acid biosynthetic process,GO:0019367~fatty acid elongation, saturated fatty acid,GO:0030148~sphingolipid biosynthetic process,GO:0034625~fatty acid elongation, monounsaturated fatty acid,GO:0034626~fatty acid elongation, polyunsaturated fatty acid,GO:0035338~long-chain fatty-acyl-CoA biosynthetic process,GO:0042759~long-chain fatty acid biosynthetic process,GO:0042761…
60	MEIS1	Meis homeobox 1(MEIS1)	Homo sapiens	11	0	5.5	11	GO:0001525~angiogenesis,GO:0002089~lens morphogenesis in camera-type eye,GO:0006355~regulation of transcription, DNA-templated,GO:0006366~transcription from RNA polymerase II promoter,GO:0007626~locomotory behavior,GO:0035855~megakaryocyte development,GO:0045638~negative regulation of myeloid cell differentiation,GO:0045665~negative regulation of neuron differentiation,GO:0045944~positive regulat…
60	CUX1	cut like homeobox 1(CUX1)	Homo sapiens	11	0	5.5	11	GO:0000122~negative regulation of transcription from RNA polymerase II promoter,GO:0000301~retrograde transport, vesicle recycling within Golgi,GO:0006351~transcription, DNA-templated,GO:0006357~regulation of transcription from RNA polymerase II promoter,GO:0006891~intra-Golgi vesicle-mediated transport,GO:0007275~multicellular organism development,GO:0018108~peptidyl-tyrosine phosphorylation,GO:…
60	MCPH1	microcephalin 1(MCPH1)	Homo sapiens	11	0	5.5	11	GO:0000132~establishment of mitotic spindle orientation,GO:0010468~regulation of gene expression,GO:0021987~cerebral cortex development,GO:0043549~regulation of kinase activity,GO:0046605~regulation of centrosome cycle,GO:0050727~regulation of inflammatory response,GO:0060348~bone development,GO:0060623~regulation of chromosome condensation,GO:0071539~protein localization to centrosome,GO:0071850…
60	PABPN1	poly(A) binding protein nuclear 1(PABPN1)	Homo sapiens	11	0	5.5	11	GO:0000165~MAPK cascade,GO:0000398~mRNA splicing, via spliceosome,GO:0006369~termination of RNA polymerase II transcription,GO:0006396~RNA processing,GO:0006936~muscle contraction,GO:0016973~poly(A)+ mRNA export from nucleus,GO:0031124~mRNA 3'-end processing,GO:0046778~modification by virus of host mRNA processing,GO:0071222~cellular response to lipopolysaccharide,GO:1904247~positive regulation o…
60	PKLR	pyruvate kinase, liver and RBC(PKLR)	Homo sapiens	11	0	5.5	11	GO:0001666~response to hypoxia,GO:0006754~ATP biosynthetic process,GO:0007584~response to nutrient,GO:0009408~response to heat,GO:0009749~response to glucose,GO:0010226~response to lithium ion,GO:0032869~cellular response to insulin stimulus,GO:0033198~response to ATP,GO:0042866~pyruvate biosynthetic process,GO:0051591~response to cAMP,GO:0061621~canonical glycolysis,
60	TPP1	tripeptidyl peptidase 1(TPP1)	Homo sapiens	11	0	5.5	11	GO:0006508~proteolysis,GO:0006629~lipid metabolic process,GO:0007040~lysosome organization,GO:0007399~nervous system development,GO:0007417~central nervous system development,GO:0030163~protein catabolic process,GO:0030855~epithelial cell differentiation,GO:0036498~IRE1-mediated unfolded protein response,GO:0043171~peptide catabolic process,GO:0045453~bone resorption,GO:0050885~neuromuscular proc…
61	CEBPD	CCAAT/enhancer binding protein delta(CEBPD)	Homo sapiens	10	0	5	10	GO:0002244~hematopoietic progenitor cell differentiation,GO:0006351~transcription, DNA-templated,GO:0006366~transcription from RNA polymerase II promoter,GO:0045444~fat cell differentiation,GO:0045669~positive regulation of osteoblast differentiation,GO:0045892~negative regulation of transcription, DNA-templated,GO:0045944~positive regulation of transcription from RNA polymerase II promoter,GO:00…
61	ELK3	ELK3, ETS transcription factor(ELK3)	Homo sapiens	10	0	5	10	GO:0001525~angiogenesis,GO:0006366~transcription from RNA polymerase II promoter,GO:0007165~signal transduction,GO:0030154~cell differentiation,GO:0042060~wound healing,GO:0045892~negative regulation of transcription, DNA-templated,GO:0045893~positive regulation of transcription, DNA-templated,GO:0045944~positive regulation of transcription from RNA polymerase II promoter,
61	NPHS1	NPHS1, nephrin(NPHS1)	Homo sapiens	10	0	5	10	GO:0007155~cell adhesion,GO:0007254~JNK cascade,GO:0007519~skeletal muscle tissue development,GO:0007520~myoblast fusion,GO:0007588~excretion,GO:0030838~positive regulation of actin filament polymerization,GO:0032836~glomerular basement membrane development,GO:0035418~protein localization to synapse,GO:0044062~regulation of excretion,GO:0072015~glomerular visceral epithelial cell development,
61	TBR1	T-box, brain 1(TBR1)	Homo sapiens	10	0	5	10	GO:0001661~conditioned taste aversion,GO:0006351~transcription, DNA-templated,GO:0007420~brain development,GO:0010092~specification of organ identity,GO:0021764~amygdala development,GO:0021902~commitment of neuronal cell to specific neuron type in forebrain,GO:0030902~hindbrain development,GO:0045944~positive regulation of transcription from RNA polymerase II promoter,GO:1902667~regulation of axo…
61	CACNA1I	calcium voltage-gated channel subunit alpha1 I(CACNA1I)	Homo sapiens	10	0	5	10	GO:0006810~transport,GO:0007165~signal transduction,GO:0019228~neuronal action potential,GO:0030317~sperm motility,GO:0030431~sleep,GO:0034765~regulation of ion transmembrane transport,GO:0045956~positive regulation of calcium ion-dependent exocytosis,GO:0070509~calcium ion import,GO:0070588~calcium ion transmembrane transport,GO:0086010~membrane depolarization during action potential,
61	CTNND1	catenin delta 1(CTNND1)	Homo sapiens	10	0	5	10	GO:0006351~transcription, DNA-templated,GO:0006355~regulation of transcription, DNA-templated,GO:0007155~cell adhesion,GO:0007420~brain development,GO:0016055~Wnt signaling pathway,GO:0016337~single organismal cell-cell adhesion,GO:0034332~adherens junction organization,GO:0090090~negative regulation of canonical Wnt signaling pathway,
61	CHRM5	cholinergic receptor muscarinic 5(CHRM5)	Homo sapiens	10	0	5	10	GO:0001696~gastric acid secretion,GO:0007197~adenylate cyclase-inhibiting G-protein coupled acetylcholine receptor signaling pathway,GO:0007207~phospholipase C-activating G-protein coupled acetylcholine receptor signaling pathway,GO:0007213~G-protein coupled acetylcholine receptor signaling pathway,GO:0007271~synaptic transmission, cholinergic,GO:0008283~cell proliferation,GO:0015872~dopamine tra…
61	GABRB1	gamma-aminobutyric acid type A receptor beta1 subunit(GABRB1)	Homo sapiens	10	0	5	10	GO:0006810~transport,GO:0006811~ion transport,GO:0007165~signal transduction,GO:0009636~response to toxic substance,GO:0021954~central nervous system neuron development,GO:0032570~response to progesterone,GO:0034220~ion transmembrane transport,GO:0042698~ovulation cycle,GO:0071420~cellular response to histamine,GO:1902476~chloride transmembrane transport,
61	GABRG2	gamma-aminobutyric acid type A receptor gamma2 subunit(GABRG2)	Homo sapiens	10	0	5	10	GO:0006810~transport,GO:0006821~chloride transport,GO:0007214~gamma-aminobutyric acid signaling pathway,GO:0009791~post-embryonic development,GO:0030534~adult behavior,GO:0034220~ion transmembrane transport,GO:0051932~synaptic transmission, GABAergic,GO:0071420~cellular response to histamine,GO:1902476~chloride transmembrane transport,
61	SLC2A1	solute carrier family 2 member 1(SLC2A1)	Homo sapiens	10	0	5	10	GO:0005989~lactose biosynthetic process,GO:0006461~protein complex assembly,GO:0006970~response to osmotic stress,GO:0015758~glucose transport,GO:0019852~L-ascorbic acid metabolic process,GO:0042149~cellular response to glucose starvation,GO:0042908~xenobiotic transport,GO:0050796~regulation of insulin secretion,GO:0070837~dehydroascorbic acid transport,GO:1904659~glucose transmembrane transport,
61	RUNX1T1	RUNX1 translocation partner 1(RUNX1T1)	Homo sapiens	6	4	5	10	GO:0006091~generation of precursor metabolites and energy,GO:0006351~transcription, DNA-templated,GO:0045599~negative regulation of fat cell differentiation,GO:0045892~negative regulation of transcription, DNA-templated,	GO:0006091~generation of precursor metabolites and energy,GO:0006351~transcription, DNA-templated,GO:0045599~negative regulation of fat cell differentiation,GO:0045892~negative regulation of transcription, DNA-templated,
61	MAOA	monoamine oxidase A(MAOA)	Homo sapiens	5	5	5	10	GO:0006576~cellular biogenic amine metabolic process,GO:0042133~neurotransmitter metabolic process,GO:0042135~neurotransmitter catabolic process,GO:0042420~dopamine catabolic process,GO:0055114~oxidation-reduction process,	GO:0006576~cellular biogenic amine metabolic process,GO:0042133~neurotransmitter metabolic process,GO:0042135~neurotransmitter catabolic process,GO:0042420~dopamine catabolic process,GO:0055114~oxidation-reduction process,
61	PCNT	pericentrin(PCNT)	Homo sapiens	5	5	5	10	GO:0000086~G2/M transition of mitotic cell cycle,GO:0000226~microtubule cytoskeleton organization,GO:0007052~mitotic spindle organization,GO:0042384~cilium assembly,GO:0090316~positive regulation of intracellular protein transport,	GO:0000086~G2/M transition of mitotic cell cycle,GO:0000226~microtubule cytoskeleton organization,GO:0007052~mitotic spindle organization,GO:0042384~cilium assembly,GO:0090316~positive regulation of intracellular protein transport,
61	SLC2A3	solute carrier family 2 member 3(SLC2A3)	Homo sapiens	5	5	5	10	GO:0005975~carbohydrate metabolic process,GO:0015758~glucose transport,GO:0019852~L-ascorbic acid metabolic process,GO:0070837~dehydroascorbic acid transport,GO:1904659~glucose transmembrane transport,	GO:0005975~carbohydrate metabolic process,GO:0015758~glucose transport,GO:0019852~L-ascorbic acid metabolic process,GO:0070837~dehydroascorbic acid transport,GO:1904659~glucose transmembrane transport,
61	STS	steroid sulfatase (microsomal), isozyme S(STS)	Homo sapiens	5	5	5	10	GO:0006687~glycosphingolipid metabolic process,GO:0006706~steroid catabolic process,GO:0007565~female pregnancy,GO:0008544~epidermis development,GO:0043687~post-translational protein modification,	GO:0006687~glycosphingolipid metabolic process,GO:0006706~steroid catabolic process,GO:0007565~female pregnancy,GO:0008544~epidermis development,GO:0043687~post-translational protein modification,
62	USO1	USO1 vesicle transport factor(USO1)	Homo sapiens	9	0	4.5	9	GO:0006886~intracellular protein transport,GO:0006888~ER to Golgi vesicle-mediated transport,GO:0007030~Golgi organization,GO:0045056~transcytosis,GO:0048208~COPII vesicle coating,GO:0048211~Golgi vesicle docking,GO:0048280~vesicle fusion with Golgi apparatus,GO:0061025~membrane fusion,GO:0098609~cell-cell adhesion,
62	ELN	elastin(ELN)	Homo sapiens	9	0	4.5	9	GO:0007519~skeletal muscle tissue development,GO:0007585~respiratory gaseous exchange,GO:0008015~blood circulation,GO:0008283~cell proliferation,GO:0009887~organ morphogenesis,GO:0022617~extracellular matrix disassembly,GO:0030198~extracellular matrix organization,GO:0030833~regulation of actin filament polymerization,GO:0043149~stress fiber assembly,
62	GABRA1	gamma-aminobutyric acid type A receptor alpha1 subunit(GABRA1)	Homo sapiens	9	0	4.5	9	GO:0006810~transport,GO:0006811~ion transport,GO:0006821~chloride transport,GO:0007214~gamma-aminobutyric acid signaling pathway,GO:0034220~ion transmembrane transport,GO:0051932~synaptic transmission, GABAergic,GO:0071420~cellular response to histamine,GO:1902476~chloride transmembrane transport,
62	GRIA1	glutamate ionotropic receptor AMPA type subunit 1(GRIA1)	Homo sapiens	9	0	4.5	9	GO:0006888~ER to Golgi vesicle-mediated transport,GO:0007165~signal transduction,GO:0007268~chemical synaptic transmission,GO:0007616~long-term memory,GO:0031623~receptor internalization,GO:0034220~ion transmembrane transport,GO:0035235~ionotropic glutamate receptor signaling pathway,GO:0048208~COPII vesicle coating,GO:0060292~long term synaptic depression,
62	ENPEP	glutamyl aminopeptidase(ENPEP)	Homo sapiens	9	0	4.5	9	GO:0001525~angiogenesis,GO:0002003~angiotensin maturation,GO:0002005~angiotensin catabolic process in blood,GO:0003081~regulation of systemic arterial blood pressure by renin-angiotensin,GO:0007267~cell-cell signaling,GO:0008283~cell proliferation,GO:0016477~cell migration,GO:0032835~glomerulus development,GO:0043171~peptide catabolic process,
62	HCN1	hyperpolarization activated cyclic nucleotide gated potassium channel 1(HCN1)	Homo sapiens	9	0	4.5	9	GO:0006813~potassium ion transport,GO:0034765~regulation of ion transmembrane transport,GO:0035725~sodium ion transmembrane transport,GO:0042391~regulation of membrane potential,GO:0045176~apical protein localization,GO:0046549~retinal cone cell development,GO:0060078~regulation of postsynaptic membrane potential,GO:0071320~cellular response to cAMP,GO:0071805~potassium ion transmembrane transpor…
62	PTPRD	protein tyrosine phosphatase, receptor type D(PTPRD)	Homo sapiens	9	0	4.5	9	GO:0006470~protein dephosphorylation,GO:0006796~phosphate-containing compound metabolic process,GO:0007157~heterophilic cell-cell adhesion via plasma membrane cell adhesion molecules,GO:0007185~transmembrane receptor protein tyrosine phosphatase signaling pathway,GO:0007268~chemical synaptic transmission,GO:0030182~neuron differentiation,GO:0035335~peptidyl-tyrosine dephosphorylation,GO:0050775~p…
62	RCC1	regulator of chromosome condensation 1(RCC1)	Homo sapiens	9	0	4.5	9	GO:0000082~G1/S transition of mitotic cell cycle,GO:0007052~mitotic spindle organization,GO:0007059~chromosome segregation,GO:0007067~mitotic nuclear division,GO:0007088~regulation of mitotic nuclear division,GO:0016032~viral process,GO:0043547~positive regulation of GTPase activity,GO:0051225~spindle assembly,GO:0051301~cell division,
62	SCN8A	sodium voltage-gated channel alpha subunit 8(SCN8A)	Homo sapiens	9	0	4.5	9	GO:0006814~sodium ion transport,GO:0007399~nervous system development,GO:0007422~peripheral nervous system development,GO:0019228~neuronal action potential,GO:0034765~regulation of ion transmembrane transport,GO:0035725~sodium ion transmembrane transport,GO:0042552~myelination,GO:0060078~regulation of postsynaptic membrane potential,GO:0086010~membrane depolarization during action potential,
62	GRM3	glutamate metabotropic receptor 3(GRM3)	Homo sapiens	5	4	4.5	9	GO:0007194~negative regulation of adenylate cyclase activity,GO:0007196~adenylate cyclase-inhibiting G-protein coupled glutamate receptor signaling pathway,GO:0007268~chemical synaptic transmission,GO:0051966~regulation of synaptic transmission, glutamatergic,	GO:0007194~negative regulation of adenylate cyclase activity,GO:0007196~adenylate cyclase-inhibiting G-protein coupled glutamate receptor signaling pathway,GO:0007268~chemical synaptic transmission,GO:0051966~regulation of synaptic transmission, glutamatergic,
63	POLR3B	RNA polymerase III subunit B(POLR3B)	Homo sapiens	8	0	4	8	GO:0006351~transcription, DNA-templated,GO:0006383~transcription from RNA polymerase III promoter,GO:0032481~positive regulation of type I interferon production,GO:0032728~positive regulation of interferon-beta production,GO:0045087~innate immune response,GO:0045089~positive regulation of innate immune response,GO:0051607~defense response to virus,
63	SUPT3H	SPT3 homolog, SAGA and STAGA complex component(SUPT3H)	Homo sapiens	8	0	4	8	GO:0006355~regulation of transcription, DNA-templated,GO:0006357~regulation of transcription from RNA polymerase II promoter,GO:0006366~transcription from RNA polymerase II promoter,GO:0016578~histone deubiquitination,GO:0043966~histone H3 acetylation,GO:0045893~positive regulation of transcription, DNA-templated,
63	EPM2A	epilepsy, progressive myoclonus type 2A, Lafora disease (laforin)(EPM2A)	Homo sapiens	8	0	4	8	GO:0005977~glycogen metabolic process,GO:0005978~glycogen biosynthetic process,GO:0006470~protein dephosphorylation,GO:0006914~autophagy,GO:0007399~nervous system development,GO:0016239~positive regulation of macroautophagy,GO:0032007~negative regulation of TOR signaling,GO:0046959~habituation,
63	FGF14	fibroblast growth factor 14(FGF14)	Homo sapiens	8	0	4	8	GO:0007165~signal transduction,GO:0007254~JNK cascade,GO:0007267~cell-cell signaling,GO:0007399~nervous system development,GO:0048167~regulation of synaptic plasticity,GO:0060078~regulation of postsynaptic membrane potential,GO:1901843~positive regulation of high voltage-gated calcium channel activity,GO:1903421~regulation of synaptic vesicle recycling,
63	FLNB	filamin B(FLNB)	Homo sapiens	8	0	4	8	GO:0003334~keratinocyte development,GO:0003382~epithelial cell morphogenesis,GO:0007016~cytoskeletal anchoring at plasma membrane,GO:0007165~signal transduction,GO:0007519~skeletal muscle tissue development,GO:0030036~actin cytoskeleton organization,GO:0030154~cell differentiation,GO:0098609~cell-cell adhesion,
63	YWHAQ	tyrosine 3-monooxygenase/tryptophan 5-monooxygenase activation protein theta(YWHAQ)	Homo sapiens	8	0	4	8	GO:0006605~protein targeting,GO:0007264~small GTPase mediated signal transduction,GO:0021762~substantia nigra development,GO:0034766~negative regulation of ion transmembrane transport,GO:0045892~negative regulation of transcription, DNA-templated,GO:0061024~membrane organization,GO:1900740~positive regulation of protein insertion into mitochondrial membrane involved in apoptotic signaling pathway,
63	CADM2	cell adhesion molecule 2(CADM2)	Homo sapiens	4	4	4	8	GO:0007156~homophilic cell adhesion via plasma membrane adhesion molecules,GO:0007157~heterophilic cell-cell adhesion via plasma membrane cell adhesion molecules,GO:0008037~cell recognition,GO:0034332~adherens junction organization,	GO:0007156~homophilic cell adhesion via plasma membrane adhesion molecules,GO:0007157~heterophilic cell-cell adhesion via plasma membrane cell adhesion molecules,GO:0008037~cell recognition,GO:0034332~adherens junction organization,
63	KCNIP4	potassium voltage-gated channel interacting protein 4(KCNIP4)	Homo sapiens	4	4	4	8	GO:0061337~cardiac conduction,GO:0071805~potassium ion transmembrane transport,GO:0072659~protein localization to plasma membrane,GO:1901379~regulation of potassium ion transmembrane transport,	GO:0061337~cardiac conduction,GO:0071805~potassium ion transmembrane transport,GO:0072659~protein localization to plasma membrane,GO:1901379~regulation of potassium ion transmembrane transport,
63	TDO2	tryptophan 2,3-dioxygenase(TDO2)	Homo sapiens	4	4	4	8	GO:0006569~tryptophan catabolic process,GO:0019441~tryptophan catabolic process to kynurenine,GO:0019442~tryptophan catabolic process to acetyl-CoA,GO:0055114~oxidation-reduction process,	GO:0006569~tryptophan catabolic process,GO:0019441~tryptophan catabolic process to kynurenine,GO:0019442~tryptophan catabolic process to acetyl-CoA,GO:0055114~oxidation-reduction process,
64	PRDM9	PR/SET domain 9(PRDM9)	Homo sapiens	7	0	3.5	7	GO:0006311~meiotic gene conversion,GO:0006351~transcription, DNA-templated,GO:0006355~regulation of transcription, DNA-templated,GO:0010845~positive regulation of reciprocal meiotic recombination,GO:0034968~histone lysine methylation,
64	SHC2	SHC adaptor protein 2(SHC2)	Homo sapiens	7	0	3.5	7	GO:0000165~MAPK cascade,GO:0000187~activation of MAPK activity,GO:0007169~transmembrane receptor protein tyrosine kinase signaling pathway,GO:0007265~Ras protein signal transduction,GO:0035556~intracellular signal transduction,GO:0043547~positive regulation of GTPase activity,GO:0048010~vascular endothelial growth factor receptor signaling pathway,
64	GPC6	glypican 6(GPC6)	Homo sapiens	7	0	3.5	7	GO:0001523~retinoid metabolic process,GO:0006024~glycosaminoglycan biosynthetic process,GO:0006027~glycosaminoglycan catabolic process,GO:0016477~cell migration,GO:0030203~glycosaminoglycan metabolic process,GO:0060071~Wnt signaling pathway, planar cell polarity pathway,
64	LGI1	leucine rich glioma inactivated 1(LGI1)	Homo sapiens	7	0	3.5	7	GO:0007399~nervous system development,GO:0007411~axon guidance,GO:0008283~cell proliferation,GO:0030307~positive regulation of cell growth,GO:0031175~neuron projection development,GO:0050806~positive regulation of synaptic transmission,GO:0051260~protein homooligomerization,
64	HLA-DQA1	major histocompatibility complex, class II, DQ alpha 1(HLA-DQA1)	Homo sapiens	7	0	3.5	7	GO:0002504~antigen processing and presentation of peptide or polysaccharide antigen via MHC class II,GO:0006955~immune response,GO:0019882~antigen processing and presentation,GO:0019886~antigen processing and presentation of exogenous peptide antigen via MHC class II,GO:0031295~T cell costimulation,GO:0050852~T cell receptor signaling pathway,GO:0060333~interferon-gamma-mediated signaling pathway,
64	PRODH	proline dehydrogenase 1(PRODH)	Homo sapiens	7	0	3.5	7	GO:0006560~proline metabolic process,GO:0006562~proline catabolic process,GO:0008631~intrinsic apoptotic signaling pathway in response to oxidative stress,GO:0010133~proline catabolic process to glutamate,GO:0010942~positive regulation of cell death,GO:0019470~4-hydroxyproline catabolic process,GO:0055114~oxidation-reduction process,
64	SRPX2	sushi repeat containing protein, X-linked 2(SRPX2)	Homo sapiens	7	0	3.5	7	GO:0001525~angiogenesis,GO:0016337~single organismal cell-cell adhesion,GO:0042325~regulation of phosphorylation,GO:0048870~cell motility,GO:0051965~positive regulation of synapse assembly,GO:0071625~vocalization behavior,GO:0090050~positive regulation of cell migration involved in sprouting angiogenesis,
65	GSX1	GS homeobox 1(GSX1)	Homo sapiens	6	0	3	6	GO:0006366~transcription from RNA polymerase II promoter,GO:0021527~spinal cord association neuron differentiation,GO:0021854~hypothalamus development,GO:0021984~adenohypophysis development,GO:0045944~positive regulation of transcription from RNA polymerase II promoter,GO:0048663~neuron fate commitment,
65	SEC14L2	SEC14 like lipid binding 2(SEC14L2)	Homo sapiens	6	0	3	6	GO:0006351~transcription, DNA-templated,GO:0006810~transport,GO:0045540~regulation of cholesterol biosynthetic process,GO:0045893~positive regulation of transcription, DNA-templated,
65	SERPINA3	serpin family A member 3(SERPINA3)	Homo sapiens	6	0	3	6	GO:0002576~platelet degranulation,GO:0006953~acute-phase response,GO:0006954~inflammatory response,GO:0010951~negative regulation of endopeptidase activity,GO:0019216~regulation of lipid metabolic process,GO:0030277~maintenance of gastrointestinal epithelium,
65	SCN3A	sodium voltage-gated channel alpha subunit 3(SCN3A)	Homo sapiens	6	0	3	6	GO:0006814~sodium ion transport,GO:0019228~neuronal action potential,GO:0034765~regulation of ion transmembrane transport,GO:0035725~sodium ion transmembrane transport,GO:0060078~regulation of postsynaptic membrane potential,GO:0086010~membrane depolarization during action potential,
65	SPATA13	spermatogenesis associated 13(SPATA13)	Homo sapiens	6	0	3	6	GO:0016477~cell migration,GO:0030032~lamellipodium assembly,GO:0030334~regulation of cell migration,GO:0035023~regulation of Rho protein signal transduction,GO:0043547~positive regulation of GTPase activity,GO:0046847~filopodium assembly,
65	GABBR1	gamma-aminobutyric acid type B receptor subunit 1(GABBR1)	Homo sapiens	3	3	3	6	GO:0007193~adenylate cyclase-inhibiting G-protein coupled receptor signaling pathway,GO:0007194~negative regulation of adenylate cyclase activity,GO:0007214~gamma-aminobutyric acid signaling pathway,	GO:0007193~adenylate cyclase-inhibiting G-protein coupled receptor signaling pathway,GO:0007194~negative regulation of adenylate cyclase activity,GO:0007214~gamma-aminobutyric acid signaling pathway,
65	MOG	myelin oligodendrocyte glycoprotein(MOG)	Homo sapiens	3	3	3	6	GO:0007155~cell adhesion,GO:0007417~central nervous system development,GO:0046718~viral entry into host cell,	GO:0007155~cell adhesion,GO:0007417~central nervous system development,GO:0046718~viral entry into host cell,
66	AFF2	AF4/FMR2 family member 2(AFF2)	Homo sapiens	5	0	2.5	5	GO:0006397~mRNA processing,GO:0007420~brain development,GO:0007611~learning or memory,GO:0008380~RNA splicing,GO:0043484~regulation of RNA splicing,
66	AUTS2	autism susceptibility candidate 2(AUTS2)	Homo sapiens	5	0	2.5	5	GO:0045944~positive regulation of transcription from RNA polymerase II promoter,GO:0051571~positive regulation of histone H3-K4 methylation,GO:0060013~righting reflex,GO:0098582~innate vocalization behavior,GO:2000620~positive regulation of histone H4-K16 acetylation,
66	GRIA4	glutamate ionotropic receptor AMPA type subunit 4(GRIA4)	Homo sapiens	5	0	2.5	5	GO:0006810~transport,GO:0007215~glutamate receptor signaling pathway,GO:0007268~chemical synaptic transmission,GO:0034220~ion transmembrane transport,GO:0035235~ionotropic glutamate receptor signaling pathway,
66	IER3	immediate early response 3(IER3)	Homo sapiens	5	0	2.5	5	GO:0006915~apoptotic process,GO:0009653~anatomical structure morphogenesis,GO:0014066~regulation of phosphatidylinositol 3-kinase signaling,GO:0043066~negative regulation of apoptotic process,GO:2001020~regulation of response to DNA damage stimulus,
66	NXF1	nuclear RNA export factor 1(NXF1)	Homo sapiens	5	0	2.5	5	GO:0006405~RNA export from nucleus,GO:0006406~mRNA export from nucleus,GO:0016032~viral process,GO:0016973~poly(A)+ mRNA export from nucleus,GO:0051028~mRNA transport,
67	CELF2	CUGBP, Elav-like family member 2(CELF2)	Homo sapiens	4	0	2	4	GO:0006376~mRNA splice site selection,GO:0006396~RNA processing,GO:0006397~mRNA processing,GO:0008016~regulation of heart contraction,
67	CSE1L	chromosome segregation 1 like(CSE1L)	Homo sapiens	4	0	2	4	GO:0006606~protein import into nucleus,GO:0006611~protein export from nucleus,GO:0006915~apoptotic process,GO:0008283~cell proliferation,
67	CDK8	cyclin dependent kinase 8(CDK8)	Homo sapiens	4	0	2	4	GO:0006367~transcription initiation from RNA polymerase II promoter,GO:0006468~protein phosphorylation,GO:0045944~positive regulation of transcription from RNA polymerase II promoter,GO:0051726~regulation of cell cycle,
67	GABRG3	gamma-aminobutyric acid type A receptor gamma3 subunit(GABRG3)	Homo sapiens	4	0	2	4	GO:0006821~chloride transport,GO:0007214~gamma-aminobutyric acid signaling pathway,GO:0034220~ion transmembrane transport,GO:1902476~chloride transmembrane transport,
67	NGDN	neuroguidin(NGDN)	Homo sapiens	4	0	2	4	GO:0000462~maturation of SSU-rRNA from tricistronic rRNA transcript (SSU-rRNA, 5.8S rRNA, LSU-rRNA),GO:0006417~regulation of translation,
67	DIRAS2	DIRAS family GTPase 2(DIRAS2)	Homo sapiens	2	2	2	4	GO:0007264~small GTPase mediated signal transduction,GO:0043406~positive regulation of MAP kinase activity,	GO:0007264~small GTPase mediated signal transduction,GO:0043406~positive regulation of MAP kinase activity,
67	KIAA0319	KIAA0319(KIAA0319)	Homo sapiens	2	2	2	4	GO:0001764~neuron migration,GO:2000171~negative regulation of dendrite development,	GO:0001764~neuron migration,GO:2000171~negative regulation of dendrite development,
67	CNTN5	contactin 5(CNTN5)	Homo sapiens	2	2	2	4	GO:0007155~cell adhesion,GO:0007605~sensory perception of sound,	GO:0007155~cell adhesion,GO:0007605~sensory perception of sound,
67	FLNC	filamin C(FLNC)	Homo sapiens	2	2	2	4	GO:0034329~cell junction assembly,GO:0048747~muscle fiber development,	GO:0034329~cell junction assembly,GO:0048747~muscle fiber development,
67	NIPA2	non imprinted in Prader-Willi/Angelman syndrome 2(NIPA2)	Homo sapiens	2	2	2	4	GO:0015693~magnesium ion transport,GO:1903830~magnesium ion transmembrane transport,	GO:0015693~magnesium ion transport,GO:1903830~magnesium ion transmembrane transport,
68	NIPA1	non imprinted in Prader-Willi/Angelman syndrome 1(NIPA1)	Homo sapiens	3	0	1.5	3	GO:0015693~magnesium ion transport,GO:0055085~transmembrane transport,GO:1903830~magnesium ion transmembrane transport,
68	TUBB2B	tubulin beta 2B class IIb(TUBB2B)	Homo sapiens	3	0	1.5	3	GO:0001764~neuron migration,GO:0007010~cytoskeleton organization,GO:0007017~microtubule-based process,
69	CLUH	clustered mitochondria homolog(CLUH)	Homo sapiens	2	0	1	2	GO:0007005~mitochondrion organization,GO:0048312~intracellular distribution of mitochondria,
69	MCTP2	multiple C2 and transmembrane domain containing 2(MCTP2)	Homo sapiens	2	0	1	2	GO:0007275~multicellular organism development,GO:0019722~calcium-mediated signaling,
69	MOBP	myelin-associated oligodendrocyte basic protein(MOBP)	Homo sapiens	2	0	1	2	GO:0007399~nervous system development,GO:0030050~vesicle transport along actin filament,
69	DLGAP1	DLG associated protein 1(DLGAP1)	Homo sapiens	1	1	1	2	GO:0007268~chemical synaptic transmission,	GO:0007268~chemical synaptic transmission,
69	CNTNAP5	contactin associated protein like 5(CNTNAP5)	Homo sapiens	1	1	1	2	GO:0007155~cell adhesion,	GO:0007155~cell adhesion,
69	PRTG	protogenin(PRTG)	Homo sapiens	1	1	1	2	GO:0007275~multicellular organism development,	GO:0007275~multicellular organism development,
69	ZNF385D	zinc finger protein 385D(ZNF385D)	Homo sapiens	1	1	1	2	GO:0072332~intrinsic apoptotic signaling pathway by p53 class mediator,	GO:0072332~intrinsic apoptotic signaling pathway by p53 class mediator,
70	CSN1S1	casein alpha s1(CSN1S1)	Homo sapiens	1	0	0.5	1	GO:0055085~transmembrane transport,
70	DCDC1	doublecortin domain containing 1(DCDC1)	Homo sapiens	1	0	0.5	1	GO:0035556~intracellular signal transduction,
70	EBPL	emopamil binding protein like(EBPL)	Homo sapiens	1	0	0.5	1	GO:0016125~sterol metabolic process,
70	ERMP1	endoplasmic reticulum metallopeptidase 1(ERMP1)	Homo sapiens	1	0	0.5	1	GO:0006508~proteolysis,
70	PVALB	parvalbumin(PVALB)	Homo sapiens	1	0	0.5	1	GO:0051480~regulation of cytosolic calcium ion concentration,
70	KCNT1	potassium sodium-activated channel subfamily T member 1(KCNT1)	Homo sapiens	1	0	0.5	1	GO:0071805~potassium ion transmembrane transport,
70	TMEM132D	transmembrane protein 132D(TMEM132D)	Homo sapiens	1	0	0.5	1	GO:0010923~negative regulation of phosphatase activity,
70	VPS13B	vacuolar protein sorting 13 homolog B(VPS13B)	Homo sapiens	1	0	0.5	1	GO:0015031~protein transport,
71	PRKN
71	ZNF804A
71	DEL15Q11.2
71	DNAAF4
71	FRAXA
71	NALF1
71	RSL24D1P11
71	SLC25A5P2
71	RPL38P2
71	RPS3AP1
71	NEXMIF
71	MIR1253
71	CCDC92B
71	LOC105371592
71	CFAP47
71	STAG3L4
71	SETBP1
71	JRK
71	OTOL1
71	KRT18P24
71	RPL18P7
71	PRB1
71	ERICD
71	DIGIT
71	SAP2
71	Fh1
71	SPF
71	DAT
71	SCK
71	VDP
71	SPCA2
71	Aromatase
