# Supplementary material for: Associative gene networks reveal novel candidates important for ADHD and dyslexia comorbidity
Source: BMC Med Genomics. 2023 Sep 4;16:208. doi: 10.1186/s12920-023-01502-1 (PMC10478365; doi:10.1186/s12920-023-01502-1)
Supplement: Supplementary file 7 — Additional file 7: Table S7. Criteria 5–6 results [file 12920_2023_1502_MOESM7_ESM.xls]

## Sheet: common network
Rank	display name	Betweenness unDir		Closeness unDir		Degree unDir
1	LPL	464.794	40	0.002457	18	74	1	59	19.6667
2	IL6	1198.28	13	0.00257732	7	25	43	63	21
3	CDH2	923.768	19	0.00285714	1	24	47	67	22.3333
4	ESR2	640.79	31	0.00235294	25	43	13	69	23
5	SLC1A2	974.178	18	0.00238663	24	30	31	73	24.3333
6	SLC6A3	598.375	33	0.00227273	40	52	4	77	25.6667
7	GFAP	1626.57	7	0.00274725	2	16	78	87	29
8	CASP3	1368.9	8	0.00225225	42	20	63	113	37.6667
9	MAPT	697.292	29	0.00249377	14	17	72	115	38.3333
10	PTPRD	332.522	54	0.0021978	55	46	9	118	39.3333
11	PSEN1	1070.41	15	0.00220751	53	22	56	124	41.3333
12	DYRK1A	174.73	77	0.00247525	17	30	31	125	41.6667
13	GABRA1	434.399	41	0.0026455	5	15	83	129	43
14	GABRB3	413.016	48	0.00248756	15	17	72	135	45
15	AUTS2	521.285	37	0.00235294	25	16	78	140	46.6667
16	GABBR1	256.028	61	0.00218818	56	33	26	143	47.6667
17	CRH	217.677	68	0.0021097	75	48	7	150	50
18	DRD1	132.994	93	0.00228833	34	32	28	155	51.6667
19	MAP1B	479.301	38	0.00211416	73	23	50	161	53.6667
20	DLG4	1227.49	12	0.0025	13	6	139	164	54.6667
21	RUNX1T1	5.08182	161	0.00258398	6	60	2	169	56.3333
22	HDAC9	106.411	103	0.00223714	47	37	21	171	57
23	PAFAH1B1	152.764	86	0.00208333	82	52	4	172	57.3333
24	ESR1	1772.26	5	0.0021322	68	11	104	177	59
24	DRD5	307.589	56	0.00254453	9	10	112	177	59
26	SCN1A	410.487	49	0.00228311	37	13	93	179	59.6667
26	CNTNAP2	1732.85	6	0.00205339	90	15	83	179	59.6667
26	CYFIP1	417.348	47	0.00208333	82	23	50	179	59.6667
29	CHRNB2	111.369	101	0.00215517	60	38	19	180	60
30	RCC1	92.1835	111	0.00265957	4	18	70	185	61.6667
31	HLA-DRB1	80.123	118	0.0021645	58	45	11	187	62.3333
32	BDNF	3859.43	1	0.00228833	34	4	155	190	63.3333
32	CACNA1B	204.357	69	0.00205339	90	30	31	190	63.3333
34	CACNA1A	287.19	59	0.00206612	88	24	47	194	64.6667
36	GABRB2	177.797	74	0.00213675	66	22	56	196	65.3333
35	IL1A	24.5764	142	0.00233645	28	35	25	195	65
36	RELN	720.753	27	0.00211864	72	12	97	196	65.3333
39	PKLR	0	178	0.00250627	12	47	8	198	66
38	PAX6	818.385	25	0.00185529	133	27	39	197	65.6667
40	SHC2	0	178	0.00253165	10	43	13	201	67
40	TNF	1840.35	4	0.00213675	66	7	131	201	67
40	ALB	2629.77	2	0.00224215	44	4	155	201	67
44	CHRNA7	849.973	23	0.002079	85	12	97	205	68.3333
43	DDC	475.498	39	0.0018315	139	33	26	204	68
45	ARX	14.052	148	0.00228311	37	37	21	206	68.6667
46	PCNT	307.537	57	0.00239808	23	8	128	208	69.3333
47	GCFC2	28.0461	138	0.00228833	34	26	40	212	70.6667
49	GRIN1	1060.77	16	0.00215054	62	6	139	217	72.3333
48	TBR1	143.828	89	0.00194175	116	45	11	216	72
50	IFNG	176.68	75	0.00198413	106	28	37	218	72.6667
51	SLC6A1	911.057	21	0	198	49	6	225	75
53	PABPN1	0	178	0.00248139	16	29	34	228	76
52	OPRM1	154.191	85	0.00268817	3	6	139	227	75.6667
54	CYP19A1	47.5493	127	0.00215517	60	25	43	230	76.6667
56	FGF14	47.9516	126	0.00253165	10	12	97	233	77.6667
56	CDK8	4.26031	163	0.00231481	30	26	40	233	77.6667
55	S100B	64.4784	122	0.0019802	108	60	2	232	77.3333
56	GRIA1	912.815	20	0	198	42	15	233	77.6667
59	FOXP2	999.598	17	0.00241546	20	0	199	236	78.6667
60	CEBPD	138.453	90	0.00221239	51	12	97	238	79.3333
61	GRM3	369.087	52	0.0018797	128	21	60	240	80
61	SETBP1	267.322	60	0.00229358	33	5	147	240	80
63	PTPN11	714.424	28	0.00167504	171	24	47	246	82
64	SCN3A	12.5885	151	0.00223214	48	23	50	249	83
65	NEUROD6	132.994	92	0.00191571	120	26	40	252	84
66	CNTN5	83.52	113	0.0020202	99	25	43	255	85
66	GABRG2	781.819	26	0.00225225	42	1	187	255	85
66	SNCA	536.009	36	0.00220264	54	3	165	255	85
69	STXBP1	297.682	58	0.00165017	178	37	21	257	85.6667
70	GRIA4	98.587	109	0.0021645	58	13	93	260	86.6667
71	YWHAQ	396.394	50	0.00182815	140	17	72	262	87.3333
72	CADM2	11.4089	152	0.00225734	41	17	72	265	88.3333
74	IL2	219.059	67	0.00210526	79	9	120	266	88.6667
72	GABRG3	151.337	87	0.00194553	115	20	63	265	88.3333
76	ADRA2A	8.95804	155	0.00224215	44	18	70	269	89.6667
75	APP	1865.1	3	0.00185185	136	8	128	267	89
76	AP2M1	149.632	88	0.00179856	147	29	34	269	89.6667
79	EPM2A	0	178	0.00230415	32	20	63	273	91
78	TLR2	420.876	46	0.00141443	192	29	34	272	90.6667
79	ACE	170.656	81	0.00168634	168	36	24	273	91
81	GRIK1	78.6347	119	0.0025641	8	5	147	274	91.3333
83	VPS13B	0	178	0.00241546	20	16	78	276	92
84	KITLG	42.6387	131	0.00204918	96	23	50	277	92.3333
82	CHRNA4	249.217	63	0.00211416	73	6	139	275	91.6667
85	RUNX2	689.274	30	0.00162338	181	19	68	279	93
86	FLNC	33.2206	136	0.0021322	68	16	78	282	94
86	GRIN2B	1368.72	9	0.00174216	161	10	112	282	94
88	ARF1	81.5267	116	0.00174825	158	46	9	283	94.3333
89	BCAR1	8.33986	156	0.00212314	71	21	60	287	95.6667
90	MMP14	22.8775	143	0.00215054	62	15	83	288	96
91	ABCB1	114.402	100	0.00221239	51	6	139	290	96.6667
93	GABRA6	421.49	45	0.00179856	147	11	104	296	98.6667
92	SCN8A	239.69	64	0.00188324	127	11	104	295	98.3333
93	DISC1	431.396	42	0.0021097	75	2	179	296	98.6667
95	IL10	251.283	62	0.002	104	7	131	297	99
96	KIAA0319	100.486	108	0.0017331	163	32	28	299	99.6667
97	APOE	1347.34	11	0.00194932	112	2	179	302	100.667
97	SOS1	186.398	72	0.00230947	31	0	199	302	100.667
99	SYP	429.06	43	0.00214133	65	0	199	307	102.333
99	IMMP2L	575.866	34	0.00189036	126	5	147	307	102.333
101	JRK	2.35839	170	0.0019084	123	40	17	310	103.333
102	DRD4	81.7376	115	0.0017452	159	28	37	311	103.667
102	HTR1A	127.67	95	0.002079	85	7	131	311	103.667
104	RAN	82.5777	114	0.00179533	149	23	50	313	104.333
105	ATP2C2	121.21	98	0.002331	29	1	187	314	104.667
106	MOG	188.056	71	0.00210526	79	3	165	315	105
107	NLRP3	26.9482	139	0.00178891	152	32	28	319	106.333
108	PVALB	1121.21	14	0.00186567	130	2	179	323	107.667
109	CHRNA2	102.133	107	0.00179211	150	19	68	325	108.333
111	DMD	44.1704	130	0.00182482	142	22	56	328	109.333
110	CACNA1I	40.9703	132	0.00180505	145	23	50	327	109
111	PSEN2	157.892	84	0.00218341	57	1	187	328	109.333
113	TDO2	74.885	121	0.00194932	112	12	97	330	110
113	ELN	45.9661	128	0.00228311	37	3	165	330	110
115	NIPA1	5.50253	159	0.00201613	101	17	72	332	110.667
115	CTNND1	172.369	79	0.00185529	133	9	120	332	110.667
117	COMT	853.333	22	0.00139082	195	9	120	337	112.333
119	PRTG	0	178	0.00203666	97	20	63	338	112.667
120	ASPM	169.898	82	0.00177936	153	11	104	339	113
122	CDK5	343.338	53	0.0015949	183	11	104	340	113.333
117	ICAM1	184.484	73	0.00189394	125	6	139	337	112.333
120	GPC6	125.218	96	0.00206612	88	4	155	339	113
124	HLA-DQA1	39.0974	134	0.00194175	116	14	92	342	114
123	FMR1	1357.97	10	0.00181159	144	1	187	341	113.667
126	ABAT	1.0454	174	0.0021322	68	11	104	346	115.333
125	RAF1	13.7169	149	0.00185529	133	20	63	345	115
127	SOD1	310.847	55	0.00166667	173	9	120	348	116
127	KCNT1	102.961	105	0.00185874	131	10	112	348	116
127	CNTNAP5	3.52983	166	0.00234742	27	4	155	348	116
130	DIRAS2	0.501068	176	0.00205339	90	15	83	349	116.333
132	CUX1	18.7317	145	0.002079	85	9	120	350	116.667
133	ERMP1	0	178	0.00205339	90	15	83	351	117
130	PRL	173.213	78	0.00198413	106	3	165	349	116.333
134	GABRB1	58.9533	123	0.00224215	44	1	187	354	118
135	CHRM5	0	178	0.0021097	75	11	104	357	119
136	LGI1	105.154	104	0	198	22	56	358	119.333
137	FLNB	10.3611	153	0.0021097	75	7	131	359	119.667
138	OTOL1	0	178	0.00241546	20	3	165	363	121
140	CACNA1H	87.8809	112	0.00165837	176	16	78	366	122
140	POLR3B	0	178	0.00222717	49	6	139	366	122
140	MAOA	175.37	76	0.00134953	197	13	93	366	122
139	ROBO1	190.702	70	0.00187617	129	3	165	364	121.333
144	CHRFAM7A	75.6104	120	0.00191939	119	7	131	370	123.333
143	TSC2	221.46	66	0.0017301	164	6	139	369	123
145	PRNP	171.948	80	0.00194932	112	2	179	371	123.667
146	NIPA2	5.50253	159	0	198	41	16	373	124.333
147	TMEM132D	2.92222	167	0.00197628	110	12	97	374	124.667
148	ZNF804A	26.7503	140	0.00166389	175	21	60	375	125
149	GABRA5	119.647	99	0.00171527	166	10	112	377	125.667
151	TUBB2B	4.19618	164	0.00191205	121	13	93	378	126
149	FGFR3	80.9102	117	0.00198807	105	4	155	377	125.667
152	BCHE	123.084	97	0.0015456	185	12	97	379	126.333
153	SUPT3H	0	178	0.0019084	123	15	83	384	128
154	PRDM9	0	178	0.00143062	190	39	18	386	128.667
154	ZNF385D	56.0955	124	0.00203666	97	3	165	386	128.667
159	LMO4	0	178	0.00214592	64	5	147	389	129.667
157	COBL	0	178	0.00208333	82	8	128	388	129.333
157	IER3	0	178	0.00184162	138	17	72	388	129.333
156	SPTBN1	395.409	51	0.00145138	189	5	147	387	129
159	SMPD1	2.09455	171	0.00242131	19	0	199	389	129.667
161	CLUH	1.61264	173	0	198	38	19	390	130
161	CSE1L	0	178	0.00208768	81	7	131	390	130
163	MEIS1	158.238	83	0.00176367	155	4	155	393	131
164	KCNIP4	36.6945	135	0.00164474	180	15	83	398	132.667
165	AFF2	0	178	0.0019305	118	11	104	400	133.333
166	USO1	50.952	125	0.00176056	156	9	120	401	133.667
167	DRD2	553.549	35	0.00167785	170	0	199	404	134.667
168	SLC2A1	603.066	32	0	198	2	179	409	136.333
169	SLC2A3	0	178	0.00222717	49	1	187	414	138
170	HLA-DQB1	45.6447	129	0.00170358	167	9	120	416	138.667
171	CSN1S1	0	178	0	198	25	43	419	139.667
171	NXF1	836.29	24	0.00135135	196	0	199	419	139.667
173	HP	13.4195	150	0.00205339	90	1	187	427	142.333
174	PICK1	223.339	65	0	198	3	165	428	142.667
175	NGDN	2.37143	169	0.0019802	108	4	155	432	144
177	MCPH1	96.6899	110	0.0017452	159	3	165	434	144.667
176	GPC3	28.4422	137	0.00185874	131	3	165	433	144.333
178	TNIP1	0	178	0.00200401	103	4	155	436	145.333
178	DLGAP1	423.733	44	0.0013986	193	0	199	436	145.333
181	NPHS1	21.7738	144	0.00158228	184	10	112	440	146.667
180	DRD3	17.8649	146	0.00180505	145	5	147	438	146
182	ELK3	0	178	0.00181818	143	9	120	441	147
183	SH2B1	25.4452	141	0.00201207	102	0	199	442	147.333
185	CDH13	7.4054	157	0.00165563	177	10	112	446	148.667
184	PER1	0	178	0.00195312	111	4	155	444	148
186	GSX1	0	178	0.00205339	90	2	179	447	149
187	PRB1	0	178	0.00146628	188	15	83	449	149.667
188	HCN1	0	178	0	198	15	83	459	153
189	BCL11B	14.5667	147	0.00161031	182	7	131	460	153.333
190	MAOB	136.951	91	0.00167224	172	0	199	462	154
191	TPP1	0	178	0.00191205	121	3	165	464	154.667
194	CDH11	5.00825	162	0.00166667	173	7	131	466	155.333
195	MOBP	2.89802	168	0.00154321	187	10	112	467	155.667
192	MCTP2	0	178	0.00182815	140	5	147	465	155
192	RYR1	39.3215	133	0.0015456	185	5	147	465	155
196	DCDC1	9.65355	154	0.00177936	153	3	165	472	157.333
197	CDKL5	102.693	106	0.00168634	168	0	199	473	157.667
198	DCDC2	129.019	94	0.0013986	193	1	187	474	158
199	STS	0	178	0.0020202	99	0	199	476	158.667
200	TSPO	4.09893	165	0.00185185	136	2	179	480	160
201	ENPEP	0.2	177	0.00179211	150	4	155	482	160.667
203	SPATA13	0	178	0	198	10	112	488	162.667
202	DCLK1	109.868	102	0	198	1	187	487	162.333
204	TET3	0	178	0.00174216	161	3	165	504	168
205	GTF2I	6.982	158	0.0017301	164	1	187	509	169.667
206	ELOVL6	0	178	0.00175131	157	0	199	534	178
207	CELF2	1.62928	172	0	198	3	165	535	178.333
208	CD83	0.785859	175	0	198	2	179	552	184
209	EBPL	0	178	0.00165017	178	0	199	555	185
210	SRPX2	0	178	0.00141844	191	1	187	556	185.333
211	SEC14L2	0	178	0	198	1	187	563	187.667
212	PRKN
212	PRODH
212	DEL15Q11.2
212	DNAAF4
212	FRAXA
212	NALF1
212	RSL24D1P11
212	SLC25A5P2
212	RPL38P2
212	RPS3AP1
212	NEXMIF
212	MIR1253
212	CCDC92B
212	LOC105371592
212	CFAP47
212	SERPINA3
212	STAG3L4
212	KRT18P24
212	RPL18P7
212	ERICD
212	DIGIT
212	SAP2
212	Fh1
212	SPF
212	DAT
212	SCK
212	VDP
212	SPCA2
212	Aromatase

## Sheet: genetic regulatory network
Rank	name	Betweenness unDir		Closeness unDir		Degree unDir
1	BDNF	1143.56	1	0.00636943	1	49	1	3	1
2	APP	611.16	3	0.00578035	3	35	3	9	3
2	GRIN2B	491.51	5	0.00595238	2	39	2	9	3
4	COMT	579.524	4	0.00561798	5	32	5	14	4.66667
5	DLG4	359.223	11	0.00574713	4	33	4	19	6.33333
6	SLC6A3	302.226	15	0.00555556	7	30	6	28	9.33333
6	GRIN1	347.249	12	0.00555556	7	28	9	28	9.33333
8	CHRNA7	369.481	9	0.00549451	9	26	13	31	10.3333
9	DRD2	227.19	20	0.00558659	6	30	6	32	10.6667
10	APOE	264.122	17	0.00549451	9	29	8	34	11.3333
11	IL6	342.794	13	0.00526316	16	28	9	38	12.6667
12	TNF	435.26	6	0.00510204	22	27	11	39	13
13	CNTNAP2	881.954	2	0.00518135	20	23	18	40	13.3333
14	GFAP	293.137	16	0.00534759	13	26	13	42	14
15	CASP3	242.421	19	0.00537634	12	25	15	46	15.3333
16	SNCA	211.899	23	0.00534759	13	27	11	47	15.6667
17	ESR1	329.695	14	0.00520833	18	20	24	56	18.6667
18	SLC6A1	410.287	8	0.00492611	32	24	17	57	19
18	RELN	152.535	28	0.00543478	11	23	18	57	19
20	DISC1	222.765	21	0.00526316	16	21	21	58	19.3333
21	MAPT	107.498	33	0.00534759	13	25	15	61	20.3333
22	CDH2	360.857	10	0.00510204	22	16	35	67	22.3333
23	GRM3	213.475	22	0.00505051	26	22	20	68	22.6667
24	SYP	129.253	30	0.00520833	18	21	21	69	23
25	FMR1	145.653	29	0.00512821	21	19	28	78	26
26	MAOA	121.666	31	0.00507614	25	20	24	80	26.6667
27	IL10	120.051	32	0.00480769	37	20	24	93	31
28	ESR2	204.612	24	0.0049505	29	13	43	96	32
29	GABBR1	66.127	45	0.00510204	22	17	30	97	32.3333
30	CHRNA4	69.4413	42	0.00478469	38	21	21	101	33.6667
31	BCHE	60.7662	47	0.00497512	27	17	30	104	34.6667
33	FOXP2	242.88	18	0.00465116	46	12	45	109	36.3333
32	DRD1	44.2301	55	0.0049505	29	20	24	108	36
34	HTR1A	58.5067	51	0.0049505	29	17	30	110	36.6667
34	GABRB3	102.606	37	0.00471698	43	17	30	110	36.6667
36	MAOB	41.1059	56	0.00497512	27	19	28	111	37
37	MAP1B	71.39	40	0.00478469	38	16	35	113	37.6667
38	DDC	69.1919	43	0.00473934	41	16	35	119	39.6667
39	MOG	103.087	36	0.00483092	35	11	49	120	40
39	DRD4	59.9968	50	0.00492611	32	15	38	120	40
41	DRD5	67.2619	44	0.00473934	41	14	40	125	41.6667
42	IL2	77.8724	38	0.00452489	50	14	40	128	42.6667
43	CDK5	17.6695	65	0.00483092	35	17	30	130	43.3333
44	ACE	74.338	39	0.00458716	48	12	45	132	44
45	S100B	28.6364	61	0.00490196	34	15	38	133	44.3333
46	ABCB1	69.7902	41	0.00469484	45	9	55	141	47
47	SCN1A	60.4146	48	0.00452489	50	12	45	143	47.6667
49	PRL	52.8933	53	0.00462963	47	12	45	145	48.3333
48	GABRA6	104.905	34	0.0045045	55	9	55	144	48
51	OPRM1	47.6595	54	0.00471698	43	11	49	146	48.6667
49	PSEN2	104.303	35	0.00440529	57	10	53	145	48.3333
52	IMMP2L	412.721	7	0.00425532	63	5	77	147	49
53	DRD3	13.032	71	0.0047619	40	14	40	151	50.3333
54	DLGAP1	194.28	25	0.00409836	67	6	69	161	53.6667
55	CHRNA2	20.0699	64	0.00452489	50	11	49	163	54.3333
56	CYFIP1	21.8619	63	0.00452489	50	9	55	168	56
57	KIAA0319	60.0696	49	0.00421941	65	9	55	169	56.3333
58	ROBO1	64.3233	46	0.00406504	70	9	55	171	57
59	CYP19A1	29.6749	59	0.00438596	58	9	55	172	57.3333
60	CHRNB2	11.0346	72	0.00438596	58	13	43	173	57.6667
61	CDKL5	13.3191	70	0.00454545	49	9	55	174	58
62	GRIK1	13.3331	69	0.0042735	62	11	49	180	60
63	ZNF385D	194	26	0.00363636	87	6	69	182	60.6667
64	DCDC2	34.4173	57	0.00404858	72	9	55	184	61.3333
65	SOS1	29.5365	60	0.00444444	56	6	69	185	61.6667
66	TLR2	13.6877	68	0.0041841	66	10	53	187	62.3333
67	ATP2C2	31.6983	58	0.00393701	77	9	55	190	63.3333
68	ZNF804A	1.00271	86	0.00452489	50	8	64	200	66.6667
69	CNTN5	54.6089	52	0.00408163	68	3	81	201	67
70	DYRK1A	2.26811	78	0.00436681	60	7	66	204	68
70	PICK1	2.97817	77	0.00431034	61	7	66	204	68
72	NEUROD6	14.0478	67	0.00404858	72	6	69	208	69.3333
73	SETBP1	194	26	0.0030303	95	2	88	209	69.6667
74	KITLG	1.33333	79	0.00423729	64	6	69	212	70.6667
75	HP	1.04784	83	0.00408163	68	8	64	215	71.6667
76	ADRA2A	1.17465	80	0.00406504	70	6	69	219	73
76	TDO2	25.5285	62	0.00395257	76	3	81	219	73
78	SH2B1	14.1345	66	0.004	75	3	81	222	74
79	HLA-DRB1	3.69745	76	0.00387597	78	6	69	223	74.3333
80	DMD	4.12136	75	0.00404858	72	4	79	226	75.3333
81	CD83	1.00556	85	0.003663	84	6	69	238	79.3333
81	CDH13	6.80991	73	0.003663	84	3	81	238	79.3333
83	GCFC2	0	91	0.0037594	82	7	66	239	79.6667
84	CADM2	6.07143	74	0.00355872	89	3	81	244	81.3333
85	NIPA2	0.517308	89	0.00384615	79	4	79	247	82.3333
86	DIRAS2	1.02244	84	0.00374532	83	3	81	248	82.6667
87	HLA-DQB1	0.842424	87	0.00364964	86	5	77	250	83.3333
88	GTF2I	0.599048	88	0.00383142	81	2	88	257	85.6667
88	PCNT	0.2	90	0.00384615	79	2	88	257	85.6667
90	STS	0	91	0.00357143	88	3	81	260	86.6667
91	KCNIP4	1.14646	82	0.00337838	92	2	88	262	87.3333
92	CNTNAP5	1.16667	81	0.00326797	94	2	88	263	87.6667
93	CDH11	0	91	0.00342466	90	2	88	269	89.6667
94	TNIP1	0	91	0.00341297	91	1	94	276	92
95	ABAT	0	91	0.00333333	93	1	94	278	92.6667
96	PRTG	0	91	0.00293255	96	1	94	281	93.6667
97	FLNC	0	91	0.00268817	97	1	94	282	94
98	RUNX1T1	0	91	0.00234192	98	1	94	283	94.3333
99	VPS13B
99	BCL11B
99	TET3
99	ERMP1
99	AUTS2
99	SCN8A
99	CACNA1A
99	SLC2A3
99	PRKN
99	CHRFAM7A
99	DCLK1
99	TSPO
99	PTPN11
99	PRODH
99	TBR1
99	CDK8
99	ELN
99	SPTBN1
99	DEL15Q11.2
99	PAX6
99	HCN1
99	HLA-DQA1
99	PTPRD
99	GSX1
99	DNAAF4
99	FRAXA
99	MEIS1
99	COBL
99	PVALB
99	MCTP2
99	TSC2
99	CELF2
99	NALF1
99	RSL24D1P11
99	SLC25A5P2
99	RPL38P2
99	RPS3AP1
99	IER3
99	GPC6
99	SUPT3H
99	MOBP
99	IFNG
99	GABRA1
99	CRH
99	CUX1
99	PABPN1
99	NGDN
99	GABRA5
99	SLC1A2
99	GABRG2
99	NEXMIF
99	GABRG3
99	ICAM1
99	LMO4
99	ALB
99	YWHAQ
99	PAFAH1B1
99	CLUH
99	MIR1253
99	CCDC92B
99	LOC105371592
99	TMEM132D
99	PER1
99	GPC3
99	RYR1
99	EPM2A
99	CEBPD
99	CFAP47
99	LPL
99	ELOVL6
99	RAF1
99	GRIA1
99	RUNX2
99	HDAC9
99	NPHS1
99	POLR3B
99	IL1A
99	SERPINA3
99	TPP1
99	AFF2
99	MCPH1
99	PRDM9
99	CSN1S1
99	DCDC1
99	STAG3L4
99	FGFR3
99	SLC2A1
99	CACNA1H
99	GRIA4
99	CACNA1B
99	STXBP1
99	GABRB2
99	ARF1
99	SCN3A
99	SMPD1
99	PRNP
99	AP2M1
99	KCNT1
99	TUBB2B
99	ARX
99	SRPX2
99	ASPM
99	JRK
99	NLRP3
99	CHRM5
99	RCC1
99	SPATA13
99	OTOL1
99	KRT18P24
99	SOD1
99	PSEN1
99	GABRB1
99	FGF14
99	CACNA1I
99	RPL18P7
99	PKLR
99	LGI1
99	NIPA1
99	MMP14
99	CSE1L
99	CTNND1
99	ELK3
99	ENPEP
99	FLNB
99	PRB1
99	RAN
99	USO1
99	BCAR1
99	NXF1
99	SEC14L2
99	SHC2
99	EBPL
99	ERICD
99	DIGIT
99	SAP2
99	Fh1
99	SPF
99	DAT
99	SCK
99	VDP
99	SPCA2
99	Aromatase
