# Supplementary material for: Associative gene networks reveal novel candidates important for ADHD and dyslexia comorbidity
Source: BMC Med Genomics. 2023 Sep 4;16:208. doi: 10.1186/s12920-023-01502-1 (PMC10478365; doi:10.1186/s12920-023-01502-1)
Supplement: Supplementary file 8 — Additional file 8: Table S8. Criterion 7 results [file 12920_2023_1502_MOESM8_ESM.xls]

## Sheet: Sheet1
Rank	Gene Symbol	T-statistic	P-value	FDR correction
1	GRIN1	9.5136	9.2519e-21	1.85e-18
2	DRD2	8.48441	6.1123e-17	6.11e-15
3	CHRNB2	8.18253	6.8412e-16	4.56e-14
4	CDK5	7.95063	4.1539e-15	2.075e-13
5	CHRNA4	7.83549	1.0002e-14	4e-13
6	DRD3	7.80561	1.254e-14	4.16667e-13
7	DRD4	6.93381	6.5826e-12	1.88e-10
8	SLC6A3	6.89484	8.5766e-12	2.145e-10
9	GRIN2B	6.72957	2.5962e-11	5.77778e-10
10	DRD1	6.29537	4.2503e-10	8.5e-09
11	CACNA1A	6.16746	9.3815e-10	1.70545e-08
12	GRIK1	5.99218	2.7116e-09	4.51667e-08
13	DLG4	5.84375	6.5199e-09	1.00308e-07
14	CHRNA7	5.75729	1.0771e-08	1.44e-07
14	CHRFAM7A	5.75729	1.0771e-08	1.44e-07
16	GABRA5	5.51685	4.1994e-08	5.25e-07
17	ELN	5.50374	4.5161e-08	5.31765e-07
18	SLC2A3	5.47624	5.2572e-08	5.5e-07
18	SNCA	5.47572	5.2726e-08	5.5e-07
18	GABRB2	5.46789	5.5048e-08	5.5e-07
21	RELN	5.2741	1.5735e-07	1.49524e-06
22	GABRA1	5.04983	5.0851e-07	4.62727e-06
23	DRD5	4.81089	2e-06	1.66667e-05
23	CNTNAP2	4.73109	2e-06	1.66667e-05
25	CYP19A1	4.70583	3e-06	2.30769e-05
25	GRIA4	4.70583	3e-06	2.30769e-05
27	DCLK1	4.64802	4e-06	2.96296e-05
28	GABRB1	4.59282	5e-06	3.57143e-05
29	SOD1	4.48041	8e-06	5.51724e-05
30	PSEN1	4.33842	1.6e-05	0.000106667
31	OPRM1	4.31614	1.7e-05	0.000109091
31	GABRB3	4.30638	1.8e-05	0.000109091
31	CACNA1B	4.30638	1.8e-05	0.000109091
34	ABAT	4.29569	1.9e-05	0.000111765
35	SH2B1	4.19978	2.9e-05	0.000161111
35	CACNA1I	4.19955	2.9e-05	0.000161111
37	PAFAH1B1	4.15321	3.5e-05	0.000189189
38	GRIA1	4.11801	4.1e-05	0.000210256
38	SMPD1	4.11801	4.1e-05	0.000210256
40	LMO4	4.09072	4.6e-05	0.000219048
40	GABRA6	4.09072	4.6e-05	0.000219048
40	CHRNA2	4.09072	4.6e-05	0.000219048
43	ICAM1	4.01221	6.4e-05	0.000297674
44	S100B	4.00035	6.7e-05	0.000304545
45	PSEN2	3.8552	0.000122	0.000542222
46	RAF1	3.82024	0.00014	0.000608696
47	GABRG2	3.71787	0.00021	0.000893617
48	PAX6	3.69385	0.000231	0.0009625
49	CASP3	3.6398	0.000284	0.00115918
50	STS	3.62917	0.000296	0.00116078
50	PABPN1	3.62917	0.000296	0.00116078
52	LGI1	3.60037	0.00033	0.00126923
53	SPATA13	3.5342	0.000424	0.0016
54	TSPO	3.43684	0.000608	0.00225185
55	RYR1	3.37208	0.000769	0.00279636
56	MAOB	3.27469	0.001087	0.00388214
57	STXBP1	3.06814	0.002201	0.00772281
58	SCN8A	3.02628	0.002527	0.00817419
58	TBR1	3.02628	0.002527	0.00817419
58	MEIS1	3.02628	0.002527	0.00817419
58	FGF14	3.02628	0.002527	0.00817419
58	BCL11B	3.02548	0.002534	0.00817419
63	MOG	2.95675	0.003168	0.0099
63	GRM3	2.95675	0.003168	0.0099
65	ESR1	2.91697	0.003598	0.0110708
66	IL6	2.90442	0.003745	0.0111043
66	GSX1	2.89721	0.003831	0.0111043
66	GABRG3	2.89721	0.003831	0.0111043
66	LPL	2.89721	0.003831	0.0111043
70	COMT	2.79728	0.005233	0.0149514
71	CRH	2.64312	0.008318	0.0229538
71	BDNF	2.61804	0.008952	0.0229538
71	SCN1A	2.61804	0.008952	0.0229538
71	MAPT	2.61804	0.008952	0.0229538
71	CDKL5	2.61804	0.008952	0.0229538
71	ASPM	2.61804	0.008952	0.0229538
71	CHRM5	2.61804	0.008952	0.0229538
71	SHC2	2.61804	0.008952	0.0229538
79	FOXP2	2.55012	0.010888	0.0275646
80	BCHE	2.37411	0.017743	0.0432756
80	CD83	2.37411	0.017743	0.0432756
80	SCN3A	2.37411	0.017743	0.0432756
81	KITLG	2.21163	0.027175	0.0654819
81	MAOA	2.13335	0.033093	0.0727319
81	DISC1	2.13335	0.033093	0.0727319
81	ABCB1	2.13335	0.033093	0.0727319
81	EPM2A	2.13335	0.033093	0.0727319
81	GCFC2	2.13335	0.033093	0.0727319
81	HP	2.13335	0.033093	0.0727319
81	AFF2	2.13335	0.033093	0.0727319
81	GABBR1	2.13335	0.033093	0.0727319
81	AUTS2	2.08621	0.037164	0.0752101
81	DLGAP1	2.08621	0.037164	0.0752101
81	DIRAS2	2.08621	0.037164	0.0752101
81	PVALB	2.08621	0.037164	0.0752101
81	CELF2	2.08621	0.037164	0.0752101
81	MOBP	2.08621	0.037164	0.0752101
81	CNTN5	2.08621	0.037164	0.0752101
81	ADRA2A	2.0783	0.037887	0.075774
81	APOE	2.06495	0.039136	0.077497
81	HDAC9	2.04895	0.040678	0.0789864
81	CACNA1H	2.04895	0.040678	0.0789864
81	MMP14	2.04183	0.04138	0.0795769
81	DYRK1A	1.98666	0.047181	0.0883928
81	IFNG	1.98358	0.047524	0.0883928
81	NEUROD6	1.97003	0.049058	0.0883928
81	PTPRD	1.97003	0.049058	0.0883928
81	ATP2C2	1.97003	0.049058	0.0883928
81	CEBPD	1.97003	0.049058	0.0883928
81	FLNB	1.97003	0.049058	0.0883928
81	IL10	1.96065	0.050144	0.0893876
81	PTPN11	1.95758	0.050504	0.0893876
81	PRNP	1.93905	0.052723	0.0924965
81	SLC1A2	1.83481	0.066775	0.11613
81	SOS1	1.76416	0.077952	0.1344
81	APP	1.66475	0.096216	0.164472
81	ESR2	1.64177	0.100891	0.167628
81	CYFIP1	1.64177	0.100891	0.167628
81	SLC6A1	1.63925	0.101415	0.167628
81	BCAR1	1.63925	0.101415	0.167628
81	DCDC2	1.60638	0.108447	0.173515
81	RUNX1T1	1.60638	0.108447	0.173515
81	AP2M1	1.60638	0.108447	0.173515
81	RCC1	1.60638	0.108447	0.173515
81	ARF1	1.50648	0.1322	0.209841
81	TSC2	1.45926	0.144747	0.227948
81	TNF	1.36847	0.171414	0.257181
81	MAP1B	1.36561	0.172311	0.257181
81	GTF2I	1.36561	0.172311	0.257181
81	SPTBN1	1.36561	0.172311	0.257181
81	PKLR	1.36561	0.172311	0.257181
81	RAN	1.36561	0.172311	0.257181
81	TNIP1	1.36561	0.172311	0.257181
81	FGFR3	1.30297	0.192828	0.285671
81	ENPEP	1.22169	0.222058	0.326556
81	TET3	1.13437	0.25686	0.363403
81	KIAA0319	1.13437	0.25686	0.363403
81	MCTP2	1.13437	0.25686	0.363403
81	SYP	1.12719	0.259882	0.363403
81	HTR1A	1.11874	0.263467	0.363403
81	DMD	1.11874	0.263467	0.363403
81	ARX	1.11874	0.263467	0.363403
81	CUX1	0.919067	0.35824	0.460491
81	YWHAQ	0.919067	0.35824	0.460491
81	NPHS1	0.919067	0.35824	0.460491
81	MCPH1	0.919067	0.35824	0.460491
81	ALB	0.917264	0.359183	0.460491
81	FMR1	0.917264	0.359183	0.460491
81	CDH13	0.792842	0.428022	0.5418
81	IL1A	0.724823	0.468698	0.589557
81	PICK1	0.669281	0.503441	0.60055
81	HLA-DQA1	0.669281	0.503441	0.60055
81	COBL	0.669281	0.503441	0.60055
81	GFAP	0.669281	0.503441	0.60055
81	SUPT3H	0.648978	0.516473	0.60055
81	SLC2A1	0.648978	0.516473	0.60055
81	TUBB2B	0.648978	0.516473	0.60055
81	CADM2	0.648978	0.516473	0.60055
81	CSE1L	0.648978	0.516473	0.60055
81	ELK3	0.648978	0.516473	0.60055
81	SEC14L2	0.648978	0.516473	0.60055
81	ROBO1	0.559564	0.575878	0.658146
81	GPC3	0.559564	0.575878	0.658146
81	CDH2	0.510966	0.609466	0.678955
81	NLRP3	0.510966	0.609466	0.678955
81	DCDC1	0.479838	0.631428	0.678955
81	TLR2	0.370682	0.710938	0.756317
81	IMMP2L	0.321989	0.747515	0.774627
81	CDK8	0.321989	0.747515	0.774627
81	IER3	0.321989	0.747515	0.774627
81	PCNT	0.321989	0.747515	0.774627
81	IL2	0.164957	0.869004	0.89588
81	HLA-DQB1	0.103707	0.917418	0.931389
81	GPC6	0.073183	0.941672	0.946404
81	SERPINA3	0.073183	0.941672	0.946404
81	RUNX2	0.038218	0.96952	0.96952
81	TPP1	-0.129438	0.897032	0.915339
81	CTNND1	-0.129438	0.897032	0.915339
81	HLA-DRB1	-0.330268	0.741253	0.774627
81	HCN1	-0.452453	0.651022	0.69628
81	PRTG	-0.479838	0.631428	0.678955
81	TDO2	-0.479838	0.631428	0.678955
81	FLNC	-0.479838	0.631428	0.678955
81	NGDN	-0.479838	0.631428	0.678955
81	PRDM9	-0.479838	0.631428	0.678955
81	KCNT1	-0.479838	0.631428	0.678955
81	CNTNAP5	-0.479838	0.631428	0.678955
81	EBPL	-0.479838	0.631428	0.678955
81	DDC	-0.587247	0.557145	0.644098
81	PRODH	-0.67893	0.497309	0.60055
81	NXF1	-0.67893	0.497309	0.60055
81	KCNIP4	-0.83193	0.405609	0.516699
81	POLR3B	-0.961109	0.336685	0.448913
81	SRPX2	-0.961109	0.336685	0.448913
81	CDH11	-0.961109	0.336685	0.448913
81	USO1	-0.961109	0.336685	0.448913
81	PRL	-1.00796	0.313671	0.429686
81	NIPA2	-1.17829	0.238908	0.346243
81	ACE	-1.20416	0.228756	0.33395
81	PER1	-2.08549	0.037229	0.0752101
81	VPS13B
81	ERMP1
81	ZNF385D
81	PRKN
81	ZNF804A
81	DEL15Q11.2
81	DNAAF4
81	FRAXA
81	NALF1
81	RSL24D1P11
81	SLC25A5P2
81	RPL38P2
81	RPS3AP1
81	NEXMIF
81	CLUH
81	MIR1253
81	CCDC92B
81	LOC105371592
81	TMEM132D
81	CFAP47
81	ELOVL6
81	CSN1S1
81	STAG3L4
81	SETBP1
81	JRK
81	OTOL1
81	KRT18P24
81	RPL18P7
81	NIPA1
81	PRB1
81	ERICD
