# Supplementary material for: Associative gene networks reveal novel candidates important for ADHD and dyslexia comorbidity
Source: BMC Med Genomics. 2023 Sep 4;16:208. doi: 10.1186/s12920-023-01502-1 (PMC10478365; doi:10.1186/s12920-023-01502-1)
Supplement: Supplementary file 9 — Additional file 9: Table S9. Criterion 8 results [file 12920_2023_1502_MOESM9_ESM.xls]

## Sheet: SNP list
SNP	P-Value	1000Genomes MAF	GENE
rs72844728	4e-07	A:0.224	DRD4
rs2076907	5.3e-09	G:0.131	DRD5
rs45454096	5.2e-12	A=0.0509185	COMT
rs45616631	5.2e-12	C=0.0507188
rs34068292	9.8e-10	C=0.0621006
rs9332334	1e-09	C=0.112819
rs73880029	2.3e-09	T=0.0553115
rs112080665	3.9e-06	G=0.132188
rs10036291	0.00015	C:0.299	MAP1B
rs11312127	1.1e-07	T:0.39
rs11437861	5.5e-08	_:0.397
rs12516429	1.1e-05	T:0.236
rs1561398	1.5e-05	T:0.42
rs16875959	1.1e-05	A:0.24
rs34485863	3.5e-08	_:0.288
rs35580407	3.1e-05	A:0.293
rs3828616	5.9e-16	G:0.198
rs59462818	1.1e-05	A:0.236
rs63338061	1.6e-11	T:0.178
rs7736611	1.3e-11	T:0.192
rs9885364	4.7e-05	G:0.253
rs45577639	4.8e-12	A=0.269169	CHRNA4
rs2273504	8.2e-11	A=0.237819
rs11697662	2.5e-10	C=0.326877
rs3827020	4.5e-10	C=0.244609
rs12624510	6.6e-10	A=0.134385
rs3818204	2.1e-08	A=0.239217
rs6062901	2.6e-08	G=0.311502
rs6011779	2.8e-08	C=0.307508
rs13042047	2.8e-08	C=0.271565
rs12479680	2.8e-08	A=0.319089
rs6062899	4.2e-08	G=0.307708
rs2273500	4.3e-08	C=0.177516
rs2093107	4.1e-07	A=0.254593
rs13044526	2.6e-06	G=0.364617
rs6011774	3.8e-06	C=0.372804
rs3787138	5.8e-06	G=0.245607
rs750263	6.7e-06	T=0.116414
rs6062439	7.1e-06	G=0.245607
rs6062900	8.5e-06	C=0.25599
rs45497800	1e-05	T=0.0583067
rs45568238	1.3e-05	G=0.0870607
rs755204	1.8e-05	A=0.0928514
rs5842418	2.6e-05	C=0.446486
rs6011776	2.6e-05	C=0.247204
rs4809541	2.9e-05	C=0.252995
rs801943	6.5e-05	A=0.141573	CNTNAP2
rs28512358	7.3e-05	A=0.100639
rs6958305	7.3e-05	G=0.101038
rs62483355	7.9e-05	A=0.242412
rs62483356	7.9e-05	C=0.24361
rs62483357	7.9e-05	A=0.24361
rs144423335	7.9e-05	C=0.245208
rs1608958	7.9e-05	T=0.245407
rs62503559	8.9e-05	T=0.241014
rs141401421	6.5e-06	A=0.205871	TET3
rs74988688	2.3e-05	T=0.204473
rs1859806	7.2e-06	G=0.494209	IL6
rs71309060	9.7e-06	_=-0.461861
rs4722101	1.4e-05	T=0.473842
rs1981600	3.4e-05	A=0.290535
rs1859805	3.9e-05	G=0.424321
rs2240472	5.1e-05	C=0.281949
rs3807534	5.2e-05	T=0.485423
rs3824444	9e-08	G=0.391573	ERMP1
rs2093657	1e-07	T=0.495008
rs1028702	1.1e-07	A=0.325679
rs10815283	1.3e-07	G=0.383387
rs10975282	2.6e-07	C=0.430511
rs10975287	4.5e-07	T=0.333267
rs10975286	4.5e-07	A=0.327676
rs10815281	4.8e-07	C=0.39397
rs1014954	5.7e-07	A=0.376797
rs2381382	5.8e-07	G=0.392971
rs10975284	9.5e-07	G=0.396765
rs2797513	1.1e-06	C=0.393171
rs10975285	1.1e-06	A=0.406749
rs8181183	1.2e-06	G=0.326278
rs1014006	1.2e-06	A=0.325479
rs12685557	1.3e-06	A=0.344649
rs1260136	2e-06	A=0.476238
rs10975283	2.3e-06	A=0.397764
rs702274	2.8e-06	A=0.420327
rs1260131	3.8e-06	T=0.475439
rs1776009	3.9e-06	A=0.486621
rs10815286	4.3e-06	G=0.38758
rs2296057	5.1e-06	A=0.459465
rs2181518	8.4e-06	C=0.397364
rs6477000	8.5e-06	G=0.466054
rs35484290	9.4e-06	G=0.407149
rs2007489	1e-05	A=0.371605
rs10815280	1e-05	G=0.375399
rs199700888	1e-05	CTT=0.315895
rs3895306	1e-05	T=0.404353
rs2797518	1.1e-05	G=0.472244
rs7046500	1.3e-05	A=0.383187
rs7858092	1.3e-05	C=0.38758
rs3739648	1.4e-05	G=0.331869
rs151108281	1.4e-05	A=0.357628
rs56023985	1.5e-05	T=0.359824
rs6476999	1.6e-05	A=0.464856
rs972601	1.7e-05	C=0.378594
rs3824445	1.8e-05	C=0.408946
rs1573119	1.9e-05	T=0.402157
rs1543527	2e-05	G=0.472244
rs972602	2e-05	G=0.4373
rs10815284	2.1e-05	C=0.412141
rs7861988	2.1e-05	C=0.498403
rs10975303	2.1e-05	G=0.407348
rs10815285	2.3e-05	G=0.439297
rs7862452	2.3e-05	A=0.38738
rs7866305	2.3e-05	A=0.384385
rs2093652	2.5e-05	A=0.317692
rs7865802	2.5e-05	C=0.361621
rs972603	2.6e-05	C=0.390375
rs10975274	2.7e-05	G=0.446086
rs7019784	2.7e-05	T=0.418131
rs7027242	2.8e-05	A=0.398962
rs4612399	2.8e-05	G=0.454273
rs2296058	3.4e-05	G=0.425719
rs2275777	3.5e-05	C=0.393371
rs10758707	3.7e-05	G=0.405551
rs10975293	3.8e-05	G=0.428115
rs1543526	4e-05	C=0.397764
rs10491559	4e-05	C=0.413139
rs10975298	4e-05	C=0.414337
rs16923507	4.4e-05	C=0.348442
rs7028010	4.5e-05	A=0.389577
rs2093655	4.5e-05	A=0.325479
rs66708009	4.9e-05	G=0.436502
rs10975308	4.9e-05	C=0.398762
rs7044626	5.3e-05	A=0.463059
rs10815279	5.3e-05	G=0.463458
rs35748220	5.6e-05	TTTTTTTTT=0.42512
rs10975302	5.6e-05	G=0.422724
rs2146711	5.8e-05	G=0.321286
rs7033346	5.9e-05	C=0.353435
rs7023069	6.6e-05	C=0.442492
rs2093653	6.8e-05	T=0.361621
rs1003537	3.4e-06	C=0.316556	STS
rs10126511	3.2e-09	C=0.384636
rs10127268	1.3e-06	G=0.340132
rs10856446	4.1e-09	A=0.336954
rs1131289	3.8e-06	A=0.384901
rs11405095	1.1e-06	AAAAAAAA=0.328742
rs11441774	5.8e-08	AA=0.325033
rs12008511	1.5e-08	C=0.344106
rs12010075	7.8e-10	G=0.144636
rs12557634	4.1e-09	C=0.336689
rs12845022	4.2e-08	C=0.341987
rs13648	1e-05	G=0.354437
rs140389178	7.2e-07	CTT=0.331391
rs141688265	5.7e-08	TTATT=0.333245
rs142560162	6.5e-06	_=0.311788
rs145959314	5.8e-08	_=0.323709
rs1473666	4.1e-09	A=0.285828
rs1638521	3e-08	C=0.341722
rs17335568	5.8e-08	A=0.325298
rs1830190	1.5e-08	T=0.343841
rs1880879	1.5e-08	G=0.344371
rs1918214	4.1e-09	T=0.337219
rs1967431	4.1e-09	G=0.336424
rs1972553	5.7e-08	C=0.333775
rs1987078	5.7e-08	A=0.333245
rs2017591	1.3e-07	G=0.333245
rs2072326	1.2e-08	G=0.33457
rs2098072	1.3e-06	G=0.340132
rs2270109	5.8e-08	C=0.325033
rs2270110	5.8e-08	T=0.325033
rs2270112	5.8e-06	C=0.315497
rs2293434	1.4e-06	A=0.328212
rs2531956	3e-08	G=0.341722
rs2694751	3e-08	C=0.341722
rs2694752	6.7e-09	G=0.348609
rs2890336	3.8e-06	T=0.316556
rs2907271	1.5e-08	C=0.343841
rs2950352	1.5e-08	T=0.344106
rs34099558	1.1e-06	AAA=0.314967
rs375847141	5.8e-08	_=0.323709
rs3788888	5.8e-08	T=0.325298
rs3788889	3.8e-06	T=0.316026
rs3923341	5.7e-08	T=0.375099
rs4078146	3.4e-06	G=0.317881
rs4132409	5.7e-08	T=0.333245
rs4403552	1.5e-06	A=0.258278
rs4595309	5.8e-08	T=0.325298
rs4830409	1.5e-08	T=0.338543
rs4830410	1.5e-08	T=0.338543
rs4830616	4.1e-09	C=0.336954
rs4830620	2.6e-07	A=0.341457
rs5933779	3.4e-06	G=0.317351
rs5933793	5.7e-08	G=0.33404
rs5933824	5.7e-08	T=0.333245
rs5933826	5.8e-08	A=0.325033
rs5933830	5.7e-08	G=0.333245
rs5933851	2.1e-08	A=0.276291
rs5933853	5.4e-07	G=0.273907
rs5933854	6.1e-05	T=0.433377
rs5933857	3.5e-05	T=0.301192
rs5934671	1.9e-07	G=0.197616
rs5934678	5.8e-08	T=0.324768
rs5934700	6e-06	T=0.315232
rs5934737	5.7e-08	A=0.333245
rs5934740	2.6e-07	A=0.397086
rs5934742	5.7e-08	G=0.333245
rs5934743	5.7e-08	C=0.33298
rs5934769	5.8e-08	C=0.325563
rs5934831	5.7e-08	C=0.379868
rs5934842	5.8e-08	A=0.325033
rs5934847	5.8e-08	C=0.325298
rs5934850	5.8e-08	A=0.325033
rs5934855	5.7e-08	C=0.333245
rs5934881	5.7e-08	G=0.33351
rs5934904	5.7e-08	C=0.33351
rs5934905	5.7e-08	C=0.33351
rs5934907	5.8e-08	G=0.325298
rs5934913	8.2e-09	A=0.401589
rs5934918	5.7e-08	G=0.334305
rs5934937	7.9e-08	G=0.284503
rs5934958	2.6e-05	C=0.28
rs5934979	1.4e-05	A=0.389404
rs5978293	4.1e-09	A=0.337483
rs5978294	4.1e-09	T=0.337483
rs5978295	4.1e-09	C=0.337483
rs5978311	1.5e-08	A=0.343576
rs5978312	1.5e-08	A=0.343576
rs5978404	5.8e-08	A=0.325563
rs5978405	5.8e-08	A=0.325828
rs5978432	4.9e-05	C=0.401589
rs5979039	4.1e-09	C=0.336954
rs5979051	1.5e-08	C=0.343841
rs5979076	1.5e-08	C=0.344106
rs5979315	3.8e-06	A=0.314437
rs5979331	5.8e-08	T=0.327417
rs5979368	1.4e-05	C=0.384901
rs5979396	4.5e-07	T=0.235232
rs5979397	4.9e-05	A=0.389404
rs61429406	5.3e-07	A=0.339338
rs61497054	3.8e-06	A=0.316291
rs61631785	1.3e-06	TT=0.340132
rs6530054	4.1e-09	C=0.336954
rs6530056	4.1e-09	G=0.336954
rs6530058	1.5e-08	C=0.343841
rs6530059	1.4e-08	T=0.390199
rs6530060	1.5e-08	A=0.343841
rs6638673	3.4e-05	G=0.4
rs6639783	3.4e-06	T=0.318411
rs6639786	5.7e-08	C=0.33245
rs6639810	5.7e-08	A=0.335099
rs6639811	5.7e-08	G=0.335099
rs6639817	9.2e-08	G=0.338543
rs6654844	4.1e-09	T=0.336954
rs67276323	5.3e-08	G=0.379338
rs707762	1.5e-08	A=0.344371
rs727520	5.7e-08	A=0.333775
rs73192680	4.1e-09	C=0.136424
rs73192701	0.00011	C=0.0540397
rs73455817	6.5e-06	G=0.312583
rs7887251	3.2e-09	G=0.384371
rs7887769	1.5e-08	G=0.343841
rs7888782	1.4e-08	A=0.389934
rs7892767	1.5e-08	G=0.344371
rs802880	5.3e-08	G=0.383311
rs802881	5.7e-08	G=0.336424
rs802882	5.7e-08	G=0.336689
rs802883	5.9e-07	C=0.329272
rs802884	1.2e-06	C=0.371391
rs802886	8.8e-09	A=0.332185
rs802887	1.5e-08	C=0.345166
rs802888	3e-08	A=0.342252
rs802889	3e-08	T=0.341722
rs802890	3e-08	T=0.341722
rs802892	2.9e-08	T=0.388344
rs802893	1.5e-08	A=0.344106
rs802894	1.5e-08	G=0.343841
rs802895	1.5e-08	A=0.343841
rs802896	1.5e-08	A=0.343841
rs802897	1.5e-08	G=0.341722
rs802898	3.4e-08	T=0.304636
rs802899	5.8e-06	G=0.313377
rs802900	9.9e-07	A=0.333245
rs802901	3e-08	A=0.341987
rs802902	1.4e-06	A=0.328212
rs802903	3e-08	A=0.341987
rs802904	3e-08	T=0.341722
rs802905	3e-08	T=0.341987
rs802906	1.5e-08	G=0.344371
rs802907	1.5e-08	G=0.344636
rs802908	1.5e-08	G=0.344106
rs802909	1.5e-08	G=0.344371
rs802910	1.1e-06	C=0.328212
rs802911	2.9e-08	C=0.388344
rs802912	1.5e-08	T=0.343841
rs802913	1.5e-08	A=0.344106
rs802914	3e-08	T=0.341457
rs802915	1.5e-08	A=0.344106
rs802916	3.6e-08	C=0.295894
rs802917	1.4e-06	A=0.327947
rs809104	1.5e-08	G=0.343841
rs811432	3e-08	G=0.341722
rs812452	1.1e-06	G=0.329272
rs869505	4.1e-09	C=0.336954
rs941171	1.5e-08	T=0.343576
rs941172	0.00015	G=0.207682
rs10806984	1.9e-05	C=0.408147	DCDC2
rs10806986	5.7e-12	A=0.484625
rs10806987	6.3e-09	C=0.401957
rs1087287	1.1e-06	G=0.482428
rs1087288	7.4e-08	C=0.455871
rs1087289	4.8e-09	T=0.392372
rs1087290	1.5e-08	G=0.455671
rs1087291	1.7e-07	G=0.374601
rs1087292	4.2e-06	A=0.266374
rs1087293	2.6e-07	A=0.454872
rs1087294	6e-06	T=0.424321
rs1091045	2.7e-08	G=0.244609
rs1091046	3.2e-07	C=0.238219
rs1091047	3.4e-06	G=0.227037
rs10946679	2.3e-06	T=0.411741
rs10946689	1.7e-11	T=0.484625
rs10946690	5.5e-09	A=0.400759
rs1109332	2.4e-06	G=0.101438
rs111236590	3e-05	CA=0.148962
rs11695	6e-06	T=0.113419
rs11754080	6.6e-06	A=0.129593
rs11754278	4.2e-06	A=0.0994409
rs11757997	5.5e-07	C=0.183107
rs11757999	1.1e-05	G=0.103035
rs11966126	2.4e-05	A=0.127596
rs11969397	4.5e-05	G=0.465455
rs12055879	1.1e-11	C=0.485823
rs12197705	4.8e-09	T=0.392173
rs12211300	5.4e-07	G=0.310104
rs12216513	1.1e-11	G=0.476837
rs1277190	7.3e-06	C=0.269569
rs1277191	1.6e-07	A=0.374002
rs13191535	2e-06	A=0.419928
rs13207282	2e-06	C=0.419728
rs1340697	5.3e-07	T=0.434704
rs1417411	1.3e-07	A=0.437899
rs1417740	2.2e-06	G=0.452676
rs142055985	3.1e-05	AAGA=0.36222
rs147332462	1.8e-05	T=0.101438
rs148550255	1.1e-05	GGTGTGGTG=0.223243
rs149770035	6e-06	TT=0.113219
rs1578349	1.1e-09	T=0.395168
rs1622103	1e-09	C=0.438898
rs17302512	6.6e-06	A=0.129593
rs17302582	1.1e-05	G=0.131589
rs17302729	1.9e-06	A=0.136981
rs1770465	5.3e-07	C=0.444289
rs1770907	1.2e-06	T=0.434305
rs199549415	3.6e-05	A=0.101238
rs2185599	5.5e-09	T=0.421725
rs2262443	3.2e-07	G=0.235823
rs2274305	1e-11	T=0.483027
rs2296537	3.1e-06	A=0.106829
rs2296538	1.8e-05	T=0.101238
rs2296539	1e-11	T=0.483826
rs2328208	4.5e-09	C=0.336062
rs2328818	1.3e-06	A=0.427915
rs2792682	1.1e-05	C=0.270567
rs2799372	1.6e-07	G=0.373602
rs2799373	1.3e-05	A=0.331669
rs28385635	2.8e-06	T=0.26897
rs28921369	6.6e-06	T=0.131789
rs28924368	6.6e-06	C=0.130192
rs34643396	3e-05	G=0.148762
rs34932860	5.3e-07	A=0.170727
rs36060488	3.9e-06	C=0.271765
rs3789224	2.3e-05	A=0.171526
rs3789225	1.1e-05	T=0.131589
rs3789227	1.1e-05	T=0.13119
rs3789228	1e-11	A=0.484225
rs3804327	5.3e-07	T=0.170727
rs3840135	6.6e-06	ATA=0.129593
rs3846831	5.5e-09	A=0.420727
rs3846832	5.5e-09	C=0.401558
rs3857540	6.4e-06	A=0.278954
rs3895346	5.5e-09	C=0.423522
rs3929742	5.3e-07	A=0.170327
rs4582376	9.1e-06	A=0.260783
rs4607425	5.5e-05	G=0.457468
rs4712803	4.7e-06	C=0.401957
rs4712804	3.1e-06	C=0.412939
rs4712817	1.1e-11	T=0.484026
rs4712818	5.5e-09	A=0.40016
rs58592947	3.1e-06	C=0.108427
rs59166901	5.3e-07	A=0.170327
rs59975176	2.4e-06	A=0.101438
rs60387283	3.7e-06	A=0.101438
rs60537291	5.6e-06	C=0.102835
rs62400414	5.3e-07	G=0.170927
rs62400417	3.1e-06	C=0.106829
rs62403464	1.3e-07	T=0.183706
rs62403468	3.2e-08	G=0.13099
rs6456601	1.9e-09	C=0.395367
rs66492054	3.5e-06	A=0.135583
rs66735044	1.1e-05	C=0.131589
rs67482549	1.1e-05	C=0.131589
rs67939976	6.6e-06	T=0.13119
rs68182041	6.6e-06	T=0.129593
rs707861	2.2e-05	G=0.215256
rs72828983	2.4e-06	G=0.110823
rs72828999	2.4e-06	G=0.101238
rs72830803	2.4e-06	A=0.101238
rs72830805	3.7e-06	T=0.101438
rs72830807	3.7e-06	C=0.101837
rs72830822	2.4e-06	A=0.102236
rs72830832	4.7e-06	T=0.102835
rs72830841	1.1e-05	T=0.103235
rs72830842	1.1e-05	A=0.103235
rs72830843	6.8e-06	G=0.103035
rs72830851	2.4e-06	C=0.101637
rs72830854	3.8e-06	T=0.102037
rs72830855	3.8e-06	G=0.102436
rs72830859	2.4e-06	A=0.101038
rs72830864	1.1e-05	T=0.131989
rs72830865	1.1e-05	C=0.131589
rs72830874	3.1e-06	C=0.108626
rs73394078	1.5e-06	A=0.13119
rs73394097	6.6e-06	A=0.129593
rs75340062	6e-06	C=0.121805
rs76431798	6e-06	T=0.116214
rs7740390	1.8e-05	A=0.163738
rs7752761	5.5e-09	C=0.424121
rs7767819	5.3e-07	T=0.435104
rs7770593	3.9e-08	A=0.479633
rs78206495	6e-06	A=0.113219
rs793832	7.4e-08	T=0.455671
rs793836	7.4e-10	A=0.391773
rs793838	7.4e-10	T=0.391973
rs793839	3.8e-10	G=0.414137
rs793841	3.8e-10	T=0.413938
rs793842	2.6e-09	C=0.413938
rs793843	2.5e-12	A=0.459864
rs793845	6.2e-06	G=0.414936
rs793850	2.5e-07	G=0.373003
rs793858	1.6e-09	G=0.411542
rs79747846	6e-06	C=0.119808
rs807697	1.2e-10	A=0.445088
rs807698	4.1e-11	G=0.401757
rs807700	6.3e-11	A=0.450879
rs807701	6.2e-11	G=0.445288
rs807712	9.2e-06	C=0.167532
rs807722	4.3e-11	G=0.446685
rs807723	4.2e-05	C=0.264377
rs807724	1.1e-05	C=0.270567
rs807726	1.1e-05	A=0.269968
rs870601	4.3e-10	T=0.442492
rs9295618	3.4e-07	C=0.482029
rs9295619	6.5e-09	C=0.41254
rs9295620	3.5e-10	A=0.403754
rs9379649	5e-12	G=0.484824
rs9379650	2.9e-11	T=0.460463
rs9393540	9.9e-09	G=0.414137
rs9393541	1.3e-11	A=0.480232
rs9393547	1.1e-05	C=0.269968
rs9460980	1.5e-08	A=0.455671
rs9467080	2.1e-06	C=0.274561
rs9410079	3.6e-07	C=0.171126	GRIN1
rs141772947	1.3e-06	_=0.136581
rs7859652	3.4e-06	T=0.229233
rs56011832	3.4e-06	T=0.222244
rs13297904	1.3e-05	A=0.131589
rs73564874	1.9e-05	A=0.131589
rs57369771	2.1e-05	T=0.236222
rs10857287	2.3e-11	A=0.302915	TOD2
rs2048652	2.3e-11	G=0.304912
rs3796551	1.1e-09	C=0.120607
rs3796552	1.1e-09	G=0.123403
rs68178732	1.1e-09	C=0.122804
rs3755908	2.2e-09	C=0.195887
rs3775085	2.2e-09	C=0.195687
rs13101532	3.2e-09	A=0.117812
rs13125676	1.3e-08	G=0.123203
rs7674417	1.8e-06	A=0.391573
rs3755909	1.6e-05	T=0.0690895
rs6817205	6.5e-05	C=0.146565
rs8128872	1.8e-07	A=0.265775	S100B
rs2839363	1.3e-06	G=0.478834
rs2239574	1.7e-05	T=0.259185
rs7282904	1.9e-05	T=0.259385
rs2300404	1.9e-05	A=0.25619
rs2300405	1.9e-05	T=0.260583
rs34722617	1.9e-05	T=0.26278
rs10260553	2.7e-07	T=0.124401	AUTS2
rs4717522	2.7e-07	C=0.1248
rs210605	2.7e-07	T=0.124601
rs210602	2.7e-07	C=0.124601
rs2851486	3e-07	G=0.1252
rs1548748	3e-07	C=0.125399
rs917617	3e-07	C=0.125399
rs2533437	3e-07	A=0.125599
rs2533436	3e-07	T=0.1252
rs2851519	3e-07	T=0.1252
rs2215354	3e-07	C=0.158347
rs628885	3e-07	A=0.125399
rs548556	3e-07	G=0.130791
rs633927	3e-07	G=0.125399
rs1990444	9.4e-07	A=0.113618
rs569334	1.1e-06	C=0.114617
rs1029811	8.3e-06	T=0.119409
rs2851493	8.3e-06	T=0.119409
rs2851520	8.3e-06	C=0.119409
rs1003404	8.3e-06	T=0.120008
rs41857	9e-05	T=0.111022
rs12670658	9e-05	T=0.111022
rs1194320	1.7e-05	G=0.388179	FOXP2
rs1194319	2.2e-05	A=0.345847
rs1201583	2.5e-05	G=0.34345
rs1194327	4.4e-05	T=0.344249
rs2396721	4.4e-05	G=0.344449
rs1916987	6.1e-05	G=0.379792
rs1194323	7.6e-05	A=0.392173
rs1668330	7.6e-05	A=0.390375
rs62111968	9.2e-07	C=0.243411	CACNA1A
rs12610283	1.5e-06	G=0.058706
rs6511853	1.9e-06	T=0.310304
rs2302080	2.4e-06	C=0.216853
rs140700542	2.4e-06	T=0.054113
rs11669746	4.6e-06	G=0.223642
rs12151262	1.2e-05	T=0.074481
rs11085836	3.2e-05	G=0.217452
rs7246626	3.4e-05	C=0.5
rs10421971	3.6e-05	T=0.491014
rs494328	8.7e-08	T=0.266374	OPRM1
rs1799971	1.4e-07	G=0.223442
rs627210	1.5e-07	T=0.268171
rs628648	1.5e-07	C=0.258986
rs505340	1.5e-07	T=0.255791
rs507129	1.5e-07	A=0.255791
rs2075572	1.8e-07	G=0.388379
rs604844	1.9e-07	A=0.266773
rs548339	2.3e-07	T=0.262181
rs613355	3e-07	C=0.25599
rs34517179	3e-07	AAAA=0.254992
rs678122	3e-07	A=0.254992
rs612512	3.1e-07	T=0.255391
rs9282821	3.2e-07	A=0.38778
rs2003185	5.2e-07	C=0.42472
rs680796	5.3e-07	G=0.253594
rs1323041	6.6e-07	A=0.424521
rs1323042	1.1e-06	G=0.44389
rs9322447	1.1e-06	A=0.444489
rs533586	1.4e-06	C=0.249002
rs675026	1.4e-06	A=0.221246
rs562859	1.4e-06	C=0.250799
rs660756	1.4e-06	G=0.250399
rs489261	1.4e-06	G=0.2502
rs548646	2.1e-06	T=0.280551
rs671531	2.1e-06	A=0.258387
rs658156	2.1e-06	A=0.258786
rs598160	2.1e-06	G=0.258786
rs582924	2.1e-06	C=0.258586
rs618641	2.4e-06	T=0.270367
rs62434442	3.1e-06	C=0.241214
rs12527423	3.1e-06	T=0.241014
rs17084850	3.1e-06	G=0.236022
rs969436	3.1e-06	G=0.241214
rs1116705	3.1e-06	T=0.244609
rs7752123	3.1e-06	T=0.250799
rs17084868	3.1e-06	C=0.244808
rs114902055	3.1e-06	T=0.244609
rs139824653	3.1e-06	CC=0.244409
rs12190310	3.1e-06	A=0.238818
rs9397678	3.1e-06	T=0.239018
rs9383689	3.1e-06	G=0.244209
rs9285541	3.1e-06	G=0.24381
rs9322444	3.1e-06	T=0.244409
rs34167857	4.4e-06	G=0.280751
rs1323044	4.4e-06	A=0.28095
rs648007	4.4e-06	A=0.280751
rs619089	4.4e-06	G=0.28095
rs544205	4.4e-06	G=0.271366
rs544228	4.4e-06	C=0.271166
rs632499	4.4e-06	A=0.28095
rs683945	4.4e-06	C=0.262181
rs681243	4.4e-06	T=0.271765
rs12190260	7.1e-06	T=0.238818
rs11309427	7.5e-06	AAA=0.242612
rs1294086	7.5e-06	G=0.241813
rs649840	8.8e-06	A=0.146765
rs635522	8.8e-06	T=0.133786
rs6930641	8.9e-06	G=0.284944
rs1116706	8.9e-06	G=0.285144
rs17084870	8.9e-06	T=0.284944
rs581439	1.1e-05	T=0.192093
rs1294092	1.1e-05	G=0.243011
rs1294091	1.1e-05	G=0.245208
rs1294088	1.1e-05	C=0.242412
rs616585	1.5e-05	A=0.112021
rs526517	1.6e-05	A=0.0571086
rs609623	2.1e-05	T=0.248602
rs584709	2.2e-05	C=0.215855
rs618207	2.2e-05	A=0.215855
rs609166	2.2e-05	T=0.215655
rs650245	3.6e-05	A=0.11222
rs497332	3.9e-05	C=0.0589058
rs606148	3.9e-05	A=0.0589058
rs613341	3.9e-05	T=0.0595048
rs589046	5.7e-05	T=0.295527
rs510769	5.9e-05	T=0.206669
rs636433	6.1e-05	A=0.0644968
rs608288	6.1e-05	A=0.0642971
rs625109	6.1e-05	C=0.0642971
rs527434	6.5e-05	C=0.292931
rs495491	6.5e-05	G=0.29353
rs6923231	6.5e-05	A=0.0533147
rs645189	7.5e-05	A=0.090655
rs617648	7.5e-05	T=0.0910543
rs514269	7.5e-05	C=0.0908546
rs632395	7.5e-05	A=0.0908546
rs599945	7.5e-05	C=0.0904553
rs9379669	4.2e-08	A=0.45008	KIAA0319
rs1091031	2.1e-07	A=0.454273
rs2760185	2.6e-07	G=0.453275
rs9379668	4.4e-07	C=0.433107
rs1091033	8.2e-07	G=0.442292
rs7741572	8.8e-07	T=0.303514
rs9356939	9e-07	C=0.427316
rs761100	1e-06	A=0.307508
rs10456306	1.5e-06	C=0.289537
rs807530	2.2e-06	C=0.484026
rs1054899	2.2e-06	A=0.380591
rs2744599	3.6e-06	A=0.432109
rs62400513	4.4e-06	G=0.249002
rs35413356	5.5e-06	GGGG=0.251597
rs5026394	6.7e-06	C=0.395567
rs12196913	7.7e-06	C=0.263778
rs2038137	1e-05	T=0.233626
rs2038136	1e-05	G=0.233626
rs6456622	1e-05	T=0.232827
rs6903205	1e-05	T=0.231629
rs6923143	1e-05	A=0.231629
rs6923652	1e-05	C=0.233427
rs6923845	1e-05	C=0.231829
rs6903738	1e-05	T=0.231829
rs6923867	1e-05	C=0.232228
rs3033227	1e-05	AA=0.232827
rs9358783	1e-05	G=0.233227
rs9358784	1e-05	C=0.233227
rs2206525	1e-05	A=0.233227
rs2223590	1e-05	T=0.233427
rs6917244	1e-05	C=0.232628
rs7755563	1e-05	G=0.233227
rs7759747	1e-05	G=0.233227
rs7760198	1e-05	A=0.232228
rs9356940	1e-05	G=0.232228
rs34829630	1.1e-05	C=0.28774
rs2760179	1.1e-05	G=0.320288
rs9393571	1.3e-05	T=0.232029
rs9358777	1.3e-05	A=0.232029
rs9358778	1.3e-05	G=0.232029
rs9379676	1.3e-05	A=0.232827
rs9358780	1.3e-05	G=0.232428
rs6906247	1.4e-05	C=0.1875
rs12211030	1.4e-05	G=0.303115
rs9358779	1.6e-05	G=0.277356
rs7751357	1.6e-05	C=0.228435
rs2143342	1.6e-05	C=0.227835
rs2143341	1.6e-05	A=0.227835
rs2179515	1.6e-05	T=0.228235
rs9366573	1.6e-05	G=0.228435
rs6938069	1.6e-05	G=0.228235
rs6917660	1.6e-05	T=0.228634
rs6938411	1.6e-05	G=0.228035
rs9358775	1.6e-05	A=0.228435
rs9393568	1.6e-05	A=0.228435
rs9379674	1.6e-05	A=0.229832
rs9358776	1.6e-05	A=0.229832
rs9356941	1.6e-05	G=0.232228
rs9366575	1.6e-05	A=0.232428
rs9366576	1.6e-05	T=0.232827
rs9358785	1.6e-05	G=0.239217
rs9467245	1.6e-05	G=0.232228
rs9461043	1.6e-05	A=0.232228
rs6935753	1.6e-05	G=0.23143
rs9461044	1.6e-05	C=0.231629
rs2328846	1.6e-05	G=0.23123
rs2038139	1.6e-05	C=0.231629
rs2038138	1.6e-05	C=0.231629
rs2235677	1.6e-05	A=0.231629
rs2038135	1.6e-05	T=0.23123
rs6456625	1.6e-05	C=0.23143
rs35853270	1.6e-05	AA=0.23143
rs1883594	1.6e-05	G=0.23143
rs1883592	1.6e-05	C=0.23143
rs1555090	1.6e-05	G=0.23143
rs1555089	1.6e-05	G=0.23143
rs4712835	1.7e-05	C=0.232827
rs12199955	1.7e-05	G=0.302915
rs6903390	2e-05	T=0.212061
rs761101	2e-05	G=0.21266
rs6935076	2.5e-05	T=0.230431
rs59683170	3.1e-05	TT=0.226238
rs2744598	3.5e-05	T=0.351438
rs7755579	3.6e-05	G=0.250998
rs6456624	3.6e-05	T=0.251997
rs2744600	4.3e-05	G=0.344649
rs7755983	5.4e-05	C=0.208067
rs9379678	5.5e-05	G=0.251198
rs7759417	5.5e-05	C=0.25639
rs9270258	7.4e-24	G=0.236821	HLA-DRB1
rs9270221	2.6e-23	C=0.348642
rs9270222	2.6e-23	A=0.349641
rs9269819	2.9e-23	C=0.240216
rs9269817	5.9e-23	A=0.240415
rs9270265	1.9e-22	A=0.231629
rs9270054	9e-22	A=0.256589
rs9270166	1.4e-21	G=0.240016
rs9270168	1.4e-21	A=0.242212
rs9269816	1.6e-21	T=0.240016
rs9269622	3.3e-21	G=0.28734
rs9269815	4.6e-21	A=0.240016
rs9269813	3.3e-18	G=0.307508
rs9270189	2.8e-17	C=0.15016
rs9270187	1.8e-15	T=0.108626
rs2308759	5.2e-15	T=0.172524
rs9270041	5.2e-15	C=0.174521
rs9270043	5.2e-15	G=0.172923
rs28357082	1.2e-14	A=0.281949
rs9270031	2.4e-14	T=0.179912
rs34756259	2.9e-14	T=0.160543
rs34594152	2.9e-14	C=0.160743
rs9269626	5.2e-14	T=0.207268
rs9269627	5.2e-14	C=0.214856
rs28724031	8.9e-14	A=0.239417
rs9270027	2.1e-13	G=0.192891
rs28724021	2.4e-13	T=0.210663
rs17210202	3.7e-13	C=0.248203
rs17203846	3.7e-13	A=0.26877
rs35081742	1.2e-12	T=0.254393
rs9269640	1.9e-12	C=0.214457
rs34580934	5.1e-12	G=0.178914
rs35063846	5.1e-12	C=0.190296
rs35597441	1.2e-08	T=0.105032
rs17879995	1e-07	G=0.102037
rs5000803	6.1e-07	T=0.326877
rs1059362	7.8e-06	A=0.0980431
rs16822763	1.7e-05	G=0.141573
rs17203867	2.8e-05	A=0.0648962
rs28366239	6.5e-05	G=0.0503195
rs36218422	7.3e-05	G=0.0756789
rs35129460	7.3e-05	C=0.0678914
rs534288394	7.3e-05	T=0.0664936
rs113647600	7.3e-05	A=0.0646965
rs35982716	7.9e-05	A=0.0634984
rs35409715	7.9e-05	T=0.0632987
rs34418535	7.9e-05	G=0.0634984
rs36218421	9e-05	A=0.072484
rs72850250	9e-05	A=0.072484
rs111498499	9.2e-05	A=0.0670927
rs116239728	9.3e-05	G=0.0826677
rs72850244	0.0001	A=0.0646965
rs72850273	0.00012	A=0.0686901
rs72850296	0.00013	C=0.0644968
rs10487721	9.8e-06	T = 0.226837	NEUROD6
rs10238918	2e-05	G=0.255791
rs4798156	2.2e-06	C=0.38139	DLGAP1
rs9952018	3e-06	A=0.377196
rs9960829	3e-06	T=0.376597
rs4798157	3e-06	A=0.369409
rs16945891	1.2e-05	C=0.315895
rs192474711	1.2e-05	A=0.105431	CHRFAM7A
rs17016235	3.9e-06	C=0.203874	SNCA
rs6532190	7.5e-05	T=0.223243
rs17016188	7.5e-05	C=0.224241
rs17016193	7.5e-05	G=0.224042
rs34164595	7.5e-05	A=0.22484
rs894278	7.5e-05	G=0.223243
rs2298728	7.5e-05	A=0.230032
rs2298727	7.5e-05	G=0.230032
rs66516984	7.5e-05	ATTATTATTATTATTATT=0.231629
rs3831458	7.5e-05	_=0.23103
rs6830383	7.9e-05	C=0.214856
rs1005658	4.2e-07	G=0.470447	TSPO
rs5759195	4.3e-07	C=0.493011
rs5759198	5.1e-07	A=0.157348
rs2157248	9.5e-07	G=0.430312
rs9333319	3.3e-06	GGGGG=0.497404
rs762960	3.9e-06	T=0.498203
rs6972	4.3e-06	A=0.202676
rs62234272	4.7e-06	G=0.487819
rs8141880	9.6e-06	C=0.479832
rs6973	1.6e-05	T=0.253195
rs762959	2.5e-05	C=0.370407
rs3826408	9.7e-06	T=0.386581	DLG4
rs10563532	5.5e-07	TCCT=0.351637	PICK1
rs13053681	1.1e-07	C=0.18111
rs13055597	4.3e-06	A=0.375399
rs2018980	6.6e-24	A=0.273363
rs2076369	6.6e-24	T=0.27476
rs2076370	6.6e-24	A=0.27516
rs3026682	4.3e-06	A=0.376597
rs3026685	1.9e-07	T=0.36242
rs3026688	1.1e-07	A=0.169329
rs35706323	1.1e-07	A=0.166933
rs3948	5.5e-07	A=0.352436
rs3952	3e-06	G=0.353634
rs4821735	6.6e-24	G=0.276158
rs56111993	1.1e-07	T=0.179513
rs5845364	5.5e-07	GG=0.351438
rs6000991	3.1e-24	T=0.282548
rs6147619	2.5e-07	AATAATAATAATAATAAT=0.352037
rs6519096	5.5e-06	T=0.381789
rs6519097	5.5e-06	T=0.381989
rs713729	6.3e-07	A=0.140575
rs737662	5.5e-07	G=0.353235
rs738441	5.5e-07	T=0.353435
rs738442	3.1e-24	T=0.27476
rs738443	6.6e-24	G=0.275759
rs742396	3.1e-24	C=0.276957
rs760975	6e-24	G=0.277955
rs8138743	5.5e-06	A=0.382188
rs8139025	5.5e-06	C=0.381989
rs8142185	5.5e-06	C=0.383586
rs8142379	1.8e-05	A=0.382388
rs8142887	7.3e-07	G=0.358227
rs880669	1.1e-07	T=0.165136
rs810364	8.5e-10	C=0.308307	GTF2I
rs12672029	3.1e-06	A=0.338458
rs5884957	3.1e-06	AAAAAAAA=0.33147
rs2527380	4.1e-06	T=0.338858
rs68007887	6.6e-06	TGTTGTTGT=0.342053
rs2527374	6.6e-06	T=0.342053
rs2527367	6.6e-06	C=0.340855
rs2527366	5.8e-05	G=0.331669
rs10165490	3.4e-05	C=0.253195	SPTBN1
rs10166844	9.5e-06	C=0.309305
rs10169954	9.3e-06	G=0.337859
rs10169975	9.3e-06	T=0.33746
rs10170066	1.8e-05	T=0.29972
rs10170355	9.3e-06	A=0.337061
rs10170646	4.4e-06	C=0.427716
rs10171331	8.6e-05	T=0.259185
rs10176445	5.9e-06	C=0.271765
rs10180713	1.6e-05	A=0.242212
rs10182538	1.1e-05	A=0.33726
rs10182836	9.3e-06	G=0.33746
rs10183043	5.6e-05	G=0.232827
rs10183867	9.3e-06	G=0.335463
rs10184128	1.5e-06	C=0.314297
rs10187338	9.3e-06	G=0.33746
rs10187447	9.3e-06	T=0.33746
rs10188185	4.2e-05	A=0.146166
rs10188545	9.4e-07	G=0.33746
rs10193692	9.3e-06	T=0.33746
rs10193877	7.9e-05	C=0.21905
rs10205013	0.00011	G=0.310903
rs10205410	3.1e-05	T=0.30012
rs10206143	1.5e-06	T=0.330471
rs10208219	3e-05	A=0.309505
rs10208225	3e-05	A=0.309505
rs10210502	5.6e-05	G=0.270966
rs1027950	8.1e-09	T=0.23143
rs10496032	1.9e-05	C=0.260583
rs1052788	1.8e-08	T=0.240415
rs10528	3.4e-05	C=0.0876597
rs10656687	1.2e-05	TT=0.213458
rs10682626	7.3e-06	TTT=0.241014
rs10688458	1.5e-06	AGAGA=0.314696
rs11277978	5.8e-05	TACCTTTTTGTACCTTTT=0.271166
rs11293382	1.3e-08	_=0.434105
rs11339446	7.3e-05	TTTTT=0.400559
rs11354763	4.9e-05	TTTT=0.273562
rs1137645	9.3e-06	G=0.33746
rs11892236	4.3e-05	G=0.120407
rs11892443	5e-06	G=0.312101
rs11892788	1.1e-05	T=0.210663
rs11898012	3.4e-05	T=0.246805
rs11898032	1.5e-06	A=0.338259
rs11898033	1.5e-06	A=0.338259
rs11902987	3e-06	T=0.311302
rs12104998	1.7e-05	T=0.21865
rs12105792	1.7e-05	T=0.217652
rs12463484	9.7e-09	A=0.30012
rs12467581	1.1e-05	C=0.262181
rs12467653	3.3e-11	T=0.252596
rs12468469	1.1e-05	C=0.242412
rs12473338	1.2e-11	G=0.257588
rs12475342	4.9e-11	A=0.253395
rs12475598	3.3e-11	G=0.259585
rs12476489	2.6e-11	G=0.257788
rs12477221	0.00011	A=0.298922
rs12611806	1.7e-08	T=0.253594
rs12612665	6.3e-07	A=0.287141
rs12617036	1.7e-05	T=0.213858
rs12713258	4.4e-05	A=0.220447
rs12713259	1.9e-05	C=0.269768
rs12713260	1.1e-05	T=0.241414
rs12713263	8.5e-05	C=0.330671
rs12713264	5e-06	A=0.311102
rs12713265	5e-06	T=0.311502
rs12713266	5e-06	T=0.311302
rs12713268	9.3e-06	G=0.33726
rs12713269	1.9e-05	G=0.337061
rs12713273	5.9e-05	G=0.23103
rs12713274	1.4e-06	G=0.300519
rs12990140	2.9e-05	T=0.214058
rs12990732	4.2e-05	A=0.107428
rs13007109	2.1e-05	T=0.110823
rs13016942	1.7e-05	T=0.21845
rs13026575	3.7e-05	T=0.131989
rs13386146	2.5e-06	C=0.310104
rs13387187	4.4e-05	G=0.220447
rs13390258	2.8e-05	C=0.182508
rs13391522	5e-06	C=0.311701
rs13391803	6.5e-05	G=0.241613
rs13399435	3.4e-05	T=0.2502
rs13399656	1.2e-06	G=0.339457
rs13403284	5e-06	G=0.311901
rs13407214	1.5e-06	T=0.314696
rs13412585	4.4e-05	A=0.220647
rs13423873	4.3e-06	G=0.329073
rs13432302	1.4e-06	C=0.342851
rs1367295	1.7e-05	G=0.234425
rs1510612	8.1e-09	G=0.235423
rs1541854	5.7e-05	C=0.271765
rs17039554	2.9e-05	T=0.210863
rs17045917	3.4e-05	G=0.23722
rs17045941	3.4e-10	G=0.407947
rs17046061	3.9e-05	T=0.115615
rs17046067	3.9e-05	T=0.116014
rs17046077	2.7e-05	G=0.139177
rs17046097	1.7e-07	A=0.294928
rs17046108	2.7e-05	A=0.138778
rs17046149	6.3e-05	C=0.1875
rs17343815	5e-05	A=0.102436
rs17344044	9.1e-05	T=0.293331
rs17344072	1.7e-05	T=0.223842
rs17415725	2.1e-05	A=0.10603
rs17521078	8.2e-06	A=0.239617
rs1802889	2.5e-05	C=0.260783
rs1864493	1.7e-05	A=0.226438
rs2007020	4.3e-06	A=0.440895
rs200926864	2.9e-05	C=0.211262
rs2048370	1.7e-05	C=0.135184
rs2229503	4.3e-05	T=0.115415
rs2271329	6.5e-05	A=0.13758
rs28581481	1.2e-05	G=0.335264
rs2941580	2.1e-08	A=0.470048
rs2941588	4.1e-07	C=0.447085
rs2971880	3.8e-07	A=0.30631
rs2971882	1.5e-08	A=0.462859
rs2971885	9.7e-07	G=0.489617
rs3215192	1.3e-06	TTTTTTT=0.307508
rs3287	9.3e-06	C=0.33726
rs33946849	6.3e-05	C=0.1875
rs34094680	8.4e-05	A=0.13738
rs34183707	1.1e-05	TTTT=0.268371
rs34311770	4.3e-05	C=0.118411
rs34662083	6.3e-05	TTTT=0.184105
rs34862405	4.9e-05	TTTTTTTTT=0.256589
rs35001659	5.5e-05	G=0.426917
rs35619551	4.3e-05	T=0.115415
rs35626697	1.5e-05	_=0.21845
rs373088954	9.5e-05	CCC=0.265575
rs3739109	2.7e-05	G=0.143371
rs3796014	1.1e-05	A=0.2498
rs3796017	9.3e-06	A=0.33746
rs3796018	9.3e-06	T=0.337061
rs3796019	9.3e-06	A=0.337061
rs3850350	6.3e-05	C=0.184704
rs4129261	3.3e-05	T=0.329273
rs4233950	3.3e-05	T=0.33127
rs4233952	8.2e-06	T=0.254393
rs4233954	3.4e-05	G=0.258786
rs4346422	1.5e-06	C=0.313498
rs4347868	2.1e-06	A=0.288339
rs4374410	1.5e-06	T=0.338259
rs4444573	4.8e-05	A=0.243011
rs4455199	9.1e-06	T=0.243211
rs4455200	1.5e-06	A=0.313898
rs4514917	1.7e-05	T=0.227835
rs4514918	3.4e-05	T=0.253195
rs4519562	1.1e-05	G=0.268371
rs4519565	4.1e-10	G=0.35643
rs4519566	5.8e-05	A=0.270767
rs4530405	4.8e-05	T=0.24381
rs4557016	3.9e-11	A=0.291733
rs4561702	2.9e-05	T=0.210064
rs4567979	2.6e-11	C=0.259784
rs4577321	5.8e-05	G=0.271366
rs4592889	1.7e-05	A=0.222045
rs4616509	9.3e-06	C=0.33726
rs4635562	3.3e-05	G=0.283546
rs4641979	9.3e-06	A=0.335264
rs4671217	0.00011	C=0.250399
rs4671218	2e-05	A=0.210663
rs4671220	6e-06	A=0.222045
rs4671221	5.9e-06	T=0.216254
rs4671222	2.2e-05	C=0.235623
rs4671225	1.7e-05	A=0.215855
rs4671226	7e-06	G=0.229034
rs4671229	1.7e-08	T=0.223642
rs4671931	7.5e-05	A=0.323283
rs4671933	2.5e-05	A=0.379393
rs4671935	6.4e-05	C=0.48742
rs4671940	2.6e-05	G=0.285343
rs4671943	2.9e-05	T=0.210863
rs4671944	3.2e-10	A=0.359824
rs4671945	8.2e-06	T=0.234625
rs4671946	1.7e-05	C=0.223642
rs4671947	1.7e-05	G=0.224241
rs4671949	1.7e-05	A=0.217252
rs4671950	6e-05	G=0.351238
rs4671951	2.1e-05	T=0.205272
rs4671954	2.2e-05	C=0.340655
rs4671955	1.7e-05	T=0.217851
rs4671956	1.7e-05	A=0.21865
rs4671959	2.6e-11	A=0.257388
rs4671960	2.2e-05	G=0.323283
rs4671961	2.2e-05	G=0.317891
rs4671968	8.6e-09	C=0.233027
rs4671969	3.5e-07	C=0.470647
rs4990319	1.7e-05	A=0.220647
rs56898160	1.6e-08	C=0.273363
rs56917850	3.8e-05	GGATGGAT=0.257987
rs57988484	9.3e-06	_=0.334065
rs58419243	4.3e-05	G=0.119808
rs58779052	7.7e-05	T=0.299121
rs59871921	5.3e-08	C=0.247404
rs6545409	0.00011	T=0.29393
rs6545411	8.5e-05	C=0.243211
rs6545413	5.5e-05	A=0.243211
rs6545414	2e-05	T=0.217053
rs6545415	5.5e-05	T=0.241414
rs6545418	5.9e-06	A=0.211462
rs6545419	5.9e-06	A=0.211861
rs6545420	3.4e-05	A=0.2502
rs6545421	0.0001	T=0.254393
rs6545422	2.2e-05	G=0.230431
rs6545427	1.7e-05	T=0.215855
rs6545428	3.6e-10	C=0.352236
rs6545429	1.7e-05	A=0.218251
rs6545432	7.4e-09	G=0.397963
rs6545434	4.2e-05	G=0.244609
rs6545435	4e-05	T=0.203474
rs6545438	3.5e-07	C=0.453474
rs6704769	4.5e-05	G=0.293331
rs6706263	1.4e-06	T=0.335863
rs6706372	6.8e-05	C=0.271765
rs6717369	3.6e-08	C=0.437101
rs6724136	5.6e-05	G=0.235823
rs6724590	1.7e-05	G=0.23103
rs6729826	5.3e-06	A=0.329073
rs6731661	4.2e-05	G=0.251797
rs6732949	4.2e-05	A=0.242412
rs6734536	8.4e-05	T=0.13778
rs6735813	6.8e-05	G=0.264577
rs6738725	9.6e-09	G=0.235423
rs6739140	1.5e-06	G=0.338658
rs6740698	1.2e-05	T=0.182109
rs6740893	3.4e-06	A=0.24361
rs6742607	3.9e-05	T=0.242612
rs67457439	1.2e-11	T=0.257588
rs6746016	1.4e-05	A=0.19349
rs6746306	5.9e-06	C=0.214058
rs6748816	1.1e-05	G=0.26238
rs6749802	1.5e-06	G=0.338858
rs6754429	2e-05	T=0.204473
rs6761369	1.7e-05	T=0.226837
rs6761398	1.7e-05	A=0.211262
rs71408776	1.5e-06	GATT=0.337859
rs72618659	2.8e-05	T=0.375
rs72618660	7.6e-05	T=0.203275
rs72618661	2e-05	G=0.214257
rs72618662	2e-05	A=0.213059
rs72618663	1.2e-11	T=0.250599
rs72618665	8.6e-09	G=0.236022
rs72618666	3.6e-08	G=0.251997
rs72618667	8.1e-09	A=0.232428
rs72618668	1.6e-08	G=0.278155
rs72806653	2.2e-05	A=0.136581
rs7340302	2.5e-06	C=0.3125
rs7424459	7.3e-05	A=0.221246
rs74351288	2.1e-05	T=0.205272
rs74895298	3.2e-05	AGG=0.210463
rs7556752	2.5e-05	C=0.337859
rs7558950	1.7e-05	A=0.216054
rs7563706	5.9e-06	T=0.211462
rs7564719	9.4e-07	C=0.334864
rs7566833	1.5e-05	T=0.435903
rs7573223	3.5e-05	G=0.215256
rs7573679	4.4e-05	T=0.220447
rs7573805	2.9e-05	G=0.214058
rs7584223	3e-05	C=0.301717
rs7585687	1.7e-05	C=0.216653
rs7586311	2.5e-05	G=0.342452
rs7589236	1.7e-05	C=0.216454
rs7591204	6.5e-06	C=0.257388
rs7591231	2.4e-06	G=0.27496
rs7599241	2.5e-06	A=0.311701
rs7599380	2e-05	G=0.211262
rs7600596	7.4e-06	G=0.402556
rs7602992	8.6e-05	G=0.296526
rs76070960	4.8e-05	T=0.215855
rs7607451	6.8e-05	C=0.273962
rs7608414	4.9e-06	A=0.271965
rs76509672	1.1e-08	CC=0.227436
rs77179586	2e-05	T=0.211062
rs966003	2.8e-07	T=0.456869
rs9272320	1.3e-14	A=0.446885	HLA-DQA1
rs17843604	1.3e-14	T=0.435503
rs12527758	1.3e-14	C=0.376198
rs9272293	3.8e-14	A=0.480631
rs17843590	4.8e-14	G=0.358626
rs17843613	9.4e-13	T=0.398363
rs17843614	9.4e-13	G=0.396366
rs17843615	9.4e-13	C=0.393171
rs17843616	9.4e-13	C=0.391374
rs17612865	9.4e-13	T=0.371805
rs17612872	9.4e-13	C=0.371605
rs17612878	9.4e-13	T=0.368211
rs17843618	9.4e-13	T=0.367013
rs17843619	9.4e-13	A=0.376997
rs17612907	9.4e-13	A=0.353634
rs17843624	9.4e-13	T=0.355831
rs9273242	2.9e-12	C=0.440096
rs9273243	2.9e-12	A=0.435304
rs17843610	3.4e-12	C=0.386182
rs17612858	3.4e-12	T=0.478435
rs9273074	3.7e-12	G=0.384385
rs9273075	3.7e-12	G=0.384385
rs9273078	3.7e-12	A=0.381789
rs9273081	3.7e-12	A=0.385583
rs9273082	3.7e-12	T=0.386581
rs9273083	3.7e-12	C=0.388578
rs9273146	3.7e-12	T=0.482228
rs9273147	3.7e-12	G=0.482228
rs9273156	3.7e-12	A=0.41873
rs9273158	3.7e-12	C=0.41853
rs17612831	6.1e-12	T=0.386781
rs17843609	6.1e-12	C=0.386981
rs17843612	6.1e-12	A=0.385383
rs17612838	6.1e-12	C=0.386182
rs9273244	7.3e-12	G=0.429313
rs9273245	7.3e-12	A=0.429313
rs3104367	7.8e-12	T=0.457468
rs9272969	7.8e-12	G=0.426318
rs9272971	7.8e-12	C=0.408347
rs9272974	7.8e-12	T=0.408147
rs9272976	7.8e-12	A=0.405351
rs5002185	7.8e-12	G=0.392372
rs5002182	7.8e-12	C=0.39996
rs9273013	7.8e-12	C=0.492612
rs9273020	7.8e-12	T=0.453674
rs9273021	7.8e-12	G=0.453474
rs9273033	7.8e-12	C=0.451278
rs9273034	7.8e-12	T=0.451278
rs9273043	7.8e-12	T=0.46226
rs9273046	7.8e-12	T=0.439297
rs9273053	7.8e-12	T=0.4373
rs9273056	7.8e-12	G=0.45607
rs9273065	7.8e-12	G=0.430711
rs9273066	7.8e-12	A=0.429113
rs9273069	7.8e-12	T=0.389577
rs17843564	7.8e-12	G=0.344848
rs17843565	7.8e-12	G=0.344848
rs17612555	7.8e-12	G=0.489217
rs17843573	7.8e-12	C=0.495807
rs17843575	7.8e-12	T=0.438898
rs17843576	7.8e-12	A=0.436901
rs17612562	7.8e-12	G=0.415935
rs17612576	7.8e-12	A=0.415735
rs17612583	7.8e-12	A=0.445088
rs17843577	7.8e-12	T=0.473243
rs17843578	7.8e-12	A=0.472644
rs17843580	7.8e-12	G=0.476238
rs17612590	7.8e-12	A=0.407748
rs17612597	7.8e-12	C=0.404952
rs17612604	7.8e-12	C=0.402556
rs17612610	7.8e-12	T=0.401358
rs17612617	7.8e-12	T=0.401358
rs17843581	7.8e-12	C=0.420128
rs17843582	7.8e-12	A=0.433107
rs17843583	7.8e-12	C=0.433107
rs17843584	7.8e-12	G=0.496006
rs17612625	7.8e-12	A=0.479433
rs17612633	7.8e-12	G=0.479433
rs17612640	7.8e-12	G=0.480032
rs17843586	7.8e-12	G=0.379593
rs17843587	7.8e-12	T=0.379593
rs17843588	7.8e-12	G=0.380192
rs17612676	7.8e-12	A=0.375799
rs17843589	7.8e-12	A=0.375799
rs17612781	7.8e-12	C=0.455072
rs17612788	7.8e-12	A=0.419928
rs17612802	7.8e-12	T=0.435304
rs9273319	7.8e-12	T=0.365216
rs9273320	7.8e-12	G=0.369409
rs9273321	7.8e-12	G=0.36861
rs9273326	7.8e-12	T=0.471046
rs9273328	7.8e-12	G=0.476038
rs9273329	7.8e-12	G=0.474441
rs9273330	7.8e-12	T=0.429313
rs9273331	7.8e-12	T=0.419728
rs9273332	7.8e-12	T=0.414736
rs9273333	7.8e-12	C=0.414537
rs9273335	7.8e-12	G=0.374201
rs9273337	7.8e-12	T=0.378395
rs9273338	7.8e-12	T=0.376398
rs17843611	1e-11	C=0.386382
rs3104363	1.1e-11	G=0.454872
rs9273024	1.1e-11	C=0.434305
rs9273027	1.1e-11	G=0.425919
rs9273030	1.1e-11	A=0.417931
rs9272355	1.2e-11	C=0.48722
rs9272357	1.2e-11	A=0.486022
rs9273084	1.3e-11	C=0.445887
rs9273086	1.3e-11	T=0.447284
rs9273339	1.6e-11	A=0.382188
rs9273343	1.6e-11	C=0.383187
rs9273344	1.6e-11	C=0.387979
rs9273346	1.6e-11	G=0.390575
rs9273348	1.6e-11	G=0.390575
rs9272350	1.9e-11	T=0.496006
rs17612852	2e-11	G=0.3127
rs9272962	2.3e-11	T=0.45627
rs3104364	2.6e-11	A=0.458267
rs17843567	4.4e-11	G=0.345647
rs9273143	8.1e-11	G=0.453474
rs9272958	8.7e-11	A=0.407947
rs5002183	9.3e-11	C=0.39996
rs9273172	1.1e-10	A=0.489417
rs5002184	1.4e-10	C=0.401957
rs9272339	2.3e-10	A=0.427117
rs3998179	3.4e-10	G=0.271965
rs139410472	3.5e-10	ATGTATGTA=0.184904
rs9273167	3.9e-10	A=0.420927
rs9273168	3.9e-10	C=0.428315
rs9273170	3.9e-10	G=0.429712
rs9272309	5e-10	G=0.267572
rs9272957	1.2e-09	A=0.218051
rs9273073	4e-09	C=0.158147
rs9273079	4e-09	T=0.15615
rs9273148	4e-09	A=0.178115
rs9273149	4e-09	A=0.203275
rs9273154	4e-09	A=0.182907
rs9273155	4e-09	C=0.171526
rs9273157	4e-09	G=0.171925
rs9273144	1.2e-08	C=0.167732
rs9272366	1.4e-08	A=0.312101
rs9272368	1.4e-08	G=0.314896
rs9272370	1.4e-08	A=0.314896
rs9272319	1.6e-08	C=0.304313
rs9272323	1.6e-08	T=0.311102
rs9272347	1.6e-08	C=0.314896
rs9272970	1.6e-08	T=0.240415
rs9272973	1.6e-08	T=0.242612
rs9273008	1.6e-08	A=0.283946
rs9273009	1.6e-08	G=0.285144
rs9273014	1.6e-08	A=0.314297
rs9273025	1.6e-08	T=0.246006
rs9273026	1.6e-08	C=0.239217
rs9273031	1.6e-08	C=0.248203
rs9273036	1.6e-08	G=0.258187
rs9273042	1.6e-08	T=0.240216
rs9273044	1.6e-08	C=0.238019
rs9273045	1.6e-08	C=0.239018
rs66592536	1.6e-08	GG=0.257188
rs9273048	1.6e-08	C=0.237819
rs9273052	1.6e-08	G=0.227436
rs9273057	1.6e-08	T=0.186502
rs9273059	1.6e-08	A=0.183906
rs9273062	1.6e-08	A=0.192492
rs9273063	1.6e-08	T=0.192292
rs9273070	1.6e-08	T=0.161342
rs9273071	1.6e-08	G=0.160343
rs34276369	1.6e-08	T=0.189497
rs9348889	1.6e-08	C=0.204872
rs9348890	1.6e-08	C=0.204473
rs9272990	1.7e-08	A=0.226038
rs9272995	1.7e-08	G=0.237819
rs9272998	1.7e-08	A=0.238419
rs9394107	2e-08	G=0.303514
rs9273040	2.2e-08	G=0.245407
rs9272335	2.8e-08	T=0.327875
rs9273174	4.2e-08	G=0.232827
rs1065043	5.7e-08	T=0.239417
rs1065044	5.7e-08	T=0.242612
rs1065047	5.7e-08	G=0.239018
rs1065048	5.7e-08	T=0.240016
rs5002178	5.9e-08	G=0.370407
rs9273067	8.4e-08	C=0.248602
rs3667	9e-08	G=0.179912
rs2856713	9.2e-08	T=0.34405
rs9272359	9.9e-08	T=0.280152
rs1130156	1.2e-07	G=0.190495
rs1130161	1.2e-07	A=0.251398
rs1130162	1.2e-07	G=0.183906
rs9272310	1.4e-07	T=0.348642
rs28675927	2.6e-07	G=0.25599
rs2858878	2.9e-07	G=0.315695
rs9272358	2.9e-07	A=0.360224
rs9272362	2.9e-07	T=0.352236
rs35932914	3.4e-07	A=0.126797
rs17612845	5e-07	A=0.454673
rs9272330	8.4e-07	C=0.430312
rs36216571	1.5e-06	T=0.123602
rs45512899	1.5e-06	T=0.125599
rs36214506	1.5e-06	C=0.115415
rs78846394	1.5e-06	G=0.101637
rs62404120	1.5e-06	C=0.113818
rs62404122	1.5e-06	C=0.145966
rs6927022	1.9e-06	G=0.357628
rs75150448	2.1e-06	A=0.15016
rs28359894	4.3e-06	_=0.159744
rs62404117	7.2e-06	A=0.0549121
rs7745002	8.3e-06	G=0.356629
rs115852844	1.3e-05	A=0.165735
rs9272311	1.3e-05	A=0.157149
rs9272321	1.3e-05	T=0.138978
rs9272322	1.3e-05	G=0.138978
rs9272351	1.3e-05	A=0.147564
rs9272294	1.5e-05	T=0.120208
rs62404086	1.6e-05	T=0.0515176
rs66923009	1.8e-05	_=0.182907
rs9272275	2.2e-05	T=0.145168
rs9272326	2.4e-05	T=0.115216
rs727939	2.6e-05	G=0.286142
rs9272328	2.6e-05	T=0.218251
rs9272324	2.7e-05	G=0.346645
rs28383438	3e-05	T=0.113618
rs28383440	3e-05	T=0.109625
rs3129774	3.3e-05	T=0.468251
rs140227720	3.3e-05	_=0.123403
rs28383338	3.3e-05	G=0.127995
rs28383339	3.3e-05	G=0.121805
rs28383340	3.3e-05	T=0.126997
rs28383348	3.3e-05	A=0.116014
rs28383458	3.3e-05	C=0.113419
rs28383459	3.3e-05	A=0.114816
rs28371173	3.3e-05	A=0.0764776
rs28371177	3.3e-05	T=0.0625
rs28383467	3.3e-05	T=0.115216
rs9272349	3.5e-05	G=0.217652
rs78712211	3.8e-05	T=0.0990415
rs77179964	3.8e-05	G=0.0988419
rs9272305	4e-05	A=0.0702875
rs9492	4.1e-05	C=0.140575
rs9272279	5.3e-05	C=0.138578
rs9272283	5.3e-05	A=0.138179
rs28819191	6.3e-05	A=0.0648962
rs36226286	6.7e-05	C=0.0646965
rs55697600	6.7e-05	G=0.0662939
rs28375404	6.7e-05	T=0.0678914
rs28622088	6.7e-05	T=0.0613019
rs9272336	7.1e-05	G=0.220048
rs1130153	7.2e-05	C=0.0623003
rs34773972	7.9e-05	A=0.0688898
rs9273398	1.5e-39	T=0.424321	HLA-DQB1
rs9273404	1.5e-39	G=0.40655
rs9273396	9.7e-39	A=0.432708
rs9273397	9.7e-39	G=0.43111
rs9274191	4e-38	C=0.48143
rs281863287	4.2e-38	A=0.44369
rs9273372	5.7e-38	C=0.440895
rs9273373	5.7e-38	A=0.440895
rs9273374	5.7e-38	A=0.440895
rs9273413	5.7e-38	G=0.479433
rs9273414	5.7e-38	T=0.478834
rs9273415	5.7e-38	T=0.482029
rs9273417	5.7e-38	G=0.48103
rs9273418	5.7e-38	C=0.479633
rs9273419	5.7e-38	C=0.478634
rs9273424	5.7e-38	T=0.472644
rs9273425	5.7e-38	T=0.472444
rs9273426	5.7e-38	C=0.462859
rs9273427	5.7e-38	C=0.46266
rs9273430	5.7e-38	G=0.461262
rs9273432	5.7e-38	C=0.465655
rs9273433	5.7e-38	G=0.466054
rs9273436	5.7e-38	G=0.464058
rs28724234	5.7e-38	T=0.465056
rs9273443	5.7e-38	G=0.457468
rs9273444	5.7e-38	T=0.448882
rs9273445	5.7e-38	A=0.447284
rs9274501	5.7e-38	A=0.459665
rs9274506	5.7e-38	C=0.484824
rs9274529	5.7e-38	A=0.485423
rs9274565	5.7e-38	A=0.463658
rs9273399	1e-37	A=0.423722
rs9273405	1.4e-37	C=0.410543
rs9273406	1.4e-37	C=0.41254
rs1063355	1.7e-37	T=0.441494
rs9274554	2.7e-37	G=0.449681
rs9273441	3.8e-37	C=0.475439
rs9273407	4.1e-37	C=0.460663
rs796429679	6.6e-37	T=0.447085
rs9274510	6.6e-37	A=0.429712
rs9274561	6.6e-37	A=0.407548
rs9274562	6.6e-37	A=0.430312
rs9274564	6.6e-37	G=0.456669
rs9273400	9.1e-37	T=0.377196
rs9273409	1.3e-36	T=0.467652
rs9273412	1.3e-36	C=0.478435
rs1049057	4e-36	T=0.394768
rs9274536	8.3e-36	C=0.438698
rs9274537	8.3e-36	G=0.446486
rs9274540	8.3e-36	C=0.458866
rs9274555	8.3e-36	C=0.479832
rs9274556	8.3e-36	C=0.479433
rs9274557	8.3e-36	G=0.476637
rs36206058	5.7e-35	C=0.492412
rs9273382	5.7e-35	A=0.492013
rs9273482	6.9e-35	T=0.480431
rs9273483	6.9e-35	G=0.478435
rs9273479	8.6e-35	T=0.424121
rs3020628	1.9e-34	C=0.432907
rs9273386	2.1e-34	C=0.439297
rs9273376	2.5e-34	C=0.446885
rs9273534	6.8e-34	C=0.428714
rs9273438	9.9e-34	G=0.463858
rs9273410	1.6e-33	A=0.409345
rs9273515	3.6e-33	G=0.497604
rs9273524	1.2e-32	T=0.458866
rs9273544	3.1e-32	A=0.462859
rs3020625	3.1e-32	A=0.462859
rs9274449	8.2e-30	C=0.253395
rs9273394	6.9e-29	A=0.305312
rs9273527	1e-27	C=0.341454
rs1130457	9e-26	T=0.28135
rs1130456	9e-26	T=0.280351
rs9273423	2.3e-25	T=0.203275
rs9273440	2.3e-25	T=0.182508
rs9273442	2.3e-25	T=0.179912
rs9273841	2.3e-25	C=0.16893
rs9274250	2.3e-25	A=0.198283
rs9274478	2.3e-25	C=0.19369
rs3830058	2.3e-25	G=0.175919
rs9274507	2.3e-25	G=0.20008
rs1049055	2.3e-25	C=0.178315
rs9274526	2.3e-25	A=0.188898
rs9274528	2.3e-25	C=0.192492
rs4403294	2.3e-25	A=0.189497
rs4311549	2.3e-25	T=0.210064
rs1766	4.3e-25	G=0.454073
rs9273519	1.3e-24	A=0.158546
rs281875165	1.3e-24	C=0.158546
rs398122357	1.3e-24	T=0.158546
rs9273817	1.8e-24	T=0.178914
rs9273402	2.8e-24	A=0.335663
rs9273403	2.8e-24	T=0.334864
rs9274535	3.3e-24	T=0.19349
rs1049225	4.1e-24	A=0.169529
rs9274428	6.2e-24	T=0.33107
rs9274430	6.2e-24	C=0.331869
rs9273498	1.1e-23	T=0.177516
rs9273546	1.5e-23	A=0.204473
rs1049133	3.1e-23	A=0.16873
rs4713572	5.7e-23	C=0.26857
rs9274211	9.6e-23	T=0.19369
rs9273411	1.7e-22	A=0.353435
rs1056318	2.3e-22	A=0.342851
rs9273472	6.6e-22	C=0.252796
rs9274436	2e-21	C=0.20627
rs1049213	2.8e-21	A=0.283946
rs12918	3e-21	T=0.292332
rs9274500	3e-21	A=0.326877
rs9274504	3e-21	T=0.26877
rs9274522	3e-21	T=0.323682
rs9274567	3e-21	G=0.272963
rs9274569	3e-21	A=0.272165
rs9273490	4.6e-21	A=0.349042
rs9273429	4.9e-21	G=0.244808
rs9274538	6.7e-21	G=0.284345
rs9274558	6.7e-21	A=0.272963
rs9273481	1.1e-20	C=0.337061
rs3189152	1.2e-20	G=0.382588
rs9274527	1.2e-20	T=0.36242
rs9273507	1.3e-20	G=0.338858
rs9274563	5.3e-20	A=0.316094
rs2854272	7.6e-19	G=0.325679
rs1063347	8.9e-19	C=0.281749
rs9273695	1e-17	T=0.164337
rs9273696	1e-17	T=0.164337
rs9273698	1e-17	A=0.165335
rs9273803	2.3e-17	T=0.169529
rs9273807	3.3e-17	A=0.169928
rs1064173	1.8e-16	A=0.170327
rs9273500	3.1e-16	T=0.132987
rs9273595	5.8e-16	G=0.178115
rs9273504	1e-15	C=0.165335
rs9273529	1e-15	T=0.165535
rs9273530	1e-15	G=0.165535
rs1049082	1.4e-15	T=0.374201
rs9274239	3e-15	G=0.115815
rs9274497	4.1e-15	A=0.152356
rs9274498	4.3e-15	G=0.21885
rs9273539	4.9e-15	T=0.16254
rs9273542	4.9e-15	T=0.166134
rs17843724	4.9e-15	A=0.111422
rs281863378	4.9e-15	T=0.0890575
rs17613622	4.9e-15	G=0.0910543
rs9274465	4.9e-15	C=0.154353
rs9274505	4.9e-15	A=0.105431
rs9274514	4.9e-15	A=0.160743
rs3891176	4.9e-15	A=0.146965
rs3891175	4.9e-15	T=0.139577
rs4988889	4.9e-15	T=0.157348
rs9273494	5.3e-15	T=0.164537
rs9273873	1.6e-14	C=0.165535
rs9273902	1.6e-14	C=0.165535
rs281863660	2.5e-14	G=0.319688
rs2647082	1.1e-12	A=0.347444
rs36205178	1.4e-12	T=0.171326
rs9273501	4.2e-12	A=0.453874
rs28672722	5.2e-12	T=0.309904
rs1130398	7.6e-12	T=0.395567
rs9273505	1.3e-11	T=0.389976
rs9273375	1.4e-11	G=0.197284
rs4993986	1.6e-11	G=0.388179
rs281863362	1.6e-11	T=0.360224
rs6689	1.8e-11	G=0.242013
rs9273384	1.3e-10	A=0.102436
rs41270927	2.6e-10	C=0.181909
rs2854275	3.2e-10	A=0.0648962
rs41264344	6.8e-10	A=0.147364
rs4713571	8.2e-10	T=0.243211
rs28718232	9.6e-10	G=0.19988
rs701564	9.6e-10	T=0.240815
rs41270907	1.1e-09	G=0.175519
rs41270911	1.1e-09	A=0.175519
rs281863283	1.1e-09	T=0.134984
rs41263787	1.1e-09	A=0.158746
rs35353422	1.1e-09	A=0.173123
rs2854260	1.1e-09	T=0.160942
rs41316196	1.1e-09	A=0.16893
rs41316200	1.1e-09	T=0.169529
rs34297496	1.1e-09	T=0.175919
rs281860696	1.1e-09	A=0.150559
rs41316208	1.1e-09	G=0.154952
rs41270891	1.7e-09	C=0.15595
rs1130375	1.7e-09	G=0.259585
rs1130410	1.7e-09	G=0.0776757
rs9273852	1.7e-09	C=0.370407
rs9273855	1.7e-09	A=0.370407
rs9273857	1.7e-09	T=0.370407
rs41264356	1.9e-09	G=0.144768
rs9274503	2.2e-09	T=0.345647
rs41270929	3.5e-09	A=0.183706
rs71542453	8.2e-09	A=0.302516
rs67613268	8.4e-09	A=0.348642
rs68033958	8.6e-09	A=0.273762
rs35779483	9e-09	G=0.323482
rs41270875	1.1e-08	G=0.178115
rs1049107	1.3e-08	T=0.209265
rs67904681	1.3e-08	C=0.22484
rs7656	1.4e-08	T=0.111422
rs114494855	1.5e-08	T=0.310304
rs28451423	1.5e-08	A=0.257987
rs1130455	1.5e-08	G=0.246406
rs34153824	1.5e-08	T=0.211661
rs36233043	1.5e-08	A=0.205072
rs9273912	1.5e-08	T=0.205072
rs66812757	1.5e-08	C=0.229633
rs112128028	1.5e-08	C=0.232628
rs114003122	1.5e-08	T=0.219249
rs116617461	1.5e-08	G=0.219449
rs35567463	1.5e-08	A=0.214657
rs66957194	1.5e-08	T=0.208067
rs72844399	1.5e-08	T=0.208067
rs1049056	1.5e-08	A=0.214058
rs67147537	1.5e-08	A=0.211462
rs71542466	1.5e-08	G=0.232029
rs67303455	1.6e-08	G=0.233027
rs1049100	1.6e-08	T=0.213059
rs116485144	1.7e-08	C=0.232827
rs41264352	1.9e-08	C=0.144569
rs281863589	1.9e-08	G=0.203474
rs71542444	2.1e-08	T=0.221845
rs1071641	2.4e-08	T=0.221845
rs1049061	2.5e-08	A=0.213259
rs1049222	2.5e-08	C=0.210264
rs1049219	2.5e-08	T=0.211462
rs28396311	2.9e-08	C=0.214657
rs1049059	3e-08	G=0.215455
rs66481651	3.2e-08	T=0.24361
rs4279477	3.3e-08	G=0.247604
rs72844390	3.5e-08	T=0.237819
rs34230758	4e-08	G=0.212061
rs9274197	4.3e-08	A=0.158546
rs879920734	4.7e-08	A=0.171925
rs68082907	4.9e-08	G=0.24361
rs66967821	5.8e-08	G=0.224042
rs281860809	5.9e-08	A=0.470048
rs1049068	6.8e-08	T=0.0946486
rs77596642	7.7e-08	T=0.202476
rs77020460	7.7e-08	C=0.201078
rs112017333	7.7e-08	G=0.200879
rs9273535	1.1e-07	A=0.1875
rs74188963	1.7e-07	A=0.241014
rs74203503	1.8e-07	C=0.259984
rs1130446	1.8e-07	T=0.165136
rs68081734	2.1e-07	C=0.259385
rs1130432	2.1e-07	C=0.266573
rs1130431	3e-07	A=0.273163
rs4713573	3.9e-07	C=0.248203
rs11568831	4.4e-07	A=0.207668
rs11568830	4.4e-07	A=0.207668
rs28746852	4.4e-07	C=0.206669
rs28746860	5.3e-07	G=0.179513
rs9273866	5.7e-07	C=0.220048
rs41270931	5.8e-07	T=0.169928
rs28746832	6.1e-07	C=0.486621
rs1762	6.2e-07	C=0.213458
rs9273477	6.2e-07	A=0.186502
rs28746829	6.2e-07	T=0.196685
rs28746835	6.2e-07	C=0.210463
rs3830059	6.2e-07	G=0.214058
rs28746838	6.2e-07	T=0.213858
rs28746839	6.2e-07	C=0.211262
rs28746840	6.2e-07	C=0.211262
rs28746841	6.2e-07	C=0.21246
rs28746842	6.2e-07	G=0.21226
rs28746843	6.2e-07	C=0.211062
rs28746844	6.2e-07	T=0.211062
rs28746845	6.2e-07	C=0.217851
rs28746846	6.2e-07	T=0.217652
rs28746847	6.2e-07	G=0.217452
rs1049072	6.2e-07	A=0.221845
rs1049070	6.2e-07	T=0.222644
rs28746853	6.2e-07	C=0.199081
rs28746859	6.2e-07	A=0.178714
rs28746861	6.2e-07	A=0.189097
rs79638487	9e-07	A=0.0998403
rs9273392	9.9e-07	A=0.161542
rs28746851	1.2e-06	T=0.271765
rs12055445	1.2e-06	A=0.455072
rs28746827	1.6e-06	A=0.180312
rs1056316	1.7e-06	C=0.1877
rs9273488	1.9e-06	G=0.179513
rs28724252	2.1e-06	A=0.207268
rs28746825	2.3e-06	G=0.219249
rs1140310	2.4e-06	C=0.279353
rs9273821	3.9e-06	C=0.270767
rs28592859	4.2e-06	A=0.15016
rs3830060	1.3e-05	G=0.150559
rs28724238	1.8e-05	C=0.145767
rs9273487	3.7e-05	G=0.217053
rs1049124	3.9e-05	A=0.0842652
rs3864306	3.9e-05	A=0.0754792
rs1049074	3.9e-05	T=0.144369
rs1130399	4.7e-05	A=0.254393
rs9273408	4.9e-05	G=0.112819
rs34736308	5.1e-05	C=0.139776
rs9273489	5.4e-05	G=0.122404
rs4420615	4.4e-05	T=0.469848	CDH2
rs8084057	5.7e-05	A=0.328674
rs8098920	6.9e-05	G=0.472843
rs11803088	1e-06	T=0.0706869	DISC1
rs57553284	2.5e-06	T=0.0613019
rs144063721	7.9e-06	TTTT=0.0730831
rs17625694	1.2e-07	G=0.247604	MEIS1
rs13003040	4.3e-07	G=0.328674
rs4433986	4.3e-07	A=0.328075
rs10194077	4.9e-07	C=0.294329
rs11897119	4.9e-07	C=0.294129
rs3772026	4.9e-07	A=0.291334
rs11677371	5.2e-07	A=0.319489
rs13029520	5.2e-07	T=0.289736
rs3891585	5.7e-07	A=0.309505
rs7600007	5.7e-07	G=0.3127
rs7603236	5.7e-07	C=0.3125
rs997153	6e-07	A=0.288339
rs10188003	6e-07	T=0.286741
rs10865355	6.8e-07	A=0.309305
rs2300481	7.3e-07	T=0.286741
rs4233937	9e-07	A=0.315895
rs4544423	1.2e-06	T=0.426518
rs4430933	1.6e-06	A=0.346446
rs4316926	1.9e-06	G=0.346446
rs11688599	2.9e-06	T=0.147165
rs11694675	2.9e-06	A=0.146366
rs11678354	2.9e-06	A=0.147564
rs17625724	2.9e-06	A=0.146366
rs17625742	2.9e-06	T=0.146366
rs4300816	4.1e-06	T=0.14397
rs6707678	4.5e-06	G=0.14976
rs4300815	4.5e-06	A=0.14397
rs9798015	5e-06	T=0.248602
rs6724747	5e-06	A=0.14377
rs6728018	5e-06	T=0.14377
rs11687267	5.3e-06	A=0.147165
rs62144057	5.6e-06	G=0.146166
rs56383906	6.1e-06	C=0.146565
rs55742206	6.9e-06	A=0.146765
rs62145760	6.9e-06	T=0.146765
rs11681729	6.9e-06	G=0.146765
rs6742861	1e-05	C=0.150759
rs62144055	1e-05	C=0.15016
rs11678796	1.2e-05	A=0.147165
rs11693646	1.3e-05	A=0.146565
rs142456824	1.3e-05	ATATA=0.146965
rs9789607	1.3e-05	T=0.147165
rs62145814	1.4e-05	T=0.145367
rs1558716	2.4e-05	G=0.392772
rs2284707	2.5e-05	C=0.389776
rs2110974	2.8e-05	A=0.4375
rs3890755	3.9e-05	T=0.48103
rs1800718	2e-06	C=0.256989	TSC2
rs1748	5.2e-06	C=0.276358
rs9928737	5.3e-06	A=0.187899
rs3087631	1.3e-05	T=0.258586
rs13331451	2.3e-05	T=0.205471
rs1800715	4.1e-05	G=0.214657
rs8047396	4.8e-05	G=0.141374
rs1291870	9.1e-07	C=0.497005	CELF2
rs1296261	2.8e-06	T=0.444688
rs932917	6e-06	A=0.498403
rs932918	7.8e-06	T=0.498003
rs1328368	5.2e-11	A=0.48742	GPC6
rs319522	7e-11	A=0.39357
rs1328372	1e-10	A=0.464657
rs12430764	2e-10	G=0.379393
rs1328363	2.3e-10	G=0.389177
rs5805796	2.3e-10	_=0.375399
rs4773724	2.3e-10	G=0.388778
rs7319254	2.3e-10	G=0.379193
rs1577099	2.3e-10	C=0.393171
rs34089504	2.9e-10	TTTTTTTT=0.374201
rs1160709	3.1e-10	T=0.389776
rs7491180	3.1e-10	T=0.389377
rs1328365	3.1e-10	C=0.391573
rs1328364	3.1e-10	T=0.391573
rs2104648	5.6e-10	A=0.388778
rs1359963	7.4e-10	C=0.370807
rs996265	7.4e-10	T=0.370208
rs8002099	7.4e-10	T=0.370407
rs4773723	9.3e-10	T=0.388179
rs1328371	1.1e-09	T=0.376797
rs1413068	2.6e-09	T=0.482228
rs9301863	2.6e-09	T=0.484026
rs9516194	2.6e-09	A=0.483626
rs4773718	2.6e-09	T=0.482827
rs1333467	2.6e-09	T=0.479233
rs7997893	2.6e-09	T=0.479233
rs9301862	2.6e-09	T=0.486222
rs9556269	2.7e-09	G=0.478834
rs9556270	2.7e-09	T=0.478035
rs9516192	3e-09	G=0.470647
rs1328369	1.1e-08	C=0.389377
rs568389	1.3e-08	T=0.363419
rs2780373	1.4e-08	A=0.363618
rs411541	1.8e-08	T=0.364217
rs7320969	3.1e-08	C=0.374002
rs9523953	5.5e-08	C=0.485024
rs55921800	8e-08	G=0.279553
rs397011	8.4e-08	T=0.463259
rs34277119	1.5e-07	AA=0.250799
rs4594115	1.6e-07	T=0.263778
rs319546	4.3e-07	C=0.396565
rs1328362	5.8e-07	C=0.317492
rs56102520	5.8e-07	C=0.319688
rs9523981	2.1e-06	T=0.385982
rs7325380	5.1e-06	T=0.159944
rs319563	6.7e-06	A=0.387181
rs319564	6.7e-06	T=0.385383
rs12430708	7.4e-06	G=0.384784
rs319573	1.1e-05	C=0.383786
rs6492656	1.2e-05	C=0.304513
rs9524002	2.2e-05	T=0.175519
rs9516209	2.2e-05	T=0.177316
rs9524005	2.2e-05	C=0.180511
rs9524006	2.2e-05	T=0.181909
rs9524007	2.2e-05	T=0.178714
rs9516210	2.2e-05	A=0.17472
rs9516214	2.2e-05	T=0.17472
rs9524013	2.2e-05	T=0.17472
rs1475448	2.2e-05	G=0.176717
rs35187521	2.2e-05	TTT=0.176717
rs2762089	2.6e-05	A=0.295727
rs1445264	2.6e-05	T=0.294728
rs2590505	2.6e-05	C=0.294529
rs1373834	2.6e-05	G=0.294728
rs35760866	2.6e-05	T=0.294529
rs1900046	2.6e-05	C=0.294529
rs17645969	3.1e-05	A=0.127995
rs9516220	3.2e-05	C=0.109026
rs973303	3.4e-05	T=0.291134
rs920956	3.4e-05	C=0.291733
rs9561307	3.8e-05	C=0.232428
rs11070051	4.5e-05	A=0.351238
rs3953581	4.6e-05	G=0.351837
rs72633947	5e-05	A=0.136981
rs61963744	5.6e-05	T=0.132588
rs61963746	5.6e-05	C=0.132788
rs61964193	6.9e-05	C=0.344649
rs61963740	7.3e-05	A=0.131989
rs61963741	7.3e-05	C=0.131989
rs1445263	7.4e-05	C=0.322085
rs12445007	2.2e-09	T=0.0513179	ATP2C2
rs12445087	2.2e-09	T=0.0519169
rs72804647	2.2e-09	A=0.0519169
rs72804648	2.2e-09	C=0.0519169
rs72804649	2.2e-09	A=0.0519169
rs72804651	2.2e-09	T=0.0527157
rs72804653	2.2e-09	A=0.0515176
rs72804655	2.2e-09	T=0.0519169
rs72804656	2.2e-09	T=0.0511182
rs72804661	2.2e-09	A=0.0519169
rs72804664	2.7e-09	T=0.0523163
rs72804665	2.7e-09	G=0.0533147
rs72804628	3.4e-09	A=0.0816693
rs72804663	3.6e-09	G=0.0559105
rs72804627	3.7e-09	T=0.0786741
rs72804634	4.5e-09	C=0.0628994
rs72804667	1.5e-08	T=0.0519169
rs72804668	1.5e-08	G=0.0507188
rs35267533	8.8e-08	T=0.174321
rs7191897	1.6e-07	G=0.0589058
rs62048787	1.8e-07	C=0.417732
rs79539055	6.1e-07	G=0.0501198
rs76361489	7.3e-07	G=0.057508
rs16963551	1.1e-06	C=0.0579073
rs16963588	1.6e-06	T=0.13778
rs61740804	1.7e-06	T=0.114417
rs36061510	2.1e-06	T=0.370607
rs111867370	2.5e-06	T=0.121406
rs6564021	2.6e-06	G=0.149161
rs16963568	2.7e-06	A=0.165935
rs7350833	3e-06	C=0.222045
rs72804626	3.4e-06	T=0.118211
rs59598539	3.4e-06	T=0.119609
rs61092879	3.4e-06	C=0.120008
rs13330390	4.8e-06	T=0.407548
rs79503399	5.9e-06	G=0.127796
rs34756715	6.6e-06	C=0.130591
rs74736894	8e-06	G=0.0501198
rs72804624	8.6e-06	A=0.136781
rs4782945	1.1e-05	A=0.124201
rs1813379	1.2e-05	T=0.451478
rs12923130	1.4e-05	A=0.0607029
rs57267064	1.4e-05	T=0.364617
rs77572391	2e-05	G=0.142971
rs11961316	4e-26	C=0.112021	SUPT3H
rs12195339	4.4e-26	C=0.110623
rs12191521	4.5e-26	T=0.111222
rs12198982	4.5e-26	A=0.111222
rs62436781	4.5e-26	A=0.111022
rs5875914	4.5e-26	_=0.111821
rs17288320	4.5e-26	C=0.111422
rs9472367	1.3e-25	T=0.110623
rs10456547	1e-23	C=0.138978
rs12208523	1.5e-23	T=0.0972444
rs202039642	6.6e-23	CAACAACA=0.0910543
rs12210292	6.6e-23	C=0.0914537
rs2396379	9.9e-23	C=0.141573
rs11970412	1.2e-22	T=0.134984
rs56337964	1.2e-22	A=0.134385
rs62438877	1.2e-22	G=0.141573
rs10948201	1.2e-22	A=0.141573
rs62436778	1.2e-22	G=0.142372
rs12193682	1.2e-22	T=0.141174
rs12193812	1.2e-22	T=0.141174
rs190280859	1.2e-22	T=0.145966
rs147931031	1.2e-22	G=0.141773
rs12204110	1.2e-22	C=0.142173
rs72870950	1.2e-22	G=0.142372
rs12205860	1.2e-22	A=0.141174
rs6919998	1.2e-22	T=0.141973
rs62400268	1.2e-22	T=0.141973
rs17288257	1.2e-22	C=0.142173
rs62400289	1.2e-22	C=0.141973
rs12196217	1.2e-22	T=0.141973
rs1853651	1.2e-22	A=0.141773
rs62400290	1.2e-22	T=0.141773
rs10456546	1.2e-22	T=0.141973
rs10456548	1.2e-22	C=0.141973
rs72858517	1.2e-22	C=0.141973
rs59847907	1.2e-22	CCCC=0.141973
rs4443508	1.2e-22	T=0.141973
rs10948221	1.2e-22	G=0.141973
rs12203558	1.2e-22	G=0.141973
rs150739461	1.2e-22	T=0.141773
rs35742914	1.2e-22	T=0.141973
rs11964844	1.2e-22	A=0.141773
rs12205468	1.2e-22	A=0.141773
rs71713889	1.2e-22	_=0.141374
rs62400330	1.2e-22	A=0.140974
rs112396437	1.2e-22	AA=0.141374
rs34455867	1.4e-22	C=0.148562
rs12524323	3.4e-09	A=0.295128
rs10948198	3.9e-09	C=0.291534
rs1023089	3.9e-09	A=0.281749
rs6458418	3.9e-09	A=0.281749
rs4714836	3.9e-09	C=0.28734
rs6458430	4.2e-09	T=0.330871
rs11968042	4.4e-09	G=0.290535
rs66604011	4.4e-09	T=0.290136
rs11966936	4.4e-09	C=0.290136
rs6922772	4.4e-09	A=0.290335
rs9395065	4.4e-09	A=0.289736
rs1284972	4.4e-09	T=0.290735
rs1284973	4.4e-09	C=0.290535
rs56138724	4.4e-09	A=0.394569
rs1285004	4.4e-09	T=0.394569
rs1748235	4.6e-09	T=0.319688
rs9381370	4.6e-09	G=0.326078
rs1284969	4.6e-09	T=0.320088
rs1797147	4.6e-09	T=0.317692
rs1748242	4.6e-09	T=0.317492
rs988147	4.6e-09	T=0.319688
rs6899763	4.6e-09	T=0.317292
rs6919847	4.6e-09	A=0.317292
rs9472451	4.6e-09	T=0.317292
rs1581777	4.6e-09	T=0.317292
rs1324540	4.6e-09	A=0.316893
rs2186062	5e-09	C=0.302716
rs11964325	5.6e-09	A=0.292332
rs9463075	5.7e-09	C=0.320088
rs9381369	6.1e-09	T=0.326078
rs1284975	6.1e-09	T=0.289936
rs1284980	6.1e-09	A=0.289936
rs1284982	6.1e-09	C=0.305711
rs1284983	6.1e-09	A=0.305711
rs1748234	6.4e-09	C=0.330671
rs1748237	6.4e-09	A=0.330471
rs6926025	6.4e-09	T=0.329073
rs4404770	6.4e-09	A=0.330671
rs927658	6.4e-09	T=0.330471
rs1290386	6.4e-09	G=0.330871
rs6905396	6.4e-09	C=0.330671
rs1284965	6.4e-09	G=0.330471
rs6938316	6.4e-09	C=0.330471
rs6901786	6.4e-09	G=0.330471
rs12208924	6.4e-09	T=0.327875
rs12208483	6.7e-09	C=0.303514
rs1284987	6.7e-09	C=0.303315
rs71566516	6.9e-09	T=0.291334
rs144896060	7.4e-09	G=0.278554
rs12529490	9e-09	C=0.288738
rs2093901	9.9e-09	G=0.46885
rs2093903	9.9e-09	C=0.46885
rs9357478	9.9e-09	G=0.46865
rs9357480	1.1e-08	A=0.465655
rs9395086	1.1e-08	A=0.466054
rs7757282	1.1e-08	G=0.320487
rs6922660	1.1e-08	A=0.327476
rs964452	1.1e-08	G=0.327276
rs1748231	1.1e-08	T=0.328874
rs9395075	1.1e-08	G=0.327077
rs9369542	1.1e-08	C=0.338658
rs1748247	1.1e-08	G=0.327276
rs1797161	1.1e-08	T=0.327276
rs1629542	1.1e-08	A=0.326877
rs11321900	1.1e-08	AAAAAA=0.327676
rs1285013	1.1e-08	A=0.327077
rs1285014	1.1e-08	G=0.327077
rs1304168	1.1e-08	G=0.324681
rs1285026	1.1e-08	C=0.302316
rs10948192	1.2e-08	A=0.30012
rs11427923	1.5e-08	TTTTTTT=0.327875
rs1300126	1.5e-08	G=0.327476
rs9369533	1.5e-08	A=0.472045
rs2396380	1.5e-08	A=0.471446
rs9296453	1.6e-08	T=0.466054
rs9395079	1.6e-08	T=0.470847
rs6925467	1.8e-08	A=0.395767
rs6458414	2e-08	G=0.290935
rs9357470	2e-08	T=0.469449
rs9395066	2e-08	C=0.471046
rs6458420	2e-08	A=0.471046
rs1285019	2.2e-08	C=0.330671
rs6458428	2.2e-08	C=0.469848
rs143113540	2.3e-08	_=0.280551
rs12209076	2.3e-08	A=0.280351
rs34627980	2.3e-08	TTTTTTTTT=0.280152
rs3799976	2.3e-08	G=0.28095
rs3799977	2.3e-08	G=0.28095
rs150300067	2.3e-08	G=0.280351
rs62438007	2.3e-08	C=0.280751
rs3799979	2.3e-08	C=0.280751
rs4714828	2.3e-08	C=0.280751
rs12200412	2.3e-08	T=0.28774
rs12207620	2.3e-08	C=0.287939
rs62438011	2.3e-08	C=0.28774
rs34982599	2.3e-08	T=0.283347
rs74460828	2.3e-08	A=0.280351
rs11525038	2.3e-08	C=0.28754
rs13213412	2.3e-08	T=0.280551
rs142701723	2.3e-08	C=0.282947
rs75013390	2.3e-08	A=0.278155
rs75788226	2.3e-08	G=0.284145
rs201328143	2.3e-08	C=0.272364
rs199807793	2.3e-08	T=0.274161
rs12525009	2.3e-08	T=0.28135
rs12526711	2.3e-08	T=0.285144
rs10484627	2.3e-08	A=0.280551
rs10456119	2.3e-08	T=0.278754
rs12524069	2.3e-08	A=0.28095
rs34391189	2.3e-08	_=0.278954
rs10948185	2.3e-08	T=0.280751
rs1590864	2.3e-08	A=0.28095
rs4711807	2.3e-08	A=0.278754
rs7749865	2.3e-08	C=0.287141
rs35357222	2.3e-08	G=0.287141
[truncated: 4,171 more rows]

## Sheet: Ranks
Rank	Gene Symbol
1	DRD4
1	DRD5
1	COMT
1	MAP1B
1	CHRNA4
1	CNTNAP2
1	TET3
1	IL6
1	ERMP1
1	STS
1	DCDC2
1	GRIN1
1	TDO2
1	S100B
1	AUTS2
1	FOXP2
1	CACNA1A
1	OPRM1
1	KIAA0319
1	HLA-DRB1
1	NEUROD6
1	DLGAP1
1	CHRFAM7A
1	SNCA
1	TSPO
1	DLG4
1	PICK1
1	GTF2I
1	SPTBN1
1	HLA-DQA1
1	HLA-DQB1
1	CDH2
1	DISC1
1	MEIS1
1	TSC2
1	CELF2
1	GPC6
1	ATP2C2
1	SUPT3H
1	GABRA1
1	KCNIP4
1	RUNX1T1
1	CUX1
1	ESR1
1	SCN1A
1	SH2B1
1	GABRA6
1	CNTN5
1	TLR2
1	MAPT
1	RYR1
1	KITLG
1	GCFC2
1	CFAP47
1	LPL
1	RAF1
1	ESR2
1	GRIA1
1	HDAC9
1	GRM3
1	ABAT
1	TPP1
1	MCPH1
1	CYFIP1
1	CD83
1	DCDC1
1	DYRK1A
1	GRIA4
1	CACNA1B
1	CHRNA2
1	SMPD1
1	CHRNB2
1	KCNT1
1	PCNT
1	SRPX2
1	CHRM5
1	RELN
1	SPATA13
1	GABBR1
1	FGF14
1	NIPA2
1	CADM2
1	NIPA1
1	PSEN2
1	CDH11
1	CSE1L
1	FLNB
1	PRB1
1	BCAR1
1	TNIP1
1	SHC2
1	EBPL
1	DRD2
231	SLC6A3
231	VPS13B
231	MAOA
231	BDNF
231	ADRA2A
231	DRD3
231	DRD1
231	MAOB
231	PRTG
231	CHRNA7
231	HTR1A
231	CDH13
231	BCHE
231	DDC
231	BCL11B
231	SLC6A1
231	SYP
231	IMMP2L
231	GRIN2B
231	PRL
231	SCN8A
231	SLC2A3
231	GABRB3
231	GRIK1
231	ZNF385D
231	PRKN
231	MOG
231	ZNF804A
231	DCLK1
231	FLNC
231	PTPN11
231	PRODH
231	TBR1
231	CDK8
231	ELN
231	DEL15Q11.2
231	PAX6
231	HCN1
231	TNF
231	PTPRD
231	GSX1
231	DNAAF4
231	DIRAS2
231	FRAXA
231	COBL
231	PVALB
231	MCTP2
231	NALF1
231	RSL24D1P11
231	SLC25A5P2
231	RPL38P2
231	RPS3AP1
231	ABCB1
231	IER3
231	MOBP
231	IFNG
231	CRH
231	CDK5
231	PABPN1
231	NGDN
231	CYP19A1
231	GABRA5
231	ROBO1
231	SLC1A2
231	GABRG2
231	NEXMIF
231	GABRG3
231	APOE
231	ICAM1
231	IL10
231	LMO4
231	ALB
231	SOS1
231	YWHAQ
231	PAFAH1B1
231	CLUH
231	MIR1253
231	CCDC92B
231	LOC105371592
231	TMEM132D
231	PER1
231	GPC3
231	IL2
231	EPM2A
231	CEBPD
231	ELOVL6
231	ACE
231	RUNX2
231	NPHS1
231	HP
231	POLR3B
231	CDKL5
231	IL1A
231	SERPINA3
231	AFF2
231	PRDM9
231	CSN1S1
231	STAG3L4
231	FGFR3
231	SLC2A1
231	CACNA1H
231	STXBP1
231	GABRB2
231	DMD
231	ARF1
231	SCN3A
231	PRNP
231	AP2M1
231	TUBB2B
231	ARX
231	SETBP1
231	ASPM
231	JRK
231	CASP3
231	NLRP3
231	RCC1
231	OTOL1
231	KRT18P24
231	SOD1
231	PSEN1
231	GABRB1
231	CACNA1I
231	RPL18P7
231	GFAP
231	PKLR
231	LGI1
231	CNTNAP5
231	APP
231	MMP14
231	CTNND1
231	ELK3
231	ENPEP
231	FMR1
231	RAN
231	USO1
231	NXF1
231	SEC14L2
231	ERICD
