# Supplementary material for: Associative gene networks reveal novel candidates important for ADHD and dyslexia comorbidity
Source: BMC Med Genomics. 2023 Sep 4;16:208. doi: 10.1186/s12920-023-01502-1 (PMC10478365; doi:10.1186/s12920-023-01502-1)
Supplement: Supplementary file 10 — Additional file 10: Table S10. Criteria 9–10 results [file 12920_2023_1502_MOESM10_ESM.xls]

## Sheet: Disease SNPS
				Criterion 8	Criterion 9
SNP	P-Value	MAF, 1000Genomes	Gene	SNP associated with ADHD or dyslexia	SNP associated with disease comorbid to ADHD	SNP associated with disease comorbid to dyslexia
rs2273504	8.2e-11	A=0.237819	CHRNA4		nicotine dependence
rs2273500	4.3e-08	C=0.177516	CHRNA4		nicotine dependence
rs3787138	5.8e-06	G=0.245607	CHRNA4		nicotine dependence
rs755204	1.8e-05	A=0.0928514	CHRNA4		nicotine dependence
rs2270112	5.8e-06	C=0.315497	STS	ADHD
rs3923341	5.7e-08	T=0.375099	STS
rs5934740	2.6e-07	A=0.397086	STS
rs5934842	5.8e-08	A=0.325033	STS
rs5934913	8.2e-09	A=0.401589	STS
rs5934937	7.9e-08	G=0.284503	STS
rs1091047	1.5e-08	G=0.344106	DCDC2	Dyslexia
rs2274305	1e-11	T=0.483027	DCDC2	Dyslexia
rs793842	2.6e-09	C=0.413938	DCDC2	Dyslexia
rs807701	6.2e-11	G=0.445288	DCDC2	Dyslexia
rs807724	1.1e-05	C=0.270567	DCDC2	Dyslexia
rs9295619	6.5e-09	C=0.41254	DCDC2	Dyslexia
rs1799971	1.4e-07	G=0.223442	OPRM1	ADHD	alcohol dependence, alzheimer disease, general substance dependence, addiction to opioids or heroin, Schizophrenia	alzheimer disease
rs2075572	1.8e-07	G=0.388379	OPRM1		addiction to opioids or heroin, Schizophrenia
rs2003185	5.2e-07	C=0.42472	OPRM1
rs1323042	1.1e-06	G=0.44389	OPRM1
rs9322447	1.1e-06	A=0.444489	OPRM1
rs533586	1.4e-06	C=0.249002	OPRM1
rs562859	1.2e-06	A: 0.094	OPRM1
rs589046	5.7e-05	T=0.295527	OPRM1		Heroin Addiction
rs510769	5.9e-05	T=0.206669	OPRM1		Heroin Addiction
rs495491	6.5e-05	G=0.29353	OPRM1		alcohol dependence
rs761100	1e-06	A=0.307508	KIAA0319	Dyslexia
rs2038137	1e-05	T=0.233626	KIAA0319	Dyslexia
rs2179515	1.6e-05	T=0.228235	KIAA0319	Dyslexia
rs6935076	2.5e-05	T=0.230431	KIAA0319	Dyslexia
rs6532190	7.5e-05	T=0.223243	SNCA		alzheimer disease	alzheimer disease
rs17016188	7.5e-05	C=0.224241	SNCA		Parkinson's Disease
rs894278	7.5e-05	G=0.223243	SNCA		Parkinson's Disease
rs2076369	6.6e-24	T=0.27476	PICK1		alzheimer disease, Schizophrenia	alzheimer disease
rs3952	3e-06	G=0.353634	PICK1		Schizophrenia
rs713729	6.3e-07	A=0.140575	PICK1		alzheimer disease	alzheimer disease
rs1063355	1.7e-37	T=0.441494	HLA-DQB1
rs1049057	4e-36	T=0.394768	HLA-DQB1
rs4993986	1.6e-11	G=0.388179	HLA-DQB1
rs6689	1.8e-11	G=0.242013	HLA-DQB1
rs2854275	3.2e-10	A=0.0648962	HLA-DQB1		alzheimer disease	alzheimer disease
rs1049124	3.9e-05	A=0.0842652	HLA-DQB1
rs1130399	4.7e-05	A=0.254393	HLA-DQB1		alzheimer disease	alzheimer disease
rs3812718	1e-10	T=0.493411	SCN1A		epilepsy
rs4788099	4.9e-08	G=0.261581	SH2B1		obesity
rs7498665	4.9e-08	G=0.261382	SH2B1		obesity
rs4788102	5.5e-08	A=0.260583	SH2B1		obesity
rs7359397	2e-07	T=0.19369	SH2B1		obesity
rs7187776	1.8e-06	G=0.349241	SH2B1
rs3219151	1.3e-28	T=0.430112	GABRA6		alcohol dependence, epilepsy,suicide,Anxiety and Depression,schizophrenia	suicide,Anxiety and Depression
rs1992647	7.5e-25	A=0.483626	GABRA6		depression
rs1339	3.2e-08	C=0.154153	TLR2
rs3804099	9.6e-06	C=0.414736	TLR2
rs2289318	5.7e-05	C=0.213059	TLR2
rs1800547	7.9e-07	G=0.0872604	MAPT		alzheimer disease,Parkinson's Disease	alzheimer disease
rs17651213	7.9e-07	A=0.0872604	MAPT		Parkinson's Disease
rs10445337	7.9e-07	C=0.0876597	MAPT
rs1052553	7.9e-07	G=0.0882588	MAPT		Parkinson's Disease, restless legs syndrome
rs62063857	7.9e-07	G=0.0876597	MAPT		Parkinson's Disease
rs9468	7.9e-07	C=0.0858626	MAPT		Parkinson's Disease
rs242561	1.8e-06	T=0.102636	MAPT		Parkinson's Disease
rs8070723	3.3e-06	G=0.11901	MAPT		alzheimer disease	alzheimer disease
rs242559	2.3e-05	C=0.245807	MAPT		Parkinson's Disease
rs4474514	3.7e-05	G=0.373802	KITLG
rs1256120	8.8e-06	G=0.256789	ESR2
rs274622	3.4e-05	C=0.226438	GRM3		Schizophrenia
rs274618	4.6e-05	T=0.200479	GRM3		heroin dependence
rs853360	2.4e-05	T=0.235423	CD83
rs2248244	7.7e-05	A=0.320687	DYRK1A		Parkinson's Disease
rs2741335	4.4e-14	C=0.389377	CHRNA2
rs2271920	2.1e-06	A=0.428315	CHRNA2
rs2072661	3e-05	A=0.264577	CHRNB2
rs2072660	9.5e-05	T=0.307308	CHRNB2
rs2073376	3.3e-08	A=0.330072	PCNT		major depressive disorder	major depressive disorder
rs2249057	2.8e-07	A=0.289537	PCNT		Schizophrenia
rs2073380	8.8e-07	C=0.20627	PCNT		Schizophrenia,major depressive disorder	major depressive disorder
rs3788265	1.9e-05	T=0.194489	PCNT		major depressive disorder	major depressive disorder
rs62392942	6.6e-12	C=0.0571086	GABBR1		nicotine dependence
rs715044	1.1e-05	T=0.0808706	GABBR1
rs13078807	3.7e-05	G=0.0876597	CADM2
rs8383	5.6e-07	T=0.450879	PSEN2		alzheimer disease	alzheimer disease
rs13180950	1.9e-06	C=0.354233	TNIP1
rs3792783	9.9e-07	G=0.276957	TNIP1		systemic lupus erythematosus	systemic lupus erythematosus

## Sheet: Rank
Gene Symbol	Rank 8	Rank 9
OPRM1	1	1
STS	1	231
DCDC2	1	231
KIAA0319	1	231
PICK1	231	1
HLA-DQB1	231	1
SCN1A	231	1
SH2B1	231	1
MAPT	231	1
GRM3	231	1
GABBR1	231	1
TNIP1	231	1
CHRNA4	231	1
SNCA	231	1
GABRA6	231	1
DYRK1A	231	1
PCNT	231	1
PSEN2	231	1
TLR2	231	231
KITLG	231	231
ESR2	231	231
CD83	231	231
CHRNA2	231	231
CHRNB2	231	231
CADM2	231	231
DRD4	231	231
DRD5	231	231
SLC6A3	231	231
COMT	231	231
MAP1B	231	231
VPS13B	231	231
MAOA	231	231
BDNF	231	231
DRD2	231	231
ADRA2A	231	231
DRD3	231	231
DRD1	231	231
MAOB	231	231
PRTG	231	231
CNTNAP2	231	231
CHRNA7	231	231
HTR1A	231	231
CDH13	231	231
BCHE	231	231
DDC	231	231
BCL11B	231	231
SLC6A1	231	231
TET3	231	231
SYP	231	231
IL6	231	231
ERMP1	231	231
IMMP2L	231	231
GRIN2B	231	231
GRIN1	231	231
TDO2	231	231
S100B	231	231
PRL	231	231
AUTS2	231	231
SCN8A	231	231
FOXP2	231	231
CACNA1A	231	231
HLA-DRB1	231	231
NEUROD6	231	231
SLC2A3	231	231
GABRB3	231	231
GRIK1	231	231
ZNF385D	231	231
DLGAP1	231	231
PRKN	231	231
CHRFAM7A	231	231
MOG	231	231
ZNF804A	231	231
DCLK1	231	231
TSPO	231	231
DLG4	231	231
FLNC	231	231
PTPN11	231	231
PRODH	231	231
TBR1	231	231
CDK8	231	231
ELN	231	231
GTF2I	231	231
SPTBN1	231	231
DEL15Q11.2	231	231
PAX6	231	231
HCN1	231	231
HLA-DQA1	231	231
TNF	231	231
PTPRD	231	231
GSX1	231	231
DNAAF4	231	231
DIRAS2	231	231
CDH2	231	231
DISC1	231	231
FRAXA	231	231
MEIS1	231	231
COBL	231	231
PVALB	231	231
MCTP2	231	231
TSC2	231	231
CELF2	231	231
NALF1	231	231
RSL24D1P11	231	231
SLC25A5P2	231	231
RPL38P2	231	231
RPS3AP1	231	231
ABCB1	231	231
IER3	231	231
GPC6	231	231
ATP2C2	231	231
SUPT3H	231	231
MOBP	231	231
IFNG	231	231
GABRA1	231	231
CRH	231	231
KCNIP4	231	231
RUNX1T1	231	231
CDK5	231	231
CUX1	231	231
PABPN1	231	231
NGDN	231	231
ESR1	231	231
CYP19A1	231	231
GABRA5	231	231
ROBO1	231	231
SLC1A2	231	231
GABRG2	231	231
NEXMIF	231	231
GABRG3	231	231
APOE	231	231
ICAM1	231	231
IL10	231	231
LMO4	231	231
ALB	231	231
SOS1	231	231
YWHAQ	231	231
PAFAH1B1	231	231
CNTN5	231	231
CLUH	231	231
MIR1253	231	231
CCDC92B	231	231
LOC105371592	231	231
TMEM132D	231	231
PER1	231	231
GPC3	231	231
RYR1	231	231
IL2	231	231
EPM2A	231	231
CEBPD	231	231
GCFC2	231	231
CFAP47	231	231
LPL	231	231
ELOVL6	231	231
RAF1	231	231
ACE	231	231
GRIA1	231	231
RUNX2	231	231
HDAC9	231	231
ABAT	231	231
NPHS1	231	231
HP	231	231
POLR3B	231	231
CDKL5	231	231
IL1A	231	231
SERPINA3	231	231
TPP1	231	231
AFF2	231	231
MCPH1	231	231
CYFIP1	231	231
PRDM9	231	231
CSN1S1	231	231
DCDC1	231	231
STAG3L4	231	231
FGFR3	231	231
SLC2A1	231	231
CACNA1H	231	231
GRIA4	231	231
CACNA1B	231	231
STXBP1	231	231
GABRB2	231	231
DMD	231	231
ARF1	231	231
SCN3A	231	231
SMPD1	231	231
PRNP	231	231
AP2M1	231	231
KCNT1	231	231
TUBB2B	231	231
ARX	231	231
SETBP1	231	231
SRPX2	231	231
ASPM	231	231
JRK	231	231
CASP3	231	231
NLRP3	231	231
CHRM5	231	231
RELN	231	231
RCC1	231	231
SPATA13	231	231
OTOL1	231	231
KRT18P24	231	231
SOD1	231	231
PSEN1	231	231
GABRB1	231	231
FGF14	231	231
NIPA2	231	231
CACNA1I	231	231
RPL18P7	231	231
GFAP	231	231
PKLR	231	231
LGI1	231	231
NIPA1	231	231
CNTNAP5	231	231
APP	231	231
MMP14	231	231
CDH11	231	231
CSE1L	231	231
CTNND1	231	231
ELK3	231	231
ENPEP	231	231
FLNB	231	231
FMR1	231	231
PRB1	231	231
RAN	231	231
USO1	231	231
BCAR1	231	231
NXF1	231	231
SEC14L2	231	231
SHC2	231	231
EBPL	231	231
ERICD	231	231
