# Supplementary material for: Associative gene networks reveal novel candidates important for ADHD and dyslexia comorbidity
Source: BMC Med Genomics. 2023 Sep 4;16:208. doi: 10.1186/s12920-023-01502-1 (PMC10478365; doi:10.1186/s12920-023-01502-1)
Supplement: Supplementary file 11 — Additional file 11: Table S11. Total score results [file 12920_2023_1502_MOESM11_ESM.xls]

## Sheet: Rank
Rank	Gene	cite1	cite2	cite3	cite4	cite5	cite6	cite7	cite8	cite9	cite10
1	OPRM1	45	21	18	17	78	43	31	1	1	1	25.6
2	CHRNA4	29	9	9	30	48	28	5	1	231	1	39.1
3	SNCA	56	54	15	5	24	86	18	1	231	1	49.1
4	GRIN1	43	1	3	15	13	6	1	1	231	231	54.5
5	MAPT	67	18	30	45	16	86	71	1	231	1	56.6
6	DRD2	4	31	49	3	26	9	2	1	231	231	58.7
7	DLG4	59	13	24	26	5	5	13	1	231	231	60.8
8	GABRA6	120	29	55	59	53	38	40	1	231	1	62.7
9	GRM3	164	19	37	62	33	21	63	1	231	1	63.2
10	ESR1	58	22	4	12	15	13	65	1	231	231	65.2
11	DRD4	1	52	8	28	84	30	7	1	231	231	67.3
12	CACNA1A	19	15	11	36	45	86	11	1	231	231	68.6
13	GABBR1	182	20	51	65	39	23	81	1	231	1	69.4
14	CNTNAP2	6	57	84	40	17	8	23	1	231	231	69.8
15	SCN1A	110	50	74	49	36	86	71	1	231	1	70.9
16	GABRA1	49	3	17	62	30	86	22	1	231	231	73.2
17	DRD5	64	12	59	32	54	33	23	1	231	231	74
18	IL6	40	95	57	2	10	17	66	1	231	231	75
19	GRIN2B	8	7	2	51	3	3	9	231	231	231	77.6
20	PICK1	79	106	87	39	76	86	81	1	231	1	78.7
21	COMT	59	74	67	37	19	4	70	1	231	231	79.3
22	MAP1B	2	25	96	51	34	47	81	1	231	231	79.9
23	GRIA1	134	2	10	62	12	86	38	1	231	231	80.7
24	CDH2	71	47	70	31	27	19	81	1	231	231	80.9
25	KIAA0319	9	65	191	67	119	50	81	1	1	231	81.5
26	PSEN2	183	60	98	43	74	86	45	1	231	1	82.2
27	FOXP2	10	91	102	38	38	29	79	1	231	231	85
28	CDK5	49	24	1	6	34	43	4	231	231	231	85.4
29	DYRK1A	173	103	64	46	81	86	81	1	231	1	86.7
30	SLC6A3	3	64	32	35	24	10	8	231	231	231	86.9
31	GABRB3	16	6	14	47	40	26	31	231	231	231	87.3
32	RELN	167	94	81	13	22	16	21	1	231	231	87.7
33	SH2B1	65	125	122	57	156	86	35	1	231	1	87.9
34	HLA-DQB1	84	162	60	51	130	86	81	1	231	1	88.7
35	ESR2	97	49	35	46	41	86	81	1	231	231	89.8
36	CHRNB2	187	55	7	11	87	86	3	1	231	231	89.9
36	DISC1	42	101	127	40	31	14	81	1	231	231	89.9
38	GRIA4	174	11	13	66	67	86	25	1	231	231	90.5
39	DCDC2	7	193	161	55	113	64	81	1	1	231	90.7
40	CACNA1B	176	23	20	59	50	86	31	1	231	231	90.8
41	DRD1	24	45	54	10	51	26	10	231	231	231	91.3
42	S100B	12	100	156	40	72	39	44	1	231	231	92.6
43	BDNF	31	51	44	45	1	1	71	231	231	231	93.7
44	DRD3	5	27	45	11	109	45	6	231	231	231	94.1
45	HLA-DRB1	53	83	46	37	122	74	81	1	231	231	95.9
46	APOE	73	58	40	4	7	12	81	231	231	231	96.8
47	SPTBN1	95	46	80	54	65	86	81	1	231	231	97
48	KITLG	90	73	41	33	106	86	81	1	231	231	97.3
49	TNF	79	33	53	1	9	25	81	231	231	231	97.4
50	STS	33	167	172	61	181	79	50	1	1	231	97.6
51	TSC2	77	102	38	48	83	86	81	1	231	231	97.8
52	SLC6A1	37	39	58	38	23	15	81	231	231	231	98.4
53	TLR2	116	137	19	9	75	86	81	1	231	231	98.6
54	RYR1	86	96	5	57	140	86	55	1	231	231	98.8
55	GABRG2	66	4	16	61	17	86	47	231	231	231	99
56	CHRNA2	181	63	56	56	97	54	40	1	231	231	101
57	DLGAP1	92	48	121	69	91	49	81	1	231	231	101.4
58	HTR1A	36	41	29	43	60	34	81	231	231	231	101.7
59	CHRNA7	39	211	6	22	27	7	14	231	231	231	101.9
60	PCNT	202	136	139	61	94	75	81	1	231	1	102.1
61	GRIK1	62	38	25	54	88	59	12	231	231	231	103.1
62	RAF1	152	32	69	39	148	86	46	1	231	231	103.5
63	LPL	156	36	100	50	80	86	66	1	231	231	103.7
64	SCN8A	32	40	26	62	44	86	58	231	231	231	104.1
64	GTF2I	18	90	97	57	160	75	81	1	231	231	104.1
66	PSEN1	168	8	22	19	19	86	30	231	231	231	104.5
67	SLC1A2	68	10	61	55	14	86	81	231	231	231	106.8
68	AUTS2	15	130	141	66	90	86	81	1	231	231	107.2
69	CHRFAM7A	76	170	116	40	110	86	14	1	231	231	107.5
70	GABRA5	105	16	27	56	77	86	16	231	231	231	107.6
71	PTPN11	88	34	50	29	32	86	81	231	231	231	109.3
72	PAX6	61	67	77	25	37	86	48	231	231	231	109.4
73	SYP	51	78	91	55	29	20	81	231	231	231	109.8
74	ATP2C2	35	127	163	57	115	58	81	1	231	231	109.9
75	CASP3	191	44	86	18	8	18	49	231	231	231	110.7
76	HLA-DQA1	83	166	34	64	137	86	81	1	231	231	111.4
77	ADRA2A	23	66	42	15	143	65	81	231	231	231	112.8
78	CYFIP1	169	146	105	53	64	52	81	1	231	231	113.3
79	PAFAH1B1	84	37	63	31	105	86	37	231	231	231	113.6
80	HDAC9	112	105	106	50	134	86	81	1	231	231	113.7
81	MAOA	28	104	92	61	57	23	81	231	231	231	113.9
82	IL10	114	80	95	7	43	32	81	231	231	231	114.5
83	MAOB	44	77	149	43	57	31	56	231	231	231	115
84	GABRB2	179	17	48	57	56	86	18	231	231	231	115.4
85	ICAM1	109	61	82	28	61	86	43	231	231	231	116.3
85	IFNG	98	71	68	14	52	86	81	231	231	231	116.3
87	ABAT	144	92	143	29	178	81	34	1	231	231	116.4
88	NEUROD6	101	113	198	55	91	67	81	1	231	231	116.9
89	CUX1	96	114	138	60	132	86	81	1	231	231	117
90	FMR1	216	79	39	20	21	22	81	231	231	231	117.1
91	SOS1	136	28	72	23	78	61	81	231	231	231	117.2
92	MOG	21	109	120	65	62	41	63	231	231	231	117.4
93	TSPO	72	185	147	37	133	86	54	1	231	231	117.7
94	PRNP	157	30	31	50	55	86	81	231	231	231	118.3
94	GFAP	199	42	104	47	6	11	81	231	231	231	118.3
96	MEIS1	115	131	126	60	150	86	58	1	231	231	118.9
96	DDC	70	138	65	43	63	36	81	231	231	231	118.9
98	KCNIP4	132	99	124	63	147	82	81	1	231	231	119.1
99	TNIP1	216	179	171	43	189	86	81	1	231	1	119.8
100	TDO2	30	200	162	63	135	65	81	1	231	231	119.9
101	SOD1	193	62	73	24	41	86	29	231	231	231	120.1
102	GPC6	119	149	115	64	127	86	81	1	231	231	120.4
103	CRH	104	98	78	29	46	86	71	231	231	231	120.5
104	CHRM5	207	89	52	61	177	86	71	1	231	231	120.6
105	APP	198	211	12	8	3	2	81	231	231	231	120.8
106	ACE	127	97	79	22	66	45	81	231	231	231	121
107	FLNB	216	56	90	63	164	86	81	1	231	231	121.9
108	PTPRD	106	14	94	62	85	86	81	231	231	231	122.1
108	ROBO1	57	88	113	42	99	48	81	231	231	231	122.1
108	CYP19A1	102	142	33	55	116	55	25	231	231	231	122.1
111	SMPD1	185	115	118	59	158	86	38	1	231	231	122.2
112	FGFR3	151	26	36	43	107	86	81	231	231	231	122.3
113	FGF14	210	153	83	63	116	86	58	1	231	231	123.2
114	GABRG3	121	43	62	67	101	86	66	231	231	231	123.9
115	GABRB1	201	5	43	61	123	86	28	231	231	231	124
115	BCHE	11	177	125	51	69	34	80	231	231	231	124
117	ALB	113	116	93	58	2	86	81	231	231	231	124.2
118	RUNX1T1	129	110	132	61	187	85	81	1	231	231	124.8
119	CDH13	75	53	85	33	162	72	81	231	231	231	125.4
120	STXBP1	178	69	76	52	49	86	57	231	231	231	126
121	BCAR1	216	129	101	49	139	86	81	1	231	231	126.4
122	IL2	125	134	103	21	59	51	81	231	231	231	126.7
123	GCFC2	82	171	201	58	144	70	81	1	231	231	127
124	DCLK1	93	76	140	58	102	86	27	231	231	231	127.5
125	SLC2A1	148	117	47	61	46	86	81	231	231	231	127.9
126	RUNX2	160	87	66	41	68	86	81	231	231	231	128.2
127	CACNA1H	149	84	28	56	107	86	81	231	231	231	128.4
128	TBR1	54	75	187	61	73	86	58	231	231	231	128.7
129	CDH11	211	81	142	59	171	80	81	1	231	231	128.8
129	TET3	13	204	184	55	202	86	81	1	231	231	128.8
131	ELN	55	119	134	62	125	86	17	231	231	231	129.1
132	ABCB1	89	139	114	44	95	37	81	231	231	231	129.2
133	PRL	63	140	144	55	71	53	81	231	231	231	130
134	MCPH1	128	173	175	60	136	86	81	1	231	231	130.2
135	CNTN5	142	178	168	67	145	62	81	1	231	231	130.6
136	TPP1	166	126	123	60	202	86	81	1	231	231	130.7
137	DMD	194	59	71	16	129	68	81	231	231	231	131.1
138	HCN1	81	108	23	62	182	86	81	231	231	231	131.6
139	CDKL5	158	122	75	55	88	55	71	231	231	231	131.7
140	BCL11B	27	169	117	50	118	86	58	231	231	231	131.8
141	SUPT3H	123	154	160	63	195	86	81	1	231	231	132.5
142	CELF2	100	147	209	67	174	86	81	1	231	231	132.7
143	FLNC	20	121	107	67	162	84	81	231	231	231	133.5
144	KCNT1	189	197	154	70	97	86	81	1	231	231	133.7
145	YWHAQ	117	85	148	63	69	86	81	231	231	231	134.2
146	PVALB	47	201	159	70	11	86	81	231	231	231	134.8
147	SLC2A3	34	157	128	61	179	86	18	231	231	231	135.6
147	IMMP2L	14	190	199	47	93	39	81	231	231	231	135.6
149	CD83	186	184	166	52	150	86	80	1	231	231	136.7
150	SRPX2	161	168	165	64	183	86	81	1	231	231	137.1
151	LGI1	206	35	158	64	81	86	52	231	231	231	137.5
152	NIPA2	208	144	203	67	154	70	81	1	231	231	139
152	SHC2	216	155	170	64	165	86	71	1	231	231	139
154	CTNND1	216	70	89	61	95	86	81	231	231	231	139.1
155	MMP14	188	86	88	42	128	86	81	231	231	231	139.2
156	SPATA13	205	152	179	65	191	86	53	1	231	231	139.4
156	DNAAF4	25	211	186	71	85	42	81	231	231	231	139.4
158	CADM2	212	120	210	63	168	78	81	1	231	231	139.5
159	ERMP1	94	195	208	70	202	86	81	1	231	231	139.9
160	CACNA1I	203	68	133	61	121	86	35	231	231	231	140
161	NIPA1	209	165	177	68	154	86	81	1	231	231	140.3
162	ZNF804A	41	192	155	71	119	60	81	231	231	231	141.2
163	CEBPD	87	174	119	61	114	86	81	231	231	231	141.5
164	CFAP47	91	211	222	71	202	86	81	1	231	231	142.7
165	LMO4	145	82	164	58	167	86	40	231	231	231	143.5
166	IL1A	162	156	111	43	104	86	81	231	231	231	143.6
167	AP2M1	150	112	146	59	111	86	81	231	231	231	143.8
168	GPC3	141	150	99	43	146	86	81	231	231	231	143.9
168	PRKN	74	211	21	71	202	86	81	231	231	231	143.9
170	SCN3A	184	72	129	65	138	86	80	231	231	231	144.7
170	NLRP3	204	128	110	42	103	86	81	231	231	231	144.7
172	CSE1L	216	148	205	67	187	86	81	1	231	231	145.3
173	ASPM	170	135	136	53	111	86	71	231	231	231	145.5
174	ZNF385D	17	202	202	69	152	55	81	231	231	231	147.1
175	ARF1	153	132	145	46	140	86	81	231	231	231	147.6
176	RAN	216	93	130	27	156	86	81	231	231	231	148.2
177	NPHS1	147	161	109	61	148	86	81	231	231	231	148.6
178	DCDC1	195	210	211	70	172	86	81	1	231	231	148.8
179	PER1	126	159	108	34	202	86	81	231	231	231	148.9
180	DIRAS2	108	107	204	67	174	72	81	231	231	231	150.6
181	PRODH	48	198	174	64	166	86	81	231	231	231	151
182	CDK8	99	163	153	67	169	86	81	231	231	231	151.1
183	MOBP	107	172	169	69	142	86	81	231	231	231	151.9
184	PRTG	26	175	197	69	198	83	81	231	231	231	152.2
184	HP	155	182	167	51	124	69	81	231	231	231	152.2
186	TUBB2B	177	124	137	68	161	86	81	231	231	231	152.7
187	PABPN1	69	183	189	60	201	86	50	231	231	231	153.1
187	IER3	46	187	183	66	189	86	81	231	231	231	153.1
189	EBPL	216	208	207	70	202	86	81	1	231	231	153.3
190	PRB1	216	205	219	71	196	86	81	1	231	231	153.7
191	COBL	122	133	173	59	194	86	81	231	231	231	154.1
192	VPS13B	52	160	200	70	202	86	81	231	231	231	154.4
193	ENPEP	216	145	112	62	170	86	81	231	231	231	156.5
194	PKLR	200	123	131	60	193	86	81	231	231	231	156.7
195	NGDN	78	196	194	67	176	86	81	231	231	231	157.1
196	EPM2A	146	158	151	63	202	86	81	231	231	231	158
197	NXF1	216	151	193	66	100	86	81	231	231	231	158.6
198	SERPINA3	163	141	157	65	202	86	81	231	231	231	158.8
199	DEL15Q11.2	22	211	224	71	202	86	81	231	231	231	159
200	ARX	180	186	150	57	159	86	81	231	231	231	159.2
201	GSX1	103	203	178	65	202	86	66	231	231	231	159.6
202	ELK3	216	111	152	61	200	86	81	231	231	231	160
203	AFF2	175	118	190	66	192	86	81	231	231	231	160.1
204	USO1	216	164	181	62	125	86	81	231	231	231	160.8
205	FRAXA	38	211	228	71	202	86	81	231	231	231	161
206	SETBP1	196	181	196	71	130	63	81	231	231	231	161.1
207	MCTP2	118	189	176	69	202	86	81	231	231	231	161.4
208	POLR3B	171	143	182	63	202	86	81	231	231	231	162.1
209	RCC1	192	180	180	62	153	86	81	231	231	231	162.7
210	NALF1	111	211	185	71	202	86	81	231	231	231	164
211	ELOVL6	159	176	195	60	197	86	81	231	231	231	164.7
212	NEXMIF	124	211	188	71	202	86	81	231	231	231	165.6
213	CSN1S1	143	194	212	70	180	86	81	231	231	231	165.9
214	PRDM9	190	209	135	64	202	86	81	231	231	231	166
215	CLUH	131	211	214	69	186	86	81	231	231	231	167.1
216	TMEM132D	154	188	218	70	185	86	81	231	231	231	167.5
217	CNTNAP5	172	191	215	69	183	77	81	231	231	231	168.1
218	JRK	165	206	217	71	173	86	81	231	231	231	169.2
219	RSL24D1P11	130	211	220	71	202	86	81	231	231	231	169.4
220	MIR1253	135	211	221	71	202	86	81	231	231	231	170
221	CCDC92B	137	211	223	71	202	86	81	231	231	231	170.4
221	SLC25A5P2	133	211	227	71	202	86	81	231	231	231	170.4
223	RPL38P2	139	211	226	71	202	86	81	231	231	231	170.9
224	LOC105371592	138	211	231	71	202	86	81	231	231	231	171.3
225	RPS3AP1	140	211	230	71	202	86	81	231	231	231	171.4
226	SEC14L2	216	199	192	65	199	86	81	231	231	231	173.1
227	STAG3L4	197	211	206	71	202	86	81	231	231	231	174.7
228	OTOL1	213	207	213	71	202	86	81	231	231	231	176.6
229	ERICD	216	211	216	71	202	86	81	231	231	231	177.6
230	RPL18P7	215	211	225	71	202	86	81	231	231	231	178.4
231	KRT18P24	214	211	229	71	202	86	81	231	231	231	178.7
